# Supplementary material for: Contribution of boundary non-stoichiometry to the lower-temperature plasticity in high-pressure sintered boron carbide
Source: Nat Commun. 2023 Aug 21;14:4889. doi: 10.1038/s41467-023-40581-7 (PMC10442403; doi:10.1038/s41467-023-40581-7)
Supplement: Supplementary file 3 — Source Data [file 41467_2023_40581_MOESM3_ESM.zip]

Archive with 22 entries (21 files):
- Source Data/
- Source Data/Source Data Fig.1-a-down.xlsx
- Source Data/Source Data Fig.1-a-up.xlsx
- Source Data/Source Data Fig.2-b.xlsx
- Source Data/Source Data Fig.2-h.xlsx
- Source Data/Source Data Fig.2-m.xlsx
- Source Data/Source Data Fig.2-n.xlsx
- Source Data/Source Data Fig.2-o.xlsx
- Source Data/Source Data Fig.4-a.xlsx
- Source Data/Source Data Fig.4-b.xlsx
- Source Data/Source Data Fig.4-c.xlsx
- Source Data/Source Data Fig.4-d.xlsx
- Source Data/Source Data Fig.4-e.xlsx
- Source Data/Source Data Fig.4-f.xlsx
- Source Data/Source Data Supplementary Fig.1.xlsx
- Source Data/Source Data Supplementary Fig.3-b.xlsx
- Source Data/Source Data Supplementary Fig.3-c.xlsx
- Source Data/Source Data Supplementary Fig.4-c.xlsx
- Source Data/Source Data Supplementary Fig.4-e.xlsx
- Source Data/Source Data Supplementary Fig.4-i.xlsx
- Source Data/Source Data Supplementary Fig.4-k.xlsx
- Source Data/Source Data Supplementary Fig.6-b.xlsx
