# Supplementary material for: Contribution of boundary non-stoichiometry to the lower-temperature plasticity in high-pressure sintered boron carbide
Source: Nat Commun. 2023 Aug 21;14:4889. doi: 10.1038/s41467-023-40581-7 (PMC10442403; doi:10.1038/s41467-023-40581-7)
Supplement: Supplementary file 3 — Source Data [file 41467_2023_40581_MOESM3_ESM.zip › Source Data/Source Data Fig.1-a-down.xlsx]

## Sheet: Sheet1
1300 °C		1500 °C		1600 °C		1700 °C		1800 °C		1900 °C
0	0.09946	0	0.02591	0	0.41331	0	0.06189	0	0.41336	1e-05	0.6081
0.00041	0.3216	0.00041	0.43701	0.00041	0.47416	0.00041	-0.35697	0.00041	1.82013	0.00043	1.64097
0.00083	0.46196	0.00082	0.19147	0.00082	1.10905	0.00083	0.13594	0.00082	1.46083	0.00084	1.89147
0.00124	0.74046	0.00123	1.04072	0.00123	0.74855	0.00124	1.24552	0.00123	0.45053	0.00126	1.36142
0.00166	1.06096	0.00164	0.47643	0.00164	0.19517	0.00165	0.63658	0.00164	-0.03041	0.00168	2.27086
0.00207	0.39012	0.00205	1.0272	0.00205	0.31572	0.00207	0.8775	0.00205	-0.38745	0.00209	1.7989
0.00248	0.95155	0.00246	0.23315	0.00246	1.67505	0.00248	0.19782	0.00246	1.15785	0.00251	1.35326
0.0029	0.79351	0.00287	0.30411	0.00287	0.49597	0.0029	0.34371	0.00287	0.5564	0.00292	2.0376
0.00331	1.198	0.00328	0.76026	0.00328	1.34555	0.00331	0.74709	0.00328	1.27386	0.00334	0.98204
0.00373	0.3846	0.00369	0.63074	0.00369	1.35933	0.00373	0.45422	0.00369	2.00146	0.00376	2.3716
0.00414	0.80567	0.0041	0.86839	0.0041	1.21008	0.00414	0.78135	0.0041	0.61384	0.00417	1.96499
0.00455	1.33062	0.00451	1.25472	0.00451	0.77036	0.00455	1.41793	0.00451	0.42575	0.00459	2.24635
0.00497	1.04991	0.00492	0.41448	0.00492	0.10448	0.00497	0.28624	0.00492	0.18246	0.005	2.60214
0.00538	1.29857	0.00533	1.19389	0.00533	1.17334	0.00538	1.1991	0.00533	-0.04843	0.00542	1.58742
0.0058	1.35935	0.00574	0.41223	0.00574	2.10673	0.00579	1.27647	0.00574	1.67708	0.00584	1.92687
0.00621	0.83993	0.00615	0.65552	0.00615	0.30654	0.00621	1.52513	0.00615	1.1725	0.00625	1.93958
0.00662	0.99686	0.00656	1.10266	0.00656	0.96439	0.00662	0.47964	0.00656	1.87419	0.00667	1.99948
0.00704	0.78246	0.00697	0.97088	0.00697	0.68655	0.00704	0.46748	0.00697	1.47885	0.00708	3.48071
0.00745	1.59807	0.00738	1.18939	0.00738	1.22041	0.00745	1.57928	0.00738	-0.03041	0.0075	1.77348
0.00787	1.47318	0.00779	1.71651	0.00779	0.8955	0.00787	1.95393	0.00779	0.42237	0.00792	2.51501
0.00828	1.1129	0.0082	0.94723	0.0082	0.49138	0.00828	1.60138	0.0082	0.51473	0.00833	2.40337
0.00869	1.50081	0.00861	1.391	0.00861	1.35244	0.0087	2.02024	0.00861	1.24908	0.00875	1.62645
0.00911	0.90955	0.00902	0.83122	0.00902	1.36736	0.00911	1.01565	0.00902	2.19857	0.00916	3.03961
0.00952	1.78263	0.00944	1.73453	0.00944	0.63833	0.00953	0.82556	0.00943	1.25584	0.00958	2.08116
0.00994	2.31422	0.00984	1.86067	0.00984	1.72556	0.00994	1.22231	0.00984	2.00709	0.01	2.77186
0.01035	1.20131	0.01026	1.82351	0.01025	0.70377	0.01035	2.28327	0.01025	0.50234	0.01041	3.3128
0.01076	1.93735	0.01067	2.39117	0.01067	1.47758	0.01076	2.32085	0.01066	0.43588	0.01083	1.36959
0.01118	1.62017	0.01107	1.83815	0.01107	0.78069	0.01118	2.22359	0.01107	1.45407	0.01124	2.77912
0.01159	2.09097	0.01149	1.27837	0.01148	1.256	0.01159	1.56712	0.01148	1.08352	0.01166	2.35436
0.01201	2.32858	0.0119	1.72326	0.01189	1.98044	0.012	1.56712	0.01189	1.95866	0.01208	2.63118
0.01242	1.68759	0.0123	1.45633	0.0123	1.51087	0.01242	1.5627	0.0123	1.15898	0.01249	2.8127
0.01283	2.2678	0.01272	2.44974	0.01271	1.93452	0.01283	2.04013	0.01271	1.00467	0.01291	2.35254
0.01325	2.60266	0.01313	1.98006	0.01312	2.22154	0.01325	2.11529	0.01312	1.85617	0.01332	3.4916
0.01366	1.85005	0.01354	2.68289	0.01354	0.94143	0.01366	2.74191	0.01353	0.19823	0.01374	2.85536
0.01408	2.43026	0.01394	1.86067	0.01394	1.65209	0.01408	1.67875	0.01394	1.43943	0.01416	2.38794
0.01449	3.31771	0.01436	1.60387	0.01435	1.37196	0.01449	2.55072	0.01435	1.10492	0.01457	3.25744
0.01491	3.20719	0.01477	2.32246	0.01477	2.25139	0.01491	2.97731	0.01476	1.22994	0.01499	2.41971
0.01532	1.77379	0.01517	1.80211	0.01517	1.80708	0.01532	2.5673	0.01518	1.78408	0.0154	3.68946
0.01573	1.92741	0.01559	2.30106	0.01558	1.49939	0.01574	1.734	0.01559	1.04522	0.01582	2.98606
0.01615	2.77286	0.016	2.82367	0.016	2.09754	0.01615	2.27664	0.016	1.97781	0.01624	3.51338
0.01656	3.17956	0.0164	2.2684	0.0164	1.57057	0.01656	2.45568	0.01641	1.37636	0.01665	3.91183
0.01698	3.29671	0.01682	3.12778	0.01682	1.27092	0.01698	3.39617	0.01682	0.79968	0.01707	2.38794
0.01739	2.83917	0.01723	2.09157	0.01723	1.49939	0.01739	2.68113	0.01723	2.06228	0.01749	3.20026
0.0178	2.6745	0.01764	2.354	0.01764	1.13545	0.0178	3.90123	0.01764	1.23557	0.0179	3.12855
0.01822	3.552	0.01805	2.61643	0.01805	2.43967	0.01822	2.70323	0.01805	2.15239	0.01832	2.72103
0.01863	2.55735	0.01846	2.75947	0.01846	1.44888	0.01863	2.28327	0.01846	1.99471	0.01873	4.21225
0.01905	2.94747	0.01887	3.22689	0.01887	2.22268	0.01905	2.42142	0.01887	1.44056	0.01915	3.16758
0.01946	3.4238	0.01928	3.48032	0.01927	2.55677	0.01946	3.17956	0.01928	2.04652	0.01957	4.01529
0.01987	3.2304	0.01969	3.04894	0.01969	1.35703	0.01987	3.49895	0.01969	1.10154	0.01998	3.36272
0.02029	3.20498	0.0201	3.36656	0.0201	1.49595	0.02029	3.68573	0.0201	1.55206	0.0204	2.33257
0.0207	3.18287	0.02051	2.42946	0.0205	2.01947	0.0207	2.70544	0.02051	2.42496	0.02081	3.79021
0.02112	4.25157	0.02092	3.68531	0.02092	2.06999	0.02112	4.02501	0.02092	1.55995	0.02123	3.22204
0.02153	4.31567	0.02133	3.8734	0.02133	2.95975	0.02153	3.06794	0.02133	2.45424	0.02165	4.3974
0.02194	3.1663	0.02174	3.59858	0.02173	1.82545	0.02194	3.23371	0.02174	1.82351	0.02206	3.98807
0.02236	3.81171	0.02215	3.93422	0.02215	2.90464	0.02236	3.2094	0.02215	2.14901	0.02248	2.59034
0.02277	3.76861	0.02256	3.8092	0.02256	2.79672	0.02277	3.87802	0.02256	2.37765	0.02289	4.46275
0.02319	4.48586	0.02297	3.25505	0.02297	1.78412	0.02318	3.85371	0.02297	1.20741	0.02331	3.63228
0.0236	4.40629	0.02338	3.7878	0.02338	2.02521	0.0236	3.9576	0.02338	2.35175	0.02373	3.55876
0.02401	3.8736	0.02379	3.41837	0.02379	3.01027	0.02401	4.12005	0.02379	2.37991	0.02414	4.647
0.02443	4.72127	0.0242	4.37348	0.0242	3.08834	0.02443	4.90472	0.0242	1.82801	0.02456	3.5633
0.02484	4.57317	0.02461	3.75401	0.02461	2.34094	0.02484	3.22819	0.02461	3.07372	0.02497	4.78132
0.02526	4.11895	0.02502	3.94774	0.02502	1.91729	0.02526	3.78187	0.02502	2.07693	0.02539	3.99079
0.02567	4.57207	0.02543	3.84862	0.02543	3.03782	0.02567	3.65589	0.02543	2.4779	0.02581	3.70398
0.02608	4.82073	0.02584	4.02658	0.02584	2.20546	0.02609	4.87599	0.02584	2.12536	0.02622	4.60888
0.0265	5.39431	0.02625	4.16962	0.02625	2.34897	0.0265	4.94119	0.02625	2.0544	0.02664	4.33296
0.02691	4.62954	0.02666	4.21918	0.02666	2.60959	0.02691	5.00308	0.02666	3.18072	0.02705	4.5281
0.02733	4.09353	0.02707	4.15949	0.02707	2.58433	0.02733	4.50023	0.02707	2.43059	0.02747	4.08972
0.02774	5.12244	0.02748	4.64831	0.02748	2.58777	0.02774	4.2571	0.02748	3.42062	0.02789	4.01529
0.02816	5.03734	0.02789	4.10092	0.02789	2.19169	0.02815	3.93328	0.02789	3.24154	0.0283	5.00913
0.02857	4.90583	0.0283	5.02337	0.0283	2.58777	0.02857	5.42083	0.0283	2.07355	0.02872	4.06431
0.02898	4.98982	0.02871	4.66295	0.02871	3.32369	0.02898	5.28048	0.02871	2.89576	0.02913	4.62703
0.0294	5.19428	0.02912	4.57622	0.02912	2.41786	0.0294	5.58108	0.02912	1.91361	0.02955	3.98262
0.02981	5.52472	0.02953	4.61339	0.02953	2.98616	0.02981	4.73342	0.02953	2.98023	0.02997	4.588
0.03023	4.95335	0.02994	5.04139	0.02994	2.76228	0.03022	5.10255	0.02994	3.79343	0.03038	5.56732
0.03074	5.80764	0.03035	5.55837	0.03035	2.81394	0.03064	4.81299	0.03035	2.70091	0.0308	4.0044
0.03116	5.84632	0.03076	5.63383	0.03076	2.98271	0.03105	5.25064	0.03076	3.40373	0.03121	5.13257
0.03147	5.28932	0.03117	4.91524	0.03117	2.88053	0.03147	5.58219	0.03117	3.17959	0.03163	5.17704
0.03188	5.50704	0.03158	5.67551	0.03158	3.72782	0.03188	5.8408	0.03158	2.67838	0.03205	4.26398
0.0323	5.32247	0.03199	4.93777	0.03199	3.23988	0.0323	4.73563	0.03199	3.09624	0.03246	5.4702
0.03271	6.87634	0.0324	5.60567	0.0324	3.18363	0.03271	5.75128	0.0324	3.32376	0.03298	4.65244
0.03312	6.79345	0.03281	5.43447	0.03281	4.07339	0.03313	5.79327	0.03281	4.42642	0.03329	5.74067
0.03354	5.58329	0.03322	6.0776	0.03322	3.07456	0.03354	6.07841	0.03322	3.64251	0.03371	5.31682
0.03395	6.59231	0.03363	6.36819	0.03363	3.10671	0.03395	5.03845	0.03363	3.61322	0.03413	4.15688
0.03437	5.9049	0.03404	5.39055	0.03404	3.16066	0.03437	5.84853	0.03404	3.69995	0.03454	5.77789
0.03478	6.25302	0.03445	5.52233	0.03445	3.17789	0.03478	6.16903	0.03445	3.08611	0.03496	5.22333
0.03519	7.07527	0.03487	6.13842	0.03486	3.99761	0.03519	6.60336	0.03486	3.73486	0.03537	5.27779
0.03561	6.32707	0.03528	5.51332	0.03528	3.25022	0.03561	6.27955	0.03527	3.79794	0.03579	5.88135
0.03602	7.125	0.03568	6.58106	0.03568	3.64286	0.03602	6.57684	0.03568	4.15949	0.03631	4.56349
0.03644	6.92054	0.0361	5.71042	0.03609	3.51887	0.03644	5.62308	0.03609	4.77783	0.03673	5.90495
0.03685	6.30165	0.03651	6.34003	0.0365	2.90235	0.03685	6.51384	0.0365	3.43301	0.03714	5.32408
0.03726	7.09184	0.03691	6.45604	0.03691	3.28121	0.03727	5.83527	0.03691	3.94774	0.03745	5.58184
0.03768	6.78129	0.03732	5.95145	0.03732	3.54757	0.03768	7.28635	0.03732	3.62449	0.03797	6.06379
0.03809	6.80892	0.03774	6.72185	0.03773	4.13998	0.03809	7.35045	0.03773	3.36093	0.03839	5.39396
0.03851	6.9747	0.03814	6.80745	0.03814	3.75078	0.03851	6.84871	0.03814	4.61564	0.03881	5.83688
0.03892	7.15926	0.03855	6.33215	0.03855	3.26858	0.03892	6.65309	0.03855	4.59537	0.03912	5.5537
0.03934	7.5306	0.03897	6.9933	0.03896	4.19279	0.03933	6.8465	0.03896	5.03125	0.03953	5.63993
0.03975	7.56707	0.03937	6.88404	0.03937	3.74618	0.03975	6.47958	0.03937	4.64831	0.03995	6.40686
0.04016	7.92624	0.03978	7.52154	0.03978	3.9758	0.04016	8.0025	0.03978	3.31925	0.04037	5.4693
0.04058	6.68404	0.0402	7.27713	0.04019	4.16638	0.04058	6.73819	0.04019	4.59086	0.04078	6.43228
0.04099	7.04874	0.04061	7.07214	0.04061	4.24216	0.04099	7.66432	0.0406	4.02207	0.0412	5.82054
0.04141	8.37383	0.04101	7.40891	0.04101	4.86212	0.0414	7.23773	0.04101	5.32297	0.04161	6.08466
0.04182	7.88425	0.04143	7.44495	0.04143	3.6486	0.04182	7.8102	0.04143	5.61131	0.04203	6.77717
0.04223	8.63797	0.04184	7.73329	0.04184	4.15146	0.04223	7.72842	0.04184	4.67984	0.04245	5.81419
0.04265	8.39262	0.04225	8.16354	0.04224	5.30757	0.04265	7.5527	0.04225	5.21146	0.04286	6.52939
0.04306	7.60685	0.04266	7.68936	0.04266	3.96202	0.04306	7.28414	0.04266	4.42642	0.04338	6.38327
0.04348	8.46114	0.04307	7.94503	0.04307	4.22493	0.04348	7.89972	0.04307	4.73391	0.0438	5.77244
0.04389	7.80136	0.04348	7.24559	0.04347	4.21116	0.04389	7.57038	0.04348	5.57076	0.04421	7.4361
0.0443	8.37052	0.04389	8.4699	0.04388	4.47407	0.0443	9.30217	0.04389	4.73503	0.04463	6.27072
0.04472	9.25134	0.0443	7.95517	0.0443	4.73124	0.04472	8.51861	0.0443	6.73424	0.04505	6.53938
0.04513	8.68881	0.04471	8.02387	0.04471	4.07224	0.04513	8.22574	0.04481	5.43335	0.04536	7.1375
0.04555	8.87447	0.04512	8.10046	0.04511	4.87016	0.04554	7.88204	0.04522	5.44348	0.04577	6.16272
0.04596	8.5584	0.04553	8.19282	0.04553	4.55214	0.04596	8.05997	0.04563	5.3714	0.04629	7.03403
0.04637	9.02367	0.04594	8.22999	0.04594	3.88625	0.04637	8.344	0.04594	4.43769	0.04671	7.12388
0.04679	9.44916	0.04635	8.53635	0.04634	4.89427	0.04679	9.03804	0.04635	5.78363	0.04702	7.1384
0.0472	8.24343	0.04676	8.05879	0.04676	4.66924	0.0472	9.48453	0.04676	5.59892	0.04744	6.99318
0.04762	8.71091	0.04717	8.68164	0.04717	5.21688	0.04762	9.94428	0.04717	6.22853	0.04785	5.85503
0.04803	9.80171	0.04758	8.23224	0.04757	4.80127	0.04803	8.32963	0.04758	7.24672	0.04827	7.45335
0.04844	9.40717	0.04799	9.01503	0.04799	4.42126	0.04845	8.86784	0.04799	5.44461	0.04869	7.28907
0.04886	9.40717	0.0484	8.77738	0.0484	5.31446	0.04886	8.89326	0.0484	6.00552	0.0491	7.15656
0.04927	9.41711	0.04881	9.25381	0.04881	4.62102	0.04928	9.55636	0.04881	5.36577	0.04952	7.93166
0.04969	10.1266	0.04922	9.55792	0.04922	5.28921	0.04969	9.79397	0.04922	5.57977	0.04993	6.64012
0.0501	9.14193	0.04963	9.06572	0.04963	5.43731	0.0501	9.49337	0.04963	7.30078	0.05035	7.52596
0.05051	9.47789	0.05004	8.76386	0.05004	5.25821	0.05052	9.62599	0.05004	6.8266	0.05077	7.24732
0.05093	10.5245	0.05045	10.1267	0.05045	5.73351	0.05093	9.89675	0.05045	6.99442	0.05118	7.21101
0.05134	10.2902	0.05086	9.5613	0.05086	5.13536	0.05134	9.34196	0.05086	6.7624	0.0516	8.51798
0.05176	10.4372	0.05127	9.99831	0.05127	5.44534	0.05175	10.3675	0.05137	5.96835	0.05201	7.64213
0.05227	10.2327	0.05168	9.81021	0.05168	5.67611	0.05217	9.74866	0.05168	6.61823	0.05243	7.63305
0.05259	10.1355	0.05209	9.70321	0.05209	4.89427	0.05258	9.98738	0.05209	6.33102	0.05285	7.3998
0.053	11.2263	0.0525	9.951	0.0525	6.2203	0.053	9.94206	0.0525	7.32105	0.05326	7.4833
0.05341	10.6538	0.05291	9.72687	0.05291	5.78747	0.05341	10.7113	0.05291	7.42805	0.05368	9.2468
0.05383	10.866	0.05332	10.3959	0.05332	5.52915	0.05383	10.7588	0.05332	7.45621	0.05409	7.46605
0.05424	10.6958	0.05373	10.9861	0.05373	5.86439	0.05424	10.1001	0.05373	7.65332	0.05451	8.21847
0.05466	10.898	0.05414	9.74376	0.05414	5.83225	0.05466	10.0879	0.05414	6.48308	0.05493	8.14313
0.05507	11.6904	0.05455	10.2292	0.05455	6.11353	0.05507	10.9632	0.05455	6.72185	0.05534	7.60583
0.05548	11.1876	0.05496	10.0828	0.05496	5.35465	0.05548	10.3388	0.05496	7.3357	0.05576	8.9491
0.0559	11.2782	0.05537	11.0672	0.05537	5.41205	0.0559	11.4053	0.05537	6.94937	0.05617	8.03876
0.05631	11.749	0.05578	10.5592	0.05578	7.02166	0.05631	11.1445	0.05578	8.65912	0.05659	8.29561
0.05673	11.0229	0.05619	10.4274	0.05619	5.98953	0.05673	11.2031	0.05619	7.97544	0.05701	8.89827
0.05714	11.8286	0.0566	10.9489	0.0566	6.30526	0.05714	10.7179	0.0566	7.79974	0.05742	7.75286
0.05755	11.4871	0.05701	10.7034	0.05701	6.26392	0.05755	10.8859	0.05701	7.83578	0.05784	9.10884
0.05797	12.0286	0.05742	10.7856	0.05742	6.26622	0.05797	11.5412	0.05742	7.28389	0.05825	8.39091
0.05838	12.6066	0.05783	11.574	0.05783	6.54406	0.05838	12.2817	0.05783	7.88083	0.05867	9.18962
0.0588	11.4749	0.05824	11.1201	0.05824	6.17437	0.0588	11.8496	0.05824	7.8324	0.05909	9.25859
0.05921	11.7733	0.05865	11.9604	0.05865	6.57276	0.05921	11.5191	0.05865	7.85155	0.0595	8.18942
0.05962	11.8463	0.05906	10.9489	0.05906	7.58307	0.05963	11.2804	0.05906	9.50611	0.05992	9.33665
0.06004	12.4033	0.05948	11.8196	0.05947	6.6979	0.06004	12.138	0.05947	8.47778	0.06033	9.0925
0.06045	13.3272	0.05988	12.064	0.05988	7.11351	0.06045	11.8584	0.05988	8.71656	0.06075	9.00719
0.06087	12.1336	0.06029	11.529	0.06029	6.47173	0.06087	12.6774	0.06029	8.02162	0.06117	9.92297
0.06128	12.7061	0.06071	12.4447	0.0607	7.05266	0.06128	12.2121	0.0607	7.62629	0.06158	8.61782
0.06169	12.9437	0.06111	12.3163	0.06111	7.32131	0.06169	11.9468	0.06121	9.13442	0.062	9.55266
0.06211	12.6928	0.06152	11.9975	0.06152	7.19731	0.06211	12.2729	0.06152	8.84383	0.06241	9.57717
0.06252	13.0056	0.06193	12.8974	0.06193	7.92979	0.06252	12.7006	0.06193	9.32928	0.06283	9.19869
0.06294	13.3637	0.06235	11.9254	0.06234	7.63588	0.06293	12.5602	0.06234	9.80796	0.06325	9.78138
0.06335	13.2797	0.06275	12.5573	0.06275	6.54291	0.06335	13.5759	0.06275	8.47328	0.06366	9.343
0.06387	13.493	0.06316	12.9087	0.06316	7.04921	0.06376	12.5094	0.06316	9.5399	0.06408	9.81678
0.06428	13.3626	0.06358	12.4165	0.06357	7.09858	0.06418	12.9371	0.06357	8.33023	0.0645	10.3623
0.0647	14.1174	0.06398	12.6699	0.06398	8.25814	0.06459	13.0785	0.06398	9.37545	0.06491	9.58443
0.06511	14.3274	0.06439	13.1396	0.06439	7.39249	0.06501	13.0719	0.06439	10.0411	0.06533	10.2533
0.06542	13.872	0.06481	12.8851	0.06481	7.54059	0.06542	13.4377	0.0648	8.99026	0.06574	9.84128
0.06583	12.8619	0.06521	12.9538	0.06521	7.87468	0.06584	13.966	0.06521	10.5581	0.06616	10.247
0.06625	14.0036	0.06562	12.7533	0.06562	7.49696	0.06625	13.4587	0.06562	9.42614	0.06657	9.94838
0.06666	14.8556	0.06604	13.277	0.06604	7.44989	0.06667	13.9207	0.06603	9.57481	0.06699	9.88757
0.06708	14.4335	0.06645	12.9898	0.06645	7.82072	0.06708	13.6068	0.06644	10.2405	0.06741	11.2753
0.06749	14.2577	0.06686	13.8008	0.06685	7.67721	0.06749	14.2776	0.06685	9.01729	0.06782	10.2316
0.06791	14.776	0.06727	13.7061	0.06727	8.79889	0.0679	13.714	0.06726	10.2326	0.06824	10.4303
0.06832	13.9538	0.06768	14.0024	0.06768	7.76676	0.06832	14.0566	0.06767	10.1932	0.06866	10.9095
0.06873	14.9363	0.06809	13.7016	0.06808	8.74033	0.06873	13.8323	0.06809	10.4105	0.06907	9.72783
0.06915	14.2003	0.0685	13.9719	0.06849	8.38787	0.06915	14.5826	0.0685	11.6337	0.06949	11.2517
0.06956	15.0026	0.06891	14.3684	0.06891	8.01015	0.06956	14.9098	0.06891	10.1965	0.0699	10.8251
0.06998	15.6536	0.06932	14.7806	0.06931	8.26388	0.06997	15.0954	0.06932	10.441	0.07032	10.8778
0.07049	14.3307	0.06973	13.9393	0.06972	8.34884	0.07039	14.3859	0.06973	9.77304	0.07073	11.2726
0.07091	14.4677	0.07014	14.8178	0.07014	8.9114	0.0708	14.9783	0.07014	9.95663	0.07115	9.85036
0.07132	16.3874	0.07055	14.293	0.07055	9.67487	0.07122	14.3285	0.07055	11.645	0.07157	11.0657
0.07174	15.5917	0.07096	14.9564	0.07095	8.50039	0.07163	15.6547	0.07096	11.092	0.07198	11.3497
0.07215	15.8271	0.07137	14.9395	0.07137	9.45329	0.07205	15.721	0.07137	11.7272	0.0724	11.1573
0.07256	15.3077	0.07178	14.7221	0.07178	8.25699	0.07246	15.8138	0.07178	11.0863	0.07282	12.172
0.07298	15.8934	0.07219	15.2391	0.07218	9.49233	0.07288	15.1949	0.07219	10.085	0.07323	10.5456
0.07329	16.2426	0.0726	15.2143	0.0726	10.0124	0.07329	15.6635	0.0726	11.199	0.07365	11.5893
0.0737	15.8613	0.07301	14.5756	0.07301	9.53481	0.0737	15.774	0.07301	10.8949	0.07406	11.0684
0.07422	16.1973	0.07342	15.9993	0.07342	9.28223	0.07412	16.32	0.07342	12.1575	0.07448	11.357
0.07453	17.0339	0.07383	15.1805	0.07383	9.88038	0.07453	16.0625	0.07383	12.4976	0.0749	12.6739
0.07494	16.8825	0.07424	15.3382	0.07424	9.64961	0.07494	16.8593	0.07424	11.7722	0.07531	11.603
0.07536	16.7366	0.07465	15.3438	0.07465	10.2925	0.07536	15.9973	0.07465	12.2859	0.07573	12.1857
0.07577	15.973	0.07506	15.5229	0.07506	9.67602	0.07577	17.3456	0.07506	10.691	0.07614	12.0994
0.07619	17.5445	0.07547	15.9509	0.07547	10.7185	0.07619	16.6327	0.07547	11.7858	0.07656	10.9722
0.0766	17.0682	0.07588	15.7437	0.07588	9.94237	0.0766	16.6615	0.07588	12.4165	0.07698	12.5188
0.07712	16.8228	0.07629	15.9193	0.07629	10.1708	0.07702	17.4196	0.07629	11.797	0.07739	11.7173
0.07753	16.7963	0.0767	16.9702	0.0767	10.2535	0.07743	17.234	0.0767	13.0337	0.07781	12.2719
0.07795	17.7887	0.07711	16.0241	0.07711	10.5026	0.07784	17.2992	0.07711	12.5618	0.07822	12.5714
0.07836	17.8042	0.07752	16.54	0.07752	11.2822	0.07826	18.1203	0.07752	12.6102	0.07864	12.1784
0.07877	17.1367	0.07793	15.9216	0.07793	11.0193	0.07867	17.5125	0.07793	12.8276	0.07906	12.9608
0.07919	17.3765	0.07834	16.942	0.07834	10.5256	0.07908	18.3424	0.07834	11.0289	0.07947	12.0386
0.0796	17.8816	0.07875	17.1211	0.07875	11.9573	0.0795	17.2472	0.07875	12.6451	0.07989	12.1149
0.07991	17.1444	0.07916	16.7551	0.07916	10.715	0.07991	17.55	0.07916	12.6947	0.0803	12.6712
0.08033	18.5833	0.07957	17.3464	0.07957	11.0732	0.08032	18.1236	0.07957	13.1328	0.08072	12.3599
0.08074	17.9976	0.07998	17.9963	0.07998	11.2684	0.08074	18.3612	0.07998	13.8886	0.08114	13.4028
0.08116	18.2761	0.08039	17.3509	0.08039	11.5956	0.08115	18.6784	0.08039	12.4176	0.08155	13.0143
0.08157	18.5712	0.0808	17.6787	0.0808	11.9194	0.08157	19.1304	0.0808	13.009	0.08197	13.1223
0.08198	17.907	0.08121	17.3047	0.08121	11.6909	0.08198	18.1866	0.08121	12.6924	0.08238	13.4109
0.0824	18.7016	0.08162	17.869	0.08162	11.8183	0.0824	18.8563	0.08162	13.0833	0.0828	11.9206
0.08281	19.3227	0.08203	17.4725	0.08203	12.4188	0.08281	18.4187	0.08203	14.5295	0.08322	13.558
0.08323	18.7447	0.08244	18.3466	0.08244	11.4957	0.08323	19.4244	0.08244	13.4538	0.08363	13.5961
0.08364	19.673	0.08285	18.2666	0.08285	11.9871	0.08364	19.252	0.08285	14.2817	0.08405	13.5507
0.08405	19.0055	0.08326	18.1562	0.08326	11.6806	0.08405	19.5879	0.08326	13.7579	0.08446	14.0508
0.08447	19.4045	0.08367	18.2598	0.08367	12.5565	0.08447	19.3713	0.08367	13.0923	0.08488	12.8146
0.08488	19.6067	0.08409	18.1765	0.08408	12.9389	0.08488	19.641	0.08408	14.2772	0.0853	13.7831
0.0853	19.7106	0.08449	18.1776	0.08449	12.3924	0.08529	19.1658	0.08449	13.9584	0.08571	14.1044
0.08581	19.7272	0.0849	19.1992	0.0849	12.7334	0.08571	20.1317	0.0849	15.0217	0.08613	12.9989
0.08612	19.9858	0.08532	18.377	0.08531	12.1501	0.08612	19.7349	0.08531	14.962	0.08654	14.7706
0.08654	20.1726	0.08572	19.608	0.08572	12.0755	0.08654	20.482	0.08572	14.0001	0.08696	13.5925
0.08695	19.9306	0.08613	19.1339	0.08613	13.2259	0.08695	19.8631	0.08613	14.8032	0.08738	14.2786
0.08747	19.5868	0.08654	18.6563	0.08654	12.5233	0.08737	20.5594	0.08654	13.5687	0.08779	14.3113
0.08778	20.745	0.08695	19.0618	0.08695	13.3063	0.08778	20.2997	0.08695	14.6939	0.08821	13.725
0.08819	20.1129	0.08747	19.4154	0.08736	13.5198	0.0882	20.9208	0.08736	15.5049	0.08862	14.638
0.08861	20.6522	0.08788	20.0788	0.08777	13.2833	0.08861	20.0035	0.08777	14.3459	0.08904	14.1298
0.08902	20.5848	0.08829	20.1092	0.08818	13.1822	0.08903	20.5119	0.08818	14.9068	0.08946	14.4701
0.08944	20.5903	0.0887	19.3479	0.08859	13.0204	0.08944	21.0103	0.08859	16.1457	0.08987	15.3187
0.08985	21.6203	0.089	20.7794	0.089	13.9021	0.08985	21.8104	0.089	15.0893	0.09029	13.9473
0.09026	21.4236	0.08942	19.5596	0.08942	14.1432	0.09027	20.8942	0.08941	14.4799	0.0907	15.1336
0.09078	20.2289	0.08982	19.9921	0.08982	13.8929	0.09068	21.785	0.08982	14.3797	0.09112	14.5727
0.0912	20.9539	0.09023	20.5294	0.09023	14.2431	0.09109	21.0048	0.09034	15.6626	0.09154	15.2371
0.09151	21.3562	0.09065	20.3503	0.09065	14.2236	0.09151	22.016	0.09075	15.7482	0.09195	15.1563
0.09192	22.4758	0.09105	20.7253	0.09105	15.0353	0.09192	21.6192	0.09105	17.0288	0.09237	14.4747
0.09244	21.6756	0.09147	20.6611	0.09146	14.2098	0.09233	22.0392	0.09146	16.4972	0.09278	15.8379
0.09275	22.4525	0.09188	20.6701	0.09188	13.5795	0.09275	22.5553	0.09187	14.5813	0.0932	15.5783
0.09316	22.3254	0.09229	21.8753	0.09229	15.0594	0.09316	22.6813	0.09228	16.1108	0.09362	15.3151
0.09358	21.743	0.0927	20.678	0.09269	15.0628	0.09358	21.9132	0.09269	15.8191	0.09403	16.132
0.09399	22.0724	0.09311	20.6927	0.0931	14.6529	0.09399	23.1488	0.0931	15.8394	0.09445	14.6861
0.09441	22.3431	0.09352	21.1871	0.09352	15.1799	0.09441	22.4625	0.09351	17.9816	0.09486	16.0939
0.09482	23.1433	0.09393	21.4417	0.09392	15.0502	0.09482	23.5157	0.09392	16.5433	0.09528	15.3269
0.09523	23.9754	0.09434	21.5858	0.09433	15.0984	0.09523	22.9056	0.09434	16.8485	0.0957	15.5402
0.09565	21.669	0.09475	21.641	0.09475	14.7172	0.09565	23.2914	0.09475	16.4453	0.09611	16.8953
0.09606	23.2295	0.09515	21.8066	0.09515	14.7896	0.09606	23.2107	0.09516	15.5105	0.09653	15.5738
0.09648	23.4605	0.09557	21.9733	0.09556	15.8297	0.09647	23.5212	0.09557	17.3858	0.09694	15.9868
0.09689	22.5509	0.09598	21.5892	0.09598	15.3625	0.09689	23.845	0.09598	16.9938	0.09736	16.4669
0.0973	23.4527	0.09639	22.452	0.09639	15.7126	0.0973	24.1158	0.09639	16.9747	0.09778	15.6845
0.09772	23.7544	0.0969	22.4148	0.09679	15.6851	0.09772	23.7533	0.0968	17.6618	0.09819	16.8508
0.09813	23.4847	0.09721	22.8608	0.09721	15.8412	0.09813	24.3247	0.09721	16.8181	0.09861	15.7762
0.09855	24.1269	0.09762	22.5601	0.09762	16.2396	0.09855	23.6295	0.09762	17.6854	0.09902	17.1603
0.09896	23.8495	0.09803	22.5004	0.09803	15.1282	0.09896	24.5424	0.09803	17.3115	0.09944	16.8109
0.09937	24.2517	0.09844	22.7516	0.09844	16.5484	0.09938	24.3004	0.09844	16.8441	0.09986	16.1311
0.09979	23.9732	0.09885	22.7617	0.09885	17.0008	0.09979	24.5634	0.09885	17.5559	0.10027	17.0078
0.1002	24.2341	0.09926	23.3575	0.09926	16.1994	0.1002	24.6949	0.09926	17.5818	0.10069	16.4306
0.10062	24.0406	0.09967	23.8272	0.09967	17.5025	0.10062	24.7944	0.09967	18.5763	0.1011	16.5404
0.10103	25.0629	0.10008	23.4938	0.10008	16.9973	0.10103	25.074	0.1	17.8848	0.10152	17.2937
0.10144	25.0895	0.10049	23.8588	0.10048	16.5886	0.10144	25.2	0.1	18.2001	0.10194	16.7437
0.10186	24.5822	0.1009	23.1852	0.1009	16.7206	0.10186	24.7557	0.101	18.6135	0.10235	18.5099
0.10227	25.1978	0.10131	24.2214	0.10131	16.8469	0.10227	26.0123	0.101	17.2788	0.10277	16.9343
0.10269	25.3005	0.10172	23.888	0.10172	17.9342	0.10268	25.211	0.102	19.0133	0.10318	16.9044
0.1031	25.0187	0.10213	23.6673	0.10213	17.7275	0.1031	25.799	0.102	18.9829	0.1036	17.3863
0.10351	26.4698	0.10254	24.0502	0.10254	17.8676	0.10351	26.2543	0.103	18.8264	0.10402	17.104
0.10393	26.0565	0.10305	24.601	0.10295	17.6724	0.10393	25.6177	0.103	19.4459	0.10443	18.1351
0.10434	25.621	0.10346	24.5458	0.10336	17.0019	0.10434	25.8597	0.103	18.0954	0.10485	17.6958
0.10476	25.4796	0.10377	24.5852	0.10377	17.5461	0.10476	26.1195	0.104	19.3039	0.10526	17.8864
0.10517	25.8078	0.10418	23.7822	0.10418	17.7286	0.10517	25.7249	0.104	19.4594	0.10568	19.2751
0.10558	26.8953	0.10459	25.0042	0.10459	18.7332	0.10559	26.7991	0.105	19.0516	0.1061	17.3545
0.106	26.5173	0.105	24.6032	0.105	18.8492	0.106	26.598	0.105	20.0991	0.10651	17.7947
0.10641	26.3991	0.10541	25.0053	0.10541	17.7229	0.10642	27.0566	0.105	18.8906	0.10693	17.5542
0.10683	27.3948	0.10582	25.5539	0.10582	18.7562	0.10683	26.798	0.106	19.1023	0.10734	17.792
0.10724	25.8664	0.10633	25.7465	0.10623	18.5105	0.10724	26.1427	0.106	19.8254	0.10776	19.2624
0.10766	26.4698	0.10675	25.3849	0.10664	18.8434	0.10766	26.5803	0.107	19.4109	0.10818	18.5253
0.10807	27.2545	0.10715	25.3928	0.10705	19.0145	0.10807	27.6811	0.107	20.1205	0.10859	18.9374
0.10848	27.481	0.10746	25.1112	0.10746	19.1167	0.10848	27.6988	0.107	19.822	0.10901	18.9474
0.1089	27.4379	0.10787	26.3558	0.10787	19.9502	0.1089	27.8148	0.108	19.9583	0.10942	17.5896
0.10931	26.9251	0.10828	25.9548	0.10828	19.3188	0.10931	27.0887	0.108	19.7804	0.10984	18.4446
0.10973	27.5529	0.10869	26.5743	0.10869	19.1362	0.10972	27.4346	0.109	19.768	0.11026	18.3121
0.11014	28.0657	0.1091	26.3434	0.1091	20.1855	0.11014	27.4921	0.109	21.73	0.11067	19.1571
0.11055	27.8126	0.10951	26.3851	0.10951	19.7676	0.11055	28.1552	0.11	20.3829	0.11109	20.0955
0.11097	27.9673	0.10993	26.3434	0.10992	19.8354	0.11097	28.1364	0.11	19.8423	0.1115	19.8323
0.11138	28.227	0.11033	26.3175	0.11033	19.9743	0.11138	28.6823	0.11	21.6377	0.11202	19.6381
0.1118	28.9675	0.11074	27.1476	0.11074	20.6563	0.1118	28.2149	0.111	21.0813	0.11234	18.0071
0.11221	28.3619	0.11115	27.3819	0.11115	20.8227	0.11221	28.0679	0.111	21.4462	0.11275	18.5308
0.11262	28.2558	0.11156	26.4358	0.11156	20.166	0.11262	28.3873	0.112	21.5487	0.11327	19.5083
0.11304	29.2957	0.11197	27.6589	0.11197	20.5966	0.11304	29.2239	0.112	21.1083	0.11358	19.4702
0.11345	29.4073	0.11238	27.1589	0.11238	21.034	0.11345	28.6525	0.112	22.3382	0.114	21.0676
0.11387	28.6746	0.11279	27.071	0.11279	20.5564	0.11387	29.2979	0.113	22.0398	0.11442	20.6583
0.11428	29.1686	0.1132	27.5058	0.1132	21.0282	0.11428	28.6625	0.113	21.2164	0.11483	20.1427
0.11469	30.0472	0.11361	27.5688	0.11361	21.1499	0.11469	29.3587	0.114	21.2164	0.11525	19.7243
0.11511	30.1367	0.11403	28.2063	0.11403	21.8468	0.11511	29.5919	0.114	22.4238	0.11566	18.4291
0.11552	29.3289	0.11443	28.1106	0.11443	21.0833	0.11552	29.299	0.114	22.7246	0.11608	20.3551
0.11594	29.5543	0.11484	27.624	0.11484	20.9949	0.11594	29.7112	0.115	21.3144	0.1165	20.4359
0.11635	30.1191	0.11526	28.6614	0.11526	22.0971	0.11635	29.9091	0.115	22.3258	0.11691	20.6673
0.11676	30.0936	0.11566	27.9653	0.11566	22.1579	0.11677	29.4327	0.116	22.4768	0.11733	21.7819
0.11718	30.7225	0.11608	28.5577	0.11607	21.5196	0.11718	30.6031	0.116	22.1805	0.11774	20.2362
0.11759	30.5125	0.11649	28.7075	0.11648	21.9031	0.11759	30.4617	0.116	22.8338	0.11816	20.7454
0.11801	30.4429	0.11689	29.0871	0.11689	22.1097	0.11801	31.0949	0.117	21.6444	0.11858	19.6345
0.11842	31.0684	0.11731	29.077	0.1173	23.081	0.11842	30.1025	0.117	22.8023	0.11899	19.3994
0.11884	29.9875	0.11772	28.5848	0.11771	22.6654	0.11883	29.9787	0.118	23.4229	0.11941	21.6013
0.11925	30.4407	0.11813	29.14	0.11813	22.639	0.11925	30.7689	0.118	22.5162	0.11982	20.9832
0.11966	31.9238	0.11853	29.9138	0.11853	22.9651	0.11966	31.0397	0.119	24.048	0.12024	21.8826
0.12008	31.2983	0.11895	29.1468	0.11894	22.7079	0.12007	31.2839	0.119	23.4037	0.12066	21.7628
0.12049	31.3657	0.11936	30.0963	0.11936	22.7894	0.12049	31.7868	0.119	23.1379	0.12107	20.5067
0.12091	31.6928	0.11976	29.8125	0.11976	23.1545	0.1209	30.6562	0.12	23.9657	0.12149	20.7191
0.12132	31.7304	0.12018	30.3734	0.12017	23.6975	0.12132	31.7138	0.12	22.7842	0.12191	20.0275
0.12173	31.9702	0.12059	29.5343	0.12059	24.4977	0.12173	31.4453	0.121	24.6765	0.12232	22.1095
0.12215	31.8354	0.12099	29.6153	0.12099	23.4358	0.12215	32.1117	0.121	24.5176	0.12274	22.5742
0.12256	32.1647	0.12141	30.4883	0.12141	24.7182	0.12256	32.1901	0.121	24.0592	0.12315	22.0832
0.12298	32.5858	0.12182	30.4736	0.12182	24.1625	0.12298	31.747	0.122	24.8004	0.12357	22.4336
0.12339	32.8952	0.12222	30.5434	0.12222	23.6815	0.12339	31.8719	0.122	23.6132	0.12398	20.9405
0.1238	32.9472	0.12264	30.9241	0.12264	24.7365	0.12381	32.7328	0.123	24.4197	0.1244	21.5985
0.12422	32.9892	0.12305	30.5761	0.12305	24.9352	0.12422	32.6687	0.123	24.6765	0.12482	21.2473
0.12463	33.4655	0.12346	31.3487	0.12346	25.112	0.12463	33.3473	0.123	24.4366	0.12523	21.6821
0.12505	32.9383	0.12387	29.8564	0.12387	25.4323	0.12504	32.7449	0.124	25.5741	0.12565	23.8404
0.12546	33.0256	0.12428	31.1257	0.12428	24.6803	0.12546	32.7107	0.124	24.6123	0.12607	22.8057
0.12587	33.1981	0.12469	31.7666	0.12469	26.2818	0.12587	32.4532	0.125	25.1518	0.12648	22.5525
0.12629	33.5948	0.1251	31.2677	0.12509	25.0511	0.12629	33.3495	0.125	24.8218	0.1269	22.3092
0.1267	34.6768	0.12551	31.4986	0.12551	25.5092	0.1267	34.1065	0.126	24.0671	0.12731	21.1456
0.12712	34.0181	0.12592	32.0921	0.12592	25.438	0.12712	34.2789	0.126	25.0436	0.12773	22.7784
0.12753	34.2225	0.12633	32.0572	0.12632	25.9214	0.12753	33.6401	0.126	25.02	0.12815	22.1794
0.12794	34.2347	0.12674	32.5359	0.12674	26.2554	0.12795	33.313	0.127	26.3344	0.12856	22.6686
0.12836	33.4942	0.12715	31.2778	0.12715	26.5505	0.12836	33.6677	0.127	26.2049	0.12898	24.365
0.12877	34.9984	0.12756	32.6823	0.12756	26.1533	0.12877	35.0205	0.128	25.5223	0.12939	23.0244
0.12919	34.7386	0.12797	32.3624	0.12797	26.8134	0.12919	34.1485	0.128	25.7949	0.12981	22.7421
0.1296	34.8436	0.12838	33.0394	0.12838	26.1785	0.1296	35.0227	0.128	25.1304	0.13023	22.4036
0.13001	35.7742	0.12879	33.2365	0.12879	27.5551	0.13002	34.6292	0.129	26.0731	0.13064	22.0115
0.13043	35.2459	0.1292	33.0788	0.1292	27.1544	0.13043	34.7563	0.129	26.8412	0.13106	23.6552
0.13084	35.2415	0.12961	32.706	0.12961	27.5424	0.13084	35.1465	0.13	26.8897	0.13147	23.3003
0.13126	35.5675	0.13002	33.0776	0.13002	27.4781	0.13126	35.2514	0.13	26.8401	0.13189	24.5637
0.13167	35.3332	0.13043	32.992	0.13043	27.2876	0.13167	35.4349	0.13	26.0314	0.13231	24.3504
0.13208	36.2494	0.13084	34.1341	0.13084	27.942	0.13208	36.1046	0.131	27.3041	0.13272	23.028
0.1325	35.4548	0.13125	33.0067	0.13125	28.1199	0.1325	35.3056	0.131	26.5811	0.13314	23.323
0.13291	36.4141	0.13166	33.2995	0.13166	27.4908	0.13291	36.4561	0.132	26.1767	0.13355	22.9237
0.13333	37.5347	0.13207	33.6622	0.13207	28.8042	0.13333	36.1665	0.132	28.3595	0.13397	23.8576
0.13374	36.7976	0.13248	33.7208	0.13248	28.082	0.13374	36.4649	0.132	27.071	0.13439	25.0248
0.13416	35.7554	0.13289	33.6442	0.13289	28.5654	0.13416	35.8969	0.133	27.2985	0.1348	24.7934
0.13457	36.266	0.1333	34.0474	0.1333	28.4529	0.13457	36.6838	0.133	27.624	0.13522	25.3552
0.13498	37.5966	0.13371	34.2535	0.13371	28.9821	0.13498	37.2551	0.134	26.634	0.13563	23.4074
0.1354	37.9248	0.13412	34.6849	0.13412	29.4793	0.1354	37.2673	0.134	28.3539	0.13605	23.6806
0.13581	37.1457	0.13453	33.8627	0.13453	28.8742	0.13581	37.3966	0.135	28.2705	0.13647	24.473
0.13623	38.3094	0.13494	34.9406	0.13494	28.5436	0.13622	38.231	0.135	27.1262	0.13688	24.1363
0.13664	37.7646	0.13535	34.8662	0.13535	29.7399	0.13664	36.8661	0.135	28.319	0.1373	25.376
0.13705	37.3413	0.13576	35.2875	0.13576	29.6537	0.13705	37.5646	0.136	27.9101	0.13771	25.0248
0.13747	37.6684	0.13617	35.2841	0.13617	30.5917	0.13747	37.7624	0.136	28.203	0.13813	25.16
0.13788	38.4741	0.13658	35.2503	0.13658	29.5665	0.13788	38.6465	0.137	28.355	0.13855	24.9994
0.1383	39.24	0.13699	35.8304	0.13699	29.9098	0.1383	38.42	0.137	28.2412	0.13896	23.6634
0.13871	38.9593	0.1374	35.9599	0.1374	30.1784	0.13871	38.5283	0.137	28.6467	0.13938	24.9912
0.13912	38.074	0.13781	35.4508	0.13781	29.8673	0.13912	38.4819	0.138	28.5713	0.13979	25.2199
0.13954	38.998	0.13822	36.6931	0.13822	30.5297	0.13954	39.2853	0.138	28.7796	0.14021	25.1746
0.13995	39.1096	0.13863	36.1153	0.13863	31.4356	0.13995	38.9272	0.139	29.1434	0.14063	26.3535
0.14037	39.4135	0.13904	36.1942	0.13904	30.9936	0.14037	39.3582	0.139	29.2054	0.14104	24.8251
0.14078	39.3593	0.13946	36.0827	0.13945	31.2921	0.14078	38.8289	0.139	29.4171	0.14146	25.7609
0.14119	39.2057	0.13986	36.5726	0.13986	30.8501	0.14119	40.0876	0.14	28.9959	0.14187	25.2753
0.14161	40.0854	0.14027	36.5163	0.14027	31.4172	0.14161	39.198	0.14	29.7269	0.14229	24.6654
0.14202	40.1164	0.14069	36.3665	0.14068	31.5377	0.14202	39.6213	0.141	29.5151	0.14271	25.9778
0.14244	40.2269	0.1411	36.6143	0.14109	31.6698	0.14243	40.5772	0.141	29.0297	0.14312	26.4007
0.14285	40.7673	0.1415	37.4827	0.1415	31.7972	0.14285	40.5496	0.142	30.861	0.14364	26.5314
0.14326	39.8666	0.14192	36.7528	0.14191	31.9534	0.14326	39.8799	0.142	29.5894	0.14406	26.8691
0.14368	40.4524	0.14233	37.1673	0.14232	32.4528	0.14368	40.4833	0.142	30.0197	0.14447	25.671
0.14409	40.4247	0.14273	36.5129	0.14273	32.222	0.14409	39.5892	0.143	30.2055	0.14489	26.4951
0.14451	41.0049	0.14314	37.7045	0.14314	32.1164	0.14451	40.9121	0.143	29.8057	0.1452	25.2599
0.14492	41.7973	0.14356	37.5626	0.14355	32.6227	0.14492	40.6148	0.144	30.7394	0.14562	26.5995
0.14533	41.2039	0.14396	37.5288	0.14396	31.912	0.14534	41.3166	0.144	30.4274	0.14603	27.1604
0.14575	41.4238	0.14437	38.4445	0.14437	33.0038	0.14575	41.4625	0.144	30.1188	0.14645	26.9163
0.14616	41.4459	0.14479	38.4479	0.14478	33.0153	0.14617	40.9386	0.145	31.4704	0.14687	27.2811
0.14658	41.7996	0.1452	38.0256	0.1452	33.2495	0.14658	41.258	0.145	30.1909	0.14728	26.4425
0.14699	42.2759	0.1456	38.5651	0.1456	34.1393	0.14699	42.0725	0.146	30.6741	0.1477	25.8907
0.14741	42.1123	0.14602	38.2227	0.14602	32.966	0.14741	41.416	0.146	30.8768	0.14811	27.0451
0.14782	42.655	0.14643	39.224	0.14653	32.749	0.14782	42.0504	0.146	31.3578	0.14853	26.0459
0.14823	42.6936	0.14683	38.8928	0.14683	33.7547	0.14823	41.678	0.147	31.7542	0.14895	28.1053
0.14865	42.5953	0.14725	39.8524	0.14725	33.9545	0.14865	42.3787	0.147	30.8228	0.14936	27.764
0.14906	43.1987	0.14766	39.7736	0.14766	35.1163	0.14906	42.8053	0.148	32.0437	0.14978	27.3111
0.14948	42.6649	0.14807	38.957	0.14806	34.486	0.14947	42.7334	0.148	31.3059	0.15019	27.5108
0.14989	43.2672	0.14848	39.0629	0.14848	34.2185	0.14989	42.5058	0.148	30.8937	0.15071	26.5696
0.1503	43.7457	0.14889	39.6407	0.14889	34.1577	0.1503	42.9091	0.149	32.3884	0.15113	27.4509
0.15072	43.0727	0.1493	39.7083	0.1493	33.9395	0.15072	42.3179	0.149	32.0133	0.15155	27.6551
0.15113	43.864	0.14971	40.3018	0.1497	35.1278	0.15113	42.9301	0.15	32.9526	0.15186	27.2575
0.15155	43.8916	0.15012	39.7229	0.15012	35.2977	0.15155	43.8795	0.15	32.4537	0.15227	29.0982
0.15196	44.2663	0.15053	40.758	0.15053	35.556	0.15196	44.4376	0.151	31.7441	0.15269	27.9147
0.15237	44.5735	0.15094	39.9223	0.15093	35.9246	0.15237	43.3446	0.151	33.1317	0.15311	28.1561
0.15279	43.7457	0.15135	39.3535	0.15135	34.5664	0.15279	43.7933	0.151	32.2228	0.15352	27.7785
0.1532	44.7835	0.15176	40.4956	0.15176	35.052	0.1532	43.6021	0.152	32.4739	0.15394	27.4672
0.15362	45.3394	0.15217	40.9652	0.15216	35.8063	0.15361	44.1038	0.152	33.6228	0.15435	28.3558
0.15403	44.9073	0.15258	40.58	0.15258	35.9866	0.15403	44.4663	0.153	33.5496	0.15477	28.235
0.15444	44.883	0.15299	40.7895	0.15299	36.0968	0.15444	44.4254	0.153	33.6915	0.15519	29.2035
0.15486	45.0885	0.1534	41.0137	0.1534	35.8809	0.15486	45.0056	0.153	32.6069	0.1556	29.3786
0.15527	45.7019	0.15381	42.0487	0.15381	36.6605	0.15527	44.8995	0.154	33.2173	0.15602	28.0381
0.15569	45.1902	0.15422	40.9528	0.15422	36.6513	0.15569	43.9458	0.154	34.2986	0.15643	29.2906
0.1561	46.0456	0.15463	41.0283	0.15463	36.1875	0.1561	45.3703	0.155	33.562	0.15685	28.0308
0.15651	47.0513	0.15504	42.0431	0.15504	36.8717	0.15652	45.3239	0.155	33.9111	0.15727	28.7823
0.15693	46.2081	0.15545	42.7899	0.15545	36.2897	0.15693	45.0222	0.155	33.2443	0.15768	29.2852
0.15734	46.2213	0.15586	42.479	0.15586	36.9073	0.15734	45.2322	0.156	33.865	0.1581	29.3287
0.15776	46.4755	0.15627	42.4013	0.15627	37.1174	0.15776	45.6986	0.156	34.6894	0.15851	29.8724
0.15817	46.4335	0.15668	42.5691	0.15668	37.6926	0.15817	46.5628	0.157	33.6892	0.15893	28.8876
0.15859	47.4348	0.15709	42.6615	0.15709	38.4263	0.15858	46.2567	0.157	34.4146	0.15935	28.6534
0.159	47.2668	0.1575	42.0341	0.1575	37.1461	0.159	45.5671	0.157	34.3774	0.15976	29.6954
0.15941	47.3475	0.15791	43.5006	0.15791	37.9888	0.15941	46.3683	0.158	33.9652	0.16018	28.8259
0.15983	47.8802	0.15832	43.7213	0.15832	38.533	0.15982	46.1362	0.158	35.4857	0.16059	30.5549
0.16024	47.4315	0.15873	43.5614	0.15873	38.339	0.16024	46.5893	0.159	34.6455	0.16101	29.2089
0.16066	47.4978	0.15914	43.255	0.15914	39.2942	0.16065	47.1718	0.159	35.2154	0.16143	29.8406
0.16107	48.1001	0.15955	42.8338	0.15955	38.7006	0.16107	47.5221	0.16	35.4688	0.16184	30.5967
0.16148	48.2957	0.15996	43.4375	0.15996	38.2494	0.16148	47.185	0.16	34.1533	0.16226	29.0056
0.1619	48.1531	0.16037	43.5625	0.16037	39.1254	0.1619	46.5661	0.16	35.7121	0.16267	30.0049
0.16231	48.3886	0.16078	43.2111	0.16078	39.1208	0.16231	47.1972	0.161	35.4069	0.16309	30.829
0.16273	49.2605	0.16119	44.2462	0.16119	39.2839	0.16273	47.9984	0.161	36.1446	0.16351	30.004
0.16314	49.2605	0.1616	44.0998	0.1616	39.9038	0.16314	47.752	0.162	36.4352	0.16392	31.4217
0.16355	49.0605	0.16201	44.5672	0.16201	39.7419	0.16356	48.2482	0.162	35.5781	0.16434	29.7317
0.16397	48.5941	0.16242	44.0085	0.16242	39.8682	0.16397	47.9166	0.162	36.5343	0.16475	31.144
0.16438	49.0428	0.16283	44.601	0.16283	39.3883	0.16438	48.299	0.163	35.8202	0.16517	30.7981
0.1648	50.1944	0.16324	44.7733	0.16324	40.1943	0.1648	48.1642	0.163	36.2651	0.16559	30.161
0.16521	49.9656	0.16365	44.3825	0.16365	40.2907	0.16521	48.4427	0.164	37.0682	0.166	30.721
0.16562	50.3867	0.16407	45.2779	0.16406	40.3699	0.16562	49.0649	0.164	36.1626	0.16642	30.7664
0.16604	50.632	0.16447	46.1778	0.16447	40.9015	0.16604	49.0008	0.164	36.8508	0.16683	31.5016
0.16645	49.5677	0.16488	45.3815	0.16488	40.1828	0.16645	48.3289	0.165	36.5366	0.16725	31.88
0.16687	50.4972	0.1653	45.8377	0.16529	41.0324	0.16687	49.5003	0.165	36.8508	0.16767	30.4841
0.16728	50.7149	0.1657	45.5707	0.1657	41.7626	0.16728	49.5236	0.166	37.6955	0.16808	31.8065
0.16769	50.7812	0.16611	46.197	0.16611	40.9715	0.1677	49.5048	0.166	36.6345	0.1685	30.3099
0.16811	51.6466	0.16653	46.2094	0.16652	41.4859	0.16811	49.0494	0.167	37.4624	0.16891	31.035
0.16852	51.4731	0.16694	46.6937	0.16693	41.2769	0.16852	49.76	0.167	37.1189	0.16933	31.9281
0.16894	51.7781	0.16734	46.8277	0.16734	41.9336	0.16904	50.2364	0.167	37.5638	0.16975	31.4407
0.16935	51.4023	0.16775	46.6531	0.16775	42.1598	0.16935	50.0839	0.168	38.4468	0.17016	32.2503
0.16976	51.3769	0.16817	46.1959	0.16816	41.8154	0.16976	50.5303	0.168	37.1797	0.17058	31.9844
0.17018	52.4257	0.16857	47.4111	0.16857	42.324	0.17018	51.3084	0.169	38.012	0.17099	31.4607
0.17059	51.8698	0.16898	46.8728	0.16898	42.2941	0.17059	50.4729	0.169	38.2069	0.17141	31.8637
0.17101	52.1362	0.1694	47.4134	0.16939	42.6179	0.17101	50.59	0.169	38.2565	0.17183	31.6322
0.17142	52.9584	0.1698	46.8097	0.1698	42.9313	0.17142	50.2883	0.17	39.2476	0.17224	33.0772
0.17183	52.8656	0.17021	47.0079	0.17021	42.0886	0.17183	51.7914	0.17	38.2925	0.17266	32.3357
0.17225	53.4789	0.17063	47.7671	0.17063	43.4766	0.17225	51.8566	0.171	38.3635	0.17308	32.3928
0.17266	52.6169	0.17104	47.6567	0.17104	42.7809	0.17266	51.4653	0.171	38.8545	0.17349	33.138
0.17308	52.9894	0.17144	47.5407	0.17144	42.8728	0.17308	51.8433	0.171	38.5594	0.17391	32.0125
0.17349	53.5265	0.17186	48.284	0.17186	43.7396	0.17349	51.7217	0.172	39.2183	0.17432	33.0944
0.17391	53.416	0.17227	47.9991	0.17227	43.72	0.17391	51.8853	0.172	39.2499	0.17474	32.5834
0.17432	54.1442	0.17268	48.1264	0.17267	44.193	0.17432	52.05	0.173	40.1757	0.17515	32.0416
0.17473	54.0437	0.17309	47.8391	0.17308	44.0025	0.17473	52.4268	0.173	39.902	0.17557	33.9394
0.17515	54.4537	0.1735	49.1074	0.1735	43.3228	0.17515	53.1231	0.173	39.0122	0.17599	32.8294
0.17556	54.026	0.17391	49.3248	0.1739	44.5065	0.17556	52.2367	0.174	40.3142	0.1764	33.1688
0.17598	53.6944	0.17432	49.4577	0.17431	44.0714	0.17597	52.6058	0.174	39.7657	0.17682	33.943
0.17639	55.0582	0.17473	49.6165	0.17473	45.3721	0.17639	53.5364	0.175	40.071	0.17724	32.5653
0.1768	55.2218	0.17514	49.3563	0.17514	45.689	0.1768	53.4657	0.175	40.3841	0.17765	33.482
0.17722	55.1179	0.17555	49.5782	0.17554	45.1781	0.17722	53.2745	0.176	39.3129	0.17807	33.0155
0.17763	55.0306	0.17596	49.9059	0.17596	45.0036	0.17763	52.765	0.176	40.8413	0.17848	33.4402
0.17805	54.9654	0.17637	49.5117	0.17637	45.0472	0.17805	53.4701	0.176	40.5789	0.1789	34.513
0.17846	55.7567	0.17678	50.9129	0.17677	45.8279	0.17846	54.636	0.177	40.7197	0.17932	33.2569
0.17887	55.6042	0.17719	50.477	0.17729	46.7303	0.17887	53.5497	0.177	41.3527	0.17973	34.0628
0.17929	55.9158	0.1776	50.6876	0.1777	46.1057	0.17929	54.5521	0.178	39.8389	0.18015	33.6581
0.1797	56.8453	0.17801	50.8295	0.17801	46.8038	0.1797	54.7278	0.178	40.8075	0.18056	33.9585
0.18012	56.6065	0.17842	50.504	0.17842	45.9243	0.18012	54.1652	0.178	41.7559	0.18098	34.3687
0.18053	56.5027	0.17883	50.2675	0.17893	46.844	0.18053	54.3642	0.179	41.4507	0.1814	33.5682
0.18094	56.3336	0.17924	50.7349	0.17934	46.728	0.18095	55.3235	0.179	42.2887	0.18181	34.6628
0.18136	56.7314	0.17965	50.7383	0.17965	46.6442	0.18136	55.4284	0.18	41.4124	0.18223	34.1118
0.18177	57.2299	0.18006	51.9772	0.18006	47.1356	0.18177	55.7036	0.18	41.7863	0.18264	34.2516
0.18219	57.1768	0.18047	51.2496	0.18057	47.449	0.18218	54.93	0.18	42.3472	0.18306	35.5658
0.1826	57.3028	0.18088	51.8229	0.18088	46.8658	0.1826	55.6108	0.181	41.8528	0.18348	34.6001
0.18301	57.494	0.18129	51.574	0.18129	48.1172	0.18301	55.529	0.181	42.8056	0.18389	35.1529
0.18343	58.2289	0.1817	51.7125	0.1817	47.5328	0.18343	56.0474	0.182	42.7155	0.18431	34.3533
0.18384	58.3848	0.18211	51.7407	0.18211	47.9806	0.18384	55.8186	0.182	43.1458	0.18472	34.0157
0.18426	57.6134	0.18252	52.6339	0.18252	47.5638	0.18426	56.6386	0.183	42.4227	0.18514	36.0841
0.18467	58.1162	0.18293	52.7927	0.18293	48.1241	0.18467	56.296	0.183	42.3427	0.18556	35.005
0.18508	58.2566	0.18334	52.6992	0.18334	48.5753	0.18509	56.3899	0.183	43.4927	0.18597	35.2228
0.1855	58.482	0.18375	52.5032	0.18375	49.1516	0.1855	56.664	0.184	42.7617	0.18639	35.3771
0.18591	58.965	0.18416	53.8807	0.18416	49.0104	0.18591	58.051	0.184	43.1784	0.1868	34.8942
0.18633	59.5154	0.18457	52.7521	0.18457	48.9909	0.18633	56.79	0.185	43.4003	0.18722	35.427
0.18674	58.9628	0.18498	53.741	0.18498	48.1551	0.18674	57.0033	0.185	43.0433	0.18764	35.2818
0.18716	59.48	0.18539	53.8751	0.18539	49.364	0.18716	56.8873	0.185	44.2034	0.18805	35.7129
0.18757	59.4291	0.1858	53.6814	0.1858	49.3617	0.18757	57.7659	0.186	43.4702	0.18847	36.1549
0.18798	59.743	0.18621	54.0001	0.18621	50.3984	0.18798	57.6045	0.186	43.6447	0.18888	35.3989
0.1884	59.7817	0.18662	54.115	0.18672	49.6809	0.1884	58.2577	0.187	44.1369	0.1893	36.1395
0.18881	60.2812	0.18703	54.1037	0.18713	49.7762	0.18881	58.4776	0.187	43.0895	0.18972	35.4079
0.18923	60.6017	0.18744	54.748	0.18744	50.5706	0.18922	58.5362	0.187	44.8499	0.19013	36.1948
0.18964	60.6581	0.18785	54.0677	0.18785	50.4822	0.18964	58.0919	0.188	44.8758	0.19055	36.144
0.19005	61.0559	0.18826	54.9744	0.18826	50.0058	0.19005	59.0656	0.188	44.7643	0.19096	35.3054
0.19047	61.3577	0.18868	54.6387	0.18867	50.9346	0.19047	58.7207	0.189	45.3455	0.19138	37.2105
0.19088	60.6559	0.18908	55.0915	0.18908	50.473	0.19088	59.3418	0.189	44.2102	0.1918	36.4462
0.1913	61.3057	0.18949	55.0712	0.18949	51.333	0.1913	58.5837	0.189	44.8916	0.19221	36.39
0.19171	61.2261	0.18991	54.8516	0.1899	50.682	0.19171	59.7353	0.19	45.234	0.19263	36.9981
0.19212	61.7588	0.19031	55.0611	0.19031	51.5959	0.19212	60.5487	0.19	45.7296	0.19304	35.5123
0.19254	62.1633	0.19072	55.4891	0.19072	51.8519	0.19254	60.1387	0.191	46.7387	0.19346	37.2867
0.19295	62.4308	0.19113	55.176	0.19113	51.0988	0.19295	59.8425	0.191	45.5527	0.19388	37.4855
0.19337	62.3523	0.19154	56.5647	0.19154	51.2009	0.19336	60.0613	0.192	45.9751	0.19429	36.7567
0.19378	62.0196	0.19195	56.3293	0.19195	52.124	0.19378	59.8745	0.192	45.8028	0.19471	37.8639
0.19419	62.5512	0.19236	56.7156	0.19236	52.3306	0.19419	61.088	0.192	45.7938	0.19512	36.5833
0.19461	62.8076	0.19278	56.0556	0.19277	52.8312	0.19461	60.6548	0.193	47.0642	0.19554	37.2495
0.19502	62.9215	0.19318	56.719	0.19318	51.6739	0.19502	61.7511	0.193	46.081	0.19596	37.2431
0.19544	64.2985	0.19359	56.9837	0.19359	53.2124	0.19544	61.3322	0.194	47.0057	0.19637	37.0008
0.19585	63.0651	0.19401	57.3734	0.194	53.1044	0.19585	60.5421	0.194	47.1611	0.19679	38.1707
0.19626	63.1701	0.19441	57.4455	0.19441	52.5798	0.19627	60.468	0.194	46.3817	0.1972	37.9692
0.19668	63.4973	0.19482	57.8329	0.19482	53.4351	0.19668	61.2715	0.195	47.6015	0.19762	37.8376
0.19709	63.9205	0.19524	57.8566	0.19533	53.9896	0.1971	62.2915	0.195	46.2702	0.19804	37.4492
0.19751	64.3184	0.19564	58.2914	0.19564	53.8002	0.19751	62.7159	0.196	46.8615	0.19845	37.1006
0.19792	64.419	0.19606	57.1448	0.19605	53.799	0.19792	61.8152	0.196	47.4753	0.19887	38.5111
0.19834	64.7428	0.19647	58.6383	0.19647	53.7325	0.19833	62.6651	0.196	47.0721	0.19928	37.441
0.19875	65.3617	0.19688	58.3319	0.19688	55.3214	0.19875	61.8384	0.197	48.2153	0.1997	38.3604
0.19916	64.262	0.19729	58.2857	0.19728	54.3295	0.19916	62.3214	0.197	47.6646	0.20012	38.1435
0.19958	65.0787	0.1977	59.1068	0.19769	54.4936	0.19957	63.2751	0.198	47.3605	0.20053	38.1181
0.19999	65.1406	0.19811	58.7712	0.19811	54.9035	0.19999	63.2254	0.198	48.337	0.20095	38.9531
0.20041	65.7507	0.19852	58.3792	0.19851	55.0734	0.2004	63.4332	0.199	47.8335	0.20136	37.8757
0.20082	65.7087	0.19893	59.6238	0.19892	55.3891	0.20082	63.7315	0.199	49.4036	0.20178	37.8903
0.20123	66.1784	0.19934	58.4783	0.19934	55.2009	0.20123	63.5569	0.199	48.7019	0.2022	39.1273
0.20175	66.5818	0.19974	59.6564	0.19974	55.8759	0.20165	64.2764	0.2	48.8281	0.20261	38.0491
0.20217	66.2723	0.20016	59.8952	0.20026	56.2272	0.20206	63.4752	0.2	49.2572	0.20303	39.2862
0.20248	65.8877	0.20057	59.7725	0.20057	55.3352	0.20248	64.2432	0.201	48.2739	0.20344	38.7008
0.20289	66.4757	0.20097	60.0698	0.20097	56.2536	0.20289	64.2399	0.201	49.9679	0.20386	39.2971
0.2033	66.4635	0.20139	60.1306	0.20138	55.9723	0.2033	64.3792	0.201	49.8981	0.20428	39.2335
0.20372	67.7886	0.2018	59.9651	0.2018	56.9207	0.20372	65.0224	0.202	49.3732	0.20469	38.5564
0.20413	67.1753	0.20221	60.6093	0.20221	56.5694	0.20413	65.3617	0.202	50.575	0.20521	39.6211
0.20455	67.3631	0.20262	60.8121	0.20262	56.8059	0.20455	65.3329	0.203	48.9181	0.20552	39.7799
0.20496	68.0947	0.20303	61.7323	0.20303	57.4453	0.20496	65.0467	0.203	50.2236	0.20594	39.1872
0.20537	67.131	0.20344	61.0159	0.20344	56.9792	0.20537	64.0962	0.203	49.9251	0.20636	40.4143
0.20579	67.4184	0.20385	61.8539	0.20385	57.0171	0.20579	66.1055	0.204	49.8778	0.20677	39.0738
0.2062	68.3467	0.20426	61.2547	0.20426	57.7323	0.2062	66.4657	0.204	51.271	0.20719	39.691
0.20662	68.1312	0.20467	61.5926	0.20467	57.2972	0.20662	66.0082	0.205	50.4038	0.2076	39.3706
0.20703	69.2342	0.20508	61.9395	0.20518	57.8839	0.20703	66.017	0.205	50.1312	0.20802	39.6873
0.20744	69.0673	0.20549	62.1569	0.20549	57.8678	0.20745	66.4226	0.205	51.0199	0.20844	40.6412
0.20786	68.7987	0.2059	62.5635	0.2059	58.3535	0.20786	66.511	0.206	50.1999	0.20885	39.8634
0.20827	69.1281	0.20631	62.7989	0.20631	59.1043	0.20827	66.7896	0.206	50.9219	0.20927	39.651
0.20869	68.6993	0.20672	61.8809	0.20672	58.0446	0.20869	67.11	0.207	50.7473	0.20968	40.1738
0.2091	69.1502	0.20713	63.1109	0.20713	58.443	0.2091	67.6759	0.207	51.5301	0.2101	39.543
0.20951	69.8155	0.20754	62.4261	0.20754	58.7863	0.20951	67.2935	0.208	52.0268	0.21052	40.771
0.20993	70.5184	0.20795	63.0996	0.20795	58.3592	0.20993	67.0758	0.208	51.208	0.21093	39.5675
0.21034	70.0354	0.20836	63.2269	0.20836	59.3902	0.21034	67.236	0.208	51.6168	0.21135	40.9271
0.21076	70.4311	0.20877	63.3215	0.20877	59.6198	0.21075	69.0463	0.209	51.2463	0.21176	41.1404
0.21117	71.2201	0.20918	63.7292	0.20918	60.1376	0.21117	68.654	0.209	52.4311	0.21218	40.3472
0.21159	70.1404	0.20959	63.6414	0.20959	59.7713	0.21158	67.8704	0.21	53.3085	0.2126	41.2775
0.212	70.2907	0.21	63.2595	0.21	58.962	0.212	68.6462	0.21	52.091	0.21301	40.5632
0.21241	71.3019	0.21041	64.4929	0.21041	60.2593	0.21241	68.7777	0.21	52.849	0.21343	40.6385
0.21283	70.935	0.21082	63.6639	0.21082	60.5922	0.21283	68.4186	0.211	52.7105	0.21384	41.6569
0.21324	71.8711	0.21123	64.4196	0.21123	60.1238	0.21324	68.9999	0.211	52.5573	0.21426	40.5677
0.21366	72.3198	0.21164	64.5188	0.21164	60.831	0.21366	69.3093	0.212	53.2578	0.21478	42.2268
0.21407	71.9827	0.21205	65.1337	0.21205	61.1754	0.21407	70.0675	0.212	53.0247	0.2152	41.2811
0.21448	72.0402	0.21246	65.2204	0.21246	61.5187	0.21448	69.3767	0.212	54.115	0.21551	41.3247
0.2149	71.8258	0.21287	64.6551	0.21287	60.4212	0.2149	69.5646	0.213	53.9562	0.21592	41.606
0.21531	72.1441	0.21328	64.9884	0.21328	60.544	0.21531	70.0376	0.213	53.4538	0.21644	40.7066
0.21573	73.005	0.21369	65.9976	0.21369	61.9791	0.21572	70.1006	0.214	53.848	0.21686	41.734
0.21614	72.8889	0.2141	65.1281	0.2141	61.5268	0.21614	70.0111	0.214	52.7386	0.21717	42.1851
0.21655	72.9575	0.21452	66.1553	0.21451	61.8815	0.21655	70.3415	0.215	53.7467	0.21769	42.2123
0.21697	73.2338	0.21492	66.4267	0.21492	61.9871	0.21697	70.7228	0.215	53.8221	0.21811	42.9021
0.21738	73.7123	0.21533	66.2803	0.21533	62.8941	0.21738	71.1417	0.215	54.5599	0.21852	40.8237
0.2178	72.9652	0.21574	66.1947	0.21574	62.1651	0.2178	70.7726	0.216	55.0487	0.21894	42.7732
0.21821	73.3487	0.21615	66.4729	0.21615	61.4085	0.21821	71.5893	0.216	53.8266	0.21936	42.4982
0.21862	74.9921	0.21656	66.6317	0.21656	63.2259	0.21862	71.3097	0.217	54.2118	0.21977	42.2976
0.21904	74.0704	0.21697	67.2107	0.21697	63.4567	0.21904	70.798	0.217	54.4281	0.22019	42.7814
0.21945	74.4141	0.21738	67.0642	0.21738	63.3683	0.21945	71.9098	0.217	53.4989	0.2205	42.6734
0.21987	75.0827	0.21779	67.089	0.21779	63.9262	0.21987	72.3773	0.218	55.3753	0.22092	42.9902
0.22028	73.9532	0.2182	67.1679	0.2182	63.343	0.22028	72.5176	0.218	54.989	0.22133	43.5148
0.22069	75.1004	0.21861	67.8921	0.21861	63.9825	0.2207	72.6524	0.219	55.8551	0.22175	42.5164
0.22111	75.0882	0.21902	67.5339	0.21902	63.6633	0.22111	71.8589	0.219	56.1728	0.22216	44.3135
0.22152	75.2242	0.21943	68.498	0.21943	64.1857	0.22152	72.6127	0.219	54.9552	0.22258	42.6353
0.22194	76.6531	0.21985	68.3347	0.21985	65.5003	0.22194	72.8691	0.22	56.1919	0.223	43.0483
0.22235	75.7292	0.22025	67.4922	0.22025	65.0858	0.22235	72.7818	0.22	55.6592	0.22341	42.9811
0.22276	75.4772	0.22067	68.2536	0.22066	64.4911	0.22276	73.6239	0.221	55.5364	0.22383	44.0766
0.22318	76.6763	0.22108	68.596	0.22108	64.9182	0.22318	73.9621	0.221	56.9274	0.22425	44.7564
0.22359	76.221	0.22148	68.4305	0.22148	65.2844	0.22359	73.4471	0.221	56.9319	0.22466	43.9558
0.22401	76.1403	0.2219	69.55	0.22189	65.4922	0.22401	73.2824	0.222	57.691	0.22508	43.5102
0.22442	76.7382	0.22231	68.7605	0.2223	65.4532	0.22442	74.2571	0.222	56.7371	0.22549	44.6992
0.22483	77.5406	0.22271	69.657	0.22271	65.8562	0.22484	74.466	0.223	56.719	0.22591	42.9992
0.22525	77.492	0.22313	69.6604	0.22312	66.2419	0.22525	73.7797	0.223	56.7956	0.22632	44.8735
0.22566	77.1306	0.22354	69.3124	0.22353	65.8585	0.22566	74.5213	0.224	56.416	0.22674	44.6629
0.22608	77.5119	0.22395	69.6401	0.22395	66.3935	0.22608	74.7777	0.224	57.6899	0.22716	44.6266
0.22649	77.745	0.22435	70.5096	0.22435	66.0846	0.22649	74.8086	0.224	57.6032	0.22757	44.9769
0.22691	77.8147	0.22477	70.4578	0.22476	66.3981	0.2269	75.359	0.225	57.5277	0.22799	43.8624
0.22732	78.1783	0.22518	70.2731	0.22518	66.8642	0.22732	75.2065	0.225	58.2914	0.22841	44.3135
0.22773	77.9583	0.22558	70.1909	0.22558	66.8332	0.22773	75.5723	0.226	56.5985	0.22882	45.2193
0.22815	79.8548	0.226	71.3837	0.22599	67.5852	0.22815	75.6353	0.226	57.7913	0.22924	44.3507
0.22856	79.2602	0.22641	70.1965	0.22641	67.3797	0.22856	75.2861	0.226	57.976	0.22965	45.3118
0.22898	78.4612	0.22681	71.2981	0.22681	67.1351	0.22897	76.3271	0.227	57.3858	0.23007	44.6402
0.22939	78.7629	0.22723	71.5695	0.22723	68.6162	0.22939	76.673	0.227	59.2059	0.23049	45.4698
0.2298	79.2989	0.22764	71.0784	0.22764	68.3751	0.2298	76.3713	0.228	58.716	0.2309	44.9524
0.23022	79.531	0.22805	71.5346	0.22805	68.1317	0.23022	76.5305	0.228	59.4537	0.23132	44.6221
0.23063	79.9068	0.22846	71.966	0.22846	68.1707	0.23063	76.7747	0.228	59.2769	0.23173	45.6731
0.23105	80.1001	0.22887	71.5447	0.22887	69.2522	0.23105	76.8885	0.229	58.1371	0.23225	45.1566
0.23146	80.6992	0.22928	72.2937	0.22928	69.2419	0.23146	76.7173	0.229	59.697	0.23267	45.5387
0.23187	80.0968	0.22969	71.7722	0.22968	68.5277	0.23187	77.3273	0.23	59.5157	0.23298	46.1242
0.23229	80.4107	0.2301	72.6226	0.2301	68.9801	0.23229	78.0534	0.23	60.0574	0.2334	45.7693
0.2327	80.2394	0.23051	72.6012	0.23051	70.1959	0.2327	77.408	0.231	60.6825	0.23381	46.4627
0.23312	81.3976	0.23092	72.9988	0.23091	69.3785	0.23311	77.7506	0.231	60.3762	0.23423	45.507
0.23353	81.6109	0.23133	72.8726	0.23133	69.9571	0.23353	77.8456	0.231	60.6161	0.23465	45.6958
0.23394	81.5557	0.23174	73.4268	0.23174	69.5358	0.23394	78.396	0.232	59.8367	0.23506	46.6016
0.23436	81.9336	0.23215	73.937	0.23215	70.46	0.23436	78.5971	0.232	59.7015	0.23548	46.1178
0.23477	81.6507	0.23256	73.2274	0.23256	70.5713	0.23477	77.9705	0.233	60.3536	0.23589	47.3231
0.23519	81.5634	0.23297	73.3479	0.23297	69.863	0.23519	78.8182	0.233	60.2849	0.23641	46.8121
0.2356	82.5415	0.23338	74.5711	0.23338	70.6529	0.2356	79.6548	0.233	61.8607	0.23683	46.2249
0.23601	81.9811	0.23379	73.6689	0.23379	71.0283	0.23602	78.785	0.234	61.3223	0.23725	46.8738
0.23643	83.2134	0.2342	74.115	0.2342	70.2522	0.23643	79.7255	0.234	60.9596	0.23766	45.625
0.23684	83.3306	0.23461	74.5002	0.23461	71.3658	0.23685	79.5199	0.235	61.1443	0.23808	47.0917
0.23726	82.946	0.23502	74.9428	0.23502	71.0283	0.23726	79.5885	0.235	60.2117	0.23849	46.8557
0.23767	82.8542	0.23543	75.0926	0.23543	71.7917	0.23767	79.3597	0.235	60.7636	0.23891	46.755
0.23809	82.6708	0.23584	74.7018	0.23584	71.398	0.23809	80.0427	0.236	61.9035	0.23933	47.5174
0.2385	83.3062	0.23625	74.5261	0.23625	72.0684	0.2385	80.9533	0.236	62.479	0.23974	46.4926
0.23891	84.3031	0.23666	75.0431	0.23666	72.4289	0.23891	80.9998	0.237	63.531	0.24016	46.4654
0.23933	83.545	0.23707	75.1287	0.23707	72.2877	0.23932	80.5256	0.237	61.6895	0.24057	46.9038
0.23974	84.8026	0.23748	76.0748	0.23748	72.313	0.23974	80.677	0.237	61.5543	0.24099	47.1616
0.24016	84.7639	0.23789	75.8439	0.23789	72.6861	0.24015	80.4394	0.238	61.6658	0.24141	47.9703
0.24057	84.5927	0.2383	76.3056	0.2383	72.9605	0.24057	81.423	0.238	61.9327	0.24182	46.6551
0.24098	84.0434	0.23871	75.4564	0.23871	73.4014	0.24098	81.3512	0.239	64.369	0.24224	47.8042
0.2414	84.628	0.23912	75.6152	0.23912	72.3555	0.2414	82.1281	0.239	64.3081	0.24265	47.9839
0.24181	85.7122	0.23953	76.7753	0.23953	73.8399	0.24181	81.8872	0.24	63.7641	0.24307	47.58
0.24223	85.5431	0.23994	76.7641	0.23994	73.7676	0.24223	81.6153	0.24	63.5017	0.24349	47.6462
0.24264	85.6503	0.24035	76.8249	0.24035	73.9134	0.24264	82.2154	0.24	62.2943	0.2438	47.0835
0.24305	86.8472	0.24076	77.2045	0.24076	73.8043	0.24305	82.1381	0.241	63.5332	0.24432	48.5584
0.24347	86.0968	0.24117	76.5681	0.24117	73.6137	0.24347	82.1171	0.241	63.5344	0.24473	48.985
0.24388	85.9387	0.24158	77.8893	0.24158	74.2061	0.24388	82.8244	0.242	64.3138	0.24515	47.5863
0.2443	85.5066	0.24199	77.4263	0.24199	74.8743	0.2443	82.5161	0.242	65.2238	0.24557	49.0276
0.24471	86.7278	0.2424	77.7045	0.2424	74.5276	0.24471	83.8721	0.242	64.0412	0.24598	48.3215
0.24512	87.6694	0.24281	78.1663	0.24281	75.9329	0.24512	83.1482	0.243	64.5469	0.2464	48.1
0.24554	86.9732	0.24322	77.8419	0.24322	74.5196	0.24554	83.1813	0.243	64.1583	0.24681	48.3823
0.24595	87.1467	0.24363	77.8003	0.24363	74.872	0.24595	83.388	0.244	63.3609	0.24723	48.1881
0.24637	87.7114	0.24404	78.761	0.24404	75.5471	0.24637	83.44	0.244	64.7879	0.24765	50.0414
0.24678	87.4904	0.24445	78.9334	0.24445	75.5333	0.24678	83.6157	0.244	64.4039	0.24806	48.8579
0.24719	87.5302	0.24486	79.2476	0.24486	75.8996	0.2472	84.0147	0.245	65.7566	0.24848	48.0084
0.24761	87.2948	0.24528	78.6957	0.24527	76.3439	0.24761	84.8568	0.245	65.9807	0.24889	49.1692
0.24802	89.0487	0.24569	79.4819	0.24569	76.2773	0.24802	85.0612	0.246	65.1303	0.24931	48.4948
0.24844	88.8122	0.24609	79.0764	0.24609	77.3542	0.24844	84.4534	0.246	65.118	0.24973	49.4969
0.24885	88.5281	0.24651	79.2915	0.2465	76.6171	0.24885	85.3828	0.247	64.3768	0.25014	49.2173
0.24926	88.8707	0.24692	79.8074	0.24691	77.8571	0.24926	84.5661	0.247	65.6834	0.25045	48.9695
0.24968	88.9094	0.24732	79.9842	0.24732	77.6056	0.24968	84.8446	0.247	66.7016	0.25087	49.8971
0.25009	89.5736	0.24774	80.1475	0.24773	76.9937	0.25009	85.6536	0.248	66.4808	0.25139	48.8062
0.25051	89.4056	0.24815	80.2309	0.24814	77.4564	0.2505	85.637	0.248	68.0227	0.25181	49.6348
0.25092	89.0719	0.24855	80.1059	0.24855	78.7629	0.25092	86.1697	0.249	66.2375	0.25222	49.751
0.25134	90.7473	0.24896	81.1511	0.24896	79.2692	0.25133	86.3642	0.249	65.8478	0.25264	49.5377
0.25175	90.2787	0.24938	80.2725	0.24937	79.0511	0.25175	85.3552	0.249	66.4549	0.25305	50.4226
0.25216	90.4113	0.24979	80.7929	0.24989	78.2026	0.25216	86.5499	0.25	67.0158	0.25347	49.3035
0.25258	90.3627	0.25019	81.3718	0.25019	79.2451	0.25258	86.3311	0.25	68.0329	0.25389	50.163
0.25299	90.4312	0.25061	81.543	0.2506	78.5195	0.25299	86.341	0.251	67.365	0.2543	50.1358
0.25341	90.8446	0.25102	81.632	0.25102	79.2841	0.25341	87.0682	0.251	67.8617	0.25472	49.6729
0.25382	91.0103	0.25142	81.7919	0.25142	79.4885	0.25382	87.3312	0.252	67.7626	0.25503	50.9146
0.25423	91.669	0.25184	81.9643	0.25184	79.764	0.25424	87.6893	0.252	66.9043	0.25545	49.7864
0.25465	92.5598	0.25225	82.5466	0.25225	80.0728	0.25465	87.4407	0.252	68.0914	0.25586	50.0995
0.25506	91.3187	0.25266	81.7773	0.25265	79.6538	0.25506	87.1445	0.253	67.6443	0.25628	51.2613
0.25548	92.1896	0.25307	83.1447	0.25307	79.826	0.25547	88.127	0.253	68.694	0.25669	49.9171
0.25589	92.1465	0.25348	82.8755	0.25348	81.1658	0.25589	87.9855	0.254	68.6276	0.25711	51.3393
0.2563	91.8027	0.25389	83.0332	0.25389	80.144	0.2563	88.7061	0.254	68.0002	0.25753	50.2547
0.25672	92.9245	0.2543	82.9644	0.25429	80.6251	0.25672	88.5911	0.254	69.1434	0.25794	50.0941
0.25713	93.4185	0.25471	82.9419	0.25471	80.6882	0.25713	88.9647	0.255	68.186	0.25836	51.0952
0.25755	93.2151	0.25512	83.7619	0.25512	81.6629	0.25755	89.0465	0.255	68.3302	0.25877	50.6786
0.25796	93.5003	0.25553	84.3667	0.25552	81.2152	0.25796	88.3745	0.256	69.7156	0.25919	51.2785
0.25837	93.2019	0.25594	83.576	0.25594	81.1027	0.25838	89.0697	0.256	68.7267	0.25961	51.1841
0.25879	93.9468	0.25635	84.7913	0.25635	81.4505	0.25879	89.8245	0.256	70.0895	0.26002	50.7466
0.2592	93.4859	0.25676	83.594	0.25675	81.9029	0.2592	89.6333	0.257	69.7336	0.26044	51.6043
0.25962	94.0374	0.25717	84.0795	0.25717	82.3461	0.25962	90.2776	0.257	69.9262	0.26085	50.1367
0.26003	94.6132	0.25758	84.6753	0.25758	83.2335	0.26003	90.0732	0.258	70.6009	0.26127	52.236
0.26044	94.9182	0.25799	85.1123	0.25798	82.47	0.26044	89.9151	0.258	69.1051	0.26169	51.8176
0.26086	94.7524	0.2584	85.145	0.2584	83.6973	0.26086	89.8333	0.259	70.1819	0.2621	50.8764
0.26127	94.6651	0.25881	85.7194	0.25881	82.5665	0.26127	90.5484	0.259	70.5964	0.26252	51.942
0.26169	95.252	0.25922	85.3207	0.25922	82.3518	0.26169	90.6965	0.259	68.5938	0.26293	51.3157
0.2621	95.5194	0.25963	85.1281	0.25963	83.4264	0.2621	90.9252	0.26	69.1175	0.26335	51.6906
0.26251	94.9934	0.26004	85.2745	0.26004	83.2898	0.26251	91.2922	0.26	68.0194	0.26377	52.1671
0.26293	95.7891	0.26045	87.1701	0.26045	83.8236	0.26293	91.312	0.26	69.0511	0.26418	51.6443
0.26334	96.4533	0.26086	86.3637	0.26086	84.726	0.26334	91.4646	0.261	69.318	0.2646	53.2462
0.26376	96.7716	0.26127	86.9505	0.26127	83.5045	0.26376	92.2315	0.261	68.926	0.26501	51.362
0.26417	96.0731	0.26168	86.9843	0.26168	84.0624	0.26417	91.5044	0.262	70.2089	0.26543	52.2923
0.26458	95.8974	0.26209	86.8897	0.26209	84.3139	0.26459	91.7895	0.262	70.1222	0.26585	52.6045
0.265	97.112	0.2625	87.1036	0.2625	84.8913	0.265	92.3597	0.263	70.1447	0.26626	52.0327
0.26541	97.4358	0.26291	87.5936	0.26291	84.6927	0.26541	92.625	0.263	70.094	0.26668	52.7044
0.26583	96.7119	0.26332	87.7186	0.26332	84.6411	0.26583	92.9223	0.263	70.0974	0.26709	52.0146
0.26624	97.6369	0.26373	88.1094	0.26373	85.2656	0.26624	92.9002	0.264	71.1708	0.26751	52.2333
0.26666	98.0768	0.26414	87.8909	0.26414	85.3885	0.26665	93.1046	0.264	70.2495	0.26793	53.7436
0.26707	98.3144	0.26455	89.0803	0.26455	85.4482	0.26707	93.508	0.265	71.1629	0.26834	52.0155
0.26748	97.1263	0.26496	88.1984	0.26496	85.5928	0.26748	92.9057	0.265	71.6348	0.26876	52.7997
0.2679	98.3089	0.26537	88.5093	0.26537	85.9395	0.2679	94.1015	0.265	71.0627	0.26917	52.1961
0.26831	99.4472	0.26578	88.6895	0.26578	86.9694	0.26831	94.1402	0.266	71.6269	0.26959	52.9667
0.26873	98.5675	0.26619	88.5622	0.26619	86.1967	0.26872	94.1932	0.266	71.3645	0.27001	52.9095
0.26914	98.5266	0.2666	89.5207	0.2666	87.0359	0.26914	94.3822	0.267	71.5008	0.27042	52.3277
0.26955	99.1941	0.26701	89.7899	0.26701	87.796	0.26955	94.0009	0.267	72.6947	0.27084	53.5657
0.26997	99.1797	0.26742	89.4678	0.26742	87.292	0.26997	94.4507	0.267	71.476	0.27125	53.2889
0.27038	99.7268	0.26783	90.067	0.26783	87.5044	0.27038	95.0265	0.268	72.8456	0.27167	52.6445
0.2708	99.3112	0.26824	89.5613	0.26824	87.4745	0.2708	94.9922	0.268	73.1925	0.27209	53.8516
0.27121	100.592	0.26865	90.8903	0.26865	88.2104	0.27121	95.3315	0.269	72.4131	0.2725	52.8224
0.27162	100.25	0.26906	90.8182	0.26906	89.0612	0.27162	95.1116	0.269	72.9436	0.27292	53.8552
0.27204	99.7511	0.26947	90.9624	0.26947	88.2403	0.27204	95.3448	0.27	72.956	0.27333	53.5594
0.27245	100.709	0.26989	91.3352	0.26988	88.8545	0.27245	96.0466	0.27	73.8582	0.27375	53.6991
0.27287	101.012	0.27029	91.4298	0.27029	88.7615	0.27286	95.8687	0.27	74.1871	0.27417	54.3281
0.27328	100.84	0.2707	91.4411	0.2707	88.1266	0.27328	96.3383	0.271	73.2151	0.27458	53.7136
0.27369	101.375	0.27112	91.9952	0.27111	88.4952	0.27369	96.3627	0.271	73.8289	0.275	53.69
0.27411	101.061	0.27153	92.1022	0.27152	88.9027	0.27411	97.1164	0.272	73.7286	0.27541	54.4588
0.27463	102.09	0.27193	93.2128	0.27193	90.2873	0.27452	97.1053	0.272	74.2344	0.27583	53.5103
0.27504	102.139	0.27234	92.3568	0.27234	90.1897	0.27494	96.7705	0.272	74.4382	0.27625	54.9616
0.27535	102.124	0.27276	92.5449	0.27275	89.0141	0.27535	97.0479	0.273	74.6815	0.27666	53.612
0.27587	102.186	0.27316	92.5178	0.27316	90.0933	0.27577	97.1064	0.273	74.9451	0.27708	54.4071
0.27618	102.549	0.27357	93.1058	0.27357	89.7913	0.27618	97.7032	0.274	73.9359	0.2775	54.545
0.27659	102.711	0.27399	93.6014	0.27398	90.068	0.27659	98.2282	0.274	74.6162	0.27791	54.0658
0.27701	102.684	0.27439	93.9167	0.27439	91.0393	0.27701	97.8867	0.274	75.2131	0.27833	54.6331
0.27742	103.708	0.2748	93.6498	0.2748	91.068	0.27742	99.2935	0.275	74.659	0.27874	54.6694
0.27784	103.634	0.27522	94.32	0.27522	91.859	0.27784	98.3619	0.275	75.9565	0.27916	53.6356
0.27825	103.115	0.27562	93.643	0.27562	91.75	0.27825	98.0182	0.276	75.1197	0.27957	55.0197
0.27866	104.069	0.27603	94.4506	0.27603	91.6616	0.27866	98.7808	0.276	75.9261	0.27999	54.4034
0.27918	103.811	0.27645	94.187	0.27645	92.1059	0.27908	98.8813	0.276	75.6513	0.28041	56.0716
0.2796	103.827	0.27686	94.8257	0.27686	91.6753	0.27949	99.666	0.277	75.0431	0.28082	54.575
0.27991	105.04	0.27727	95.1016	0.27726	92.0531	0.2799	99.8804	0.277	76.8463	0.28124	54.5868
0.28032	105.044	0.27768	95.0003	0.27768	92.6432	0.28032	99.687	0.278	76.5962	0.28166	55.1014
0.28073	104.173	0.27809	95.2131	0.27809	92.9417	0.28073	99.9754	0.278	75.6468	0.28207	55.1876
0.28115	104.431	0.2785	96.0962	0.27849	93.4032	0.28115	99.3411	0.278	77.1932	0.28249	55.1232
0.28156	105.126	0.27891	95.408	0.2789	92.9566	0.28156	99.5997	0.279	76.3676	0.2829	55.9663
0.28198	106.503	0.27932	96.0624	0.27932	93.4445	0.28198	100.311	0.279	77.6415	0.28332	55.5988
0.28239	105.731	0.27973	95.631	0.27972	92.8096	0.28239	100.579	0.28	76.9803	0.28373	56.1896
0.2828	105.469	0.28014	96.4397	0.28013	92.921	0.2828	101.029	0.28	76.7708	0.28415	54.251
0.28322	105.937	0.28055	96.8024	0.28055	94.3021	0.28322	101.162	0.281	78.181	0.28457	55.7231
0.28363	106.553	0.28096	97.5525	0.28096	94.1081	0.28363	101.445	0.281	77.7135	0.28498	55.8284
0.28405	106.633	0.28137	97.2281	0.28136	94.5582	0.28404	101.053	0.281	77.6178	0.2854	55.8384
0.28446	106.246	0.28178	96.9713	0.28178	93.8946	0.28446	100.811	0.282	78.1213	0.28582	55.8638
0.28487	107.223	0.28219	96.6728	0.28219	93.7763	0.28487	101.618	0.282	77.9692	0.28623	55.3837
0.28529	108.028	0.2826	97.8532	0.28259	94.6684	0.28529	102.299	0.283	78.8241	0.28665	56.2005
0.2857	106.506	0.28301	97.8521	0.28301	94.34	0.2857	102.296	0.283	77.8115	0.28706	56.4174
0.28612	107.339	0.28342	98.7554	0.28342	95.2505	0.28612	102.799	0.283	78.2125	0.28748	55.2929
0.28653	107.864	0.28383	98.3139	0.28383	95.8555	0.28653	102.347	0.284	79.1902	0.2879	57.1998
0.28694	108.662	0.28424	98.3769	0.28424	95.3549	0.28695	102.807	0.284	78.5099	0.28831	55.4581
0.28736	108.489	0.28465	98.0345	0.28465	96.1	0.28736	102.747	0.285	79.1012	0.28873	56.0961
0.28777	107.752	0.28506	98.547	0.28506	95.2619	0.28778	102.307	0.285	79.0955	0.28914	56.8113
0.28819	108.89	0.28547	99.3523	0.28547	96.4869	0.28819	103.464	0.285	78.9221	0.28956	56.0371
0.2886	109.155	0.28598	99.5472	0.28588	96.7258	0.2886	104.191	0.286	79.5551	0.28998	57.3387
0.28901	108.648	0.28629	99.0967	0.28629	95.7166	0.28901	103.811	0.286	79.3512	0.29039	56.6452
0.28943	109.456	0.2867	99.7668	0.2867	97.3055	0.28943	103.955	0.287	80.5316	0.29081	56.068
0.28984	109.48	0.28711	99.2363	0.28711	97.5248	0.28995	103.958	0.287	79.7207	0.29122	57.5411
0.29026	109.993	0.28752	100.536	0.28752	97.0667	0.29025	103.931	0.288	79.7995	0.29164	56.2413
0.29067	109.726	0.28793	99.9819	0.28793	97.6178	0.29067	103.786	0.288	80.5113	0.29206	57.3641
0.29108	110.144	0.28834	100.27	0.28834	96.7958	0.29108	104.816	0.288	80.3446	0.29247	57.2642
0.2915	110.965	0.28875	100.833	0.28875	98.224	0.2915	105.079	0.289	81.0474	0.29289	56.9911
0.29202	110.321	0.28916	100.665	0.28916	97.7246	0.29191	105.161	0.289	80.6025	0.2933	57.6781
0.29243	110.108	0.28957	101.372	0.28957	97.8646	0.29233	105.214	0.29	80.6453	0.29372	57.0546
0.29274	110.803	0.28998	102.09	0.28998	99.2492	0.29274	105.109	0.29	81.9102	0.29414	57.8406
0.29316	111.645	0.29039	101.483	0.29039	99.24	0.29316	105.676	0.29	80.705	0.29455	57.8052
0.29357	111.906	0.2908	102.032	0.2908	98.7234	0.29357	105.662	0.291	81.864	0.29497	57.0582
0.29398	111.391	0.29121	101.108	0.29121	98.2469	0.29399	105.489	0.291	81.9327	0.29538	57.7544
0.2944	111.705	0.29162	102.356	0.29162	98.3698	0.2944	106.751	0.292	81.3527	0.2958	56.9756
0.29481	112.026	0.29203	102.763	0.29203	99.8347	0.29481	106.192	0.292	81.7108	0.29622	58.8771
0.29523	111.502	0.29244	102.698	0.29244	99.3904	0.29523	106.657	0.292	81.186	0.29663	58.5068
0.29564	113.05	0.29285	103.521	0.29285	100.405	0.29564	107.107	0.293	82.4351	0.29705	57.4939
0.29605	113.209	0.29326	102.982	0.29326	100.246	0.29605	106.898	0.293	83.2224	0.29746	58.19
0.29647	113.467	0.29367	102.815	0.29367	100.004	0.29647	107.13	0.294	82.0375	0.29788	57.2651
0.29688	113.549	0.29408	103.358	0.29408	100.603	0.29688	107.153	0.294	82.9881	0.2983	57.5656
0.2974	112.943	0.2945	103.128	0.29449	101.005	0.2973	107.536	0.294	81.9609	0.29871	58.3479
0.29781	113.276	0.2949	104.628	0.2949	101.282	0.29771	108.023	0.295	82.0927	0.29913	57.7208
0.29812	113.454	0.29531	104.228	0.29531	101.68	0.29812	107.959	0.295	82.8608	0.29954	58.7319
0.29864	113.82	0.29573	104.042	0.29572	101.041	0.29854	108.479	0.296	83.2528	0.29996	57.3178
0.29906	114.923	0.29613	104.283	0.29613	101.786	0.29895	107.912	0.296	84.4545	0.30038	58.0983
0.29947	114.79	0.29654	104.541	0.29654	101.654	0.29937	108.223	0.297	83.9105	0.30079	58.2136
0.29978	114.916	0.29695	105.021	0.29695	102.426	0.29978	108.712	0.297	83.3519	0.30121	57.9223
0.30019	114.799	0.29736	105.322	0.29736	101.923	0.30019	108.733	0.297	83.9533	0.30162	59.3018
0.30061	114.808	0.29777	105.11	0.29777	102.192	0.30061	109.463	0.298	83.424	0.30204	58.5485
0.30102	114.634	0.29818	105.791	0.29818	102.972	0.30102	109.584	0.298	84.4377	0.30246	58.4841
0.30144	114.971	0.2986	105.418	0.29859	103.046	0.30144	109.123	0.299	84.2394	0.30287	59.0123
0.30185	116.314	0.299	106.856	0.299	103.139	0.30185	109.961	0.299	85.3094	0.30329	58.0257
0.30226	116.766	0.29941	106.488	0.29941	104.24	0.30226	109.839	0.299	85.5279	0.3037	59.6994
0.30268	116.421	0.29983	106.357	0.29983	102.949	0.30268	110.009	0.3	84.5784	0.30412	58.396
0.30309	116.268	0.30023	106.205	0.30023	104.116	0.30309	110.459	0.3	85.1562	0.30454	58.553
0.30351	116.029	0.30064	107.163	0.30064	103.741	0.30351	110.604	0.301	84.9805	0.30495	60.3256
0.30392	116.805	0.30106	107.843	0.30106	104.452	0.30392	110.854	0.301	84.708	0.30537	59.3518
0.30444	116.719	0.30146	108.084	0.30146	104.744	0.30434	110.908	0.301	85.8489	0.30578	59.4498
0.30475	117.265	0.30188	107.537	0.30187	105.152	0.30475	111.216	0.302	85.2959	0.3062	58.9896
0.30516	118.646	0.30229	108.18	0.30229	105.488	0.30516	111.603	0.302	86.5574	0.30662	58.7455
0.30558	118.042	0.3027	107.515	0.3027	105.582	0.30558	111.568	0.303	86.2871	0.30703	60.3728
0.30599	117.674	0.30311	108.468	0.3031	105.03	0.30599	111.689	0.303	85.9818	0.30745	59.369
0.30641	117.807	0.30352	108.48	0.30351	106.232	0.3064	111.74	0.304	86.3918	0.30786	59.7874
0.30682	117.902	0.30393	109.106	0.30403	105.467	0.30682	112.833	0.304	85.7971	0.30828	60.3047
0.30723	118.965	0.30434	109.762	0.30433	106.272	0.30723	112.431	0.304	86.4346	0.3087	59.2619
0.30765	118.674	0.30475	109.21	0.30474	105.969	0.30765	112.304	0.305	87.1611	0.30911	59.7057
0.30806	119.419	0.30516	109.212	0.30516	106.639	0.30806	113.355	0.305	86.6047	0.30953	59.2546
0.30848	119.921	0.30556	110.149	0.30556	107.624	0.30847	113.447	0.306	87.9461	0.30994	60.2367
0.30889	118.926	0.30598	109.244	0.30597	107.667	0.30889	113.267	0.306	87.1453	0.31036	60.8276
0.3093	119.423	0.30649	110.405	0.30639	107.178	0.3093	113.56	0.306	87.535	0.31078	59.9635
0.30972	119.51	0.3069	109.97	0.3068	107.931	0.30972	113.493	0.307	87.9833	0.31119	60.3819
0.31013	119.51	0.30731	110.649	0.3072	107.342	0.31013	114.421	0.307	86.8525	0.31161	59.6467
0.31055	120.961	0.30762	111.016	0.30762	108.288	0.31055	114.592	0.308	87.9844	0.31202	60.0098
0.31096	120.748	0.30803	110.975	0.30803	108.318	0.31096	114.253	0.308	88.756	0.31244	60.3184
0.31137	120.879	0.30844	111.344	0.30844	110.173	0.31138	115.101	0.308	88.5532	0.31286	60.2893
0.31179	121.469	0.30885	111.69	0.30885	108.895	0.31179	114.556	0.309	89.4655	0.31327	61.5219
0.3122	120.843	0.30926	110.781	0.30926	108.149	0.3122	114.687	0.309	88.4823	0.31369	60.2113
0.31262	120.578	0.30967	111.895	0.30967	108.9	0.31261	115.24	0.31	88.6095	0.3141	60.1042
0.31303	121.148	0.31008	112.485	0.31008	109.141	0.31303	115.554	0.31	88.1286	0.31452	61.2596
0.31344	122.416	0.31049	112.769	0.31049	109.46	0.31344	115.948	0.31	88.694	0.31494	60.3937
0.31386	122.324	0.3109	112.182	0.3109	110.512	0.31386	116.048	0.311	89.9927	0.31535	61.2623
0.31427	122.231	0.31141	112.848	0.31131	109.345	0.31427	116.613	0.311	89.9611	0.31577	60.8439
0.31469	123.207	0.31182	113.079	0.31172	110.744	0.31469	116.648	0.312	90.2427	0.31618	61.2931
0.3151	122.305	0.31213	112.882	0.31213	110.471	0.3151	116.201	0.312	89.871	0.3166	61.6181
0.31551	122.417	0.31254	113.35	0.31254	110.75	0.31552	116.905	0.313	89.7528	0.31702	60.381
0.31593	122.552	0.31305	114.635	0.31295	110.954	0.31593	116.701	0.313	90.7833	0.31743	61.3766
0.31634	123.047	0.31336	114.076	0.31336	110.669	0.31634	117.665	0.313	90.0467	0.31785	61.3993
0.31676	124.301	0.31377	113.971	0.31377	110.812	0.31676	118.16	0.314	91.8319	0.31826	60.6769
0.31717	123.752	0.31418	113.56	0.31418	111.565	0.31717	117.837	0.314	91.9581	0.31868	61.9657
0.31759	124.144	0.31459	114.811	0.31459	111.55	0.31758	118.327	0.315	91.6405	0.3191	61.0472
0.318	124.459	0.315	115.2	0.3151	112.957	0.318	117.958	0.315	92.1326	0.31951	62.2489
0.31841	123.741	0.31541	114.943	0.31541	112.337	0.31841	118.338	0.315	91.0976	0.31993	61.7225
0.31883	124.611	0.31582	114.791	0.31582	112.064	0.31883	119.111	0.316	92.4863	0.32034	60.4128
0.31924	124.382	0.31633	115.284	0.31623	112.157	0.31924	119.127	0.316	92.8422	0.32076	61.5636
0.31966	124.918	0.31664	115.726	0.31664	112.883	0.31965	119.511	0.317	92.6248	0.32118	62.0492
0.32007	126.345	0.31705	115.728	0.31705	113.344	0.32007	119.429	0.317	94.124	0.32159	62.1073
0.32048	125.916	0.31746	115.632	0.31746	113.328	0.32048	119.861	0.317	92.9875	0.32201	62.7281
0.3209	125.079	0.31787	116.951	0.31787	113.547	0.3209	120.134	0.318	92.8039	0.32242	61.7433
0.32131	125.361	0.31828	115.928	0.31828	113.599	0.32131	119.851	0.318	93.4426	0.32284	62.454
0.32173	126.031	0.31869	116.628	0.31869	113.028	0.32173	120.341	0.319	93.5203	0.32326	60.9818
0.32214	126.548	0.3191	117.26	0.3191	114.754	0.32214	120.675	0.319	94.5497	0.32367	62.1064
0.32255	126.275	0.31951	117.115	0.31951	114.368	0.32255	120.551	0.32	94.5103	0.32409	63.1619
0.32297	127.348	0.31992	117.771	0.31992	114.798	0.32297	120.957	0.32	94.2377	0.3245	62.199
0.32338	127.143	0.32034	117.872	0.32033	115.321	0.32338	120.719	0.32	93.7759	0.32492	62.8415
0.3238	126.824	0.32074	117.566	0.32074	114.562	0.32379	121.675	0.321	89.2346	0.32534	62.729
0.32421	127.21	0.32115	118.732	0.32115	115.454	0.32421	121.789	0.321	87.8684	0.32575	61.7606
0.32462	127.044	0.32156	117.961	0.32156	115.896	0.32462	121.418	0.322	87.7704	0.32617	62.7027
0.32504	128.252	0.32197	118.858	0.32197	115.369	0.32504	122.021	0.322	88.0971	0.32658	61.7996
0.32545	128.646	0.32238	119.263	0.32238	116.368	0.32545	122.451	0.322	88.3144	0.327	63.6756
0.32587	128.082	0.32279	119.178	0.32279	115.599	0.32587	122.19	0.323	88.2232	0.32742	63.23
0.32628	128.649	0.3232	119.307	0.3232	116.599	0.32628	122.656	0.323	89.4408	0.32783	62.4894
0.32669	128.84	0.32361	119.716	0.32361	117.252	0.3267	122.794	0.324	89.3281	0.32825	63.1129
0.32711	128.679	0.32402	119.69	0.32402	117.531	0.32711	123.58	0.324	89.2076	0.32866	63.1728
0.32752	128.798	0.32444	120.166	0.32444	117.87	0.32753	123.154	0.324	90.3846	0.32908	62.8842
0.32794	129.262	0.32484	119.783	0.32484	117.279	0.32794	123.593	0.325	90.0546	0.3295	62.4812
0.32835	130.538	0.32525	120.906	0.32525	117.416	0.32835	123.689	0.325	90.9534	0.32991	62.503
0.32876	129.971	0.32567	121.121	0.32567	118.165	0.32876	123.897	0.326	90.7101	0.33033	64.802
0.32918	129.787	0.32607	121.327	0.32607	117.555	0.32918	124.064	0.326	90.9016	0.33074	63.417
0.32959	130.341	0.32649	120.683	0.32648	118.684	0.32959	124.264	0.326	91.7903	0.33116	63.8163
0.33001	130.386	0.3269	121.343	0.32689	118.62	0.33	124.551	0.327	91.4737	0.33158	62.984
0.33042	130.652	0.3273	122.211	0.3273	118.524	0.33042	125.421	0.327	92.0336	0.33199	63.3852
0.33084	131.023	0.32772	121.606	0.32771	118.348	0.33083	124.227	0.328	92.4908	0.33241	63.7909
0.33125	130.879	0.32813	122.42	0.32812	118.55	0.33125	124.821	0.328	91.7092	0.33283	63.1401
0.33166	132.305	0.32854	123.587	0.32854	119.815	0.33166	125.181	0.329	92.9346	0.33324	63.9969
0.33208	131.466	0.32894	122.313	0.32894	119.446	0.33208	125.836	0.329	92.4717	0.33366	65.293
0.33249	131.278	0.32936	122.536	0.32935	119.475	0.33249	125.48	0.329	93.1599	0.33407	63.0948
0.33291	131.592	0.32977	122.405	0.32977	120.204	0.33291	125.386	0.33	93.6892	0.33449	64.0423
0.33332	132.127	0.33017	123.109	0.33017	120.029	0.33332	126.14	0.33	93.4707	0.3349	63.1157
0.33373	132.834	0.33059	123.837	0.33058	120.874	0.33373	126.373	0.331	93.964	0.33532	63.9334
0.33415	132.755	0.331	124.032	0.331	120.463	0.33415	126.303	0.331	93.7906	0.33574	64.1857
0.33456	132.616	0.3314	124.375	0.3314	120.938	0.33456	126.975	0.331	93.6036	0.33615	63.6529
0.33498	133.421	0.33182	124.524	0.33182	121.294	0.33498	126.85	0.332	94.7919	0.33657	64.2765
0.33539	133.367	0.33223	123.584	0.33223	120.655	0.33539	127.397	0.332	94.6319	0.33699	64.7593
0.3358	133.271	0.33264	124.428	0.33264	121.829	0.3358	126.938	0.333	95.8563	0.3374	63.977
0.33622	133.203	0.33305	124.839	0.33305	122.629	0.33622	127.766	0.333	94.9225	0.33782	64.7748
0.33663	134.593	0.33346	126.117	0.33346	122.439	0.33663	128.215	0.333	95.221	0.33823	63.5313
0.33705	134.716	0.33387	125.558	0.33387	122.132	0.33705	127.555	0.334	95.9047	0.33865	64.6168
0.33746	134.521	0.33428	125.618	0.33428	121.426	0.33746	128.415	0.334	95.4744	0.33906	63.9969
0.33787	134.479	0.33469	126.298	0.33469	122.477	0.33788	128.894	0.335	96.4735	0.33948	64.9935
0.33829	134.778	0.3351	126.158	0.3351	122.838	0.33829	128.239	0.335	96.5782	0.3399	65.1895
0.3387	135.476	0.33551	125.985	0.3355	122.954	0.3387	129.168	0.336	95.9373	0.34031	64.6332
0.33912	135.572	0.33592	127.117	0.33592	123.524	0.33912	129.116	0.336	97.0468	0.34073	64.7947
0.33953	135.192	0.33633	126.689	0.33633	123.141	0.33953	129.437	0.336	95.9362	0.34115	64.9518
0.33994	136.564	0.33674	127.538	0.33674	123.453	0.33994	129.439	0.337	97.2472	0.34156	63.7383
0.34036	135.833	0.33715	126.875	0.33715	123.621	0.34036	129.596	0.337	97.7811	0.34198	65.1923
0.34077	136.273	0.33756	127.685	0.33756	123.554	0.34077	129.944	0.338	97.29	0.34239	64.9608
0.34119	136.014	0.33797	128.018	0.33797	124.407	0.34118	130.237	0.338	97.8228	0.34281	66.1598
0.3416	136.252	0.33838	127.861	0.33838	123.919	0.3416	130.205	0.338	97.0434	0.34323	65.7468
0.34201	137.525	0.33879	127.918	0.33879	124.568	0.34201	130.486	0.339	97.2337	0.34364	64.8156
0.34243	137.504	0.3392	128.579	0.3392	125.374	0.34243	130.787	0.339	98.3679	0.34406	65.1414
0.34284	137.037	0.33961	128.714	0.33961	125.35	0.34284	130.982	0.34	98.0762	0.34447	65.1133
0.34326	137.927	0.34002	128.894	0.34002	125.73	0.34326	130.388	0.34	99.1237	0.34489	64.9799
0.34367	137.5	0.34043	128.671	0.34043	125.903	0.34367	131.277	0.34	98.0593	0.34531	66.3232
0.34408	138.44	0.34084	129.896	0.34084	125.924	0.34409	132.057	0.341	98.6957	0.34572	66.0118
0.3445	137.662	0.34125	129.018	0.34125	126.146	0.3445	131.544	0.341	98.8342	0.34614	66.747
0.34491	138.551	0.34166	129.824	0.34166	126.385	0.34492	131.632	0.342	98.6259	0.34655	65.1886
0.34533	139.344	0.34207	130.489	0.34207	127.865	0.34533	132.476	0.342	99.9538	0.34697	65.215
0.34574	138.83	0.34248	129.847	0.34248	126.882	0.34574	132.481	0.342	99.1248	0.34739	65.6025
0.34616	138.924	0.34289	130.026	0.34289	126.993	0.34615	132.658	0.343	99.4684	0.3478	65.7704
0.34657	139.895	0.3433	130.361	0.3433	127.337	0.34657	132.3	0.343	100.841	0.34822	66.227
0.34698	139.578	0.34371	130.329	0.34371	127.13	0.34698	133.508	0.344	100.126	0.34863	66.2188
0.3474	140.08	0.34412	132.061	0.34412	128.18	0.3474	133.796	0.344	100.746	0.34905	66.3949
0.34781	139.758	0.34453	131.02	0.34453	127.918	0.34781	133.207	0.345	100.013	0.34947	66.6699
0.34823	140.805	0.34494	131.732	0.34494	127.881	0.34822	133.185	0.345	100.446	0.34988	64.6377
0.34864	140.429	0.34535	131.816	0.34535	128.968	0.34864	134.16	0.345	101.255	0.3504	66.2215
0.34905	140.817	0.34576	131.469	0.34576	127.937	0.34905	134.141	0.346	101.104	0.35082	66.5219
0.34947	141.226	0.34617	131.709	0.34617	128.9	0.34947	133.965	0.346	101.897	0.35123	66.3449
0.34988	140.993	0.34658	132.226	0.34658	129.624	0.34988	134.212	0.347	101.464	0.35155	67.0066
0.3503	141.303	0.34699	133.108	0.34699	129.467	0.3503	135.21	0.347	101.097	0.35196	66.7906
0.35071	142.399	0.3474	133.664	0.3474	129.463	0.35071	134.714	0.347	102.116	0.35238	66.7897
0.35112	141.695	0.34781	132.583	0.34781	129.22	0.35113	135.114	0.348	100.692	0.35279	66.3658
0.35154	142.461	0.34822	133.507	0.34822	130.332	0.35154	135.137	0.348	101.817	0.35321	65.6633
0.35195	142.049	0.34863	133.336	0.34863	131.431	0.35195	135.65	0.349	102.32	0.35363	67.9378
0.35237	142.595	0.34904	133.73	0.34904	130.408	0.35237	135.71	0.349	102.357	0.35404	67.6292
0.35278	142.413	0.34945	133.904	0.34945	131.133	0.35278	135.315	0.349	102.462	0.35446	67.6701
0.35319	142.844	0.34987	134.238	0.34986	131.387	0.35319	136.308	0.35	102.173	0.35487	67.1128
0.35361	143.723	0.35028	134.768	0.35028	132.144	0.35361	137.008	0.35	102.353	0.35529	67.0002
0.35402	143.852	0.35068	134.907	0.35068	132.002	0.35402	136.055	0.351	103.294	0.35571	67.7599
0.35444	143.343	0.3511	134.811	0.35109	131.78	0.35444	137.036	0.351	102.648	0.35612	67.0474
0.35485	144.062	0.35151	135.86	0.3515	132.886	0.35485	136.664	0.352	103.79	0.35654	67.2026
0.35526	143.77	0.35191	135.002	0.35191	132.828	0.35527	136.974	0.352	103.267	0.35695	68.9961
0.35568	145.31	0.35233	135.195	0.35232	132.139	0.35568	137.846	0.352	104.339	0.35737	67.5857
0.35609	144.329	0.35274	135.38	0.35273	133.288	0.35609	137.711	0.353	104.354	0.35779	68.0721
0.35651	144.602	0.35314	136.607	0.35314	133.423	0.35651	138.048	0.353	103.671	0.3582	67.0502
0.35692	145.505	0.35355	137.247	0.35355	134.258	0.35692	138.158	0.354	104.824	0.35862	67.7408
0.35734	145.319	0.35397	136.548	0.35396	133.463	0.35733	137.714	0.354	104.682	0.35903	68.4488
0.35775	145.165	0.35438	136.52	0.35438	133.645	0.35775	138.798	0.354	104.761	0.35945	67.6828
0.35816	146.464	0.35478	137.329	0.35478	134.39	0.35816	138.76	0.355	105.782	0.35987	68.7174
0.35858	145.993	0.3552	136.702	0.35519	134.542	0.35857	138.697	0.355	104.424	0.36028	68.486
0.35899	146.725	0.35561	137.326	0.35561	134.57	0.35899	139.306	0.356	105.764	0.3607	67.7635
0.35941	145.675	0.35601	137.796	0.35601	134.825	0.3594	139.712	0.356	105.227	0.36111	68.5405
0.35982	146.907	0.35643	139.157	0.35643	134.612	0.35982	139.705	0.356	105.019	0.36153	67.3397
0.36023	147.441	0.35684	138.265	0.35684	135.473	0.36023	139.371	0.357	106.012	0.36195	68.5341
0.36065	147.091	0.35724	138.236	0.35724	134.944	0.36065	139.57	0.357	105.327	0.36236	68.5205
0.36106	147.321	0.35766	138.586	0.35766	136.664	0.36106	140.531	0.358	106.25	0.36278	68.5886
0.36148	147.807	0.35807	138.802	0.35807	136.263	0.36148	140.205	0.358	106.375	0.36319	69.1558
0.36189	147.569	0.35848	138.898	0.35847	136.525	0.36189	140.344	0.358	105.36	0.36361	67.7708
0.3623	148.34	0.35889	139.878	0.35889	137.168	0.3623	141.033	0.359	106.564	0.36403	68.1347
0.36272	147.432	0.3593	139.812	0.3593	136.965	0.36272	141.128	0.359	105.884	0.36444	68.722
0.36313	148.942	0.35971	140.776	0.35971	137.631	0.36313	141.247	0.36	106.996	0.36486	68.3907
0.36355	148.754	0.36012	139.937	0.36011	138.79	0.36354	141.042	0.36	107.374	0.36527	69.2838
0.36396	148.828	0.36053	140.166	0.36053	137.309	0.36396	141.647	0.361	106.769	0.36569	68.6802
0.36437	149.151	0.36094	140.177	0.36094	138.264	0.36437	142.004	0.361	107.554	0.36611	69.2611
0.36479	149.792	0.36135	140.212	0.36134	137.238	0.36479	142.136	0.361	107.376	0.36652	69.095
0.3652	149.935	0.36176	141.229	0.36176	138.074	0.3652	142.632	0.362	107.634	0.36694	67.6574
0.36562	149.984	0.36217	142.497	0.36217	138.695	0.36562	142.794	0.362	108.285	0.36735	69.0823
0.36603	149.374	0.36258	142.299	0.36257	138.878	0.36603	143.358	0.363	108.113	0.36777	69.4109
0.36644	150.743	0.36299	142.236	0.36299	138.662	0.36645	142.308	0.363	108.959	0.36819	69.7068
0.36686	150.373	0.3634	141.033	0.3634	138.864	0.36686	142.819	0.363	108.077	0.3686	69.6886
0.36727	151.455	0.36381	141.951	0.36381	138.979	0.36728	144.268	0.364	108.658	0.36902	68.7792
0.36769	151.577	0.36422	142.514	0.36422	140.309	0.36769	143.82	0.364	109.539	0.36943	69.1849
0.3681	151.244	0.36463	142.909	0.36463	139.363	0.3681	144.138	0.365	109.103	0.36985	68.4842
0.36851	151.535	0.36504	143.389	0.36504	140.678	0.36852	144.757	0.365	109.713	0.37027	68.9371
0.36893	151.56	0.36545	144.094	0.36545	139.759	0.36893	144.139	0.365	109.46	0.37068	70.6026
0.36934	151.914	0.36586	143.578	0.36586	140.026	0.36934	144.931	0.366	109.623	0.3711	70.0253
0.36976	152.933	0.36627	143.269	0.36627	140.282	0.36975	144.265	0.366	110.058	0.37151	70.1705
0.37017	152.64	0.36668	143.386	0.36668	141.171	0.37017	145.136	0.367	109.053	0.37193	69.3119
0.37059	153.822	0.36709	144.437	0.36709	142.301	0.37058	145.761	0.367	110.514	0.37235	69.3011
0.371	152.828	0.3675	144.069	0.3675	142.248	0.371	145.569	0.368	110.361	0.37276	69.9908
0.37141	152.639	0.36791	145.126	0.36791	141.415	0.37141	145.569	0.368	109.949	0.37318	68.9398
0.37183	153.316	0.36832	145.424	0.36832	143.525	0.37183	145.872	0.368	110.52	0.37359	70.8612
0.37224	154.158	0.36873	145.534	0.36873	142.226	0.37224	145.692	0.369	110.48	0.37401	71.149
0.37266	154.153	0.36914	145.313	0.36914	142.818	0.37276	146.284	0.369	110.907	0.37443	70.2123
0.37307	153.888	0.36955	144.796	0.36955	142.587	0.37307	146.269	0.37	111.144	0.37484	70.294
0.37348	154.552	0.36996	145.557	0.36996	143.375	0.37348	147.618	0.37	110.238	0.37526	69.8583
0.3739	155.3	0.37037	146.827	0.37037	144.538	0.3739	146.982	0.37	111.657	0.37567	70.1415
0.37431	154.623	0.37078	146.384	0.37078	144.122	0.37431	147.381	0.371	111.589	0.37609	70.6325
0.37473	155.186	0.37119	147.712	0.37119	144.101	0.37472	147.423	0.371	112.017	0.37651	70.1905
0.37514	154.756	0.3716	147.277	0.3716	145.262	0.37514	147.506	0.372	111.862	0.37692	71.7317
0.37555	155.975	0.37201	147.339	0.37201	143.989	0.37555	147.548	0.372	112.089	0.37734	70.5218
0.37597	155.919	0.37242	147.537	0.37242	144.784	0.37597	148.263	0.372	112.405	0.37775	70.6879
0.37638	155.876	0.37283	147.3	0.37283	144.782	0.37638	148.604	0.373	112.27	0.37817	70.4909
0.3768	156.709	0.37324	148.08	0.37324	145.8	0.3768	149.121	0.373	112.379	0.37859	70.1324
0.37721	156.76	0.37365	148.576	0.37365	145.954	0.37721	148.556	0.374	113.646	0.379	71.3641
0.37762	156.494	0.37406	148.246	0.37406	145.284	0.37773	149.316	0.374	112.937	0.37942	70.746
0.37804	157.419	0.37448	149.346	0.37447	145.372	0.37814	148.744	0.374	113.856	0.37983	70.7442
0.37845	157.351	0.37488	148.87	0.37488	145.539	0.37845	149.308	0.375	113.215	0.38025	72.0284
0.37887	158.255	0.37529	149.266	0.37529	145.83	0.37897	149.854	0.375	113.361	0.38067	70.6234
0.37928	157.702	0.37571	149.176	0.3757	147.118	0.37938	149.964	0.376	113.723	0.38108	71.1698
0.37969	157.849	0.37611	149.821	0.37611	146.815	0.37969	150.376	0.376	113.706	0.3815	70.6761
0.38011	157.992	0.37652	149.915	0.37652	147.871	0.38011	150.515	0.377	114.733	0.38191	71.0301
0.38052	158.341	0.37694	150.246	0.37693	147.118	0.38052	150.305	0.377	114.338	0.38233	72.1237
0.38094	159.01	0.37735	150.466	0.37734	147.326	0.38093	151.208	0.377	113.706	0.38275	71.2969
0.38135	159.769	0.37775	150.959	0.37775	148.366	0.38135	150.401	0.378	115.312	0.38316	71.9676
0.38176	159.828	0.37816	150.401	0.37816	148.516	0.38176	151.367	0.378	114.278	0.38358	72.131
0.38218	159.765	0.37858	151.058	0.37857	148.191	0.38218	151.714	0.379	114.559	0.38399	70.7006
0.38259	158.54	0.37898	150.898	0.37898	149.152	0.38259	151.641	0.379	114.331	0.38441	71.433
0.38301	160.008	0.37939	152.07	0.37939	148.921	0.38301	151.92	0.379	115.122	0.38483	70.893
0.38342	160.672	0.37981	151.621	0.3798	149.342	0.38352	152.363	0.38	115.7	0.38524	71.7053
0.38383	160.432	0.38021	151.849	0.38021	149.163	0.38394	152.099	0.38	115.398	0.38566	71.6236
0.38425	160.797	0.38062	152.566	0.38062	150.242	0.38435	152.711	0.381	116.133	0.38607	71.8624
0.38466	160.981	0.38104	152.425	0.38104	150.162	0.38477	152.937	0.381	116.045	0.38649	72.1564
0.38508	160.854	0.38145	152.295	0.38145	149.541	0.38518	153.3	0.381	115.522	0.38691	70.9339
0.38549	161.878	0.38185	153.381	0.38185	150.387	0.38549	153.134	0.382	116.628	0.38732	71.3296
0.38591	161.509	0.38227	152.566	0.38227	151.043	0.38591	153.536	0.382	115.984	0.38774	71.9204
0.38632	161.787	0.38268	153.554	0.38268	150.989	0.38632	153.59	0.383	117.31	0.38816	71.718
0.38673	161.83	0.38309	153.331	0.38308	151.001	0.38673	153.976	0.383	117.15	0.38857	72.6937
0.38715	162.29	0.3835	154.232	0.38349	150.424	0.38725	154.009	0.383	116.454	0.38899	71.3904
0.38756	162.844	0.38391	154.787	0.38401	151.165	0.38767	154.466	0.384	117.288	0.3894	72.5603
0.38798	163.324	0.38432	154.344	0.38442	150.867	0.38808	154.569	0.384	116.957	0.38982	72.219
0.38839	163.2	0.38473	154.659	0.38483	151.527	0.38839	154.946	0.385	117.231	0.39024	71.1235
0.3888	162.973	0.38514	155.069	0.38514	152.907	0.3888	154.609	0.385	118.039	0.39065	72.2626
0.38922	163.541	0.38555	154.502	0.38555	152.108	0.38922	155.271	0.386	117.434	0.39107	72.7618
0.38963	164.111	0.38596	155.563	0.38595	152.144	0.38963	155.343	0.386	118.769	0.39148	72.3561
0.39005	163.936	0.38637	155.444	0.38637	152.159	0.39005	155.833	0.386	117.805	0.3919	73.0613
0.39046	165.169	0.38678	156.239	0.38678	153.129	0.39046	155.901	0.387	117.849	0.39232	71.6372
0.39087	164.744	0.38719	156.281	0.38718	154.358	0.39087	155.734	0.387	118.718	0.39273	73.4806
0.39129	164.53	0.3876	156	0.3876	153.185	0.39129	156.225	0.388	118.697	0.39315	72.6075
0.3917	165.485	0.38801	156.255	0.38801	153.822	0.3917	156.473	0.388	118.687	0.39356	72.2
0.39212	165.015	0.38842	156.285	0.38842	153.952	0.39212	156.147	0.388	118.879	0.39398	73.1121
0.39253	166.133	0.38883	156.532	0.38883	153.887	0.39253	157.415	0.389	118.831	0.3944	73.1984
0.39294	166.346	0.38924	157.325	0.38924	154.784	0.39294	157.098	0.389	119.897	0.39481	73.1657
0.39336	165.513	0.38965	157.299	0.38965	155.213	0.39336	157.518	0.39	118.812	0.39523	73.3654
0.39377	166.468	0.39006	157.878	0.39006	155.635	0.39377	157.808	0.39	119.538	0.39564	72.8398
0.39419	166.658	0.39047	157.051	0.39047	155.304	0.39419	157.639	0.39	119.598	0.39606	73.8083
0.3946	166.168	0.39088	157.853	0.39088	154.106	0.3946	157.913	0.391	118.848	0.39648	72.2299
0.39501	166.927	0.39139	158.285	0.39129	155.855	0.39502	157.828	0.391	119.232	0.39689	73.5768
0.39543	167.48	0.3918	158.247	0.3917	155.844	0.39543	158.297	0.392	118.802	0.39731	73.5986
0.39584	167.5	0.39221	159.12	0.39211	155.557	0.39584	159.134	0.392	119.11	0.39772	73.3172
0.39626	167.178	0.39252	159.359	0.39252	155.74	0.39626	159.07	0.393	119.408	0.39814	73.7965
0.39667	168.48	0.39293	159.281	0.39303	155.226	0.39667	159.279	0.393	118.637	0.39856	73.4298
0.39709	168.76	0.39334	159.958	0.39344	156.559	0.39708	158.882	0.393	120.367	0.39897	73.6458
0.3975	167.694	0.39375	159.2	0.39385	156.705	0.3975	159.327	0.394	120.048	0.39939	74.1268
0.39791	168.183	0.39416	160.057	0.39416	157.174	0.39791	159.6	0.394	120.75	0.3998	72.5993
0.39833	168.769	0.39457	160.376	0.39457	157.736	0.39832	159.641	0.395	121.171	0.40022	74.6269
0.39874	169.577	0.39498	160.662	0.39498	156.414	0.39874	160.947	0.395	120.507	0.40064	73.8782
0.39916	170.057	0.39539	160.569	0.39539	157.087	0.39915	160.797	0.395	120.73	0.40105	73.8019
0.39957	169.529	0.3958	161.149	0.3958	157.436	0.39957	160.261	0.396	120.096	0.40147	74.0288
0.39998	170.107	0.39621	161.393	0.39621	158.35	0.39998	161.079	0.396	120.867	0.40188	73.9217
0.4004	170.214	0.39662	161.115	0.39662	158.809	0.4004	160.301	0.397	122.499	0.4023	74.3855
0.40081	169.746	0.39703	161.409	0.39703	158.046	0.40081	160.743	0.397	121.519	0.40272	74.165
0.40123	170.366	0.39744	162.184	0.39744	159.106	0.40123	161.609	0.397	122.107	0.40313	73.9108
0.40164	171.464	0.39785	161.238	0.39785	159.342	0.40164	161.824	0.398	121.636	0.40355	75.0435
0.40205	172.111	0.39826	162.387	0.39826	159.096	0.40206	162.064	0.398	122.039	0.40396	73.9716
0.40247	171.186	0.39867	162.29	0.39867	160.151	0.40247	162.143	0.399	122.286	0.40438	74.8148
0.40288	171.335	0.39909	162.467	0.39908	159.868	0.40288	161.885	0.399	122.027	0.4048	73.8028
0.4033	172.237	0.39949	163.075	0.39949	160	0.40329	162.471	0.399	123.383	0.40521	74.7831
0.40371	171.929	0.3999	163.119	0.3999	160.197	0.40371	162.523	0.4	123.08	0.40563	75.2069
0.40412	171.932	0.40032	162.95	0.40031	160.573	0.40412	162.88	0.4	122.716	0.40604	74.3937
0.40454	172.354	0.40072	163.725	0.40072	161.271	0.40454	163.203	0.401	123.825	0.40646	74.7141
0.40495	172.553	0.40113	163.266	0.40113	160.836	0.40495	163.727	0.401	122.543	0.40688	75.0181
0.40537	173.607	0.40155	163.921	0.40154	161.097	0.40537	163.353	0.402	123.989	0.40729	74.3129
0.40578	173.164	0.40195	163.989	0.40195	161.694	0.40578	163.366	0.402	123.933	0.40771	75.727
0.40619	173.606	0.40236	164.647	0.40236	161.589	0.4062	164.281	0.402	123.401	0.40812	74.5071
0.40661	174.162	0.40277	164.95	0.40277	162.558	0.40661	163.903	0.403	124.701	0.40854	75.5046
0.40702	172.86	0.40319	165.002	0.40318	161.731	0.40702	164.129	0.403	123.841	0.40896	74.8194
0.40744	173.331	0.40359	165.009	0.40359	161.928	0.40744	165.34	0.404	124.469	0.40937	75.0281
0.40785	175.03	0.404	165.33	0.404	161.9	0.40785	164.881	0.404	125.457	0.40979	75.815
0.40826	175.481	0.40442	165.511	0.40441	161.593	0.40827	165.51	0.404	124.447	0.4102	75.0671
0.40868	175.459	0.40482	166.46	0.40482	163.027	0.40868	164.992	0.405	125.814	0.41062	74.9492
0.40909	174.973	0.40523	165.867	0.40523	163.279	0.40909	165.101	0.405	125.181	0.41104	75.7524
0.40951	175.204	0.40565	166.658	0.40565	162.922	0.40951	166.006	0.406	125.798	0.41145	74.8802
0.40992	175.171	0.40605	166.154	0.40605	163.735	0.40992	166.236	0.406	126.312	0.41187	76.1962
0.41034	175.844	0.40647	166.423	0.40646	163.014	0.41033	166.426	0.406	125.932	0.41228	75.157
0.41075	176.602	0.40688	166.905	0.40688	164.309	0.41075	167.011	0.407	126.521	0.4127	75.786
0.41116	176.731	0.40729	167.145	0.40729	164.002	0.41116	166.646	0.407	126.601	0.41312	75.9684
0.41158	177.14	0.4077	167.821	0.40769	164.374	0.41158	166.315	0.408	126.562	0.41353	74.9265
0.41199	176.708	0.40811	167.991	0.4081	165.468	0.41199	166.359	0.408	127.21	0.41395	75.5863
0.41241	176.906	0.40852	167.268	0.40862	165.338	0.41241	167.793	0.409	126.203	0.41436	76.248
0.41282	177.746	0.40893	168.419	0.40892	164.833	0.41282	167.714	0.409	127.206	0.41478	76.4249
0.41323	177.58	0.40934	168.139	0.40933	165.815	0.41323	167.803	0.409	127.182	0.4152	76.3097
0.41365	178.026	0.40975	169.156	0.40975	166.521	0.41365	168.27	0.41	127.689	0.41561	74.8275
0.41406	178.535	0.41015	168.894	0.41026	167.069	0.41406	168.386	0.41	128.433	0.41603	76.5366
0.41448	178.14	0.41057	169.059	0.41067	165.57	0.41447	168.351	0.411	128.035	0.41644	76.2026
0.41489	178.68	0.41098	169.649	0.41108	166.297	0.41489	168.775	0.411	128.405	0.41686	76.0991
0.4153	178.67	0.41139	169.47	0.41139	166.633	0.4153	168.885	0.411	128.139	0.41728	76.6536
0.41572	179.034	0.4118	169.669	0.4119	166.919	0.41572	169.306	0.412	127.544	0.41769	76.4258
0.41613	179.06	0.41221	170.635	0.41221	167.477	0.41613	169.436	0.412	129.247	0.41811	76.5847
0.41655	179.295	0.41262	170.131	0.41262	167.57	0.41655	169.696	0.413	129.286	0.41852	75.8922
0.41696	180.551	0.41303	171.125	0.41303	167.937	0.41696	169.783	0.413	129.98	0.41894	75.5527
0.41737	180.267	0.41344	170.57	0.41344	168.623	0.41737	170.226	0.413	129.493	0.41936	77.4424
0.41779	180.125	0.41385	171.14	0.41385	167.443	0.41779	170.052	0.414	128.65	0.41977	76.2298
0.4182	180.434	0.41426	171.605	0.41426	168.333	0.4182	170.153	0.414	129.443	0.42019	76.7081
0.41862	180.581	0.41467	171.442	0.41467	168.074	0.41862	170.637	0.415	129.944	0.4206	77.0049
0.41903	181.343	0.41508	171.74	0.41508	169.105	0.41903	171.028	0.415	130.693	0.42102	76.346
0.41944	180.945	0.41549	172.137	0.41549	168.742	0.41944	170.858	0.415	130.763	0.42144	77.191
0.41986	181.73	0.4159	172.38	0.4159	168.972	0.41986	171.687	0.416	129.993	0.42185	76.3414
0.42027	182.966	0.41631	173.213	0.41631	170.264	0.42027	171.128	0.416	130.959	0.42227	76.3242
0.42069	181.579	0.41672	172.206	0.41672	170.246	0.42068	171.683	0.417	130.313	0.42268	76.8778
0.4211	181.645	0.41713	172.935	0.41723	169.646	0.4211	172.035	0.417	130.915	0.4231	76.4749
0.42151	182.269	0.41754	172.905	0.41754	170.321	0.42151	172.017	0.418	131.314	0.42352	78.212
0.42193	183.523	0.41795	173.618	0.41795	169.948	0.42193	172.51	0.418	131.094	0.42393	77.6466
0.42234	183.482	0.41836	174.086	0.41836	171.847	0.42234	173.087	0.418	131.615	0.42435	76.7508
0.42276	182.495	0.41877	173.602	0.41877	171.605	0.42276	172.83	0.419	131.443	0.42476	76.8333
0.42317	183.584	0.41918	173.824	0.41918	171.838	0.42317	173.728	0.419	131.996	0.42518	76.2071
0.42358	184.304	0.41959	174.073	0.41959	171.678	0.42359	173.068	0.42	132.422	0.4256	77.7491
0.424	183.488	0.42	174.326	0.42	171.617	0.424	173.544	0.42	131.407	0.42601	77.6502
0.42441	183.945	0.42041	175.423	0.42041	172.269	0.42442	173.701	0.42	132.5	0.42643	77.8109
0.42483	184.62	0.42082	174.814	0.42082	173.237	0.42483	174.671	0.421	132.202	0.42684	78.2147
0.42524	185.172	0.42123	175.714	0.42123	172.469	0.42524	174.403	0.421	132.663	0.42726	76.8452
0.42566	184.599	0.42164	175.376	0.42164	173.5	0.42566	174.67	0.422	133.738	0.42768	76.9042
0.42607	184.853	0.42205	175.421	0.42205	172.428	0.42607	174.986	0.422	132.946	0.42809	76.4522
0.42648	186.03	0.42246	175.833	0.42246	173.656	0.42648	175.564	0.422	133.432	0.42851	77.0739
0.4269	185.89	0.42287	176.006	0.42287	173.412	0.4269	174.727	0.423	133.093	0.42892	78.2383
0.42731	185.6	0.42328	176.397	0.42328	173.686	0.42731	175.604	0.423	132.726	0.42934	76.6192
0.42773	185.906	0.42369	177.123	0.42369	174.466	0.42772	175.345	0.424	134.979	0.42976	77.3843
0.42814	186.499	0.4241	176.704	0.4241	174.738	0.42814	176.146	0.424	134.037	0.43017	77.6684
0.42855	186.995	0.42451	177.816	0.42451	174.939	0.42855	176.065	0.425	134.509	0.43059	76.8207
0.42897	186.529	0.42493	177.275	0.42492	175.967	0.42897	176.246	0.425	134.256	0.431	77.534
0.42938	187.446	0.42533	177.304	0.42533	174.648	0.42938	176.568	0.425	134.059	0.43142	77.1683
0.4298	187.74	0.42574	177.537	0.42574	175.473	0.4298	176.992	0.426	135.576	0.43184	78.2084
0.43021	187.875	0.42615	178.004	0.42615	175.104	0.43021	176.01	0.426	135.188	0.43225	77.9225
0.43062	187.954	0.42656	178.601	0.42656	175.962	0.43062	177.146	0.427	135.287	0.43267	77.112
0.43104	187.978	0.42697	179.649	0.42697	176.049	0.43104	177.632	0.427	136.228	0.43308	78.3654
0.43145	188.72	0.42738	178.736	0.42738	176.305	0.43145	178.087	0.427	134.506	0.4335	77.544
0.43187	189.006	0.42779	179.002	0.42779	177.206	0.43186	177.344	0.428	135.911	0.43392	77.2963
0.43228	188.233	0.4282	178.698	0.4282	177.755	0.43228	178.084	0.428	135.946	0.43433	78.1902
0.43269	189.62	0.42861	179.449	0.42861	176.978	0.43269	178.16	0.429	136.829	0.43475	78.1839
0.43311	189.562	0.42903	179.671	0.42903	177.471	0.43311	178.245	0.429	137.12	0.43516	79.2776
0.43352	189.487	0.42943	180.826	0.42943	176.492	0.43352	178.631	0.429	136.656	0.43558	77.5849
0.43394	190.449	0.42984	181.222	0.42984	177.967	0.43394	179.072	0.43	136.632	0.436	77.7591
0.43435	190.131	0.43026	180.809	0.43026	178.125	0.43435	179.116	0.43	136.635	0.43641	78.2039
0.43476	189.697	0.43066	180.18	0.43056	178.148	0.43477	179.797	0.431	136.831	0.43683	77.5313
0.43518	190.98	0.43108	180.89	0.43097	178.644	0.43518	178.849	0.431	137.644	0.43724	78.6186
0.43559	190.454	0.43149	181.17	0.43149	178.552	0.43559	180.009	0.431	137.309	0.43766	79.0361
0.43601	191.357	0.43189	182.071	0.43189	178.857	0.43601	180.118	0.432	138.09	0.43808	78.8301
0.43642	191.409	0.43231	181.749	0.4323	179.48	0.43642	180.071	0.432	136.845	0.43849	78.7866
0.43684	191.997	0.43272	182.773	0.43271	179.15	0.43683	180.276	0.433	137.716	0.43891	77.2336
0.43725	192.032	0.43313	182.266	0.43313	180.553	0.43725	180.733	0.433	138.353	0.43932	78.7938
0.43766	192.318	0.43354	182.588	0.43353	179.582	0.43766	181.176	0.434	137.57	0.43985	79.0479
0.43808	192.467	0.43395	183.182	0.43394	180.094	0.43807	180.973	0.434	138.583	0.44026	78.3645
0.43849	192.576	0.43436	182.862	0.43436	179.468	0.43849	180.685	0.434	139.04	0.44068	79.3874
0.43891	192.799	0.43476	183.183	0.43476	179.375	0.4389	181.695	0.435	138.791	0.44109	78.4398
0.43932	193.712	0.43518	184.03	0.43517	180.379	0.43932	181.121	0.435	139.369	0.44151	79.067
0.43973	193.126	0.43559	183.895	0.43559	180.314	0.43973	181.802	0.436	137.724	0.44182	79.4373
0.44015	194.497	0.43599	185.555	0.43599	180.216	0.44015	182.242	0.436	139.341	0.44224	78.183
0.44056	193.99	0.43641	184.246	0.4364	181.756	0.44056	182.03	0.436	139.391	0.44265	79.509
0.44098	193.689	0.43682	184.143	0.43682	181.502	0.44098	182.401	0.437	139.17	0.44307	79.0062
0.44139	194.305	0.43722	184.672	0.43722	182.145	0.44139	182.807	0.437	140.785	0.44348	78.9826
0.4418	194.653	0.43764	184.916	0.43764	181.358	0.44181	182.74	0.438	140.257	0.4439	79.8239
0.44222	195.161	0.43805	185.879	0.43805	181.688	0.44222	183.544	0.438	140.403	0.44442	79.3584
0.44263	195.524	0.43846	186.75	0.43846	182.368	0.44263	182.945	0.438	140.303	0.44484	79.7287
0.44305	195.616	0.43887	186.124	0.43887	182.102	0.44305	183.539	0.439	139.217	0.44515	78.8346
0.44346	196.421	0.43928	186.902	0.43928	182.832	0.44346	183.568	0.439	141.417	0.44567	79.0425
0.44387	195.636	0.43969	185.739	0.43969	183.945	0.44387	183.877	0.44	141.114	0.44609	79.8584
0.44429	195.623	0.4401	186.52	0.4401	183.536	0.44429	183.899	0.44	141.903	0.4464	79.2149
0.4447	196.357	0.44051	186.806	0.44051	183.999	0.4447	184.831	0.441	142.369	0.44681	80.6345
0.44512	197.427	0.44092	187.537	0.44092	183.026	0.44512	185.078	0.441	140.987	0.44723	79.6152
0.44553	197.465	0.44133	187.867	0.44132	183.803	0.44553	184.913	0.441	140.778	0.44765	79.3965
0.44594	196.83	0.44174	187.797	0.44174	184.099	0.44595	184.191	0.442	141.069	0.44817	79.2875
0.44636	197.343	0.44215	188.469	0.44215	184.196	0.44636	185.27	0.442	142.129	0.44848	79.0479
0.44677	197.987	0.44256	188.75	0.44256	184.784	0.44677	185.702	0.443	143.402	0.44889	80.7506
0.44719	197.556	0.44297	188.024	0.44297	184.858	0.44719	186.313	0.443	141.873	0.44931	80.3567
0.4476	198.401	0.44338	189.286	0.44338	185.259	0.4476	185.316	0.443	142.51	0.44983	79.6769
0.44801	197.759	0.44379	188.728	0.44379	185.236	0.44801	185.915	0.444	142.569	0.45025	80.5818
0.44843	199.435	0.4442	189.184	0.4442	185.106	0.44843	186.11	0.444	142.476	0.45066	79.1823
0.44884	199.552	0.44461	189.658	0.44461	186.791	0.44884	186.157	0.445	142.596	0.45108	80.315
0.44926	198.975	0.44502	190.128	0.44502	185.763	0.44926	186.575	0.445	142.937	0.45139	79.9537
0.44967	199.271	0.44543	190.486	0.44543	186.206	0.44967	187.407	0.445	144.263	0.45181	80.2687
0.45008	199.775	0.44584	190.051	0.44584	186.605	0.45008	186.679	0.446	144.351	0.45222	81.1137
0.4505	199.719	0.44625	189.602	0.44625	186.48	0.4505	187.51	0.446	143.371	0.45264	79.8594
0.45091	200.364	0.44666	190.516	0.44666	187.756	0.45091	187.308	0.447	144.371	0.45305	80.2787
0.45133	200.312	0.44707	190.538	0.44707	187.672	0.45133	187.97	0.447	143.267	0.45357	81.1382
0.45174	201.527	0.44748	192.196	0.44748	187.591	0.45174	187.626	0.447	143.906	0.45399	79.5235
0.45216	201.077	0.44789	191.932	0.44789	188.525	0.45216	187.957	0.448	143.903	0.4543	80.9775
0.45257	201.274	0.4483	191.55	0.4483	188.087	0.45257	188.35	0.448	144.993	0.45482	80.3086
0.45298	200.935	0.44871	191.264	0.44871	189.253	0.45298	188.791	0.449	146.297	0.45524	80.9921
0.4534	201.416	0.44912	191.575	0.44912	188.942	0.4534	188.597	0.449	145.432	0.45565	81.2081
0.45381	202.539	0.44953	192.284	0.44953	188.687	0.45381	189.298	0.45	145.34	0.45607	80.5473
0.45423	202.918	0.44994	193.191	0.44994	189.999	0.45422	189.159	0.45	145.186	0.45649	81.0111
0.45464	201.748	0.45035	193.08	0.45035	189.346	0.45464	189.834	0.45	144.272	0.4569	80.8377
0.45505	203.184	0.45076	193.618	0.45076	189.841	0.45505	189.045	0.451	146.064	0.45732	79.7504
0.45547	202.866	0.45117	193.04	0.45117	189.852	0.45547	189.492	0.451	146.091	0.45773	81.0256
0.45588	203.365	0.45158	193.949	0.45158	189.794	0.45588	190.39	0.452	146.914	0.45815	80.894
0.4563	203.21	0.45199	193.727	0.45199	191.239	0.4563	190.45	0.452	146.732	0.45846	81.7871
0.45671	203.81	0.4524	194.018	0.4524	190.329	0.45671	190.318	0.452	145.574	0.45888	80.1489
0.45712	204.055	0.45281	194.29	0.45281	191.202	0.45712	190.906	0.453	146.553	0.4594	80.01
0.45754	204.462	0.45322	194.207	0.45322	191.566	0.45754	190.467	0.453	146.569	0.45981	80.8223
0.45795	203.975	0.45363	194.873	0.45363	190.913	0.45795	191.207	0.454	146.22	0.46023	80.7497
0.45837	204.789	0.45404	196.014	0.45404	191.128	0.45837	190.857	0.454	147.371	0.46065	81.2643
0.45878	205.156	0.45445	195.01	0.45445	191.121	0.45878	191.879	0.454	147.488	0.46106	81.454
0.45919	205.911	0.45486	195.908	0.45486	192.205	0.4592	191.749	0.455	148.19	0.46137	81.0547
0.45961	204.747	0.45527	195.332	0.45527	192.77	0.45961	191.591	0.455	147.54	0.46179	81.4958
0.46002	206.172	0.45569	196.095	0.45568	192.412	0.46002	191.984	0.456	147.378	0.46221	80.0109
0.46044	206.025	0.4561	196.736	0.4561	193.241	0.46043	192.397	0.456	148.308	0.46273	81.6646
0.46085	206.074	0.4565	196.954	0.4565	192.51	0.46085	192.237	0.457	147.371	0.46304	81.818
0.46126	206.394	0.45692	196.978	0.45691	192.968	0.46126	192.807	0.457	148.308	0.46356	81.2652
0.46168	206.919	0.45733	197.316	0.45732	193.15	0.46168	192.663	0.457	149.57	0.46397	81.6392
0.46209	206.979	0.45773	197.301	0.45773	193.51	0.46209	193.584	0.458	149.141	0.46439	80.9585
0.46251	208.041	0.45815	198.285	0.45814	194.822	0.46251	193.293	0.458	149.872	0.4647	81.5511
0.46292	206.887	0.45856	197.688	0.45855	194.372	0.46292	193.769	0.459	148.531	0.46512	82.1039
0.46333	207.854	0.45896	198.956	0.45896	194.4	0.46334	194.177	0.459	148.898	0.46553	80.9921
0.46375	207.472	0.45937	198.393	0.45937	195.218	0.46375	194.441	0.459	149.399	0.46595	82.5695
0.46416	208.217	0.45979	198.589	0.45978	194.402	0.46416	193.688	0.46	149.213	0.46637	81.0892
0.46458	208.157	0.4602	199.373	0.4602	195.278	0.46458	194.121	0.46	150.435	0.46678	81.6882
0.46499	208.854	0.4606	199.645	0.4606	194.489	0.46499	194.49	0.461	151.085	0.4672	82.3199
0.46541	209.295	0.46102	199.742	0.46101	195.419	0.46541	195.799	0.461	150.373	0.46761	81.6582
0.46582	209.383	0.46143	200.134	0.46143	196.417	0.46582	194.947	0.461	149.69	0.46803	81.9396
0.46623	208.741	0.46183	199.485	0.46183	195.854	0.46623	195.888	0.462	149.238	0.46845	81.6528
0.46665	209.81	0.46225	200.434	0.46225	196.077	0.46665	195.243	0.462	151.633	0.46886	81.5294
0.46706	208.51	0.46266	200.181	0.46266	196.354	0.46706	195.259	0.463	151.166	0.46928	82.8254
0.46748	209.197	0.46306	201.346	0.46306	196.485	0.46747	195.746	0.463	151.136	0.46969	81.3124
0.46789	209.376	0.46348	201.411	0.46348	197.293	0.46789	196.469	0.464	151.689	0.47011	82.9924
0.4683	209.889	0.46389	201.312	0.46389	196.099	0.4683	196.706	0.464	150.978	0.47053	82.4261
0.46872	210.289	0.4643	201.279	0.4643	197.41	0.46872	197.038	0.464	151.701	0.47094	81.8398
0.46913	210.173	0.46471	201.233	0.4647	197.614	0.46913	196.275	0.465	151.759	0.47136	82.27
0.46955	209.796	0.46512	201.964	0.46512	197.803	0.46955	197.305	0.465	151.601	0.47177	81.9913
0.46996	210.979	0.46553	202.642	0.46553	198.443	0.46996	196.786	0.466	152.772	0.47219	82.9244
0.47037	211.459	0.46594	202.431	0.46593	198.495	0.47037	197.832	0.466	151.506	0.47261	82.918
0.47079	212.005	0.46635	202.908	0.46635	199.079	0.47079	197.606	0.466	152.952	0.47302	81.5321
0.4712	211.141	0.46676	202.357	0.46676	199.445	0.4712	198.027	0.467	152.754	0.47344	83.4499
0.47162	212.724	0.46717	203.28	0.46716	198.818	0.47161	198.199	0.467	152.775	0.47385	82.5286
0.47203	212.486	0.46758	203.21	0.46758	200.3	0.47203	198.572	0.468	153.075	0.47427	82.9634
0.47244	211.876	0.46799	203.347	0.46799	199.462	0.47244	198.893	0.468	152.958	0.47469	82.6512
0.47286	212.864	0.4684	204.3	0.4684	199.82	0.47286	199.196	0.468	153.294	0.4751	82.0267
0.47327	213.131	0.46881	204.213	0.46881	199.796	0.47327	198.477	0.469	153.974	0.47552	83.282
0.47369	213.395	0.46922	203.785	0.46922	199.051	0.47369	199.303	0.469	153.6	0.47593	82.6103
0.4741	214.457	0.46963	205.081	0.46963	199.583	0.4741	199.052	0.47	155.233	0.47635	82.7383
0.47451	213.436	0.47004	205.057	0.47004	200.346	0.47452	200.18	0.47	153.691	0.47677	83.7194
0.47493	214.308	0.47045	205.307	0.47045	200.185	0.47493	199.922	0.471	153.765	0.47718	82.9334
0.47534	214.208	0.47086	205.432	0.47086	201.413	0.47535	200.353	0.471	154.078	0.4776	83.321
0.47576	214.25	0.47127	205.552	0.47127	200.599	0.47576	200.275	0.471	154.488	0.47801	82.3426
0.47617	214.592	0.47168	205.589	0.47168	201.339	0.47617	200.571	0.472	155.615	0.47843	82.6875
0.47659	215.613	0.47209	206.375	0.47209	200.696	0.47658	200.306	0.472	155.12	0.47885	83.665
0.477	215.864	0.4725	206.402	0.4725	200.766	0.477	200.993	0.473	154.832	0.47926	83.1467
0.47741	215.723	0.47291	206.769	0.47291	201.49	0.47741	201.149	0.473	155.487	0.47968	83.7512
0.47783	215.138	0.47332	206.471	0.47332	202.335	0.47782	201.652	0.473	154.962	0.48009	83.0877
0.47824	216.198	0.47373	206.998	0.47373	202.76	0.47824	201.083	0.474	155.919	0.48051	83.1359
0.47866	215.677	0.47414	207.041	0.47414	202.755	0.47865	201.908	0.474	155.238	0.48093	83.8148
0.47907	217.243	0.47455	208.211	0.47455	202.976	0.47907	201.939	0.475	156.383	0.48134	82.9852
0.47948	217.415	0.47496	207.577	0.47496	204.343	0.47948	202.326	0.475	156.772	0.48176	83.812
0.4799	217.321	0.47537	207.74	0.47537	203.094	0.4799	202.139	0.475	156.122	0.48217	83.6287
0.48031	217.692	0.47578	208.357	0.47578	203.498	0.48031	202.796	0.476	157.049	0.48259	83.1322
0.48073	218.004	0.47619	208.368	0.47619	204.018	0.48073	202.579	0.476	156.235	0.48301	84.1052
0.48114	217.432	0.4766	208.667	0.4766	204.935	0.48114	203.52	0.477	156.089	0.48342	83.842
0.48155	218.414	0.47701	209.724	0.47701	205.636	0.48156	202.926	0.477	157.272	0.48384	84.0807
0.48197	218.449	0.47742	208.905	0.47742	205.618	0.48197	204.029	0.477	156.365	0.48425	83.5715
0.48238	219.644	0.47783	210.124	0.47783	205.597	0.48238	204.106	0.478	158.33	0.48467	83.1395
0.4828	218.892	0.47824	209.328	0.47824	206.408	0.4828	203.638	0.478	157.979	0.48509	84.2286
0.48321	219.081	0.47865	210.137	0.47865	205.349	0.48321	203.858	0.479	157.898	0.4855	83.7095
0.48362	219.617	0.47906	210.861	0.47906	206.439	0.48362	204.662	0.479	158.109	0.48592	84.6416
0.48404	220.21	0.47947	210.594	0.47947	205.975	0.48404	204.452	0.479	156.828	0.48633	84.4183
0.48445	219.757	0.47988	210.793	0.47988	207.211	0.48445	205.176	0.48	157.602	0.48675	83.419
0.48487	219.811	0.4803	211.791	0.48029	207.079	0.48487	204.789	0.48	158.664	0.48717	83.9872
0.48528	220.863	0.4807	210.903	0.4807	206.87	0.48528	205.687	0.481	158.885	0.48758	83.7875
0.48569	221.338	0.48111	211.97	0.48111	207.312	0.4857	205.287	0.481	160.008	0.488	84.4219
0.48611	219.869	0.48153	211.208	0.48152	207.626	0.48611	205.772	0.482	158.069	0.48841	85.0482
0.48652	221.516	0.48194	212.568	0.48193	207.645	0.48652	205.57	0.482	158.387	0.48883	84.019
0.48694	222.149	0.48234	212.147	0.48234	208.978	0.48694	206.013	0.482	158.716	0.48925	84.4773
0.48735	221.967	0.48275	212.306	0.48275	208.262	0.48735	206.337	0.483	158.83	0.48966	84.0298
0.48776	221.945	0.48317	212.929	0.48316	208.978	0.48776	206.426	0.483	160.133	0.49008	84.3548
0.48818	221.75	0.48357	213.366	0.48357	208.35	0.48818	206.501	0.484	160.007	0.49049	85.0191
0.48859	222.921	0.48398	213.231	0.48398	208.78	0.48859	207.388	0.484	160.105	0.49091	84.4301
0.48901	223.336	0.4844	213.83	0.48439	209.363	0.489	206.679	0.484	160.23	0.49133	84.7578
0.48942	222.834	0.4848	213.435	0.4848	209.618	0.48942	207.566	0.485	159.368	0.49174	84.3974
0.48984	223.869	0.48521	214.636	0.48521	210.032	0.48983	207.119	0.485	160.82	0.49216	84.5381
0.49025	224.04	0.48563	214.076	0.48563	210.867	0.49025	207.458	0.486	160.383	0.49258	85.5719
0.49066	224.206	0.48604	214.817	0.48604	210.182	0.49066	208.45	0.486	161.095	0.49299	84.4247
0.49108	223.853	0.48644	214.481	0.48644	211.319	0.49108	208.256	0.486	161.394	0.49341	84.7614
0.49149	224.396	0.48686	215.111	0.48686	210.582	0.49149	208.234	0.487	160.837	0.49382	84.7033
0.49191	225.3	0.48727	215.527	0.48727	211.525	0.49191	208.914	0.487	161.502	0.49424	84.7659
0.49232	225.065	0.48768	215.545	0.48767	211.559	0.49232	208.205	0.488	161.6	0.49465	85.7053
0.49273	225.164	0.48809	216.013	0.48809	211.765	0.49273	209.355	0.488	161.171	0.49507	84.7051
0.49315	225.73	0.4885	216.461	0.4885	211.755	0.49315	209.392	0.488	161.879	0.49549	85.6345
0.49356	225.813	0.48891	215.619	0.4889	211.909	0.49356	209.776	0.489	161.208	0.4959	84.9783
0.49398	226.433	0.48932	216.727	0.48931	212.063	0.49397	209.409	0.489	162.589	0.49632	83.8047
0.49439	225.898	0.48973	216.601	0.48973	211.89	0.49439	209.687	0.49	162.873	0.49674	85.6354
0.4948	226.374	0.49014	217.474	0.49014	209.284	0.4948	210.171	0.49	162.471	0.49715	85.6545
0.49522	226.809	0.49055	217.703	0.49054	208.085	0.49522	210.261	0.491	161.866	0.49757	85.8605
0.49563	226.662	0.49096	217.779	0.49096	207.202	0.49563	210.291	0.491	161.547	0.49798	85.6282
0.49605	227.123	0.49137	217.924	0.49137	207.799	0.49605	211.19	0.491	162.42	0.4984	83.7458
0.49646	227.371	0.49178	218.26	0.49177	208.119	0.49646	210.556	0.492	163.749	0.49881	85.168
0.49698	227.916	0.49219	217.714	0.49219	207.981	0.49688	211.221	0.492	163.192	0.49923	85.0373
0.49729	228.224	0.4926	218.814	0.4926	208.673	0.49729	210.974	0.493	163.642	0.49965	85.4557
0.4977	228.081	0.49301	218.686	0.493	210.347	0.4977	211.918	0.493	162.633	0.50006	85.6554
0.49812	228.703	0.49342	219.352	0.49342	210.513	0.49812	211.937	0.493	163.017	0.50048	84.8885
0.49863	228.296	0.49383	219.058	0.49383	210.926	0.49853	211.587	0.494	163.449	0.5009	85.3504
0.49894	229.185	0.49424	219.442	0.49424	209.913	0.49895	212.105	0.494	163.7	0.50131	85.0065
0.49946	229.534	0.49465	219.597	0.49465	210.848	0.49936	212.84	0.495	164.972	0.50173	85.1408
0.49988	229.412	0.49506	219.412	0.49506	210.264	0.49977	212.237	0.495	164.536	0.50214	86.0221
0.50019	230.472	0.49547	219.945	0.49547	210.601	0.50019	212.731	0.495	164.04	0.50256	85.1017
0.5006	230.361	0.49588	221.065	0.49588	211.559	0.5006	212.457	0.496	164.682	0.50298	85.9649
0.50101	229.868	0.49629	220.393	0.49629	213.093	0.50101	213.74	0.496	164.081	0.50339	85.0346
0.50143	230.729	0.4967	221.053	0.4967	213.426	0.50143	213.501	0.497	165.485	0.50381	85.0228
0.50184	230.794	0.49711	221.072	0.49711	213.701	0.50184	213.687	0.497	165.129	0.50422	86.0212
0.50226	231.617	0.49752	221.311	0.49752	212.597	0.50226	213.92	0.498	165.406	0.50464	85.1825
0.50267	231.593	0.49793	221.416	0.49793	213.624	0.50267	214.308	0.498	166.227	0.50506	84.9983
0.50308	231.218	0.49834	221.857	0.49834	213.336	0.50309	213.942	0.498	165.602	0.50547	84.913
0.5035	232	0.49875	222.258	0.49875	214.527	0.5035	214.135	0.499	166.533	0.50589	85.0872
0.50391	232.28	0.49916	222.328	0.49916	215.367	0.50391	214.509	0.499	166.633	0.5063	85.9304
0.50433	232.086	0.49957	222.194	0.49957	216.087	0.50433	216.066	0.5	165.839	0.50672	85.0074
0.50474	232.129	0.49998	223.075	0.49998	216.056	0.50474	215.014	0.5	166.793	0.50714	85.6318
0.50516	232.331	0.50039	223.102	0.50039	215.205	0.50515	215.106	0.5	166.286	0.50755	86.1165
0.50557	234.023	0.5008	223.854	0.5008	215.802	0.50557	215.643	0.501	167.68	0.50797	85.2188
0.50598	233.766	0.50121	223.187	0.50121	216.685	0.50598	215.627	0.501	167.757	0.50838	86.3207
0.5064	233.499	0.50162	223.497	0.50162	215.849	0.5064	215.649	0.502	167.153	0.5088	85.6282
0.50681	233.766	0.50203	224.281	0.50203	217.423	0.50681	216.762	0.502	167.29	0.50922	86.3352
0.50723	233.807	0.50244	224.476	0.50244	217.4	0.50722	216.689	0.503	167.348	0.50963	86.2617
0.50764	234.233	0.50285	224.833	0.50285	217.357	0.50764	216.706	0.503	167.462	0.51005	85.2597
0.50805	234.421	0.50326	225.283	0.50326	217.834	0.50805	216.422	0.503	168.166	0.51046	86.5748
0.50847	235.207	0.50368	224.796	0.50367	217.209	0.50847	217.077	0.504	167.786	0.51088	86.4695
0.50888	236.132	0.50408	225.278	0.50408	217.172	0.50888	216.966	0.504	168.721	0.5113	86.3942
0.5094	235.408	0.50449	224.362	0.50449	218.012	0.5093	217.682	0.504	167.711	0.51171	87.0032
0.50981	235.658	0.50491	225.79	0.5049	217.953	0.50971	217.859	0.505	168.516	0.51213	85.1462
0.51023	235.693	0.50531	226.012	0.50531	219.108	0.51012	218.015	0.505	168.634	0.51254	86.4704
0.51064	236.314	0.50572	226.377	0.50572	219.16	0.51054	217.956	0.506	168.757	0.51296	85.9585
0.51106	236.958	0.50614	226.585	0.50613	219.291	0.51095	218.231	0.506	169.093	0.51338	86.455
0.51147	236.898	0.50654	226.575	0.50654	218.972	0.51136	218.091	0.507	168.402	0.51379	87.546
0.51178	237.396	0.50695	226.828	0.50695	219.232	0.51178	218.653	0.507	168.949	0.51421	86.4368
0.51219	237.594	0.50736	227.066	0.50736	220.133	0.51219	218.549	0.507	170.288	0.51462	86.062
0.51261	237.196	0.50778	226.864	0.50777	220.242	0.51261	219.272	0.508	169.342	0.51504	86.5875
0.51302	237.604	0.50818	228.652	0.50818	221.319	0.51302	219.449	0.508	170.283	0.51546	86.18
0.51344	237.603	0.50859	228.677	0.50859	222.067	0.51344	219.856	0.509	169.273	0.51587	87.2791
0.51385	238.174	0.50901	228.362	0.509	220.962	0.51385	219.967	0.509	169.639	0.51639	86.5966
0.51426	238.509	0.50941	228.078	0.50941	221.917	0.51427	219.5	0.509	170.479	0.51681	87.4307
0.51468	238.936	0.50982	228.581	0.50982	221.972	0.51468	219.688	0.51	170.901	0.51722	86.4487
0.51509	239.725	0.51024	229.307	0.51024	222.662	0.5151	220.55	0.51	171.386	0.51764	86.8062
0.51551	239.3	0.51064	230.256	0.51064	222.95	0.51551	220.172	0.511	170.833	0.51795	87.3427
0.51592	238.981	0.51105	230.008	0.51105	222.111	0.51592	221.488	0.511	169.942	0.51837	86.8407
0.51634	239.433	0.51147	230.092	0.51147	222.973	0.51634	221.184	0.511	171.141	0.51878	87.5051
0.51675	239.695	0.51187	229.236	0.51188	223.589	0.51675	221.202	0.512	171.026	0.5192	87.5287
0.51716	240.965	0.51229	229.869	0.51228	223.225	0.51716	221.306	0.512	171.929	0.51972	86.4768
0.51758	241.112	0.5127	230.03	0.5127	223.515	0.51757	221.33	0.513	171.773	0.52014	88.3873
0.51799	241.087	0.51311	231.133	0.51311	223.209	0.51799	221.62	0.513	171.939	0.52055	87.261
0.51841	241.451	0.51352	231.281	0.51351	223.68	0.5184	222.559	0.514	172.026	0.52097	87.2936
0.51882	240.921	0.51393	231.164	0.51392	223.408	0.51882	222.188	0.514	171.369	0.52128	87.4171
0.51923	241.385	0.51434	231.822	0.51434	223.831	0.51923	222.795	0.514	171.631	0.5217	86.8707
0.51965	242.135	0.51475	231.439	0.51474	224.757	0.51965	222.356	0.515	173.066	0.52211	87.7139
0.52006	242.088	0.51516	231.303	0.51515	224.722	0.52006	223.079	0.515	172.782	0.52253	87.8319
0.52048	243.045	0.51557	232.748	0.51557	224.786	0.52048	222.886	0.516	173.598	0.52294	87.7238
0.52089	242.719	0.51597	232.855	0.51597	224.995	0.52089	223.531	0.516	172.49	0.52346	88.0724
0.5213	242.883	0.51639	233.249	0.51638	225.443	0.5213	223.692	0.516	173.329	0.52388	86.6265
0.52172	242.811	0.5168	232.749	0.5168	226.672	0.52172	223.631	0.517	172.982	0.5243	87.5886
0.52213	243.263	0.51721	232.947	0.51721	225.621	0.52213	224.105	0.517	173.01	0.52461	87.3063
0.52255	243.704	0.51762	233.81	0.51761	226.633	0.52255	225.049	0.518	174.619	0.52502	88.1187
0.52296	243.607	0.51803	233.926	0.51803	226.896	0.52296	224.104	0.518	173.998	0.52544	88.6169
0.52337	244.665	0.51844	234.006	0.51844	226.785	0.52337	224.698	0.518	174.124	0.52586	87.6367
0.52379	245.16	0.51885	234.695	0.51885	227.772	0.52379	224.456	0.519	175.2	0.52627	87.9607
0.5242	244.377	0.51926	234.635	0.51926	228.049	0.5242	225.307	0.519	174.41	0.52669	87.6585
0.52462	244.828	0.51967	234.884	0.51967	228.23	0.52462	225.385	0.52	175.659	0.52721	87.1956
0.52503	244.375	0.52008	234.268	0.52008	228.679	0.52503	226.454	0.52	174.865	0.52762	88.99
0.52544	245.16	0.52049	235.563	0.52049	227.785	0.52545	226.036	0.52	174.545	0.52794	88.0161
0.52586	245.772	0.5209	235.789	0.5209	228.83	0.52586	226.05	0.521	175.755	0.52835	88.8674
0.52627	245.736	0.52131	235.633	0.52131	228.889	0.52627	226.406	0.521	175.414	0.52877	88.282
0.52669	246.837	0.52172	236.197	0.52172	229.274	0.52669	226.612	0.522	175.365	0.52918	87.7121
0.5271	247.225	0.52213	236.174	0.52213	229.25	0.5271	226.563	0.522	175.664	0.5296	89.0426
0.52751	246.604	0.52254	236.391	0.52254	228.932	0.52751	227.826	0.523	174.894	0.53002	88.3546
0.52793	246.437	0.52295	237.175	0.52295	229.309	0.52793	227.167	0.523	175.195	0.53043	87.8936
0.52834	246.597	0.52336	236.414	0.52336	229.307	0.52834	227.616	0.523	174.3	0.53085	88.8938
0.52876	248.242	0.52377	237.178	0.52377	229.606	0.52875	227.475	0.524	175.721	0.53126	88.213
0.52917	247.982	0.52418	237.385	0.52418	230.5	0.52917	228.19	0.524	176.213	0.53168	89.255
0.52959	248.066	0.52459	237.457	0.52459	229.813	0.52958	228.587	0.525	175.706	0.5321	88.4055
0.53	248.652	0.525	238.093	0.525	230.39	0.53	228.523	0.525	176.424	0.53251	88.3183
0.53041	248.549	0.52541	238.633	0.52541	230.572	0.53041	228.576	0.525	176.266	0.53293	88.6315
0.53083	248.651	0.52582	238.532	0.52582	231.275	0.53083	228.909	0.526	176.599	0.53345	87.9952
0.53124	248.764	0.52623	238.655	0.52623	231.568	0.53124	228.646	0.526	177.28	0.53386	88.6251
0.53166	248.816	0.52664	238.733	0.52664	231.622	0.53166	229.816	0.527	176.853	0.53428	89.0889
0.53207	250.331	0.52705	239.566	0.52705	232.552	0.53207	229.594	0.527	177.935	0.53459	89.3467
0.53248	249.825	0.52746	239.243	0.52746	232.617	0.53249	229.974	0.527	177.333	0.53501	89.2541
0.5329	249.83	0.52787	240.345	0.52787	232.456	0.5329	229.769	0.528	177.646	0.53542	87.3744
0.53331	250.02	0.52828	240.506	0.52828	234.063	0.53331	229.917	0.528	178.473	0.53584	88.9818
0.53373	250.505	0.52869	239.967	0.52869	233.759	0.53372	230.688	0.529	178.675	0.53626	88.9718
0.53414	250.972	0.5291	240.252	0.5291	233.746	0.53414	231.076	0.529	178.717	0.53667	88.9627
0.53455	250.661	0.52952	240.617	0.52951	233.673	0.53455	230.494	0.53	177.639	0.53709	90.2515
0.53497	251	0.52992	241.275	0.52992	234.352	0.53497	231.229	0.53	178.456	0.5375	88.8674
0.53538	252.441	0.53033	241.946	0.53033	234.733	0.53538	230.722	0.53	179.381	0.53792	89.1787
0.5358	251.814	0.53075	241.518	0.53074	234.903	0.5358	231.805	0.531	178.593	0.53834	89.0472
0.53621	251.987	0.53115	242.406	0.53115	234.769	0.53621	232.126	0.531	179.48	0.53875	88.8938
0.53662	251.774	0.53156	242.188	0.53156	235.235	0.53663	232.138	0.532	178.682	0.53917	90.1871
0.53704	252.977	0.53197	242.498	0.53197	234.788	0.53704	231.849	0.532	178.608	0.53958	88.832
0.53745	253.04	0.53238	242.299	0.53238	235.455	0.53745	232.069	0.532	179.477	0.54	89.5182
0.53787	252.706	0.53279	242.645	0.53279	234.945	0.53787	232.166	0.533	178.967	0.54042	89.5509
0.53828	253.947	0.5332	243.346	0.5332	235.748	0.53828	233.48	0.533	180.199	0.54083	89.3503
0.53869	254.094	0.53361	243.387	0.53361	235.525	0.5387	233.085	0.534	180.41	0.54125	90.0119
0.53911	253.416	0.53402	243.688	0.53402	234.798	0.53911	233.808	0.534	178.955	0.54166	88.8929
0.53952	254.371	0.53443	244.537	0.53443	236.556	0.53952	233.244	0.534	179.883	0.54208	89.6788
0.53994	254.453	0.53485	243.736	0.53485	237.723	0.53994	233.42	0.535	179.626	0.5425	89.5182
0.54035	254.943	0.53525	244.479	0.53525	237.153	0.54035	233.686	0.535	181.103	0.54291	88.8674
0.54076	254.733	0.53566	244.696	0.53566	237.948	0.54076	234.174	0.536	181.157	0.54333	90.2125
0.54118	255.13	0.53608	245.984	0.53608	237.085	0.54118	234.493	0.536	181.277	0.54374	89.9766
0.54159	255.655	0.53648	246.307	0.53648	238.571	0.54159	235.055	0.536	181.886	0.54416	89.8341
0.54201	255.886	0.5369	245.586	0.53689	238.599	0.54201	234.368	0.537	180.662	0.54458	89.5473
0.54242	256.206	0.53731	245.842	0.5373	239.155	0.54242	235.23	0.537	181.192	0.54499	88.5207
0.54283	256.041	0.53771	246.147	0.53771	240.211	0.54284	234.723	0.538	182.96	0.54551	90.3605
0.54325	256.148	0.53813	245.848	0.53812	240.234	0.54325	235.466	0.538	181.658	0.54593	90.2261
0.54366	257.121	0.53854	247.069	0.53853	239.983	0.54366	235.326	0.539	182.773	0.54624	89.7996
0.54408	256.563	0.53895	247.202	0.53895	240.733	0.54408	236.028	0.539	182.401	0.54666	90.5801
0.54449	257.532	0.53935	247.615	0.53935	240.366	0.54449	236.521	0.539	183.013	0.54707	89.3421
0.54491	257.724	0.53977	247.711	0.53976	241.633	0.5449	236.558	0.54	182.88	0.54749	89.7996
0.54532	257.782	0.54018	247.73	0.54018	240.622	0.54532	236.057	0.54	181.83	0.54801	89.9793
0.54573	258.367	0.54058	248.564	0.54058	241.492	0.54573	236.721	0.541	182.668	0.54832	90.0528
0.54615	257.909	0.541	248.123	0.54099	240.957	0.54615	236.495	0.541	183.54	0.54874	90.9876
0.54656	258.422	0.54141	248.08	0.54141	241.466	0.54656	237.241	0.541	182.584	0.54915	89.648
0.54698	259.192	0.54181	249.309	0.54181	242.357	0.54697	236.866	0.542	183.577	0.54957	90.2579
0.54739	258.956	0.54223	249.337	0.54223	242.214	0.54739	238.363	0.542	183.031	0.54999	90.4131
0.5478	259.985	0.54264	249.81	0.54264	242.136	0.5478	238.606	0.543	184.457	0.5504	90.2425
0.54822	259.39	0.54305	249.32	0.54305	242.663	0.54822	238.199	0.543	183.258	0.55082	90.5538
0.54863	259.866	0.54346	249.855	0.54346	241.638	0.54863	237.744	0.543	183.212	0.55123	89.4401
0.54905	260.454	0.54387	250.309	0.54387	243.662	0.54905	237.892	0.544	184.791	0.55165	90.4603
0.54946	260.348	0.54428	250.169	0.54428	243.129	0.54946	238.065	0.544	184.585	0.55207	90.9531
0.54987	260.786	0.54469	250.99	0.54469	243.153	0.54987	239.385	0.545	184.62	0.55248	90.0256
0.55029	260.936	0.5451	251.401	0.5451	243.383	0.55029	239.515	0.545	184.732	0.5529	91.436
0.5507	261.058	0.54551	251.236	0.54551	243.959	0.5507	240.367	0.546	184.565	0.55331	89.8077
0.55112	261.869	0.54592	251.715	0.54591	244.388	0.55111	239.418	0.546	185.785	0.55373	89.933
0.55153	261.916	0.54633	250.907	0.54633	245.009	0.55153	239.528	0.546	185.37	0.55425	90.414
0.55194	262.587	0.54674	252.027	0.54674	244.998	0.55194	239.607	0.547	186.009	0.55467	90.4149
0.55236	262.048	0.54715	252.636	0.54715	245.898	0.55236	240.054	0.547	186.591	0.55498	91.7655
0.55277	262.362	0.54756	252.607	0.54756	244.763	0.55277	240.358	0.548	185.944	0.55539	90.7898
0.55319	262.652	0.54797	253.115	0.54797	245.945	0.55319	241.41	0.548	186.296	0.55581	89.5037
0.5536	263.246	0.54838	253.159	0.54838	246.25	0.5536	240.93	0.548	186.414	0.55623	90.3959
0.55401	263.576	0.54879	253.248	0.54879	247.144	0.55402	241.438	0.549	186.615	0.55664	89.3285
0.55443	263.798	0.5492	253.424	0.5492	247.043	0.55443	240.954	0.549	187.047	0.55706	90.7208
0.55484	263.545	0.54961	253.513	0.54961	246.89	0.55485	241.876	0.55	186.382	0.55747	90.1372
0.55526	264.638	0.55002	254.792	0.55002	246.323	0.55526	241.537	0.55	187.538	0.55789	90.8878
0.55567	263.919	0.55043	254.448	0.55043	246.873	0.55567	241.725	0.55	186.718	0.55831	91.1909
0.55609	265.046	0.55084	255.212	0.55084	246.713	0.55609	242.447	0.551	187.161	0.55883	89.6053
0.5565	264.97	0.55125	254.818	0.55125	248.485	0.5565	242.994	0.551	187.668	0.55924	90.1662
0.55691	264.911	0.55166	254.785	0.55166	248.508	0.55691	242.695	0.552	187.082	0.55966	91.3652
0.55733	265.601	0.55207	255.408	0.55207	248.333	0.55733	243.576	0.552	187.74	0.56007	90.0165
0.55774	265.697	0.55248	255.371	0.55248	247.631	0.55774	242.644	0.552	187.082	0.56049	90.9105
0.55816	265.492	0.55289	256.032	0.55289	248.558	0.55815	243.375	0.553	187.466	0.56091	90.2842
0.55857	266.855	0.5533	257.144	0.5533	249.164	0.55857	243.229	0.553	189.153	0.56122	90.896
0.55898	266.324	0.55371	256.142	0.55371	248.807	0.55898	243.796	0.554	188.097	0.56163	91.0085
0.5594	267.365	0.55412	256.735	0.55422	248.441	0.5594	244.157	0.554	188.549	0.56205	90.4748
0.55981	266.944	0.55453	256.37	0.55463	249.712	0.55981	244.69	0.555	188.402	0.56247	90.9377
0.56023	267.748	0.55494	256.506	0.55494	249.383	0.56023	244.351	0.555	188.594	0.56288	90.0891
0.56064	267.82	0.55535	257.364	0.55535	250.264	0.56064	244.371	0.555	189.15	0.5633	90.7353
0.56105	267.641	0.55576	258.282	0.55576	249.647	0.56105	244.666	0.556	189.365	0.56371	90.5674
0.56147	267.975	0.55617	258.512	0.55617	250.605	0.56147	245.554	0.556	190.611	0.56413	90.9395
0.56188	268.465	0.55658	258.518	0.55658	251.237	0.56188	244.868	0.557	190.484	0.56455	92.016
0.5623	268.929	0.55699	257.634	0.55699	250.93	0.56229	245.784	0.557	189.252	0.56496	90.4694
0.56271	269.592	0.5574	258.63	0.5574	251.577	0.56271	245.735	0.557	190.471	0.56538	90.6791
0.56312	268.687	0.55781	258.675	0.55781	252.137	0.56312	245.752	0.558	189.895	0.56579	91.4877
0.56354	269.582	0.55822	259.331	0.55822	251.984	0.56354	246.329	0.558	190.685	0.56621	90.2652
0.56395	269.544	0.55863	259.73	0.55863	252.752	0.56395	246.73	0.559	190.89	0.56663	92.0278
0.56437	269.87	0.55904	260.406	0.55904	251.554	0.56437	246.321	0.559	191.08	0.56704	91.4106
0.56478	269.831	0.55945	260.425	0.55945	253.019	0.56478	247.072	0.559	191.755	0.56746	91.7056
0.56519	270.565	0.55986	260.185	0.55986	253.348	0.5652	246.744	0.56	191.465	0.56787	91.3815
0.56561	271.942	0.56028	260.199	0.56027	253.407	0.56561	247.311	0.56	190.423	0.56829	90.6745
0.56602	271.409	0.56069	260.954	0.56069	253.937	0.56602	247.716	0.561	191.423	0.56871	92.1875
0.56644	270.213	0.56109	260.454	0.56109	253.273	0.56644	247.957	0.561	191.066	0.56912	91.8571
0.56685	271.875	0.56151	261.829	0.5615	253.504	0.56685	247.367	0.562	192.407	0.56954	91.3126
0.56726	271.664	0.56192	261.745	0.56191	254.4	0.56726	248.31	0.562	192.175	0.56995	91.9924
0.56768	272.049	0.56232	262.399	0.56232	254.09	0.56768	248.079	0.562	192.789	0.57037	91.1247
0.56809	272.559	0.56274	262.596	0.56273	255.713	0.56809	248.39	0.563	192.944	0.57079	92.3618
0.56851	273.38	0.56315	261.479	0.56314	254.673	0.5685	249.174	0.563	191.502	0.5712	91.7528
0.56892	273.38	0.56355	262.273	0.56355	254.506	0.56892	249.435	0.564	191.815	0.57162	91.5295
0.56933	273.255	0.56396	263.125	0.56396	255.403	0.56933	248.811	0.564	192.6	0.57203	92.5233
0.56975	272.835	0.56438	263.022	0.56437	254.857	0.56975	249.865	0.564	192.606	0.57245	90.9177
0.57016	273.587	0.56479	263.808	0.56479	255.599	0.57016	249.287	0.565	194.387	0.57287	91.6475
0.57058	273.711	0.56519	263.836	0.56519	256.138	0.57058	250.204	0.565	193.257	0.57328	92.4761
0.57099	274.774	0.56561	263.815	0.5656	255.983	0.57099	249.85	0.566	193.509	0.5737	91.8998
0.57141	274.706	0.56602	263.521	0.56602	256.859	0.57141	250.343	0.566	192.964	0.57411	92.4462
0.57182	275.604	0.56642	264.703	0.56642	257.051	0.57182	250.51	0.566	192.91	0.57453	91.3552
0.57223	275.184	0.56684	265.233	0.56684	257.688	0.57224	250.546	0.567	194.425	0.57495	91.701
0.57265	274.732	0.56725	265.073	0.56725	256.776	0.57265	250.625	0.567	194.479	0.57536	92.6268
0.57306	274.587	0.56765	265.269	0.56765	257.256	0.57306	251.884	0.568	194.669	0.57578	91.4541
0.57348	275.841	0.56807	265.206	0.56807	257.742	0.57348	251.108	0.568	195.215	0.57619	93.0461
0.57389	276.355	0.56848	265.383	0.56848	258.056	0.57389	252.122	0.568	194.594	0.57661	92.6831
0.5743	277.354	0.56889	266.488	0.56889	258.848	0.5743	251.212	0.569	194.848	0.57703	91.9098
0.57472	276.639	0.5693	266.075	0.5693	258.901	0.57472	252.107	0.569	194.071	0.57744	92.2238
0.57513	277.47	0.56971	266.867	0.56971	258.938	0.57513	252.182	0.57	195.318	0.57786	91.4523
0.57555	276.403	0.57012	266.999	0.57012	258.961	0.57555	252.235	0.57	195.949	0.57827	93.5117
0.57596	276.771	0.57053	267.098	0.57052	258.312	0.57596	252.652	0.571	195.974	0.57869	92.5324
0.57637	277.559	0.57094	267.83	0.57094	259.708	0.57638	253.392	0.571	196.111	0.57911	91.8308
0.57679	278.687	0.57135	267.676	0.57135	260.359	0.57679	253.062	0.571	195.568	0.57952	92.9599
0.5772	278.737	0.57176	267.815	0.57175	260.176	0.5772	253.861	0.572	196.07	0.57994	92.9118
0.57762	279.347	0.57217	268.529	0.57217	260.352	0.57762	253.133	0.572	195.911	0.58035	92.6658
0.57803	278.233	0.57258	268.134	0.57258	260.077	0.57803	254.221	0.573	194.884	0.58077	92.4589
0.57844	278.969	0.57299	269.167	0.57299	261.025	0.57844	253.979	0.573	197.114	0.58119	92.1748
0.57886	278.771	0.5734	268.883	0.5734	261.232	0.57886	254.086	0.573	197.294	0.5816	93.2503
0.57927	280	0.57381	269.782	0.57381	260.512	0.57927	254.462	0.574	197.253	0.58202	91.917
0.57969	280.03	0.57422	270.06	0.57422	262.207	0.57979	255.472	0.574	197.652	0.58243	93.0307
0.5801	280.469	0.57463	269.569	0.57463	261.823	0.5801	255.217	0.575	196.796	0.58285	92.9435
0.58051	280.835	0.57504	269.595	0.57504	262.163	0.58051	255.046	0.575	196.743	0.58327	92.9063
0.58093	281.11	0.57545	269.691	0.57545	262.397	0.58093	254.618	0.575	197.021	0.58368	92.8138
0.58134	280.662	0.57586	270.637	0.57586	262.285	0.58134	256.007	0.576	197.544	0.5841	92.2637
0.58176	281.039	0.57627	271.718	0.57627	263.22	0.58176	255.726	0.576	199.378	0.58451	92.831
0.58217	280.5	0.57668	270.814	0.57668	263.15	0.58217	256.552	0.577	198.322	0.58493	93.1886
0.58258	282.556	0.57709	271.883	0.57709	262.879	0.58259	256.507	0.577	198.803	0.58535	92.5478
0.583	282.279	0.5775	271.736	0.5775	264.363	0.583	256.491	0.577	198.676	0.58576	93.8267
0.58341	282.854	0.57791	272.02	0.57791	264.165	0.58341	256.163	0.578	197.836	0.58618	92.4907
0.58383	282.978	0.57832	272.245	0.57832	264.861	0.58383	256.389	0.578	198.535	0.58659	92.9626
0.58424	282.474	0.57873	272.416	0.57873	264.173	0.58424	256.877	0.579	198.769	0.58701	92.998
0.58466	282.642	0.57914	272.761	0.57914	263.9	0.58465	257.971	0.579	199.952	0.58743	93.2213
0.58507	283.014	0.57955	273.025	0.57955	265.285	0.58517	257.486	0.58	200.746	0.58784	93.8021
0.58548	283.164	0.57996	272.852	0.57996	264.957	0.58559	257.971	0.58	199	0.58826	92.5596
0.5859	284.824	0.58037	274.238	0.58037	265.649	0.586	257.586	0.58	199.822	0.58867	93.2621
0.58631	283.922	0.58078	274.094	0.58078	266.534	0.58642	258.226	0.581	199.148	0.58909	94.2369
0.58673	284.845	0.58119	274.163	0.58119	265.611	0.58672	258.101	0.581	199.583	0.58951	92.418
0.58714	284.446	0.5816	273.909	0.5816	266.293	0.58714	258.588	0.582	200.194	0.58992	93.6706
0.58755	284.884	0.58201	274.478	0.58201	265.964	0.58755	258.917	0.582	200.245	0.59034	93.2903
0.58797	284.987	0.58242	275.203	0.58242	266.83	0.58797	259.139	0.582	201.347	0.59075	93.2503
0.58838	285.225	0.58283	275.622	0.58283	267.281	0.58838	259.056	0.583	201.136	0.59117	93.6342
0.5888	286.206	0.58324	275.559	0.58324	267.388	0.5888	260.207	0.583	200.325	0.59159	92.8464
0.58921	286.777	0.58365	276.234	0.58365	267.74	0.58921	259.379	0.584	201.43	0.592	94.0163
0.58962	285.856	0.58406	275.418	0.58406	267.285	0.58963	260.028	0.584	200.177	0.59242	93.9356
0.59004	287.074	0.58447	275.784	0.58447	268.073	0.59004	259.819	0.584	201.303	0.59283	92.7048
0.59045	286.723	0.58489	276.081	0.58488	268.919	0.59045	260.241	0.585	201.687	0.59325	93.3964
0.59087	287.08	0.58529	277.387	0.58529	268.415	0.59097	260.834	0.585	202.826	0.59367	93.2322
0.59128	286.752	0.5857	277.617	0.5857	268.72	0.59139	261.005	0.586	202.614	0.59408	94.2859
0.59169	287.785	0.58612	277.415	0.58611	268.583	0.5918	260.871	0.586	201.988	0.5945	93.3656
0.59211	288.686	0.58653	277.755	0.58652	269.79	0.59221	261.495	0.587	202.278	0.59491	93.1405
0.59252	288.753	0.58693	277.817	0.58693	269.764	0.59263	260.983	0.587	202.533	0.59533	94.3476
0.59294	287.604	0.58735	277.537	0.58745	269.5	0.59304	261.727	0.587	201.825	0.59575	92.8691
0.59335	288.385	0.58776	278.757	0.58785	270.788	0.59345	261.354	0.588	203.133	0.59616	93.6842
0.59376	288.419	0.58816	278.309	0.58827	270.882	0.59387	262.575	0.588	203.329	0.59658	94.2678
0.59418	289.066	0.58857	279.512	0.58868	271.065	0.59418	262.503	0.589	204.191	0.59699	93.764
0.59459	289.216	0.58899	279.1	0.58908	271.61	0.59459	262.526	0.589	203.165	0.59741	94.4892
0.59501	290.578	0.58939	279.627	0.5895	270.601	0.59501	262.752	0.589	202.552	0.59783	93.3819
0.59542	290.612	0.5898	280.108	0.5898	271.713	0.59542	262.817	0.59	203.524	0.59824	94.1561
0.59584	290.036	0.59022	279.679	0.59031	271.118	0.59584	262.472	0.59	203.729	0.59866	94.5137
0.59625	289.92	0.59063	280.367	0.59073	271.317	0.59625	263.751	0.591	203.806	0.59907	93.2812
0.59666	290.658	0.59103	280.916	0.59114	272.639	0.59666	263.185	0.591	204.225	0.59949	94.2333
0.59708	291.031	0.59145	280.612	0.59145	272.432	0.59708	264.021	0.591	204.343	0.59991	94.3948
0.59749	292.076	0.59186	282.13	0.59186	273.101	0.59749	263.945	0.592	204.67	0.60032	94.1725
0.59791	291.646	0.59226	281.585	0.59237	273.817	0.5979	264.449	0.592	203.449	0.60074	94.03
0.59832	292.651	0.59268	282.256	0.59278	273.036	0.59832	264.827	0.593	204.913	0.60115	93.6796
0.59873	292.095	0.59309	281.698	0.59309	274.412	0.59873	264.637	0.593	205.049	0.60157	94.8623
0.59915	291.993	0.5935	281.261	0.5936	273.621	0.59915	264.141	0.593	204.691	0.60199	93.8303
0.59956	292.563	0.59391	282.571	0.59401	274.37	0.59956	265.409	0.594	205.733	0.6024	93.2694
0.59998	293.203	0.59432	283.234	0.59442	274.598	0.59998	265.244	0.594	205.66	0.60282	95.0465
0.60039	293.468	0.59473	283.409	0.59483	275.002	0.60039	265.816	0.595	205.443	0.60323	94.5791
0.6008	293.894	0.59514	283.709	0.59513	275.536	0.6008	265.808	0.595	206.115	0.60365	95.0293
0.60122	293.954	0.59555	283.221	0.59565	275.511	0.60122	266.136	0.596	205.353	0.60407	93.706
0.60163	294.374	0.59596	284.453	0.59596	275.427	0.60163	265.605	0.596	206.293	0.60448	93.5716
0.60205	293.747	0.59637	283.575	0.59636	276.874	0.60204	266.509	0.596	206.278	0.6049	94.9575
0.60246	294.584	0.59678	284.233	0.59688	275.934	0.60246	266.044	0.597	206.392	0.60532	93.7858
0.60287	294.607	0.59719	285.017	0.59729	276.73	0.60287	266.517	0.597	207.585	0.60573	94.924
0.60329	294.868	0.5976	285.09	0.59759	276.443	0.60329	267.277	0.598	207.563	0.60615	95.5067
0.6037	295.471	0.59801	285.338	0.59801	277.19	0.6037	267.445	0.598	206.865	0.60656	94.6
0.60412	296.125	0.59842	285.502	0.59842	277.5	0.60412	266.821	0.598	206.69	0.60698	94.5473
0.60453	295.826	0.59883	286.056	0.59882	277.463	0.60453	267.801	0.599	206.859	0.6074	93.4709
0.60494	295.683	0.59924	286.599	0.59924	277.634	0.60495	267.715	0.599	208.368	0.60781	95.307
0.60536	295.747	0.59965	285.798	0.59965	278.141	0.60536	268.119	0.6	207.497	0.60823	95.2235
0.60577	297.432	0.60006	286.788	0.60006	277.61	0.60578	267.573	0.6	208.063	0.60864	94.4892
0.60619	297.236	0.60047	286.754	0.60047	278.978	0.60619	268.284	0.6	207.893	0.60906	95.2525
0.6066	297.378	0.60088	287.614	0.60098	278.727	0.6066	268.823	0.601	207.952	0.60948	94.5264
0.60701	297.465	0.60129	287.899	0.60129	279.729	0.60701	268.769	0.601	208.534	0.60989	94.4702
0.60743	297.799	0.6017	287.845	0.6017	279.198	0.60743	269.234	0.602	207.621	0.61031	95.2289
0.60784	297.809	0.60211	287.713	0.60211	279.078	0.60784	269.9	0.602	207.99	0.61072	94.6063
0.60826	298.081	0.60252	287.654	0.60252	279.548	0.60825	269.004	0.603	209.14	0.61114	95.7726
0.60867	298.653	0.60293	288.241	0.60293	280.134	0.60867	269.964	0.603	208.499	0.61156	94.1933
0.60908	299.735	0.60334	289.795	0.60334	280.473	0.60908	269.802	0.603	209.985	0.61197	94.7633
0.6095	298.693	0.60375	288.901	0.60375	280.498	0.6095	270.282	0.604	209.377	0.61239	95.9323
0.60991	299.209	0.60416	289.221	0.60426	280.118	0.60991	270.854	0.604	209.178	0.6128	94.5519
0.61033	299.512	0.60457	289.502	0.60467	281.715	0.61033	270.863	0.605	208.915	0.61322	94.5891
0.61074	300.198	0.60498	290.045	0.60508	281.343	0.61074	270.763	0.605	209.247	0.61364	95.5058
0.61116	300.1	0.60539	290.364	0.60549	282.034	0.61116	271.167	0.605	210.039	0.61405	94.8405
0.61157	299.89	0.6058	290.825	0.6059	282.025	0.61157	271.075	0.606	210.548	0.61447	95.5747
0.61198	300.978	0.60621	290.628	0.60621	282.213	0.61198	271.862	0.606	210.697	0.61488	94.403
0.6124	301.465	0.60662	291.353	0.60662	282.67	0.6124	271.554	0.607	211.237	0.6153	95.6582
0.61281	300.846	0.60703	290.566	0.60703	282.136	0.61281	272.397	0.607	209.959	0.61572	95.5293
0.61333	301.717	0.60744	291.477	0.60744	282.513	0.61323	271.896	0.607	210.764	0.61613	94.7107
0.61374	301.455	0.60785	292.234	0.60795	284.003	0.61364	272.137	0.608	210.201	0.61655	94.9594
0.61405	302.084	0.60826	292.471	0.60836	282.872	0.61405	272.911	0.608	211.433	0.61696	95.1908
0.61447	302.326	0.60867	292.063	0.60877	284.224	0.61447	272.856	0.609	212.335	0.61738	95.916
0.61488	302.453	0.60908	292.538	0.60919	283.877	0.61488	272.434	0.609	211.874	0.6178	95.0401
0.6153	303.412	0.6095	292.848	0.60949	284.668	0.6153	273.539	0.609	212.156	0.61821	93.8566
0.61571	303.542	0.6099	293.009	0.6099	285.262	0.61571	273.095	0.61	211.904	0.61863	95.7608
0.61612	302.901	0.61031	292.838	0.61042	284.244	0.61613	274.03	0.61	211.321	0.61904	94.8314
0.61654	303.715	0.61073	293.778	0.61082	283.759	0.61654	273.858	0.611	212.463	0.61946	95.1336
0.61695	304.363	0.61113	293.356	0.61123	284.487	0.61695	274.103	0.611	211.938	0.61988	95.4577
0.61737	304.8	0.61154	294.204	0.61165	284.753	0.61737	274.193	0.612	213.253	0.62029	95.4458
0.61778	304.63	0.61196	294.171	0.61205	285.738	0.61778	274.419	0.612	212.62	0.62071	95.5293
0.61819	304.956	0.61236	294.801	0.61246	285.041	0.61819	274.286	0.612	212.571	0.62112	94.4983
0.61861	305.254	0.61277	295.176	0.61277	286.189	0.61861	275.457	0.613	213.794	0.62154	94.7497
0.61902	305.265	0.61318	294.444	0.61318	286.191	0.61902	275.352	0.613	212.653	0.62196	96.2318
0.61944	305.663	0.6136	294.861	0.61359	286.12	0.61943	275.522	0.614	212.42	0.62237	95.0084
0.61985	306.38	0.614	296.101	0.614	286.602	0.61985	275.058	0.614	213.39	0.62279	95.7826
0.62026	306.141	0.61441	295.936	0.61441	287.433	0.62026	275.677	0.614	213.232	0.6232	95.2371
0.62068	306.382	0.61483	296.702	0.61482	287.941	0.62068	275.777	0.615	214.106	0.62362	95.3233
0.62109	306.52	0.61523	296.434	0.61523	287.801	0.62109	276.369	0.615	213.588	0.62404	95.5311
0.62151	306.646	0.61564	296.997	0.61564	286.782	0.62151	276.423	0.616	214.618	0.62445	94.9566
0.62192	307.301	0.61606	297.231	0.61606	288.492	0.62192	276.34	0.616	214.9	0.62487	96.3471
0.62233	307.781	0.61646	296.847	0.61646	288.442	0.62234	276.679	0.616	213.807	0.62528	95.6128
0.62275	307.69	0.61687	298.074	0.61687	288.744	0.62275	276.99	0.617	214.286	0.6257	94.8641
0.62316	307.926	0.61729	298.062	0.61729	288.67	0.62316	276.813	0.617	215.255	0.62612	96.2627
0.62358	308.728	0.6177	297.898	0.6177	288.872	0.62358	277.862	0.618	215.656	0.62653	95.3533
0.62399	308.404	0.61811	298.416	0.6181	289.657	0.62399	277.152	0.618	216.026	0.62695	96.2954
0.62441	308.5	0.61852	298.229	0.61851	290.002	0.6244	277.762	0.619	214.759	0.62736	95.7608
0.62482	309.422	0.61893	299.694	0.61893	289.83	0.62482	277.888	0.619	216.193	0.62778	95.061
0.62523	309.16	0.61934	299.419	0.61933	290.039	0.62523	278.171	0.619	215.683	0.6282	96.5613
0.62565	310.142	0.61975	299.224	0.61974	289.72	0.62565	278.621	0.62	215.366	0.62861	95.7481
0.62606	310.483	0.62016	299.838	0.62016	290.79	0.62606	278.61	0.62	216.442	0.62903	95.7118
0.62648	309.81	0.62056	299.742	0.62056	290.235	0.62647	278.743	0.621	216.205	0.62944	96.4769
0.62689	310.776	0.62098	300.37	0.62097	290.916	0.62689	279.33	0.621	216.568	0.62986	95.6791
0.6273	310.905	0.62139	300.648	0.62139	291.845	0.6273	278.776	0.621	216.493	0.63028	96.0694
0.62772	310.723	0.6218	301	0.6218	291.61	0.62772	279.861	0.622	216.375	0.63069	95.7308
0.62813	311.978	0.62221	301.502	0.6222	292.072	0.62813	279.753	0.622	217.495	0.63111	96.0476
0.62855	311.458	0.62262	300.987	0.62262	291.822	0.62855	279.973	0.623	216.25	0.63152	96.4324
0.62896	312.545	0.62303	301.835	0.62303	291.193	0.62896	279.978	0.623	217.021	0.63194	95.7027
0.62937	312.548	0.62344	302.213	0.62344	292.383	0.62938	280.244	0.623	217.701	0.63236	96.5105
0.62979	311.984	0.62385	302.122	0.62385	292.21	0.62979	280.86	0.624	217.894	0.63277	95.8888
0.6302	312.27	0.62426	302.527	0.62426	292.712	0.6302	280.828	0.624	218.091	0.63319	96.0322
0.63062	312.817	0.62467	302.742	0.62467	292.818	0.63062	280.483	0.625	217.953	0.6336	96.3426
0.63103	313.519	0.62508	303.253	0.62508	293.443	0.63103	281.567	0.625	218.155	0.63402	95.9496
0.63144	313.61	0.62549	303.46	0.62549	294.023	0.63144	281.147	0.625	218.06	0.63444	96.8581
0.63186	313.193	0.6259	303.434	0.6259	293.514	0.63186	281.835	0.626	217.712	0.63485	95.7499
0.63227	314.348	0.62631	304.64	0.62631	294.259	0.63227	281.636	0.626	219.052	0.63527	96.112
0.63269	313.985	0.62672	304.041	0.62672	294.858	0.63269	281.911	0.627	219.289	0.63568	97.5951
0.6331	314.451	0.62713	304.252	0.62713	294.02	0.6331	282.524	0.627	219.465	0.6361	96.0576
0.63351	314.866	0.62754	304.37	0.62754	295.215	0.63352	282.372	0.628	218.716	0.63652	96.3988
0.63393	315.476	0.62795	304.997	0.62795	294.926	0.63393	282.14	0.628	218.547	0.63693	96.0331
0.63434	315.869	0.62836	304.95	0.62836	295.285	0.63434	283.099	0.628	219.5	0.63735	96.515
0.63476	315.306	0.62877	304.752	0.62877	295.563	0.63476	282.749	0.629	219.377	0.63776	97.2829
0.63517	315.571	0.62918	305.179	0.62918	295.359	0.63517	283.519	0.629	219.616	0.63818	96.2327
0.63559	316.771	0.62959	305.879	0.62959	296.636	0.63558	283.046	0.63	220.529	0.6386	96.9062
0.636	316.548	0.63	305.626	0.63	297.007	0.636	283.644	0.63	219.496	0.63901	97.4208
0.63641	316.874	0.63041	306.419	0.63041	296.353	0.63641	283.96	0.63	220.135	0.63943	96.1021
0.63683	317.277	0.63082	306.914	0.63082	296.91	0.63683	284.219	0.631	219.838	0.63984	96.6076
0.63724	318.124	0.63123	307.13	0.63123	296.617	0.63724	284.347	0.631	220.469	0.64026	96.2091
0.63766	317.87	0.63164	306.921	0.63164	297.446	0.63765	284.49	0.632	220.9	0.64068	97.8864
0.63807	317.256	0.63205	306.796	0.63205	297.505	0.63807	284.401	0.632	219.918	0.64109	97.0587
0.63848	318.04	0.63246	307.459	0.63246	298.391	0.63848	285.115	0.632	221.161	0.64151	96.054
0.6389	318.444	0.63287	308.377	0.63287	298.918	0.6389	285.048	0.633	221.718	0.64192	97.0578
0.63931	318.494	0.63328	307.993	0.63328	298.54	0.63931	285.753	0.633	220.779	0.64234	96.5441
0.63973	319.176	0.63369	308.993	0.63369	298.696	0.63973	285.418	0.634	221.846	0.64276	96.7483
0.64014	319.636	0.6341	308.753	0.6341	298.692	0.64014	285.684	0.634	221.086	0.64317	97.301
0.64055	320.256	0.63451	308.951	0.63451	299.123	0.64055	285.742	0.635	222.213	0.64359	96.4361
0.64097	318.899	0.63492	309.242	0.63492	300.143	0.64097	285.937	0.635	221.507	0.644	97.802
0.64138	318.925	0.63534	309.779	0.63533	299.509	0.64138	286.265	0.635	221.814	0.64442	96.5032
0.6418	320.507	0.63574	310.188	0.63574	300.113	0.64179	286.841	0.636	223.166	0.64484	96.5386
0.64221	320.434	0.63615	310.031	0.63615	300.771	0.64221	286.93	0.636	222.628	0.64525	97.6595
0.64262	321.39	0.63656	310.262	0.63656	300.808	0.64262	287.272	0.637	221.759	0.64567	96.5431
0.64304	321.848	0.63697	311.271	0.63697	301.443	0.64304	286.611	0.637	223.057	0.64608	97.4081
0.64345	321.207	0.63738	310.871	0.63738	301.286	0.64345	287.885	0.637	223.149	0.6465	97.3836
0.64387	321.956	0.63779	311.432	0.63779	301.295	0.64387	288.019	0.638	223.775	0.64692	97.114
0.64428	321.237	0.6382	310.838	0.6382	301.774	0.64428	287.783	0.638	222.962	0.64733	97.7603
0.64469	321.831	0.63861	311.594	0.63861	301.519	0.6447	287.844	0.639	223.515	0.64775	96.6838
0.64511	322.756	0.63902	312.176	0.63902	303.142	0.64511	288.766	0.639	223.418	0.64816	97.458
0.64552	323.382	0.63944	311.887	0.63944	302.624	0.64553	289.219	0.639	223.551	0.64858	97.6187
0.64594	324.01	0.63984	313.105	0.63984	302.611	0.64594	288.758	0.64	224.188	0.649	97.3455
0.64635	323.409	0.64025	313.249	0.64025	303.562	0.64635	288.792	0.64	224.005	0.64941	97.7993
0.64676	323.463	0.64067	312.19	0.64067	303.423	0.64677	289.62	0.641	223.99	0.64983	97.4036
0.64718	323.942	0.64107	313.151	0.64107	303.889	0.64718	289.059	0.641	224.915	0.65024	97.6677
0.64759	323.055	0.64149	313.251	0.64148	304.75	0.64759	290.23	0.641	223.639	0.65077	96.8163
0.64801	324.517	0.6419	314.059	0.6419	304.721	0.648	290.258	0.642	225.199	0.65108	96.8908
0.64842	324.845	0.6423	314.021	0.6423	304.55	0.64842	290.645	0.642	224.947	0.65149	98.4855
0.64884	325.29	0.64272	314.005	0.64271	304.144	0.64883	290.803	0.643	224.819	0.65191	97.8365
0.64925	325.714	0.64313	314.898	0.64312	305.566	0.64925	290.089	0.643	225.835	0.65233	97.9373
0.64966	325.366	0.64354	315.065	0.64354	305.684	0.64966	290.724	0.644	225.652	0.65274	97.7276
0.65008	324.768	0.64395	314.945	0.64394	306.041	0.65008	292.036	0.644	225.904	0.65316	96.8245
0.65049	325.453	0.64436	315.064	0.64435	306.435	0.65049	291.284	0.644	226.333	0.65357	97.5198
0.65091	326.056	0.64477	315.533	0.64477	306.619	0.65091	292.115	0.645	226.121	0.65409	97.2801
0.65132	327.297	0.64517	316.29	0.64517	307.152	0.65132	291.585	0.645	227.26	0.65451	98.136
0.65173	327.149	0.64559	315.834	0.64558	306.808	0.65173	291.425	0.646	226.267	0.65482	98.5381
0.65215	328.017	0.646	317.526	0.646	307.121	0.65215	292.466	0.646	226.717	0.65534	97.3291
0.65256	326.972	0.6464	317.781	0.6464	308.695	0.65256	292.647	0.646	226.854	0.65576	98.0934
0.65298	327.284	0.64682	316.945	0.64681	307.386	0.65298	292.829	0.647	227.235	0.65617	97.6958
0.65339	327.708	0.64723	316.954	0.64723	307.718	0.65339	293.448	0.647	227.951	0.65659	97.6223
0.6538	328.06	0.64764	317.58	0.64764	308.359	0.6538	292.671	0.648	227.288	0.657	98.1042
0.65422	329.101	0.64805	318.06	0.64805	309.206	0.65422	293.132	0.648	227.99	0.65742	97.2792
0.65463	329.298	0.64846	318.559	0.64846	309.846	0.65463	293.554	0.648	228.543	0.65773	99.0455
0.65505	328.881	0.64887	318.263	0.64887	308.578	0.65505	293.942	0.649	227.907	0.65815	98.4292
0.65546	329.944	0.64928	319.644	0.64928	308.676	0.65546	293.887	0.649	229.048	0.65856	97.8619
0.65587	328.651	0.64969	318.798	0.64969	309.882	0.65588	294.381	0.65	228.231	0.65898	99.0827
0.65629	329.471	0.6501	318.822	0.6501	308.71	0.65629	294.617	0.65	228.536	0.6595	97.4835
0.6567	330.025	0.65051	319.352	0.65051	310.067	0.6567	294.397	0.651	229.25	0.65992	97.2402
0.65712	330.626	0.65092	319.972	0.65092	310.151	0.65712	295.03	0.651	229.635	0.66033	97.8338
0.65753	331.41	0.65133	320.45	0.65133	311.036	0.65753	295.288	0.651	230.615	0.66075	98.4455
0.65794	331.196	0.65174	320.601	0.65174	311.195	0.65794	294.75	0.652	229.429	0.66117	99.9585
0.65836	330.719	0.65215	320.923	0.65215	310.832	0.65836	295.447	0.652	229.017	0.66158	98.0616
0.65877	331.872	0.65256	321.972	0.65256	311.598	0.65877	295.555	0.653	230.319	0.662	97.7503
0.65919	330.702	0.65297	320.885	0.65297	312.242	0.65918	296.204	0.653	229.602	0.66241	97.8583
0.6596	331.733	0.65338	322.015	0.65338	311.251	0.6596	296.539	0.653	231.092	0.66283	97.9128
0.66001	332.629	0.65379	322.095	0.65379	312.304	0.66001	296.16	0.654	230.943	0.66325	98.7913
0.66043	333.444	0.6542	322.621	0.6542	312.418	0.66043	296.372	0.654	231.271	0.66356	98.834
0.66084	333.684	0.65461	322.884	0.65461	314.15	0.66084	296.515	0.655	231.27	0.66397	99.3522
0.66126	332.806	0.65502	323.237	0.65502	313.512	0.66126	296.643	0.655	230.415	0.66439	99.04
0.66167	332.534	0.65543	323.951	0.65543	313.692	0.66167	297.346	0.655	230.977	0.66481	97.0242
0.66208	333.745	0.65584	323.99	0.65584	314.063	0.66209	297.446	0.656	232.102	0.66522	98.6207
0.6625	334.2	0.65625	322.838	0.65625	313.677	0.6625	298.181	0.656	231.674	0.66564	98.2604
0.66291	334.702	0.65666	323.691	0.65666	313.495	0.66292	297.296	0.657	232.879	0.66605	99.0246
0.66333	334.613	0.65707	324.195	0.65707	315.051	0.66333	297.558	0.657	231.708	0.66647	99.1843
0.66374	335.557	0.65748	325.406	0.65748	315.305	0.66374	298.505	0.657	232.324	0.66689	98.4591
0.66416	335.034	0.65789	325.129	0.65789	316.172	0.66415	298.251	0.658	232.196	0.66741	99.1925
0.66457	334.972	0.6583	325.751	0.6583	314.969	0.66457	298.841	0.658	231.42	0.66782	98.6488
0.66498	335.586	0.65871	325.479	0.65871	315.437	0.66498	299.032	0.659	232.336	0.66813	97.9545
0.6654	335.851	0.65912	324.638	0.65912	315.361	0.6654	298.654	0.659	233.356	0.66865	98.8857
0.66581	336.611	0.65953	325.165	0.65953	316.167	0.66581	299.381	0.66	233.202	0.66907	98.4455
0.66623	337.179	0.65994	326.37	0.65994	316.58	0.66622	299.252	0.66	233.739	0.66949	99.6336
0.66664	336.5	0.66035	326.704	0.66035	316.267	0.66664	299.906	0.66	232.59	0.6699	99.1643
0.66705	337.652	0.66076	327.616	0.66076	317.073	0.66705	299.961	0.661	233.462	0.67021	99.1662
0.66747	336.945	0.66117	326.686	0.66117	317.562	0.66747	299.792	0.661	232.679	0.67063	98.9783
0.66788	337.442	0.66158	326.976	0.66158	316.619	0.66788	300.481	0.662	233.712	0.67105	97.7857
0.6683	337.495	0.66199	327.123	0.66199	318.464	0.6683	300.648	0.662	234.708	0.67146	98.7405
0.66871	337.975	0.6624	327.154	0.6624	317.577	0.66871	300.722	0.662	234.421	0.67188	99.2714
0.66912	338.962	0.66281	328.007	0.66281	318.523	0.66912	301.331	0.663	234.234	0.67229	98.6234
0.66954	339.438	0.66322	328.687	0.66322	319.379	0.66954	300.655	0.663	234.222	0.67271	100.332
0.66995	338.678	0.66363	328.116	0.66363	318.479	0.66995	301.484	0.664	234.238	0.67313	99.2088
0.67037	338.965	0.66404	329.601	0.66404	318.484	0.67037	301.592	0.664	235.065	0.67354	99.1253
0.67078	338.277	0.66445	329.772	0.66445	319.279	0.67078	301.846	0.664	234.115	0.67406	98.1887
0.67119	339.56	0.66486	329.556	0.66486	318.622	0.67119	302.108	0.665	235.644	0.67448	98.1914
0.67161	339.57	0.66528	328.831	0.66528	319.864	0.67161	302.33	0.665	235.552	0.67489	99.6036
0.67202	340.56	0.66568	329.378	0.66568	318.945	0.67202	302.376	0.666	235.453	0.67521	99.7824
0.67244	341.141	0.6661	330.276	0.66609	320.475	0.67244	302.521	0.666	235.516	0.67573	99.512
0.67285	340.363	0.66651	331.102	0.66651	321.01	0.67285	302.771	0.667	235.24	0.67614	99.6617
0.67326	340.163	0.66691	331.114	0.66691	321.163	0.67327	303.25	0.667	236.166	0.67656	98.5018
0.67368	341.471	0.66733	331.372	0.66732	320.857	0.67368	303.131	0.667	235.87	0.67687	99.3985
0.67409	341.551	0.66774	331.088	0.66773	320.938	0.67409	303.787	0.668	235.802	0.67729	98.2994
0.67451	342.704	0.66814	331.043	0.66814	321.294	0.67451	303.204	0.668	237.419	0.6777	99.6962
0.67492	341.561	0.66856	330.826	0.66855	322.171	0.67492	303.859	0.669	236.247	0.67812	100.059
0.67534	342.585	0.66897	332.393	0.66896	321.265	0.67533	304.394	0.669	236.453	0.67853	99.3087
0.67575	343.037	0.66938	333.049	0.66938	322.714	0.67575	304.42	0.669	236.505	0.67895	99.6445
0.67616	342.75	0.66978	332.646	0.66978	322.231	0.67616	304.428	0.67	236.545	0.67937	99.4103
0.67658	342.989	0.6702	333.172	0.67019	322.467	0.67657	304.59	0.67	237.628	0.67978	98.6543
0.67699	343.543	0.67061	333.465	0.67061	322.159	0.67699	304.412	0.671	237.293	0.6802	99.2996
0.67741	343.999	0.67101	333.143	0.67101	323.343	0.6774	305.366	0.671	237.98	0.68061	98.657
0.67782	344.386	0.67143	333.804	0.67142	323.79	0.67782	305.204	0.672	238.8	0.68103	100.753
0.67823	343.525	0.67184	333.681	0.67184	323.652	0.67823	305.763	0.672	236.914	0.68145	100.035
0.67865	345.153	0.67224	334.875	0.67224	323.759	0.67865	305.946	0.672	237.233	0.68186	99.4974
0.67906	344.534	0.67266	334.95	0.67266	324.954	0.67906	305.868	0.673	237.778	0.68228	99.6463
0.67948	344.787	0.67307	335.329	0.67307	323.834	0.67948	306.175	0.673	238.818	0.68269	98.3575
0.67989	344.584	0.67358	335.598	0.67347	324.384	0.67989	306.472	0.673	239.293	0.68311	98.9565
0.6803	345.964	0.67399	335.314	0.67389	324.116	0.6803	306.184	0.674	238.687	0.68353	99.5737
0.68072	346.536	0.6743	335.286	0.6743	325.636	0.68072	306.752	0.674	239.385	0.68394	100.124
0.68113	346.334	0.67471	335.68	0.67471	325.715	0.68113	306.899	0.675	239.18	0.68436	101.358
0.68155	346.022	0.67512	336.187	0.67511	325.063	0.68154	307.518	0.675	238.55	0.68477	99.3286
0.68196	346.296	0.67553	337.269	0.67553	326.321	0.68196	307.33	0.676	239.695	0.68519	99.0581
0.68237	346.425	0.67594	336.844	0.67594	327.444	0.68237	307.567	0.676	239.437	0.68561	99.4149
0.68279	347.827	0.67635	337.628	0.67634	326.561	0.68279	307.977	0.676	239.914	0.68602	99.0291
0.6832	347.214	0.67676	337.379	0.67676	326.886	0.6832	307.464	0.677	239.661	0.68644	99.9703
0.68362	348.885	0.67717	336.647	0.67717	326.583	0.68362	307.952	0.677	239.906	0.68685	99.963
0.68403	348.41	0.67758	337.06	0.67757	327.959	0.68403	309.125	0.678	240.488	0.68727	100.516
0.68455	347.851	0.67799	337.458	0.67799	327.624	0.68445	308.716	0.678	239.798	0.68769	100.478
0.68496	348.336	0.6784	338.314	0.6784	327.32	0.68486	308.979	0.678	239.81	0.6881	98.7232
0.68538	348.705	0.67881	338.95	0.67881	328.189	0.68527	308.656	0.679	240.59	0.68852	99.4993
0.68569	348.98	0.67922	338.214	0.67922	328.434	0.68569	309.01	0.679	240.188	0.68893	99.2932
0.6861	350.494	0.67963	338.806	0.67963	328.553	0.6861	309.181	0.68	240.78	0.68935	99.9304
0.68651	349.355	0.68004	338.72	0.68004	328.675	0.68652	309.709	0.68	240.591	0.68977	100.283
0.68693	350.557	0.68045	339.631	0.68045	328.64	0.68693	310.152	0.68	241.847	0.69018	100.005
0.68734	350.271	0.68086	339.731	0.68086	330.019	0.68734	310.263	0.681	241.447	0.6906	100.912
0.68776	350.191	0.68127	339.847	0.68127	329.277	0.68776	310.22	0.681	241.335	0.69101	99.7125
0.68827	350.17	0.68168	340.606	0.68168	329.964	0.68817	310.467	0.682	241.791	0.69143	98.9955
0.68869	350.842	0.68209	340.533	0.68209	330.649	0.68858	310.083	0.682	241.639	0.69185	100.032
0.6891	351.206	0.6825	340.6	0.6825	329.965	0.689	311.222	0.682	241.674	0.69226	99.1353
0.68952	351.886	0.68291	341.273	0.68291	330.643	0.68941	310.871	0.683	242.619	0.69268	100.785
0.68993	351.018	0.68332	340.97	0.68332	330.931	0.68983	311.468	0.683	242.656	0.69309	101.063
0.69035	352.479	0.68373	342.044	0.68373	330.675	0.69024	311.836	0.684	243.959	0.69351	100.174
0.69066	352.149	0.68414	342.027	0.68414	331.568	0.69066	311.954	0.684	242.838	0.69393	100.021
0.69107	352.353	0.68455	343.031	0.68455	331.992	0.69107	311.535	0.685	242.376	0.69434	98.8176
0.69148	352.35	0.68496	343.167	0.68496	333.096	0.69148	311.811	0.685	242.837	0.69476	99.8324
0.6919	352.96	0.68537	341.998	0.68537	332.545	0.6919	311.997	0.685	242.706	0.69517	100.578
0.69231	353.927	0.68578	342.759	0.68578	331.918	0.69231	312.754	0.686	243.23	0.69559	100.209
0.69273	353.968	0.68619	343.29	0.68619	332.626	0.69272	312.679	0.686	244.268	0.69601	101.189
0.69314	353.627	0.6866	343.252	0.6866	332.688	0.69314	313.289	0.687	243.917	0.69642	100.41
0.69355	354.496	0.68701	344.631	0.68701	333.635	0.69355	312.93	0.687	243.989	0.69684	100.227
0.69397	353.865	0.68742	344.67	0.68742	333.875	0.69397	313.794	0.687	242.811	0.69725	99.6517
0.69438	355.22	0.68783	345.035	0.68783	333.991	0.69438	313.419	0.688	243.349	0.69767	99.1925
0.6948	355.125	0.68824	344.997	0.68824	334.822	0.6948	313.787	0.688	243.377	0.69809	100.955
0.69521	355.767	0.68865	344.719	0.68865	334.021	0.69521	314.055	0.689	244.177	0.6985	100.381
0.69562	356.402	0.68906	345.531	0.68906	333.678	0.69563	314.096	0.689	244.763	0.69892	100.678
0.69604	355.914	0.68947	346.003	0.68947	333.862	0.69604	314.464	0.689	245.037	0.69933	100.872
0.69645	355.758	0.68988	345.853	0.68988	334.017	0.69645	315.356	0.69	245.023	0.69975	100.145
0.69687	356.616	0.69029	345.779	0.69029	334.578	0.69687	314.457	0.69	244.037	0.70017	100.722
0.69728	356.808	0.69071	346.232	0.6907	334.823	0.69728	315.227	0.691	244.307	0.70058	99.5074
0.69769	357.807	0.69111	347.274	0.69111	335.412	0.69769	315.219	0.691	245.939	0.701	99.7697
0.69811	357.131	0.69152	347.024	0.69152	336.013	0.69811	315.499	0.692	245.153	0.70141	101.862
0.69852	357.507	0.69194	347.988	0.69193	335.15	0.69852	315.997	0.692	246.49	0.70183	100.33
0.69894	357.637	0.69235	348.037	0.69234	335.746	0.69893	315.978	0.692	246.619	0.70225	101.149
0.69935	358.077	0.69275	347.204	0.69275	336.511	0.69935	315.906	0.693	246.159	0.70256	100.877
0.69976	358.692	0.69316	347.796	0.69316	337.015	0.69976	316.642	0.693	246.858	0.70297	100.155
0.70018	358.543	0.69358	348.081	0.69357	337.05	0.70018	316.202	0.694	245.737	0.70349	100.188
0.70059	358.507	0.69398	348.727	0.69398	337.515	0.70059	316.681	0.694	246.141	0.70391	99.9522
0.70111	359.503	0.69439	349.469	0.69439	338.623	0.70101	316.944	0.694	247.861	0.70433	101.072
0.70152	358.989	0.69481	348.742	0.6948	337.759	0.70142	317.369	0.695	246.892	0.70474	101.564
0.70194	360.297	0.69521	349.97	0.69521	337.227	0.70184	317.165	0.695	248.049	0.70516	100.621
0.70235	359.815	0.69562	350.231	0.69562	338.277	0.70225	317.453	0.696	247.267	0.70557	101.052
0.70277	360.452	0.69604	349.718	0.69603	338.449	0.70267	317.96	0.696	246.748	0.70599	99.7552
0.70318	360.5	0.69645	349.827	0.69645	339.589	0.70308	318.537	0.696	247.372	0.70641	100.586
0.70359	361.124	0.69685	349.782	0.69685	338.766	0.70349	318.047	0.697	246.934	0.70682	100.737
0.70401	361.661	0.69727	350.337	0.69727	339.366	0.70391	318.411	0.697	248.01	0.70724	100.583
0.70432	362.024	0.69768	350.951	0.69768	340.491	0.70432	318.295	0.698	248.692	0.70766	101.553
0.70473	361.075	0.69809	351.002	0.69808	339.53	0.70473	319.476	0.698	247.716	0.70807	100.515
0.70515	361.705	0.6985	351.925	0.6985	339.653	0.70515	319.064	0.698	248.577	0.70849	100.578
0.70556	361.781	0.69891	351.371	0.69891	340.173	0.70556	319.178	0.699	247.518	0.7089	101.103
0.70598	363.332	0.69932	351.666	0.69931	340.297	0.70597	319.742	0.699	247.957	0.70932	100.332
0.70639	362.472	0.69973	352.321	0.69972	341.306	0.70639	319.589	0.7	248.809	0.70974	101.186
0.70691	363.31	0.70014	352.719	0.70014	340.643	0.7068	319.786	0.7	249.371	0.71015	100.951
0.70722	363.434	0.70055	353.566	0.70055	341.777	0.70722	320.878	0.701	249.535	0.71057	101.31
0.70763	363.095	0.70096	353.441	0.70095	342.164	0.70763	320.564	0.701	249.069	0.71098	101.727
0.70815	363.361	0.70137	353.134	0.70137	341.51	0.70805	320.436	0.701	249.409	0.7114	100.057
0.70856	364.693	0.70178	353.371	0.70178	341.724	0.70846	320.141	0.702	249.703	0.71182	101.529
0.70887	364.846	0.70219	353.269	0.70218	342.284	0.70887	320.824	0.702	249.4	0.71223	101.067
0.70929	365.502	0.7026	354.449	0.7026	342.328	0.70929	320.997	0.703	250.554	0.71265	100.76
0.70981	363.931	0.70301	354.558	0.70301	343.442	0.7097	321.656	0.703	249.807	0.71306	101.432
0.71022	364.906	0.70342	355.037	0.70341	343.439	0.71012	321.895	0.703	250.826	0.71348	101.071
0.71063	365.584	0.70393	355.214	0.70383	344.261	0.71053	321.849	0.704	251.036	0.7139	101.895
0.71105	365.722	0.70434	355.89	0.70424	343.791	0.71094	322.368	0.704	250.327	0.71431	101.141
0.71146	365.881	0.70475	355.685	0.70465	344.079	0.71136	321.696	0.705	250.896	0.71473	100.632
0.71188	366.507	0.70516	355.229	0.70506	344.672	0.71177	321.844	0.705	250.549	0.71514	101.987
0.71219	367.14	0.70557	355.603	0.70547	344.627	0.71219	323.578	0.705	250.374	0.71556	100.376
0.7126	367.456	0.70598	356.629	0.70588	344.77	0.7126	322.94	0.706	251.47	0.71598	101.283
0.71301	366.701	0.70639	356.122	0.70629	346.184	0.71302	323.919	0.706	251.155	0.71639	101.692
0.71343	367.667	0.7068	357.303	0.7067	346.317	0.71343	324.156	0.707	252.369	0.71681	101.529
0.71384	367.685	0.70721	357.222	0.70711	346.344	0.71384	323.56	0.707	251.336	0.71722	101.731
0.71426	368.216	0.70762	358.073	0.70752	344.638	0.71426	323.752	0.708	250.96	0.71764	100.462
0.71467	368.462	0.70803	358.205	0.70793	345.496	0.71467	323.836	0.708	251.532	0.71806	101.055
0.71509	369.135	0.70844	357.37	0.70834	345.538	0.71508	324.443	0.708	251.389	0.71847	102.129
0.7155	369.433	0.70875	357.889	0.70875	345.735	0.7155	325.554	0.709	252.15	0.71889	100.848
0.71591	369.236	0.70916	358.692	0.70916	346.798	0.71591	325.246	0.709	252.966	0.7193	102.058
0.71633	369.089	0.70957	358.566	0.70957	347.556	0.71632	325.651	0.71	252.837	0.71972	101.742
0.71674	369.524	0.71008	359.834	0.70998	347.605	0.71674	325.331	0.71	253.134	0.72014	101.696
0.71716	369.683	0.71049	359.33	0.71039	347.566	0.71715	324.884	0.71	251.921	0.72055	101.542
0.71757	370.508	0.7108	360.555	0.7108	347.466	0.71757	325.014	0.711	253.091	0.72097	100.58
0.71798	370.534	0.71121	360.288	0.71121	349.102	0.71798	325.762	0.711	253.257	0.72138	102.062
0.7184	370.75	0.71162	360.109	0.71162	348.275	0.7184	326.881	0.712	253.838	0.7218	101.666
0.71881	370.925	0.71203	360.583	0.71203	348.694	0.71881	326.848	0.712	254.249	0.72222	101.35
0.71923	370.858	0.71244	361.171	0.71244	349.347	0.71923	326.565	0.712	253.605	0.72263	102.474
0.71964	371.269	0.71285	361.428	0.71285	350.408	0.71964	326.988	0.713	253.803	0.72305	101.63
0.72005	371.558	0.71337	361.661	0.71326	350.144	0.72006	326.324	0.713	253.902	0.72346	102.101
0.72047	372.103	0.71367	361.465	0.71367	349.364	0.72047	326.797	0.714	253.139	0.72388	101.314
0.72088	372.995	0.71409	362.191	0.71408	349.081	0.72088	327.415	0.714	254.536	0.7243	101.236
0.7213	372.056	0.71449	361.738	0.71449	350.631	0.72129	327.985	0.714	254.201	0.72471	102.078
0.72171	371.705	0.7149	362.254	0.7149	349.916	0.72171	328.646	0.715	254.884	0.72513	101.6
0.72212	372.272	0.71532	362.792	0.71531	350.982	0.72212	327.874	0.715	254.705	0.72554	102.028
0.72254	373.159	0.71572	362.592	0.71572	351.611	0.72254	328.111	0.716	254.578	0.72596	102.395
0.72295	373.25	0.71613	363.04	0.71613	352.37	0.72295	328.802	0.716	254.999	0.72638	101.699
0.72337	373.149	0.71655	363.983	0.71654	352.031	0.72337	328.27	0.717	255.031	0.72679	101.796
0.72378	373.781	0.71695	363.467	0.71695	351.752	0.72378	329.115	0.717	254.366	0.72721	100.935
0.72419	374.763	0.71736	363.641	0.71736	351.78	0.7242	329.557	0.717	256.275	0.72762	102.023
0.72461	374.087	0.71777	363.291	0.71777	352.156	0.72461	329.736	0.718	256.045	0.72804	101.921
0.72502	374.56	0.71819	364.248	0.71818	352.361	0.72502	329.728	0.718	256.506	0.72846	102.075
0.72544	374.834	0.7187	364.822	0.71859	353.726	0.72544	329.213	0.719	256.049	0.72887	102.524
0.72585	375.264	0.719	365.039	0.719	353.409	0.72585	329.955	0.719	255.687	0.72929	101.731
0.72626	375.648	0.71952	366.179	0.71941	354.711	0.72626	330.234	0.719	256.106	0.7297	101.634
0.72668	375.992	0.71993	366.04	0.71982	353.591	0.72668	330.148	0.72	256.908	0.73012	102.183
0.72709	376.818	0.72034	366.048	0.72023	353.8	0.72709	331.06	0.72	257.559	0.73054	101.245
0.72751	376.598	0.72065	366.316	0.72065	354.612	0.72751	330.973	0.721	257.438	0.73095	103.343
0.72792	375.972	0.72105	365.836	0.72105	354.445	0.72792	330.992	0.721	256.359	0.73137	101.744
0.72833	376.597	0.72157	367.077	0.72146	355.004	0.72833	330.755	0.721	256.545	0.73178	102.041
0.72875	376.985	0.72188	366.754	0.72188	356.18	0.72875	330.943	0.722	255.902	0.7322	102.727
0.72916	378.478	0.72229	367.508	0.72229	355.284	0.72916	331.739	0.722	257.424	0.73262	101.928
0.72958	377.857	0.7227	367.955	0.72269	356.574	0.72958	331.81	0.723	258.157	0.73303	101.755
0.72999	377.491	0.72311	367.992	0.72311	355.672	0.72999	332.419	0.723	257.021	0.73345	101.754
0.73041	378.794	0.72352	368.134	0.72352	356.521	0.73041	332.57	0.724	257.682	0.73386	101.976
0.73082	378.278	0.72393	368.206	0.72392	356.796	0.73082	332.429	0.724	257.852	0.73428	103.191
0.73123	378.235	0.72434	368.667	0.72433	356.716	0.73123	332.967	0.724	257.658	0.7347	101.702
0.73165	379.786	0.72475	369.544	0.72475	357.186	0.73165	332.365	0.725	258.178	0.73511	102.886
0.73206	379.426	0.72516	368.433	0.72515	357.64	0.73206	333.284	0.725	257.467	0.73553	102.113
0.73248	380.371	0.72557	369.539	0.72556	356.903	0.73247	333.944	0.726	258.245	0.73594	101.843
0.73289	379.948	0.72598	369.544	0.72598	358.188	0.73289	333.572	0.726	259.057	0.73636	101.81
0.7333	379.813	0.72639	369.578	0.72639	357.901	0.7333	333.701	0.726	259.183	0.73678	101.981
0.73372	380.58	0.7268	369.842	0.72679	358.799	0.73372	334.356	0.727	258.63	0.73719	103.168
0.73413	381.178	0.72721	370.295	0.72721	358.443	0.73413	334.35	0.727	258.925	0.73761	102.818
0.73455	381.779	0.72762	371.145	0.72762	359.268	0.73455	334.011	0.728	259.329	0.73802	101.466
0.73496	381.563	0.72803	371.527	0.72802	359.875	0.73496	334.667	0.728	258.474	0.73844	103.218
0.73537	381.724	0.72844	371.482	0.72844	359.658	0.73538	335.384	0.728	258.569	0.73886	101.468
0.73579	382.569	0.72885	372.711	0.72885	359.162	0.73579	334.689	0.729	260.078	0.73927	102.135
0.7362	381.994	0.72926	371.833	0.72926	359.838	0.7362	335.494	0.729	259.83	0.73969	102.141
0.73662	382.592	0.72967	371.958	0.72967	360.212	0.73662	335.422	0.73	260.856	0.7401	102.669
0.73703	382.547	0.73008	372.072	0.73008	361.204	0.73703	335.347	0.73	259.529	0.74052	103.258
0.73744	382.873	0.73049	373.103	0.73049	360.481	0.73744	336.067	0.73	259.496	0.74094	102.373
0.73786	383.509	0.7309	373.836	0.7309	361.908	0.73786	335.782	0.731	260.661	0.74135	102.384
0.73827	383.501	0.73131	373.758	0.73131	362.074	0.73827	336.046	0.731	260.787	0.74177	102.92
0.73869	383.97	0.73172	374.153	0.73172	361.77	0.73868	336.95	0.732	261.165	0.74218	101.604
0.7391	384.018	0.73213	374.666	0.73213	361.331	0.7391	336.471	0.732	261.536	0.7426	102.685
0.73951	383.781	0.73254	373.758	0.73254	361.977	0.73951	337.07	0.733	260.693	0.74302	102.128
0.73993	384.607	0.73295	374.302	0.73295	363.115	0.73993	337.062	0.733	261.438	0.74343	103.333
0.74034	384.931	0.73336	374.288	0.73336	363.249	0.74034	336.892	0.733	260.752	0.74385	102.984
0.74076	385.537	0.73377	375.334	0.73377	362.201	0.74076	337.139	0.734	261.99	0.74437	101.973
0.74117	385.704	0.73418	375.463	0.73418	363.328	0.74117	337.782	0.734	261.84	0.74468	102.93
0.74158	385.889	0.73459	375.299	0.73459	362.129	0.74159	338.373	0.735	261.582	0.7451	102.514
0.742	386.134	0.735	375.998	0.735	362.134	0.742	338.429	0.735	262.487	0.74551	101.938
0.74241	386.305	0.73541	376.043	0.73541	362.9	0.74241	338.628	0.735	261.8	0.74593	102.994
0.74283	386.87	0.73582	375.885	0.73582	363.302	0.74283	338.71	0.736	261.581	0.74634	102.349
0.74324	387.222	0.73623	376.743	0.73623	364.341	0.74324	338.298	0.736	262.781	0.74676	103.55
0.74366	387.624	0.73664	376.648	0.73664	364.099	0.74366	338.626	0.737	261.878	0.74718	102.543
0.74407	388.379	0.73705	378.019	0.73705	364.277	0.74407	339.166	0.737	262.665	0.74759	102.326
0.74448	387.599	0.73746	377.431	0.73746	365.623	0.74448	339.879	0.737	262.096	0.74801	103.054
0.7449	387.925	0.73787	377.444	0.73787	364.868	0.7449	340.152	0.738	263.106	0.74842	102.329
0.74531	388.375	0.73828	378.485	0.73828	364.939	0.74531	339.832	0.738	263.926	0.74884	102.506
0.74573	388.856	0.73869	378.215	0.73869	364.923	0.74572	339.416	0.739	263.475	0.74926	102.896
0.74614	389.508	0.7391	377.695	0.7391	365.762	0.74614	340.353	0.739	263.301	0.74967	102.569
0.74655	389.113	0.73951	378.798	0.73951	366.427	0.74655	339.805	0.74	263.283	0.75009	103.732
0.74697	389.339	0.73993	378.958	0.73992	366.554	0.74697	340.074	0.74	263.039	0.7505	102.454
0.74738	390.228	0.74033	379.323	0.74033	366.988	0.74738	341.226	0.74	264.336	0.75092	102.92
0.7478	389.996	0.74074	378.722	0.74074	366.971	0.7478	341.463	0.741	264.227	0.75134	102.718
0.74821	390.425	0.74116	379.675	0.74115	367.027	0.74821	340.982	0.741	265.354	0.75175	102.284
0.74862	390.176	0.74156	380.009	0.74156	367.922	0.74862	341.108	0.742	264.69	0.75217	103.434
0.74904	390.928	0.74197	380.335	0.74197	367.596	0.74904	340.977	0.742	264.205	0.75258	103.106
0.74945	391.861	0.74238	380.972	0.74238	368.134	0.74945	341.347	0.742	264.498	0.753	103.184
0.74987	391.462	0.74279	381.249	0.74279	368.461	0.74986	342.095	0.743	264.71	0.75352	103.476
0.75028	391.911	0.7432	381.284	0.7432	368.263	0.75028	342.392	0.743	265.013	0.75383	102.739
0.75069	392.817	0.74361	381.357	0.74361	368.951	0.75069	342.467	0.744	265.251	0.75425	103.291
0.75111	392.18	0.74403	380.599	0.74402	368.582	0.75111	343.352	0.744	265.386	0.75466	102.142
0.75152	392.128	0.74443	382.162	0.74443	369.124	0.75152	342.343	0.744	266.083	0.75508	102.774
0.75194	392.915	0.74484	381.932	0.74484	370.267	0.75194	343.097	0.745	265.293	0.7555	103.597
0.75235	394.226	0.74526	382.153	0.74526	369.948	0.75235	343.723	0.745	265.741	0.75591	103.036
0.75276	393.739	0.74566	382.877	0.74566	370.358	0.75277	343.064	0.746	265.207	0.75633	103.641
0.75318	393.726	0.74607	383.104	0.74607	370.5	0.75318	343.711	0.746	265.713	0.75674	103.308
0.75359	394.455	0.74649	383.482	0.74649	371.163	0.7536	344.863	0.746	266.37	0.75716	102.69
0.75401	394.63	0.74689	383.294	0.74689	370.958	0.75401	344.69	0.747	266.067	0.75758	103.177
0.75442	394.503	0.74731	383.005	0.7473	370.665	0.75442	344.853	0.747	267.261	0.75799	102.25
0.75484	395.084	0.74772	384.006	0.74772	371.892	0.75483	344.379	0.748	267.651	0.75841	103.496
0.75525	395.257	0.74812	383.699	0.74812	371.998	0.75525	344.51	0.748	265.689	0.75882	104.121
0.75566	396.111	0.74854	384.87	0.74853	372.031	0.75566	344.765	0.749	266.256	0.75924	103.409
0.75608	395.472	0.74895	384.812	0.74894	372.476	0.75607	344.941	0.749	266.223	0.75966	103.501
0.75649	395.772	0.74936	384.988	0.74936	372.592	0.75649	346.078	0.749	267.322	0.76007	102.551
0.75691	396.394	0.74976	385.001	0.74976	374.036	0.7569	346.058	0.75	268.957	0.76049	103.064
0.75732	396.723	0.75018	385.227	0.75017	373.314	0.75732	346.035	0.75	268.339	0.7609	103.163
0.75773	396.428	0.75059	386.382	0.75059	372.456	0.75773	345.983	0.751	268.224	0.76132	103.204
0.75815	396.646	0.75099	386.909	0.75099	373.5	0.75815	345.612	0.751	267.726	0.76174	104.404
0.75856	397.255	0.75141	385.968	0.7514	373.322	0.75856	346.622	0.751	267.231	0.76215	103.471
0.75898	398.023	0.75182	386.796	0.75182	373.483	0.75898	346.701	0.752	268.753	0.76257	103.307
0.75939	397.937	0.75222	386.28	0.75222	374.045	0.75939	346.475	0.752	268.492	0.76298	103.103
0.7598	399.139	0.75264	386.444	0.75263	374.198	0.75981	347.546	0.753	269.184	0.7634	102.698
0.76022	398.178	0.75305	387.169	0.75305	375.293	0.76022	347.526	0.753	269.085	0.76382	103.915
0.76063	398.989	0.75346	387.698	0.75346	374.97	0.76063	347.568	0.753	268.979	0.76423	103.144
0.76105	399.8	0.75387	388.425	0.75387	375.769	0.76105	347.708	0.754	269.316	0.76465	103.814
0.76146	399.507	0.75428	388.595	0.75428	375.827	0.76146	348.062	0.754	268.731	0.76507	104.121
0.76187	399.886	0.75469	388.375	0.75469	375.473	0.76187	348.406	0.755	268.854	0.76548	103.06
0.76229	400.586	0.7551	388.599	0.7551	376.236	0.76229	348.246	0.755	269.436	0.7659	103.572
0.7627	400.221	0.75551	388.539	0.75551	376.316	0.7627	348.714	0.756	269.572	0.76631	102.725
0.76312	401.305	0.75592	388.9	0.75592	377.438	0.76312	348.908	0.756	270.726	0.76673	103.191
0.76353	400.533	0.75633	389.207	0.75632	377.458	0.76353	349.226	0.756	270.103	0.76715	104.116
0.76394	401.488	0.75674	390.305	0.75674	376.314	0.76395	349.206	0.757	270.698	0.76756	103.451
0.76436	402.134	0.75715	390.828	0.75715	377.046	0.76436	349.159	0.757	269.854	0.76798	104.436
0.76477	401.796	0.75756	390.21	0.75756	376.875	0.76477	349.981	0.758	269.206	0.76839	103.621
0.76519	401.689	0.75797	390.365	0.75797	376.995	0.76519	349.77	0.758	270.642	0.76881	102.71
0.7656	402.61	0.75838	390.637	0.75838	377.66	0.7656	349.588	0.758	271.537	0.76923	103.738
0.76601	402.809	0.75879	390.776	0.75879	378.087	0.76601	350.692	0.759	271.583	0.76964	102.695
0.76643	403.142	0.7592	391.475	0.7592	379.313	0.76643	350.596	0.759	271.918	0.77006	104.481
0.76684	403.03	0.75961	391.7	0.75961	378.933	0.76684	350.105	0.76	270.57	0.77047	104.385
0.76726	404.057	0.76002	392.579	0.76002	378.895	0.76725	350.675	0.76	271.099	0.77089	103.453
0.76767	403.46	0.76043	392.127	0.76043	379.762	0.76767	351.414	0.76	270.467	0.77131	104.092
0.76809	404.112	0.76084	392.421	0.76084	378.823	0.76808	351.479	0.761	271.671	0.77172	103.109
0.7685	404.133	0.76125	393.116	0.76125	379.793	0.7685	350.992	0.761	272.789	0.77214	103.415
0.76891	404.089	0.76166	393.017	0.76166	380.078	0.76891	351.595	0.762	272.543	0.77266	103.977
0.76933	404.889	0.76207	393.277	0.76207	380.542	0.76933	352.148	0.762	272.333	0.77307	103.457
0.76974	404.951	0.76248	393.804	0.76248	381.53	0.76974	351.791	0.762	271.93	0.77349	104.696
0.77016	404.923	0.76289	393.591	0.76289	380.686	0.77016	352.372	0.763	271.617	0.7738	103.728
0.77057	406.408	0.7633	393.536	0.7633	381.215	0.77057	352.433	0.763	272.437	0.77422	103.996
0.77098	406.053	0.76371	393.233	0.76371	381.656	0.77098	352.688	0.764	271.905	0.77463	103.468
0.7714	406.733	0.76412	394.35	0.76412	381.64	0.7714	353.369	0.764	273.789	0.77505	102.923
0.77181	406.378	0.76453	394.681	0.76453	382.717	0.77181	352.285	0.765	273.579	0.77547	104.301
0.77223	406.802	0.76494	395.102	0.76494	382.558	0.77222	353.599	0.765	273.269	0.77588	103.845
0.77264	407.038	0.76535	395.493	0.76535	382.633	0.77264	354.141	0.765	273.085	0.7763	104.175
0.77305	407.366	0.76577	395.533	0.76576	382.624	0.77305	353.726	0.766	272.935	0.77671	104.509
0.77347	407.632	0.76617	396.035	0.76617	382.887	0.77347	353.663	0.766	273.498	0.77713	103.43
0.77388	408.082	0.76658	396.55	0.76658	383.313	0.77388	354.159	0.767	273.679	0.77755	104.118
0.7743	408.377	0.76699	395.852	0.76699	383.512	0.7743	354.537	0.767	273.8	0.77796	102.926
0.77471	408.687	0.7674	397.058	0.7674	383.912	0.77471	354.499	0.767	275.866	0.77838	103.4
0.77512	408.098	0.76781	397.131	0.76781	384.846	0.77513	354.351	0.768	275.463	0.77879	104.922
0.77554	409.395	0.76822	396.917	0.76822	383.897	0.77554	355.007	0.768	274.968	0.77921	104.232
0.77595	409.637	0.76863	397.388	0.76863	384.618	0.77595	354.842	0.769	273.959	0.77963	104.459
0.77637	409.409	0.76904	398.041	0.76904	384.314	0.77637	355.656	0.769	273.74	0.78004	103.777
0.77678	410.007	0.76945	398.497	0.76945	385.455	0.77678	355.514	0.769	274.767	0.78046	103.588
0.77719	410.546	0.76986	398.58	0.76986	385.764	0.7772	355.776	0.77	275.748	0.78087	104.566
0.77761	410.73	0.77027	398.621	0.77027	385.601	0.77761	356.033	0.77	276.402	0.78129	103.239
0.77802	411.311	0.77068	399.641	0.77068	386.419	0.77802	355.763	0.771	276.669	0.78171	104.235
0.77844	410.356	0.7711	398.528	0.7711	387.227	0.77843	356.148	0.771	274.806	0.78212	104.762
0.77885	411.248	0.7715	399.064	0.7715	386.426	0.77885	357.147	0.772	275.834	0.78254	104.296
0.77926	411.951	0.77192	399.353	0.77191	386.301	0.77926	356.64	0.772	275.478	0.78295	104.314
0.77968	412.292	0.77233	399.307	0.77232	386.213	0.77968	356.844	0.772	276.009	0.78337	103.308
0.78009	412.285	0.77273	400.01	0.77273	387.831	0.78009	357.172	0.773	277.239	0.78379	104.279
0.78051	413.231	0.77315	400.233	0.77314	387.045	0.78051	357.516	0.773	277.159	0.7842	104.564
0.78092	413.123	0.77356	401.4	0.77355	387.435	0.78092	357.084	0.774	277.703	0.78462	103.516
0.78133	412.7	0.77396	401.683	0.77396	388.361	0.78134	357.907	0.774	276.5	0.78503	104.861
0.78175	413.348	0.77437	401.059	0.77437	389.014	0.78175	358.218	0.774	275.646	0.78545	103.979
0.78216	414.69	0.77479	401.497	0.77478	388.796	0.78216	358.196	0.775	277.8	0.78587	104.614
0.78258	413.867	0.7752	400.797	0.7752	388.556	0.78258	358.234	0.775	277.799	0.78628	104.106
0.78299	414.914	0.7756	401.927	0.7756	387.794	0.78299	358.275	0.776	278.625	0.7867	103.484
0.78341	414.332	0.77602	402.478	0.77601	389.719	0.7834	358.867	0.776	278.131	0.78711	104.643
0.78382	414.722	0.77643	402.482	0.77643	389.392	0.78382	360.047	0.776	278.376	0.78753	104.615
0.78423	415.482	0.77683	403.695	0.77683	389.628	0.78423	358.731	0.777	279.082	0.78795	104.289
0.78465	415.548	0.77725	403.125	0.77725	390.114	0.78465	359.19	0.777	278.101	0.78836	104.896
0.78506	415.297	0.77766	403.218	0.77766	390.036	0.78506	360.355	0.778	277.873	0.78878	104.016
0.78548	416.518	0.77806	404.619	0.77806	389.776	0.78547	359.467	0.778	278.825	0.78919	104.877
0.78589	415.973	0.77848	404.094	0.77848	390.708	0.78589	359.679	0.779	278.504	0.78961	103.699
0.7863	416.674	0.77889	404.244	0.77889	390.793	0.7863	360.905	0.779	279.849	0.79003	104.322
0.78672	416.376	0.7793	404.318	0.7793	391.614	0.78672	360.359	0.779	279.865	0.79044	104.798
0.78713	417.199	0.77971	404.923	0.77971	390.767	0.78713	360.551	0.78	279.998	0.79086	104.334
0.78755	417.152	0.78012	405.3	0.78012	392.09	0.78755	360.502	0.78	278.762	0.79127	105.015
0.78796	417.681	0.78053	405.586	0.78053	391.593	0.78796	360.874	0.781	278.362	0.79169	104.816
0.78837	418.079	0.78094	406.204	0.78093	391.794	0.78837	361.461	0.781	279.43	0.79211	103.719
0.78879	418.809	0.78135	406.076	0.78135	392.456	0.78879	361.774	0.781	280.233	0.79252	104.847
0.7892	418.582	0.78176	406.063	0.78176	392.391	0.7892	361.38	0.782	280.688	0.79294	103.494
0.78962	419.115	0.78217	407.125	0.78216	392.959	0.78961	361.822	0.782	281.355	0.79335	105.226
0.79003	418.589	0.78258	407.018	0.78258	394.195	0.79003	362.403	0.783	279.855	0.79377	105.029
0.79044	419.942	0.78299	407.559	0.78299	394.035	0.79044	362.258	0.783	280.592	0.79419	104.629
0.79086	420.104	0.7834	406.932	0.7834	394.65	0.79086	362.061	0.783	280.085	0.7946	104.924
0.79127	420.319	0.78381	407.399	0.78381	393.416	0.79127	363.232	0.784	280.581	0.79502	104.299
0.79169	420.426	0.78422	407.911	0.78422	394.113	0.79169	362.478	0.784	281.936	0.79543	104.133
0.7921	421.418	0.78463	408.402	0.78463	394.529	0.7921	363.179	0.785	281.42	0.79585	105.283
0.79251	420.908	0.78504	408.259	0.78504	394.987	0.79252	363.893	0.785	281.372	0.79627	104.238
0.79293	421.267	0.78545	408.65	0.78545	395.556	0.79293	363.528	0.785	281.317	0.79668	105.754
0.79334	421.348	0.78586	408.729	0.78586	395.797	0.79335	364.053	0.786	281.669	0.7971	104.279
0.79376	422.113	0.78627	409.758	0.78627	395.874	0.79376	363.878	0.786	282.417	0.79751	104.521
0.79417	421.87	0.78668	409.424	0.78668	395.996	0.79417	363.645	0.787	280.798	0.79793	104.9
0.79459	422.711	0.78709	410.57	0.78709	395.447	0.79458	364.566	0.787	282.293	0.79835	104.37
0.795	421.638	0.7875	410.689	0.7875	396.427	0.795	364.292	0.787	282.375	0.79876	105.044
0.79541	422.625	0.78791	410.067	0.78791	396.112	0.79541	364.861	0.788	282.587	0.79918	105.426
0.79583	422.986	0.78832	410.148	0.78832	397.159	0.79582	365.38	0.788	283.24	0.79959	104.683
0.79624	422.109	0.78873	410.814	0.78873	396.495	0.79624	365.203	0.789	282.976	0.80001	105.015
0.79666	422.575	0.78914	411.253	0.78914	397.075	0.79665	364.973	0.789	282.801	0.80043	103.896
0.79707	424.107	0.78955	412.216	0.78955	398.849	0.79707	365.446	0.79	282.488	0.80084	105.252
0.79748	423.91	0.78996	411.609	0.78996	398.008	0.79748	366.064	0.79	282.06	0.80126	104.847
0.7979	425.041	0.79037	412.722	0.79037	397.716	0.7979	365.716	0.79	284.123	0.80167	104.876
0.79831	424.334	0.79078	412.678	0.79078	399	0.79831	365.644	0.791	283.865	0.80209	105.155
0.79873	425.046	0.79119	412.608	0.79119	398.698	0.79873	366.686	0.791	284.314	0.80251	104.795
0.79914	425.06	0.7916	412.303	0.7916	399.776	0.79914	366.737	0.792	283.864	0.80292	105.123
0.79955	425.124	0.79201	412.183	0.79201	399.696	0.79955	366.781	0.792	283.493	0.80334	104.749
0.79997	425.699	0.79242	412.687	0.79242	400.639	0.79997	366.86	0.792	283.704	0.80375	104.158
0.80038	426.894	0.79283	413.039	0.79283	401.208	0.80038	367.188	0.793	283.958	0.80417	105.754
0.8008	426.764	0.79324	413.328	0.79324	400.309	0.8008	367.702	0.793	284.279	0.80459	104.226
0.80121	427.302	0.79365	414.551	0.79365	400.032	0.80121	367.476	0.794	285.814	0.805	104.448
0.80162	426.39	0.79406	413.72	0.79406	400.984	0.80162	367.789	0.794	284.408	0.80542	104.419
0.80204	427.279	0.79447	414.323	0.79447	401.732	0.80214	368.366	0.794	284.978	0.80583	104.063
0.80245	427.446	0.79488	414.874	0.79488	402.551	0.80256	368.029	0.795	284.666	0.80625	104.323
0.80287	428.109	0.7953	414.818	0.79529	401.593	0.80297	368.393	0.795	285.077	0.80667	103.846
0.80328	427.964	0.7957	415.811	0.7957	402.588	0.80338	368.569	0.796	285.741	0.80708	104.289
0.80369	428.339	0.79611	415.99	0.79611	402.767	0.8037	368.673	0.796	284.807	0.8075	105.331
0.80411	428.466	0.79653	416.034	0.79652	401.86	0.80411	369.381	0.797	285.672	0.80791	103.89
0.80452	429.17	0.79694	416.087	0.79693	402.905	0.80452	369.488	0.797	286.563	0.80833	104.777
0.80494	428.358	0.79734	415.206	0.79734	403.057	0.80494	369.544	0.797	285.142	0.80875	103.759
0.80535	429.391	0.79776	416.092	0.79786	402.634	0.80535	369.454	0.798	286.753	0.80916	104.711
0.80576	429.251	0.79817	416.963	0.79826	403.505	0.80576	369.418	0.798	285.389	0.80958	104.579
0.80618	430.575	0.79857	417.534	0.79857	403.435	0.80618	370.111	0.799	285.148	0.80999	103.957
0.80659	430.251	0.79898	417.677	0.79909	404.466	0.80659	370.04	0.799	286.154	0.81041	104.985
0.80701	430.972	0.7994	418.037	0.79939	404.35	0.807	370.773	0.799	286.627	0.81083	104.636
0.80742	431.618	0.7998	417.691	0.7998	404.176	0.80742	370.802	0.8	287.838	0.81124	103.981
0.80784	431.061	0.80021	417.12	0.80021	404.068	0.80783	370.501	0.8	287.36	0.81166	105.021
0.80825	430.549	0.80063	418.182	0.80073	404.634	0.80825	371.156	0.801	286.66	0.81208	103.672
0.80866	432.304	0.80104	418.816	0.80114	405.368	0.80866	370.801	0.801	286.512	0.81249	104.851
0.80908	432.275	0.80144	418.745	0.80144	405.682	0.80908	371.424	0.801	286.649	0.81291	104.557
0.80949	433.816	0.80186	419.567	0.80186	406.145	0.80949	372.127	0.802	288.116	0.81332	104.739
0.80991	432.57	0.80227	419.063	0.80227	406.992	0.80991	371.91	0.802	288.037	0.81374	105.141
0.81032	432.896	0.80267	419.861	0.80267	406.2	0.81032	372.422	0.803	289.523	0.81415	104.187
0.81073	433.073	0.80309	420.265	0.80309	407.199	0.81074	372.267	0.803	288.346	0.81457	104.508
0.81115	433.72	0.8035	420.365	0.8035	407.534	0.81115	372.449	0.803	286.465	0.81499	104.94
0.81156	433.765	0.80391	420.961	0.8039	407.482	0.81156	372.696	0.804	287.162	0.8154	104.075
0.81198	434.193	0.80432	421.202	0.80432	408.02	0.81197	372.71	0.804	287.283	0.81582	105.239
0.81239	434.54	0.80473	420.812	0.80473	407.919	0.81239	373.135	0.805	288.545	0.81624	104.455
0.8128	434.663	0.80514	421.805	0.80514	408.171	0.8128	373.258	0.805	290.139	0.81665	105.109
0.81322	433.431	0.80555	421.751	0.80554	408.293	0.81322	373.443	0.806	289.424	0.81707	104.924
0.81363	435.211	0.80596	422.423	0.80596	408.612	0.81363	374.174	0.806	290.204	0.81748	103.969
0.81405	435.482	0.80637	421.953	0.80637	409.483	0.81405	374.065	0.806	288.321	0.8179	105.083
0.81446	436.065	0.80678	422.708	0.80677	408.733	0.81446	373.861	0.807	287.314	0.81831	104.962
0.81487	435.697	0.80719	423.689	0.80719	408.766	0.81488	374.022	0.807	287.986	0.81873	104.822
0.81529	435.841	0.8076	423.636	0.8077	409.451	0.81529	374.471	0.808	288.983	0.81915	104.986
0.8157	437.093	0.80801	423.271	0.80811	409.78	0.8157	374.805	0.808	291.009	0.81956	104.425
0.81612	437.024	0.80842	424.078	0.80852	410.171	0.81612	375.134	0.808	291.755	0.81998	105.19
0.81653	436.534	0.80883	423.861	0.80893	409.648	0.81653	375.005	0.809	290.789	0.8204	104.498
0.81694	438.183	0.80924	425.18	0.80924	411.208	0.81695	375.076	0.809	290.739	0.82081	104.916
0.81736	437.306	0.80965	425.261	0.80965	411.73	0.81736	375.58	0.81	288.612	0.82123	105.319
0.81777	438.189	0.81006	424.69	0.81006	409.614	0.81777	375.736	0.81	289.591	0.82164	104.519
0.81819	438.264	0.81047	424.786	0.81047	410	0.81819	375.639	0.81	290.44	0.82206	105.278
0.8186	438.632	0.81088	424.997	0.81088	410.776	0.8186	376.762	0.811	292.065	0.82248	104.699
0.81901	438.767	0.81129	425.267	0.81129	411.486	0.81901	376.101	0.811	293.379	0.82289	104.857
0.81943	438.664	0.8117	425.924	0.8117	412.092	0.81943	376.231	0.812	292.106	0.82331	105.532
0.81984	438.874	0.81211	426.4	0.81221	412.214	0.81984	376.96	0.812	291.546	0.82372	104.379
0.82026	440.172	0.81252	426.846	0.81252	413.63	0.82026	376.825	0.813	290.989	0.82414	105.329
0.82067	440.272	0.81293	426.735	0.81293	413.116	0.82067	377.125	0.813	290.32	0.82456	105.234
0.82108	441.151	0.81334	427.56	0.81344	412.466	0.82109	377.426	0.813	292.875	0.82497	104.353
0.8215	440.135	0.81375	426.979	0.81385	413.001	0.8215	377.542	0.814	292.888	0.82539	105.336
0.82191	440.878	0.81416	427.25	0.81426	413.11	0.82191	378.302	0.814	293.401	0.8258	105.207
0.82233	440.906	0.81457	427.974	0.81467	414.79	0.82233	377.85	0.815	292.981	0.82622	105.624
0.82274	441.419	0.81498	428.144	0.81508	414.587	0.82274	377.858	0.815	292.282	0.82664	105.041
0.82316	442.019	0.81539	428.452	0.81549	414.373	0.82315	378.329	0.815	292.578	0.82705	104.199
0.82357	442.389	0.8158	429.132	0.8158	414.668	0.82357	378.46	0.816	293.275	0.82747	105.826
0.82398	442.438	0.81621	429.286	0.81621	413.665	0.82398	378.866	0.816	293.312	0.82788	105.052
0.8244	443.085	0.81662	429.873	0.81662	414.428	0.8244	379.182	0.817	294.641	0.8283	104.902
0.82481	442.552	0.81703	429.532	0.81713	415.336	0.82481	379.584	0.817	293.459	0.82872	105.316
0.82523	443.496	0.81744	430.044	0.81754	415.608	0.82522	379.456	0.817	293.715	0.82913	105.01
0.82564	443.317	0.81785	429.909	0.81795	416.218	0.82564	379.088	0.818	293.801	0.82955	105.823
0.82605	444.027	0.81826	430.104	0.81837	415.743	0.82605	380.119	0.818	294.534	0.82996	104.817
0.82647	443.941	0.81867	430.973	0.81877	416.329	0.82647	379.862	0.819	295.098	0.83038	104.906
0.82688	444.307	0.81908	430.808	0.81918	416.691	0.82688	380.025	0.819	294.8	0.8308	105.801
0.8273	445.043	0.81949	431.102	0.8196	416.704	0.8273	381.093	0.819	294.483	0.83121	104.724
[truncated: 11,274 more rows]
