# Supplementary material for: Contribution of boundary non-stoichiometry to the lower-temperature plasticity in high-pressure sintered boron carbide
Source: Nat Commun. 2023 Aug 21;14:4889. doi: 10.1038/s41467-023-40581-7 (PMC10442403; doi:10.1038/s41467-023-40581-7)
Supplement: Supplementary file 3 — Source Data [file 41467_2023_40581_MOESM3_ESM.zip › Source Data/Source Data Fig.1-a-up.xlsx]

## Sheet: Sheet1
1100 °C		1300 °C		1400 °C		1500 °C		1600 °C		1700 °C
0	0	0	0	0	0	0	0.47352	0	-0.08068	3e-05	0.3507
-1.01391e-06	-0.00226	0.025	0.51473	0.01869	0	0.00041	0.98553	0.00041	0.72609	0.00046	1.70863
0.000421785	1.29638	0.02542	1.37185	0.01892	0.86166	0.00082	0.29857	0.00082	1.23889	0.00089	1.47374
0.000844077	1.62925	0.02583	1.28513	0.01934	1.31852	0.00123	0.48402	0.00123	0.36802	0.00132	1.51942
0.00127	0.30683	0.02624	1.49687	0.01977	1.84551	0.00164	0.46302	0.00164	0.90734	0.00175	3.01926
0.00169	0.98389	0.02666	1.43042	0.02018	1.90182	0.00205	0.40937	0.00205	0.54043	0.00218	0.25528
0.00211	-0.65555	0.02707	0.83009	0.02061	2.23119	0.00246	0.45136	0.00246	0.09394	0.00261	2.17025
0.00253	0.60007	0.02749	0.70057	0.02103	1.24309	0.00287	1.23162	0.00287	0.86755	0.00304	1.24946
0.00296	0.65895	0.0279	0.71296	0.02145	0.8521	0.00328	0.49101	0.00328	1.45882	0.00347	0.82781
0.00338	0.61139	0.02831	0.97088	0.02187	2.11856	0.00369	1.68764	0.00369	0.75483	0.0039	2.29258
0.0038	1.25676	0.02873	1.17137	0.02229	1.45665	0.0041	0.58432	0.0041	1.18584	0.00433	1.83504
0.00422	1.23864	0.02914	1.16912	0.02271	1.95069	0.00451	0.47119	0.00451	1.25547	0.00476	1.68906
0.00454	0.78802	0.02956	1.16912	0.02313	1.2994	0.00492	0.40821	0.00492	1.33393	0.00519	2.54133
0.00507	1.21826	0.02997	1.16912	0.02355	1.7637	0.00533	0.48168	0.00533	0.83329	0.00562	-0.08319
0.00549	0.08039	0.03039	1.16912	0.02397	2.46812	0.00574	1.07417	0.00574	0.87529	0.00605	1.84157
0.00591	0.86501	0.0308	1.16912	0.02439	1.89757	0.00615	1.31442	0.00615	1.29857	0.00648	1.90029
0.00634	0.42232	0.03121	1.16799	0.02481	0.70442	0.00656	1.15114	0.00656	1.82573	0.00691	1.68498
0.00676	1.6168	0.03163	1.16686	0.02523	1.50871	0.00697	2.03287	0.00697	1.5406	0.00733	2.12213
0.00718	1.67454	0.03204	1.16686	0.02565	1.10603	0.00738	0.47119	0.00738	1.75279	0.00776	2.12376
0.0076	1.24091	0.03246	1.16686	0.02607	1.80301	0.00779	1.04384	0.00779	1.6257	0.00819	1.53165
0.00803	0.98503	0.03287	1.16686	0.02649	2.5138	0.0082	0.91205	0.0082	1.54281	0.00862	2.20613
0.00845	0.34872	0.03329	1.16686	0.02691	2.01232	0.00861	1.36224	0.00861	1.23336	0.00905	1.03578
0.00887	-0.09058	0.0337	1.16686	0.02733	1.36952	0.00902	1.54419	0.00902	2.00587	0.00948	2.12294
0.00929	1.70851	0.03411	1.16348	0.02775	1.37909	0.00943	1.42056	0.00944	2.69218	0.00991	2.45896
0.00972	1.4832	0.03453	1.16348	0.02817	1.1634	0.00984	1.77511	0.00984	2.43357	0.01034	2.14578
0.01014	2.22933	0.03494	1.16348	0.02859	2.04525	0.01025	2.72332	0.01025	1.93625	0.01077	1.68172
0.01056	0.96351	0.03536	1.16348	0.02901	2.6073	0.01066	1.2701	0.01067	2.0976	0.0112	2.50953
0.01098	0.46987	0.03577	1.16348	0.02943	3.60921	0.01107	2.02004	0.01107	1.78816	0.01163	2.10745
0.01141	0.91936	0.03619	1.16348	0.02985	1.83807	0.01148	1.24211	0.01148	2.51867	0.01206	2.53807
0.01183	0.96917	0.0366	1.16348	0.03027	1.77007	0.0119	1.77162	0.01189	2.65792	0.01249	1.92965
0.01225	1.34394	0.03701	1.16348	0.03069	1.59689	0.0123	2.23231	0.0123	2.66455	0.01292	2.24528
0.01267	1.93835	0.03743	1.16348	0.03111	1.7042	0.01271	2.05619	0.01271	2.91322	0.01335	2.901
0.0131	1.64511	0.03774	1.16236	0.03153	3.27134	0.01313	2.85861	0.01312	2.90106	0.01378	2.39208
0.01352	1.8874	0.03826	1.16123	0.03195	3.33084	0.01354	2.40142	0.01354	1.9053	0.01421	2.19145
0.01394	0.64083	0.03867	1.16123	0.03237	3.27453	0.01394	1.11382	0.01394	2.974	0.01464	3.11958
0.01436	1.61227	0.03909	1.20854	0.03279	2.72523	0.01436	2.27662	0.01435	3.3155	0.01507	1.56509
0.01479	1.5534	0.0395	1.23895	0.03321	1.15703	0.01477	1.67831	0.01477	2.72976	0.0155	2.23223
0.01521	1.94967	0.03991	1.33018	0.03363	1.96876	0.01517	2.79446	0.01517	2.84248	0.01593	2.15393
0.01563	1.95986	0.04033	1.59937	0.03405	2.19187	0.01558	2.32211	0.01558	3.30334	0.01636	2.46385
0.01605	1.92136	0.04074	1.39776	0.03447	3.3064	0.016	2.76064	0.016	2.80049	0.01679	3.19298
0.01647	2.75241	0.04116	2.44185	0.03489	3.41265	0.0164	2.52855	0.0164	3.46359	0.01722	1.98593
0.0169	2.37312	0.04157	2.03413	0.03531	2.54461	0.01681	1.76928	0.01682	3.69125	0.01765	1.66704
0.01732	0.87067	0.04199	1.2412	0.03573	2.77305	0.01733	2.30345	0.01723	3.57189	0.01808	2.67182
0.01774	2.021	0.0424	1.84941	0.03615	1.96876	0.01774	2.46906	0.01764	3.05357	0.01851	2.04628
0.01817	1.39602	0.04281	1.98232	0.03657	1.56183	0.01804	2.43408	0.01805	3.73546	0.01894	3.51921
0.01859	2.20782	0.04323	1.84265	0.03699	2.24394	0.01846	3.55606	0.01846	3.86587	0.01937	2.4141
0.01901	2.85204	0.04364	1.14321	0.03741	2.65192	0.01887	2.43991	0.01887	3.73877	0.0198	2.69874
0.01943	2.35953	0.04406	1.68046	0.03783	3.77708	0.01938	3.71701	0.01927	3.88355	0.02023	3.81608
0.01985	1.82966	0.04447	2.67838	0.03825	3.42328	0.01969	2.77697	0.01969	3.94433	0.02065	1.44438
0.02028	1.81947	0.04488	2.07693	0.03867	3.21716	0.0201	2.50522	0.0202	3.7023	0.02108	2.74686
0.0207	1.22166	0.0453	1.84378	0.03909	2.36824	0.02051	3.40211	0.02061	4.67927	0.02151	3.76388
0.02112	2.19083	0.04571	1.85166	0.03951	1.97088	0.02092	3.09304	0.02102	4.48365	0.02194	2.42878
0.02154	2.11044	0.04613	1.24796	0.03993	2.32575	0.02133	3.48025	0.02133	4.14547	0.02237	4.18798
0.02197	2.79091	0.04654	1.78859	0.04035	3.20016	0.02174	4.16021	0.02184	4.47923	0.0228	2.82434
0.02239	2.58371	0.04696	1.71313	0.04077	4.81086	0.02215	3.34496	0.02225	4.61517	0.02323	2.67672
0.02281	2.48974	0.04737	2.45875	0.04119	4.80342	0.02256	3.89429	0.02266	3.96312	0.02366	3.80303
0.02323	1.82852	0.04778	3.16044	0.04161	2.99085	0.02297	2.64168	0.02297	5.10365	0.02409	2.18248
0.02366	2.45011	0.0482	1.40226	0.04203	2.60093	0.02338	3.25632	0.02338	5.46394	0.02452	3.09348
0.02408	2.97093	0.04861	1.47547	0.04245	2.7688	0.02379	3.64936	0.02379	4.91025	0.02495	3.47109
0.0245	2.88261	0.04903	1.48336	0.04287	3.0206	0.0242	3.69135	0.0242	4.51902	0.02538	3.31858
0.02492	3.13623	0.04944	1.56445	0.04329	3.99701	0.02461	3.9701	0.02461	4.91246	0.02581	4.35599
0.02535	3.78499	0.04986	2.40919	0.04371	4.20525	0.02502	3.98876	0.02502	5.12465	0.02624	2.92058
0.02577	2.16253	0.05027	2.39004	0.04423	4.24882	0.02543	3.55956	0.02543	5.31253	0.02667	2.2151
0.02619	3.31286	0.05068	2.8845	0.04455	3.50402	0.02584	3.94094	0.02584	5.03734	0.0271	3.46456
0.02661	2.90413	0.0511	1.7976	0.04497	2.56586	0.02625	3.00906	0.02625	5.70155	0.02753	2.64491
0.02704	2.54182	0.05151	1.59824	0.04539	3.12791	0.02666	4.67571	0.02666	5.47388	0.02796	4.04688
0.02746	3.51326	0.05193	2.85071	0.04581	3.5614	0.02707	4.38997	0.02707	5.37	0.02839	4.20674
0.02788	3.62987	0.05234	2.23011	0.04623	3.75264	0.02748	4.0809	0.02748	5.27937	0.02882	3.82097
0.0283	3.47363	0.05276	2.15126	0.04665	3.41903	0.02789	4.22318	0.02789	5.91042	0.02925	3.47354
0.02873	3.96161	0.05317	2.32584	0.04707	3.63683	0.0283	4.54742	0.0283	6.02868	0.02968	2.65144
0.02915	2.94149	0.05358	2.83381	0.04749	4.21269	0.02871	4.86232	0.02871	5.61645	0.03011	2.7803
0.02957	2.82714	0.054	3.11314	0.04791	3.85995	0.02912	4.54508	0.02912	5.73912	0.03054	4.82902
0.02999	2.72071	0.05441	2.15239	0.04833	3.33403	0.02953	4.15904	0.02953	7.02111	0.03097	4.45141
0.03042	3.46457	0.05483	2.32922	0.04875	2.58286	0.02994	5.33701	0.02994	6.50058	0.0314	4.13089
0.03084	3.69441	0.05524	1.92375	0.04917	3.96726	0.03035	4.65238	0.03035	6.17898	0.03183	4.01752
0.03126	3.98992	0.05566	2.19068	0.04959	4.72586	0.03076	5.43731	0.03076	6.15577	0.03226	3.57956
0.03168	4.00124	0.05607	2.76848	0.05001	4.62812	0.03117	5.17839	0.03117	6.43096	0.03269	3.38872
0.03211	3.04112	0.05648	3.07146	0.05043	4.73011	0.03158	4.77368	0.03158	6.88076	0.03312	3.90579
0.03253	3.06717	0.0569	3.55015	0.05085	4.39437	0.03199	5.19938	0.03199	7.51402	0.03355	3.76388
0.03295	3.71026	0.05731	2.23574	0.05127	3.46046	0.0324	4.8215	0.0324	6.8465	0.03408	5.40645
0.03337	3.26077	0.05773	1.44957	0.05169	3.93326	0.03281	5.07225	0.03281	7.51844	0.03451	4.9587
0.0338	4.6466	0.05814	2.66599	0.05211	4.57499	0.03322	6.13592	0.03322	6.89733	0.03483	3.58608
0.03422	4.32392	0.05856	2.7561	0.05263	5.26347	0.03363	4.85066	0.03363	6.38564	0.03526	3.96777
0.03464	4.23448	0.05897	2.97911	0.05305	6.13576	0.03404	5.68106	0.03404	7.23552	0.03569	3.99061
0.03506	4.75982	0.05938	3.18522	0.05347	4.78005	0.03445	5.4548	0.03445	7.59138	0.03612	4.07706
0.03549	3.9752	0.0598	3.16157	0.05379	3.97576	0.03486	5.45247	0.03486	7.20015	0.03655	4.31847
0.03591	3.93331	0.06021	2.78087	0.05421	3.94495	0.03527	5.46413	0.03528	8.4081	0.03698	3.81934
0.03633	4.17787	0.06063	2.18167	0.05463	4.0427	0.03568	5.75454	0.03568	7.62785	0.03741	5.66499
0.03675	4.19598	0.06104	2.97911	0.05515	5.46003	0.03609	5.77787	0.03609	7.71074	0.03784	4.69853
0.03718	5.49236	0.06146	3.75964	0.05557	4.8948	0.03651	6.05195	0.0365	7.30183	0.03827	3.06656
0.0376	4.86172	0.06187	2.84733	0.05599	5.33997	0.03691	5.67057	0.03691	7.81131	0.0387	4.61697
0.03802	5.11307	0.06228	3.08047	0.05631	5.31978	0.03732	5.9808	0.03732	7.86435	0.03913	3.77856
0.03844	4.41563	0.0627	3.44315	0.05673	3.73352	0.03774	5.9808	0.03773	8.14175	0.03956	4.7548
0.03887	4.02275	0.06311	3.5096	0.05715	3.72289	0.03814	6.72491	0.03814	8.7717	0.03999	5.66009
0.03929	4.79719	0.06353	3.54226	0.05757	4.01188	0.03855	6.00646	0.03855	9.47789	0.04042	4.40818
0.03971	4.76888	0.06394	2.50718	0.05799	5.33891	0.03897	6.77273	0.03896	8.67665	0.04085	5.38606
0.04013	5.58407	0.06436	3.08498	0.05841	5.79471	0.03937	7.04098	0.03937	8.13733	0.04128	4.65775
0.04056	5.84222	0.06477	3.60872	0.05883	5.11154	0.03978	6.20124	0.03978	8.09202	0.04171	3.16199
0.04098	4.14616	0.06518	3.1199	0.05935	5.38566	0.04019	7.24275	0.04019	8.80264	0.04214	5.95941
0.0414	4.92286	0.0656	3.90719	0.05967	4.97129	0.04071	7.49583	0.04061	9.19939	0.04257	4.6863
0.04182	4.14956	0.06601	3.71684	0.06009	5.00954	0.04112	6.36219	0.04101	9.44806	0.043	5.71311
0.04225	4.89229	0.06643	3.20887	0.06051	4.252	0.04142	7.60663	0.04143	9.56741	0.04343	6.27585
0.04267	5.67352	0.06684	2.89576	0.06093	5.70334	0.04194	6.56046	0.04184	10.1576	0.04386	3.90416
0.04309	5.17987	0.06726	2.7606	0.06135	7.02717	0.04235	7.44451	0.04224	8.84022	0.04429	5.53694
0.04351	5.65427	0.06767	4.19102	0.06177	5.77983	0.04276	7.66845	0.04266	9.13419	0.04472	4.93668
0.04394	5.8592	0.06808	3.84412	0.06219	5.89989	0.04307	6.40067	0.04307	10.3189	0.04515	4.60229
0.04436	5.22516	0.0685	3.62223	0.06261	6.2197	0.04358	7.19609	0.04347	10.3222	0.04558	6.34436
0.04478	5.37688	0.06891	3.66278	0.06303	5.75752	0.04388	7.92387	0.04388	10.0504	0.04601	4.54194
0.0452	5.18667	0.06933	2.9059	0.06345	5.80746	0.0443	7.42585	0.0443	10.6903	0.04644	6.02058
0.04562	6.11055	0.06974	3.61322	0.06387	5.16891	0.04471	8.10231	0.04471	10.7455	0.04687	5.62829
0.04605	5.54218	0.07015	4.01982	0.06429	6.20482	0.04512	7.22408	0.04511	10.8848	0.0473	4.5452
0.04647	6.39247	0.07057	4.05248	0.06471	7.15786	0.04553	7.96119	0.04553	10.1598	0.04773	5.92679
0.04689	7.13634	0.07098	4.35997	0.06513	6.37375	0.04594	6.99549	0.04594	10.7853	0.04816	5.3045
0.04731	6.29624	0.0714	3.46004	0.06555	5.41116	0.04635	7.6043	0.04634	11.213	0.04858	5.35181
0.04774	5.78561	0.07181	4.32618	0.06597	6.45238	0.04686	8.40438	0.04676	11.1544	0.04901	6.64123
0.04816	5.45161	0.07223	4.24734	0.06639	6.03801	0.04717	8.16646	0.04717	10.3742	0.04944	5.4774
0.04858	6.14112	0.07264	3.75289	0.06681	5.5684	0.04768	8.43821	0.04757	11.7435	0.04987	6.1372
0.049	7.49751	0.07305	4.30929	0.06723	5.72034	0.04809	8.44404	0.04799	12.1601	0.0503	5.76204
0.04943	6.47739	0.07347	4.29352	0.06765	6.5905	0.0485	8.3379	0.0484	11.6341	0.05073	4.93912
0.04985	7.16464	0.07388	4.73503	0.06807	6.75412	0.04891	9.17881	0.04881	10.9467	0.05116	5.77427
0.05027	6.0981	0.0743	4.35884	0.06849	6.24626	0.04932	8.29242	0.04922	11.6363	0.05159	6.64205
0.05069	5.90789	0.07471	3.92859	0.06891	6.27176	0.04973	9.22663	0.04963	12.5812	0.05202	6.17309
0.05112	6.56797	0.07513	4.52666	0.06933	6.26963	0.05014	8.84641	0.05004	12.653	0.05245	6.73502
0.05154	6.44682	0.07554	4.56946	0.06975	6.58412	0.05055	8.96538	0.05045	12.0518	0.05288	5.95615
0.05196	7.21559	0.07595	4.39826	0.07017	6.28982	0.05096	9.34559	0.05086	12.3988	0.05331	6.3672
0.05238	7.48959	0.07637	4.14146	0.07059	6.17613	0.05137	9.33393	0.05127	12.7171	0.05374	5.97735
0.05281	6.55438	0.07678	4.84429	0.07112	7.96852	0.05178	9.71298	0.05168	12.5912	0.05417	5.69598
0.05323	7.10011	0.0772	5.2599	0.07143	7.58922	0.05219	9.26395	0.05209	12.4707	0.0546	6.3256
0.05365	6.70497	0.07761	3.95562	0.07185	7.08561	0.0525	8.72395	0.0525	13.2719	0.05503	7.52694
0.05407	6.8012	0.07803	4.52329	0.07238	7.61366	0.05291	10.6868	0.05291	13.2564	0.05546	5.97735
0.0545	7.36165	0.07844	4.41291	0.0728	6.72224	0.05342	9.32693	0.05332	12.7282	0.05589	6.63797
0.05492	7.64017	0.07885	4.45233	0.07311	7.35654	0.05383	9.21963	0.05373	12.6431	0.05632	6.46099
0.05534	7.53601	0.07927	5.40069	0.07353	7.2386	0.05414	9.77829	0.05414	13.8135	0.05675	6.62981
0.05576	7.7817	0.07968	5.04927	0.07395	7.8134	0.05455	10.0675	0.05455	13.5991	0.05718	6.82392
0.05619	7.61187	0.0801	5.38492	0.07437	8.36801	0.05506	10.3906	0.05496	13.5117	0.05761	6.04015
0.05661	7.97304	0.08051	4.82401	0.07479	7.93877	0.05547	10.071	0.05537	13.7228	0.05804	6.35904
0.05703	7.44996	0.08093	3.8047	0.07532	7.44047	0.05578	10.3008	0.05578	13.3869	0.05847	8.24954
0.05745	7.8451	0.08134	5.14839	0.07574	7.03036	0.05619	10.9434	0.05619	12.8884	0.0589	5.83136
0.05788	8.47688	0.08175	5.82193	0.07616	7.45535	0.0566	9.4109	0.0566	14.0002	0.05933	7.51471
0.0583	8.82107	0.08217	5.26778	0.07658	8.14064	0.05701	10.4093	0.05701	14.6103	0.05976	6.82555
0.05872	8.4599	0.08258	5.46038	0.07689	7.78365	0.05742	11.0496	0.05742	14.439	0.06019	6.33784
0.05914	8.1225	0.083	5.35563	0.07731	8.11727	0.05783	11.3703	0.05783	14.0268	0.06062	7.69903
0.05957	8.56632	0.08341	5.65749	0.07784	7.80809	0.05824	11.2618	0.05824	14.0632	0.06105	6.34518
0.05999	8.26516	0.08383	5.12136	0.07826	7.97383	0.05865	10.7382	0.05865	14.5539	0.06148	7.06207
0.06041	7.64923	0.08424	5.39505	0.07868	7.6689	0.05906	11.1907	0.05906	14.7871	0.0619	9.07898
0.06083	9.20036	0.08465	6.05845	0.0791	7.60197	0.05947	11.7202	0.05947	14.2334	0.06233	6.09235
0.06126	8.9977	0.08507	5.75097	0.07952	8.53057	0.05998	10.6542	0.05988	15.0313	0.06276	7.53428
0.06168	8.97845	0.08548	5.62482	0.07994	8.60919	0.0604	11.8706	0.06029	15.8481	0.06319	7.30837
0.0621	8.80975	0.0859	5.9706	0.08025	8.49232	0.0607	11.4834	0.0607	15.2988	0.06362	6.94462
0.06252	8.25044	0.08631	5.91429	0.08067	8.75156	0.06111	11.8531	0.06111	14.7385	0.06405	8.58638
0.06295	8.60029	0.08673	5.96159	0.0812	7.76453	0.06152	11.4823	0.06152	15.4071	0.06448	7.20316
0.06337	9.1596	0.08714	5.03351	0.08162	8.76006	0.06204	11.6339	0.06193	16.1564	0.06491	7.87519
0.06379	8.84938	0.08755	6.10689	0.08193	9.37948	0.06244	12.4643	0.06234	15.028	0.06534	8.34904
0.06421	9.70873	0.08797	6.56079	0.08235	8.49869	0.06275	11.6059	0.06275	15.0546	0.06577	6.4406
0.06464	9.41095	0.08838	6.00552	0.08288	9.27323	0.06327	11.8042	0.06316	16.6294	0.0662	7.91353
0.06506	9.63174	0.0888	6.37382	0.08319	10.1349	0.06367	12.6124	0.06357	16.6139	0.06663	7.8442
0.06559	8.93542	0.08921	6.30512	0.08361	9.24348	0.06409	11.9465	0.06398	15.837	0.06706	7.75694
0.0659	10.0484	0.08963	5.82305	0.08414	8.43813	0.0645	12.6777	0.06439	15.4447	0.06749	8.76743
0.06633	10.1141	0.09004	5.65411	0.08456	8.31276	0.0649	11.6047	0.0648	16.2791	0.06792	7.69414
0.06675	9.69287	0.09045	6.2015	0.08498	10.188	0.06532	12.8212	0.06521	16.2238	0.06835	7.82545
0.06717	10.0982	0.09087	7.5542	0.0854	10.3219	0.06573	12.7979	0.06562	16.4835	0.06878	8.21366
0.06759	10.4956	0.09128	6.49434	0.08571	9.50485	0.06603	12.3978	0.06614	17.0903	0.06921	7.29695
0.06802	9.98499	0.0917	6.03705	0.08624	9.28917	0.06645	13.3145	0.06655	17.6915	0.06964	8.52195
0.06844	10.7413	0.09211	6.36143	0.08666	9.31042	0.06685	13.3915	0.06685	16.8029	0.07007	8.56762
0.06897	10.1401	0.09252	6.63513	0.08708	9.34017	0.06726	12.7559	0.06727	16.1376	0.0705	8.15983
0.06928	11.1455	0.09294	7.40553	0.0875	9.10961	0.06768	13.2574	0.06768	17.1035	0.07093	9.09285
0.06971	10.653	0.09335	6.64977	0.08792	9.5006	0.06808	12.7489	0.06808	18.0562	0.07136	8.04157
0.07013	10.2227	0.09377	6.90544	0.08834	10.9817	0.0685	14.7199	0.06849	17.4738	0.07179	8.13292
0.07055	11.1897	0.09418	7.47085	0.08876	10.0637	0.06891	13.8709	0.06891	17.7136	0.07222	8.73481
0.07097	10.6734	0.0947	6.19136	0.08907	9.83315	0.06931	13.8312	0.06931	18.3955	0.07265	8.29277
0.0714	10.5953	0.09501	7.32669	0.08949	9.9309	0.06983	14.1368	0.06972	18.2982	0.07308	8.88814
0.07182	11.1783	0.09542	7.73329	0.08991	9.94046	0.07024	13.8895	0.07014	17.3257	0.07351	9.54957
0.07224	10.5885	0.09584	7.09129	0.09033	9.78853	0.07065	13.8965	0.07055	17.6097	0.07394	8.71442
0.07266	11.5927	0.09625	7.05412	0.09075	10.1168	0.07096	14.2779	0.07095	18.6287	0.07437	8.8653
0.07308	11.2587	0.09667	7.0834	0.09117	11.0114	0.07137	14.5776	0.07137	18.8983	0.0748	8.74052
0.07351	11.4206	0.09708	7.74793	0.09159	11.701	0.07178	15.562	0.07178	18.3877	0.07523	8.19082
0.07393	11.5644	0.0975	7.46072	0.09201	10.6874	0.07218	13.949	0.07218	18.9525	0.07566	9.69393
0.07446	11.304	0.09791	6.90432	0.09243	10.7766	0.0726	15.1025	0.0727	19.2675	0.07608	9.63194
0.07488	11.6369	0.09832	7.52154	0.09285	10.0882	0.07301	14.7502	0.07311	19.0718	0.07651	8.67854
0.0753	11.8248	0.09874	7.55645	0.09327	10.392	0.07341	14.7106	0.07342	18.6585	0.07694	9.64255
0.07573	11.9131	0.09915	7.77045	0.09369	11.5034	0.07383	14.7386	0.07383	19.1691	0.07737	8.64836
0.07604	12.323	0.09957	7.4258	0.09411	11.9337	0.07424	14.9007	0.07424	19.6045	0.0778	9.2894
0.07646	12.049	0.09998	7.69386	0.09464	12.2768	0.07465	15.8361	0.07465	19.7128	0.07823	9.64336
0.07689	12.5902	0.1004	8.54198	0.09506	11.9719	0.07506	15.8384	0.07506	19.8676	0.07866	8.69485
0.07731	12.4826	0.10081	6.79394	0.09548	10.1487	0.07547	15.1013	0.07547	20.0278	0.07909	10.4638
0.07773	12.2324	0.10122	7.80199	0.0959	10.5227	0.07588	16.6933	0.07588	19.6952	0.07952	9.45252
0.07815	12.5959	0.10164	8.96435	0.09632	11.4258	0.07629	15.927	0.07629	19.2277	0.07995	8.63123
0.07858	12.8212	0.10205	7.93828	0.09663	12.8006	0.0767	15.4104	0.0767	19.683	0.08038	10.6359
0.0791	13.1348	0.10247	8.4102	0.09705	12.5233	0.07711	15.7917	0.07711	21.1949	0.08081	9.34241
0.07953	12.8461	0.10288	8.15453	0.09747	12.024	0.07752	16.7061	0.07752	20.8202	0.08124	10.2151
0.07995	12.7125	0.1033	8.27167	0.09789	11.3004	0.07793	17.1808	0.07793	20.3096	0.08167	10.2828
0.08037	13.2061	0.10371	8.56113	0.09831	10.7012	0.07834	17.21	0.07834	20.7882	0.0821	8.75031
0.08079	12.8336	0.10412	8.43949	0.09873	11.7137	0.07875	16.4076	0.07875	20.8965	0.08253	11.0209
0.08122	12.8699	0.10454	9.26282	0.09915	12.5063	0.07916	16.8519	0.07916	20.1969	0.08296	9.95247
0.08164	13.3443	0.10495	8.79653	0.09968	12.467	0.07957	16.3317	0.07957	21.2048	0.08339	10.0813
0.08196	13.4643	0.10537	8.67939	0.1	13.759	0.07998	17.8958	0.07998	22.1431	0.08382	11.3789
0.08238	13.693	0.10578	8.24463	0.10042	11.9294	0.08039	17.3873	0.08039	22.1077	0.08425	9.14912
0.08291	13.4609	0.1062	8.65349	0.10083	12.076	0.0808	18.0182	0.0808	21.2811	0.08468	10.7395
0.08333	13.4111	0.10661	9.6683	0.10126	11.6213	0.08121	18.2281	0.08121	21.4546	0.08511	10.3888
0.08375	13.8764	0.10702	9.01616	0.10168	12.0654	0.08162	17.1937	0.08162	22.2348	0.08554	9.94513
0.08417	13.6069	0.10744	8.95872	0.1021	13.6081	0.08203	18.0159	0.08203	22.4072	0.08597	12.0664
0.08449	14.1006	0.10785	9.30675	0.10252	13.7005	0.08244	18.718	0.08244	21.6137	0.0864	10.0006
0.08491	13.8017	0.10827	8.42259	0.10294	13.4509	0.08285	17.5354	0.08285	21.9851	0.08683	10.3227
0.08534	14.8456	0.10868	9.25944	0.10336	13.5624	0.08326	19.672	0.08326	23.0073	0.08726	11.2207
0.08576	15.0392	0.1091	9.21777	0.10378	12.7773	0.08367	18.5162	0.08367	23.1952	0.08769	10.012
0.08618	14.0077	0.10951	9.04432	0.1042	12.7677	0.08408	18.29	0.08408	22.0712	0.08812	11.3642
0.0866	14.8807	0.10992	9.94087	0.10462	12.3395	0.08449	18.2725	0.08449	22.7719	0.08855	11.0894
0.08703	15.1716	0.11034	9.42163	0.10504	14.201	0.0849	18.6562	0.0849	23.2958	0.08898	10.4002
0.08745	14.25	0.11075	9.89807	0.10546	14.7258	0.08531	19.4073	0.08531	22.5962	0.08941	12.0991
0.08787	15.3641	0.11117	10.183	0.10588	14.0161	0.08572	19.6032	0.08572	22.5752	0.08983	11.0037
0.08829	14.7256	0.11158	9.36757	0.1063	13.6474	0.08613	18.9758	0.08613	24.3601	0.09026	11.0152
0.08872	15.5238	0.112	9.523	0.10672	13.878	0.08654	19.6791	0.08654	24.1003	0.09069	11.3447
0.08914	15.3222	0.11241	9.77304	0.10714	12.9781	0.08695	19.2557	0.08695	23.4693	0.09112	10.9874
0.08956	15.4841	0.11282	10.201	0.10756	13.1481	0.08736	19.8738	0.08736	23.6782	0.09155	11.5436
0.08998	15.7842	0.11324	10.8543	0.10798	14.3221	0.08777	19.0924	0.08777	23.981	0.09198	12.0183
0.09041	15.4309	0.11365	10.4094	0.1084	15.7192	0.08818	20.1316	0.08818	24.1456	0.09241	11.352
0.09083	15.1807	0.11407	10.7777	0.10882	15.1242	0.08859	20.3637	0.08859	24.3446	0.09284	12.8005
0.09125	15.3324	0.11448	9.9938	0.10924	13.9789	0.089	20.0768	0.089	24.3192	0.09327	11.3104
0.09167	16.4635	0.11489	9.62437	0.10966	13.2373	0.08941	20.9993	0.08942	25.4122	0.0937	10.7835
0.0921	16.8224	0.11531	10.5671	0.11008	14.1627	0.08982	20.9037	0.08982	24.7458	0.09413	11.5314
0.09252	15.1784	0.11572	11.0435	0.1105	14.7014	0.09023	20.1864	0.09023	23.9445	0.09456	12.3103
0.09294	16.245	0.11614	11.4265	0.11092	15.5567	0.09064	20.8092	0.09065	24.9745	0.09499	12.1814
0.09336	16.3763	0.11655	10.7237	0.11134	15.2401	0.09105	20.1316	0.09105	25.8642	0.09542	13.134
0.09379	16.0989	0.11697	10.4804	0.11176	16.4555	0.09146	22.2332	0.09146	24.9546	0.09585	11.2158
0.09421	16.5654	0.11738	10.8791	0.11218	14.3019	0.09187	21.6676	0.09188	25.3105	0.09628	12.17
0.09463	16.9266	0.11779	10.6493	0.1126	14.2785	0.09229	21.0891	0.09229	25.6122	0.09671	12.1333
0.09505	16.9515	0.11821	10.9636	0.11302	15.1327	0.09269	21.4145	0.09269	26.0465	0.09714	11.8438
0.09548	16.9119	0.11862	11.4028	0.11344	15.8297	0.09311	21.2629	0.0931	25.705	0.09757	12.4897
0.0959	16.5903	0.11904	11.2958	0.11386	16.4449	0.09352	21.7411	0.09352	25.6807	0.098	13.3869
0.09632	17.5323	0.11945	11.0908	0.11428	15.9062	0.09392	21.993	0.09392	26.0244	0.09843	12.1725
0.09674	17.3817	0.11987	11.0548	0.1147	15.7947	0.09434	21.5626	0.09433	26.5704	0.09886	13.4252
0.09717	17.547	0.12028	12.1214	0.11512	16.276	0.09475	23.0298	0.09475	26.4731	0.09929	11.1815
0.09759	17.478	0.12069	11.253	0.11554	15.1242	0.09515	21.6618	0.09515	26.2731	0.09972	12.6626
0.09801	17.8074	0.12111	11.0796	0.11596	16.0528	0.09557	22.1283	0.09556	26.7494	0.10015	13.3086
0.09843	17.4508	0.12152	11.6089	0.11638	15.7086	0.09598	22.5237	0.09598	26.9926	0.10058	12.4245
0.09885	17.4327	0.12194	11.5019	0.1168	16.8943	0.09639	22.1224	0.09639	26.4842	0.10101	13.4366
0.09928	18.2207	0.12235	12.4717	0.11722	17.1111	0.09679	22.6928	0.09679	27.3816	0.10144	13.6943
0.0997	18.5287	0.12277	12.2183	0.11764	16.1942	0.09721	23.0555	0.09721	28.0171	0.10187	12.3682
0.10012	17.641	0.12318	11.3634	0.11806	16.5023	0.09762	23.08	0.09762	27.481	0.1023	13.9961
0.10054	18.343	0.12359	12.2442	0.11848	16.8115	0.09802	23.6223	0.09803	27.6645	0.10273	11.5893
0.10097	18.1369	0.12401	11.6765	0.1189	16.2281	0.09844	22.6741	0.09844	28.164	0.10315	13.7074
0.10139	18.4143	0.12442	12.6609	0.11932	16.005	0.09885	24.013	0.09885	27.7175	0.10358	13.8917
0.10181	18.4789	0.12484	12.9256	0.11974	16.5256	0.09925	23.2094	0.09926	28.2491	0.10401	12.8608
0.10223	18.7155	0.12525	12.6643	0.12016	18.1608	0.09967	23.4427	0.09967	28.6823	0.10444	14.5058
0.10266	18.9148	0.12567	12.8389	0.12058	17.6094	0.1	23.7763	0.1	29.2305	0.10487	13.51
0.103	19.1627	0.126	11.9502	0.121	17.8282	0.1	24.1005	0.1	29.1034	0.1053	13.0052
0.103	18.8242	0.126	12.6429	0.12142	16.701	0.101	24.6125	0.101	28.4679	0.10573	14.3867
0.10403	19.6133	0.12701	13.1351	0.12184	16.6032	0.101	24.3629	0.101	28.6536	0.10616	12.2279
0.10403	19.0076	0.12701	12.635	0.12226	17.7486	0.102	23.5605	0.102	29.5024	0.10659	14.8329
0.10506	19.3291	0.12802	13.6363	0.12268	17.6508	0.102	24.8306	0.102	29.2714	0.10702	14.6844
0.10506	18.9566	0.12802	13.0067	0.1231	17.8176	0.103	23.9605	0.103	29.278	0.10745	13.311
0.10609	19.5918	0.12903	12.4526	0.12352	19.4474	0.103	24.6137	0.103	30.2616	0.10788	14.5026
0.10609	20.4897	0.12903	13.1542	0.12394	18.4997	0.103	24.6592	0.103	30.3633	0.10831	14.0401
0.10609	19.8692	0.12903	13.0191	0.12436	18.3393	0.104	25.4651	0.104	29.719	0.10874	13.7449
0.10712	19.919	0.13004	13.5023	0.12478	17.7273	0.104	25.4686	0.104	29.4648	0.10917	14.9805
0.10712	20.5384	0.13004	13.8728	0.1252	17.7188	0.105	24.6976	0.105	29.7621	0.1096	13.5785
0.10815	19.6699	0.13105	13.339	0.12562	18.8907	0.105	24.9659	0.105	31.1115	0.11003	14.7236
0.10815	20.707	0.13105	13.9945	0.12604	19.1691	0.105	25.6085	0.105	30.8617	0.11046	14.8361
0.10815	20.347	0.13105	13.6746	0.12646	18.3743	0.106	24.7945	0.106	30.2771	0.11089	14.0948
0.10918	20.7806	0.13206	13.5316	0.12688	19.3051	0.106	26.0867	0.106	31.4132	0.11132	14.3558
0.10918	20.8373	0.13206	13.9945	0.1273	19.4071	0.107	25.7706	0.107	31.5149	0.11175	15.0417
0.11021	20.1851	0.13307	14.0722	0.12772	19.2743	0.107	26.6256	0.107	30.7413	0.11218	14.6852
0.11021	21.1395	0.13307	14.4202	0.12814	17.876	0.107	26.376	0.107	31.0286	0.11261	15.0865
0.11021	21.8211	0.13307	14.5982	0.12856	18.4381	0.108	25.9106	0.108	31.3458	0.11304	14.1747
0.11124	20.5078	0.13408	14.4405	0.12898	19.3858	0.108	26.5218	0.108	31.6873	0.11347	14.9519
0.11124	21.2901	0.13408	14.7716	0.1294	19.9181	0.109	26.4856	0.109	32.0653	0.1139	15.3809
0.11227	21.5517	0.13509	13.7557	0.12982	20.1933	0.109	26.3456	0.109	32.4388	0.11433	15.0319
0.11227	21.9072	0.13509	14.4473	0.13024	20.3049	0.11	27.5726	0.11	32.1283	0.11476	14.9821
0.1133	21.7192	0.1361	15.0577	0.13066	19.6121	0.11	27.0419	0.11	32.3835	0.11519	15.571
0.1133	21.9853	0.1361	15.31	0.13108	19.5006	0.11	27.9843	0.11	32.0951	0.11562	14.819
0.1133	22.4212	0.1361	15.3573	0.1315	17.995	0.111	27.1457	0.111	32.63	0.11605	15.7952
0.11433	21.7464	0.13711	14.8426	0.13192	20.1784	0.111	27.0326	0.111	33.5185	0.11648	15.6778
0.11433	21.8936	0.13711	15.3629	0.13234	21.583	0.112	27.7126	0.112	33.0732	0.11691	15.1811
0.11536	22.6375	0.13812	14.953	0.13276	21.6372	0.112	27.6041	0.112	32.5427	0.11733	16.0889
0.11536	22.2491	0.13812	14.8809	0.13318	20.4483	0.112	27.9341	0.112	33.8479	0.11776	15.5644
0.11536	23.1255	0.13812	15.5634	0.1336	20.205	0.113	28.2175	0.113	33.6644	0.11819	15.4943
0.11639	22.2061	0.13913	15.6175	0.13402	20.0159	0.113	27.8828	0.113	33.366	0.11862	16.6557
0.11639	22.8311	0.13913	16.4442	0.13444	20.393	0.114	28.6502	0.114	34.1242	0.11905	15.3573
0.11742	23.3677	0.14014	15.3427	0.13486	20.5237	0.114	27.856	0.114	34.3784	0.11948	16.4999
0.11742	22.6975	0.14014	15.7189	0.13528	22.1642	0.114	28.6549	0.114	34.0756	0.11991	16.1753
0.11742	23.2432	0.14014	16.2775	0.1357	21.8454	0.115	28.3004	0.115	34.4336	0.12034	15.2513
0.11845	23.6644	0.14115	15.7211	0.13612	21.3631	0.115	28.3097	0.115	34.0159	0.12077	16.9681
0.11845	22.8933	0.14115	16.6751	0.13654	20.5269	0.116	29.4037	0.116	34.7453	0.1212	15.9372
0.11948	23.3372	0.14216	16.5602	0.13696	20.9519	0.116	29.1506	0.116	35.4449	0.12163	16.2299
0.11948	23.5512	0.14216	16.4893	0.13738	21.5649	0.116	29.0829	0.116	34.9939	0.12206	16.9786
0.11948	24.7287	0.14216	16.7494	0.1378	21.8019	0.117	29.7104	0.117	35.1465	0.12249	15.7602
0.12051	23.7312	0.14317	16.3136	0.13822	21.4778	0.117	29.0001	0.117	35.5852	0.12292	17.2959
0.12051	23.8784	0.14317	17.1662	0.13864	22.518	0.118	29.9693	0.118	35.0348	0.12335	16.7381
0.12154	23.9452	0.14418	16.9161	0.13906	22.1684	0.118	29.6556	0.118	35.2802	0.12378	15.363
0.12154	24.0731	0.14418	16.3124	0.13948	22.2269	0.119	30.051	0.119	36.3201	0.12421	17.99
0.12257	24.8555	0.14519	17.8386	0.1399	21.0358	0.119	30.0801	0.119	35.8924	0.12464	16.3107
0.12257	24.6222	0.14519	17.6223	0.14032	21.6436	0.119	30.3892	0.119	35.856	0.12507	17.0414
0.12257	24.3833	0.14519	17.0299	0.14074	23.2171	0.12	30.6038	0.12	36.5832	0.1255	17.8701
0.1236	25.5291	0.1462	17.4951	0.14116	22.8303	0.12	30.6796	0.12	36.1389	0.12593	16.787
0.1236	24.2056	0.1462	17.2991	0.14158	23.0726	0.121	30.7484	0.121	36.2295	0.12636	17.8309
0.12463	25.5473	0.14721	17.1763	0.142	23.4338	0.121	31.2126	0.121	36.4461	0.12679	16.8865
0.12463	25.7522	0.14721	17.8014	0.14242	22.6189	0.121	30.4965	0.121	36.3721	0.12722	16.4779
0.12463	24.9823	0.14721	17.878	0.14284	22.6667	0.122	31.8354	0.122	37.3446	0.12765	18.914
0.12566	25.4374	0.14822	18.1754	0.14326	22.1971	0.122	31.6511	0.122	37.5347	0.12808	17.3514
0.12566	25.8416	0.14822	17.6201	0.14368	23.6973	0.123	31.6558	0.123	36.7688	0.12851	17.7477
0.12669	25.8541	0.14923	17.7091	0.1441	24.3784	0.123	31.7433	0.123	37.2142	0.12894	17.6213
0.12669	26.8799	0.14923	18.1337	0.14452	24.7364	0.123	31.5975	0.123	37.7624	0.12937	17.3978
0.12669	25.8439	0.14923	18.7802	0.14494	23.7866	0.124	32.2751	0.124	37.3314	0.1298	18.1066
0.12772	26.1915	0.15024	18.9559	0.14536	22.7719	0.124	32.5107	0.124	37.7458	0.13033	17.6474
0.12772	25.8167	0.15024	18.2869	0.14578	23.6176	0.125	31.9567	0.125	38.599	0.13066	17.7869
0.12875	26.5515	0.15125	19.2285	0.1462	23.8121	0.125	33.0169	0.125	38.1227	0.13108	18.9499
0.12875	26.7825	0.15125	18.636	0.14662	23.9725	0.126	32.1235	0.126	38.0641	0.13151	17.7738
0.12978	27.5377	0.15226	18.2993	0.14704	24.7577	0.126	32.7556	0.126	38.5979	0.13194	17.7298
0.12978	27.3667	0.15226	19.4064	0.14746	24.6514	0.126	32.2331	0.126	38.6531	0.13237	18.3137
0.12978	26.4587	0.15226	19.5292	0.14788	24.7513	0.127	33.2781	0.127	38.6443	0.1328	18.4744
0.13081	26.8572	0.15327	19.9076	0.1483	24.3104	0.127	33.8006	0.127	38.893	0.13323	18.5266
0.13081	27.5977	0.15327	19.6317	0.14872	24.1722	0.128	33.2093	0.128	39.2787	0.13366	18.6669
0.13184	27.0203	0.15428	19.18	0.14914	24.4634	0.128	33.5942	0.128	39.6345	0.13409	18.777
0.13184	28.4718	0.15428	19.7387	0.14956	25.0541	0.128	33.859	0.128	39.4909	0.13452	18.8088
0.13184	28.1298	0.15428	19.3603	0.14998	24.6589	0.129	33.3108	0.129	39.766	0.13506	18.5046
0.13287	28.0189	0.15529	19.5641	0.1504	25.1136	0.129	35.6574	0.129	39.7848	0.13538	18.5062
0.13287	28.3416	0.15529	20.0777	0.15082	26.073	0.13	34.1913	0.13	39.6655	0.13581	19.3911
0.1339	27.6849	0.1563	20.7141	0.15124	26.566	0.13	34.5599	0.13	39.7937	0.13624	19.2321
0.1339	28.7593	0.1563	20.7208	0.15166	25.0456	0.13	35.1454	0.13	40.5817	0.13667	19.4352
0.1339	28.765	0.1563	20.0124	0.15208	24.4867	0.131	34.6322	0.131	40.6502	0.1371	19.4352
0.13493	28.3676	0.15731	20.3706	0.1525	25.3782	0.131	35.6341	0.131	40.3021	0.13753	19.1122
0.13493	30.2233	0.15731	20.1025	0.15292	25.8956	0.132	35.9268	0.132	40.4789	0.13796	19.219
0.13596	29.3368	0.15832	19.7916	0.15334	26.7147	0.132	34.9436	0.132	40.6745	0.13839	19.533
0.13596	29.3843	0.15832	21.0351	0.15376	27.195	0.132	35.4475	0.132	40.9486	0.13882	18.6489
0.13596	29.0311	0.15832	21.3876	0.15418	26.6988	0.133	34.9425	0.133	41.2193	0.13925	20.5403
0.13699	29.2926	0.15933	21.837	0.1546	26.4523	0.133	35.8358	0.133	41.121	0.13968	19.8617
0.13699	29.9142	0.15933	21.2862	0.15502	25.1731	0.134	35.7449	0.134	41.4791	0.14011	19.365
0.13802	29.9731	0.16034	20.366	0.15544	25.5439	0.134	36.7001	0.134	41.7377	0.14054	20.2972
0.13802	30.4588	0.16034	21.0317	0.15586	27.4393	0.135	36.4528	0.135	41.3453	0.14097	18.9515
0.13905	30.9173	0.16135	21.1883	0.15628	27.8463	0.135	35.8218	0.135	41.5387	0.1415	19.834
0.13905	30.6513	0.16135	21.6118	0.1567	27.0855	0.135	36.5706	0.135	41.9344	0.14193	20.7148
0.13905	30.8154	0.16135	22.2977	0.15712	26.9421	0.136	36.2662	0.136	42.6616	0.14236	19.2231
0.14008	29.947	0.16236	22.1614	0.15754	27.026	0.136	36.2954	0.136	42.5588	0.14279	21.4023
0.14008	31.6986	0.16236	22.0724	0.15796	26.923	0.137	38.0798	0.137	42.7865	0.14322	19.7704
0.14111	32.3156	0.16337	21.7447	0.15838	27.212	0.137	36.6406	0.137	43.2363	0.14365	19.9783
0.14111	31.0555	0.16337	21.9339	0.1588	27.3001	0.137	37.9947	0.137	42.7898	0.14398	21.1601
0.14111	31.8978	0.16337	22.5072	0.15922	27.9355	0.138	37.9154	0.138	42.5544	0.1444	19.6179
0.14214	32.7176	0.16438	21.9587	0.15964	28.2288	0.138	37.0371	0.138	43.6231	0.14483	21.1577
0.14214	31.6114	0.16438	22.7933	0.16006	27.6327	0.139	37.8804	0.139	44.0684	0.14526	21.417
0.14317	32.3473	0.16539	23.4837	0.16048	28.0258	0.139	38.1743	0.139	43.5468	0.14569	19.8764
0.14317	32.1005	0.16539	22.7054	0.1609	28.8726	0.139	37.9783	0.139	43.6551	0.14612	21.7963
0.14317	33.0697	0.16539	22.9915	0.16132	27.8027	0.14	39.0863	0.14	43.5645	0.14655	20.5705
0.1442	32.5364	0.1664	22.5522	0.16174	27.7379	0.14	38.3329	0.14	43.8883	0.14709	21.7432
0.1442	32.901	0.1664	22.6998	0.16216	28.9289	0.141	39.0245	0.141	44.001	0.14741	21.5238
0.14523	32.4413	0.16741	23.0715	0.16258	29.0352	0.141	38.74	0.141	44.0673	0.14784	20.1398
0.14523	33.0244	0.16741	23.2742	0.163	29.611	0.142	38.9522	0.142	44.7448	0.14827	21.8468
0.14626	33.6675	0.16842	24.5875	0.16342	29.0384	0.142	38.5615	0.142	45.0819	0.1487	21.678
0.14626	33.021	0.16842	24.2992	0.16384	28.2128	0.142	39.1213	0.142	44.4398	0.14913	20.7491
0.14626	33.3165	0.16842	23.5558	0.16426	29.0139	0.143	39.645	0.143	44.8498	0.14967	22.4332
0.14729	34.6469	0.16943	23.5569	0.16468	29.6302	0.143	39.7768	0.143	45.1769	0.1501	21.4717
0.14729	33.0787	0.16943	23.1807	0.1651	30.0583	0.144	39.1808	0.144	45.3361	0.15053	21.9944
0.14832	34.1373	0.17044	24.2372	0.16552	30.0998	0.144	40.3424	0.144	45.0896	0.15096	21.5646
0.14832	34.2619	0.17044	24.8533	0.16594	29.237	0.144	39.231	0.144	45.9494	0.15128	21.2433
0.14832	34.3898	0.17044	24.9963	0.16636	29.7906	0.145	40.262	0.145	46.365	0.15171	22.3329
0.14935	34.7306	0.17145	25.1675	0.16678	29.1467	0.145	39.8596	0.145	46.1406	0.15214	22.664
0.14935	34.7963	0.17145	24.3983	0.1672	29.56	0.146	40.5057	0.146	46.2987	0.15257	21.669
0.15038	34.9106	0.17246	24.0029	0.16762	31.2642	0.146	41.3805	0.146	46.5274	0.153	22.5278
0.15038	35.7168	0.17246	24.5278	0.16804	30.9487	0.146	40.6713	0.146	46.2865	0.15343	22.089
0.15038	34.674	0.17246	25.3917	0.16846	30.7585	0.147	40.585	0.147	46.712	0.15386	22.6273
0.15141	35.4145	0.17347	25.9413	0.16888	29.7066	0.147	41.4504	0.147	47.174	0.15429	22.6608
0.15141	35.3998	0.17347	25.3387	0.1693	29.7906	0.148	40.4486	0.148	47.6116	0.15472	22.8475
0.15244	35.8459	0.17448	25.7228	0.16972	31.0528	0.148	41.9554	0.148	47.3088	0.15515	22.7904
0.15244	35.3239	0.17448	25.2858	0.17014	31.2621	0.148	41.4703	0.148	47.6194	0.15558	22.9837
0.15244	36.0915	0.17448	25.4187	0.17056	31.5352	0.149	41.8598	0.149	47.269	0.15601	22.0842
0.15347	36.4776	0.17549	25.4942	0.17098	31.4385	0.149	41.5694	0.149	47.4105	0.15644	23.345
0.15347	35.7757	0.17549	25.6259	0.1714	31.6265	0.15	42.0417	0.15	47.9398	0.15687	23.3303
0.1545	36.0667	0.1765	26.6486	0.17182	31.2791	0.15	42.5829	0.15	47.836	0.1573	23.1526
0.1545	37.1354	0.1765	26.3772	0.17224	30.7128	0.151	41.9671	0.151	48.2968	0.15773	23.5758
0.15553	36.4403	0.17751	25.6879	0.17266	31.9793	0.151	42.3298	0.151	48.6781	0.15816	23.4829
0.15553	36.7867	0.17751	27.3233	0.17308	31.9028	0.151	43.0564	0.151	48.0393	0.15858	22.9976
0.15553	36.2082	0.17751	26.4797	0.1735	32.6157	0.152	42.1106	0.152	48.8549	0.15901	23.752
0.15656	37.106	0.17852	26.2984	0.17392	32.2704	0.152	43.6571	0.152	49.2207	0.15944	22.828
0.15656	37.5476	0.17852	26.7027	0.17434	32.6104	0.153	42.5922	0.153	48.7168	0.15987	24.0024
0.15759	36.686	0.17953	27.1487	0.17476	33.1012	0.153	43.2081	0.153	49.1091	0.1603	24.2772
0.15759	37.5034	0.17953	28.0971	0.17518	31.7668	0.153	43.6711	0.153	49.2705	0.16073	23.5979
0.15759	37.9948	0.17953	27.5373	0.1756	31.9941	0.154	42.8535	0.154	49.896	0.16116	24.2193
0.15862	37.2815	0.18054	27.3954	0.17602	32.9546	0.154	43.6536	0.154	50.3469	0.16159	23.447
0.15862	38.2631	0.18054	27.695	0.17644	33.1724	0.155	44.6228	0.155	49.4009	0.16202	23.2798
0.15965	37.9642	0.18155	26.732	0.17686	34.1106	0.155	43.8623	0.155	49.6307	0.16245	25.0879
0.15965	38.9119	0.18155	27.8594	0.17728	33.5634	0.155	44.5271	0.155	50.8221	0.16288	23.7814
0.15965	38.4907	0.18155	28.4721	0.1777	32.621	0.156	43.7621	0.156	50.4508	0.16331	24.8481
0.16068	37.7638	0.18256	29.1761	0.17812	33.1246	0.156	44.7546	0.156	50.4386	0.16374	24.9126
0.16068	39.093	0.18256	28.854	0.17854	32.5774	0.157	44.4945	0.157	51.4465	0.16417	23.743
0.16171	39.4191	0.18357	27.5677	0.17896	33.1788	0.157	44.9342	0.157	51.1769	0.1646	25.092
0.16171	38.0763	0.18357	28.4147	0.17939	35.2623	0.157	45.5337	0.158	50.7834	0.16503	23.8197
0.16171	39.5607	0.18458	28.284	0.1798	34.9074	0.158	45.1033	0.158	51.1238	0.16546	24.4395
0.16274	39.118	0.18458	27.909	0.18022	33.7153	0.158	45.3109	0.158	51.5173	0.16589	26.5209
0.16274	39.7452	0.18458	29.3	0.18065	33.2064	0.159	45.4485	0.159	51.9428	0.16632	24.8538
0.16377	39.418	0.18559	29.4374	0.18107	33.6357	0.159	45.1733	0.159	51.7217	0.16675	25.5071
0.16377	40.1437	0.18559	30.058	0.18149	34.7321	0.16	46.9099	0.16	51.7494	0.16718	25.017
0.1648	39.923	0.1866	29.5275	0.1819	35.1476	0.16	45.7459	0.16	52.2312	0.16761	24.4224
0.1648	39.7769	0.1866	29.1344	0.18233	35.2379	0.16	46.0818	0.16	52.4766	0.16804	26.3463
0.1648	39.7667	0.1866	29.6379	0.18275	34.8394	0.161	46.8259	0.161	52.24	0.16847	24.4974
0.16583	40.3894	0.18761	28.9565	0.18317	35.1773	0.161	46.4714	0.161	52.4191	0.1689	25.7078
0.16583	41.1967	0.18761	29.086	0.18359	35.3856	0.162	46.7595	0.162	52.8987	0.16933	27.1228
0.16686	41.2443	0.18862	30.2393	0.18401	34.8957	0.162	46.7303	0.162	52.7396	0.16976	24.6304
0.16686	40.2456	0.18862	31.1257	0.18443	35.6873	0.162	46.9939	0.163	52.6268	0.17019	25.6335
0.16789	42.021	0.18862	31.1077	0.18485	35.7202	0.163	48.187	0.163	53.5463	0.17062	25.5927
0.16789	40.8706	0.18963	30.0895	0.18527	35.8297	0.163	46.665	0.163	53.4867	0.17105	25.4867
0.16789	40.8503	0.18963	30.352	0.18569	36.1919	0.164	47.703	0.164	53.4358	0.17148	26.799
0.16892	41.8364	0.19064	30.4759	0.18611	36.2844	0.164	47.3951	0.164	53.4601	0.17191	25.3448
0.16892	42.3855	0.19064	30.3858	0.18653	36.5744	0.164	47.6038	0.164	54.0404	0.17233	26.3309
0.16892	42.5191	0.19064	31.3397	0.18695	35.8063	0.165	48.1462	0.165	54.4669	0.17276	27.3764
0.16995	42.6844	0.19165	32.0347	0.18737	35.5279	0.165	48.4331	0.165	54.8416	0.17319	25.6017
0.16995	42.2281	0.19165	32.0279	0.18779	36.7009	0.166	48.7713	0.166	54.7211	0.17362	26.0217
0.17098	43.1011	0.19266	31.1494	0.18821	36.9006	0.166	48.5159	0.166	54.5421	0.17405	26.4532
0.17098	42.2678	0.19266	30.8239	0.18863	37.5859	0.167	48.2512	0.167	54.5045	0.17448	26.4581
0.17201	42.9131	0.19367	32.0426	0.18905	37.0611	0.167	49.6682	0.167	54.8714	0.17491	27.6757
0.17201	43.5461	0.19367	31.8072	0.18947	36.2291	0.167	48.3445	0.167	55.4594	0.17534	27.237
0.17201	43.8472	0.19367	31.5425	0.18989	37.1461	0.168	49.0477	0.168	55.9379	0.17577	27.1611
0.17304	43.5449	0.19468	32.6159	0.19031	36.8645	0.168	49.3463	0.168	55.6705	0.1762	27.1929
0.17304	43.6411	0.19468	32.5426	0.19073	37.3628	0.169	49.6752	0.169	55.75	0.17663	26.1164
0.17407	43.7249	0.19569	32.9301	0.19115	38.2404	0.169	50.2059	0.169	55.4229	0.17706	26.9336
0.17407	43.8461	0.19569	32.332	0.19157	37.8887	0.169	49.6985	0.169	55.7556	0.17749	28.2091
0.17407	43.4849	0.19569	32.234	0.19199	38.234	0.17	50.0344	0.17	56.1623	0.17792	27.7361
0.1751	44.6318	0.1967	32.9943	0.19241	37.8632	0.17	50.5068	0.17	56.2341	0.17835	27.9375
0.1751	44.6126	0.1967	32.2994	0.19283	37.4574	0.171	49.2577	0.171	56.6828	0.17878	27.71
0.17613	44.7371	0.19771	33.3851	0.19325	38.7483	0.171	50.761	0.171	57.2089	0.17921	26.9678
0.17613	44.6024	0.19771	34.0902	0.19367	39.0064	0.171	51.2229	0.171	56.706	0.17964	27.7793
0.17613	44.402	0.19771	33.7906	0.19409	38.7387	0.172	51.6148	0.172	56.6607	0.18007	27.8568
0.17716	45.1119	0.19872	33.6757	0.19451	37.9057	0.172	50.88	0.172	57.2045	0.1805	27.6659
0.17716	45.4108	0.19872	33.2263	0.19493	39.39	0.173	50.7074	0.173	57.5692	0.18093	29.116
0.17819	44.8436	0.19973	33.3975	0.19535	39.6832	0.173	51.2719	0.173	57.1547	0.18136	27.9465
0.17819	45.8965	0.19973	34.1037	0.19577	38.675	0.173	51.1284	0.174	57.9438	0.18179	27.9074
0.17922	45.8025	0.20074	34.0418	0.19619	39.764	0.174	51.3022	0.174	58.0621	0.18222	28.6414
0.17922	45.9452	0.20074	34.8268	0.19661	39.645	0.174	52.6866	0.174	58.3715	0.18265	27.2549
0.17922	45.7459	0.20074	35.1163	0.19703	38.6951	0.175	52.023	0.175	58.3903	0.18308	28.988
0.18025	46.2373	0.20175	34.6128	0.19745	39.4144	0.175	52.9689	0.175	58.2168	0.18351	28.7368
0.18025	46.8079	0.20175	33.8807	0.19787	39.5377	0.176	51.4573	0.176	58.5516	0.18394	28.3812
0.18128	46.1082	0.20276	34.7739	0.19829	41.1314	0.176	51.9203	0.176	58.8545	0.18437	29.9128
0.18128	46.5985	0.20276	35.5668	0.19871	40.6257	0.176	52.9525	0.176	59.1783	0.1848	28.3257
0.18128	47.5269	0.20276	35.0543	0.19913	39.543	0.177	52.563	0.177	60.0878	0.18523	29.3012
0.18231	46.5102	0.20377	35.1703	0.19955	39.7905	0.177	53.026	0.177	59.4756	0.18565	29.483
0.18231	47.3525	0.20377	36.0365	0.19997	40.4153	0.178	53.58	0.178	59.2081	0.18608	27.7663
0.18334	47.0095	0.20478	35.2695	0.20049	40.7383	0.178	53.082	0.178	59.6181	0.18651	30.2399
0.18334	47.8994	0.20478	35.5826	0.20091	40.546	0.178	53.6068	0.178	60.4172	0.18694	29.9675
0.18437	47.4896	0.20478	35.6625	0.20123	40.9455	0.179	53.1123	0.179	60.5277	0.18737	29.6282
0.18437	46.9449	0.20579	35.9689	0.20175	41.4969	0.179	54.8653	0.179	60.2702	0.1878	30.129
0.18437	48.2425	0.20579	36.3901	0.20207	40.6458	0.18	54.3999	0.18	60.5542	0.18823	28.7564
0.1854	48.4564	0.2068	35.7313	0.20249	40.9391	0.18	54.1631	0.18	60.9156	0.18866	29.9773
0.1854	47.6379	0.2068	36.7506	0.20291	41.6052	0.18	54.4757	0.18	60.4404	0.18909	30.1021
0.18643	47.8428	0.2068	37.2202	0.20333	41.9527	0.181	54.6786	0.181	60.8824	0.18952	28.9285
0.18643	48.3489	0.20781	36.4172	0.20375	41.9612	0.181	54.7988	0.181	61.309	0.18995	31.588
0.18643	49.4607	0.20781	36.6391	0.20427	41.993	0.182	55.0775	0.182	61.7047	0.19038	30.1037
0.18746	48.7531	0.20882	36.8418	0.20459	42.3798	0.182	54.6565	0.182	61.6306	0.19081	29.9536
0.18746	48.812	0.20882	37.9569	0.20501	42.2778	0.183	55.8065	0.183	61.2538	0.19124	30.2782
0.18849	49.3441	0.20983	37.4387	0.20543	42.1269	0.183	54.8688	0.183	62.0263	0.19167	30.1192
0.18849	48.8652	0.20983	37.12	0.20585	42.3723	0.183	55.2478	0.183	62.3954	0.1921	30.7708
0.18849	49.2014	0.20983	38.1866	0.20627	42.2523	0.184	55.7377	0.184	62.0517	0.19253	30.81
0.18952	49.8638	0.21084	37.5829	0.20669	43.0258	0.184	56.1692	0.184	62.2595	0.19296	30.1437
0.18952	49.9612	0.21084	37.512	0.20711	43.0555	0.185	56.2088	0.185	62.6374	0.19339	31.7634
0.19055	50.2578	0.21185	38.3533	0.20753	42.9184	0.185	56.2636	0.185	62.7502	0.19382	30.7676
0.19055	49.9023	0.21185	38.6597	0.20795	43.3233	0.185	56.5261	0.185	63.305	0.19425	30.956
0.19055	50.7628	0.21185	38.9536	0.20837	42.7888	0.186	57.2352	0.186	63.2552	0.19468	30.6591
0.19158	50.7277	0.21286	38.1585	0.20879	42.6592	0.186	55.9312	0.186	63.3823	0.19511	31.6729
0.19158	50.0948	0.21286	38.2362	0.20921	43.7111	0.187	57.5186	0.187	63.5028	0.19554	31.155
0.19261	50.9235	0.21387	38.9536	0.20963	43.3764	0.187	57.3448	0.187	63.3624	0.19597	31.6598
0.19261	50.8137	0.21387	38.9694	0.21005	44.7161	0.187	57.3926	0.187	64.1062	0.1964	31.3719
0.19261	51.1624	0.21387	39.0415	0.21047	44.5451	0.188	57.5489	0.188	64.6245	0.19683	32.57
0.19364	51.5338	0.21488	39.2262	0.21089	43.6059	0.188	57.3471	0.188	64.2112	0.19726	31.827
0.19364	51.2847	0.21488	39.6745	0.21131	43.3817	0.189	58.2452	0.189	64.2101	0.19769	31.2643
0.19467	51.8463	0.21589	39.3929	0.21173	43.4348	0.189	57.7623	0.189	64.6986	0.19812	31.46
0.19467	50.7922	0.21589	39.2611	0.21215	44.6407	0.189	56.8713	0.189	64.7958	0.19855	33.0512
0.19467	51.5134	0.21589	40.9562	0.21257	45.7797	0.19	58.3199	0.19	64.6964	0.19898	31.7422
0.1957	52.4441	0.2169	40.2962	0.21299	45.3919	0.19	57.6014	0.19	65.4921	0.19941	32.6548
0.1957	52.4973	0.2169	40.134	0.21341	45.8944	0.191	57.7577	0.191	65.4136	0.19983	32.2707
0.19673	52.5675	0.21791	40.6116	0.21383	44.611	0.191	58.1041	0.191	65.1992	0.20026	32.5088
0.19673	52.2426	0.21791	40.6442	0.21425	44.3475	0.192	58.7339	0.192	65.2677	0.20069	31.9975
0.19776	52.7974	0.21892	40.7039	0.21467	44.2147	0.192	59.1293	0.192	65.6247	0.20112	31.8058
0.19776	52.8687	0.21892	40.4224	0.21509	45.7584	0.192	58.0866	0.192	66.5409	0.20155	32.9509
0.19776	52.5607	0.21892	40.9033	0.21551	47.3702	0.193	58.1239	0.193	66.2591	0.20198	33.7191
0.19879	54.7946	0.21993	41.7064	0.21593	46.5436	0.193	59.1479	0.193	66.0811	0.20241	32.3522
0.19879	54.43	0.21993	40.936	0.21635	45.7489	0.194	58.4213	0.194	66.7232	0.20284	33.5038
0.19982	53.7767	0.22094	41.5746	0.21677	45.7893	0.194	58.8517	0.194	66.4458	0.20327	32.3995
0.19982	53.5401	0.22094	42.6761	0.21719	45.2006	0.194	58.2265	0.194	66.3331	0.2037	33.1637
0.19982	53.8413	0.22094	42.1659	0.21761	45.87	0.195	58.8528	0.195	66.8967	0.20413	33.6466
0.20085	54.781	0.22195	41.8055	0.21803	46.126	0.195	58.7549	0.195	67.9157	0.20456	32.8481
0.20085	54.9893	0.22195	41.6196	0.21845	47.5009	0.196	58.4983	0.196	67.8781	0.20499	34.4931
0.20188	54.4311	0.22296	42.149	0.21887	47.9216	0.196	59.5876	0.196	67.0017	0.20542	34.0601
0.20188	55.552	0.22296	42.7189	0.21929	47.0249	0.196	59.8045	0.196	67.5598	0.20585	32.6189
0.20188	54.9905	0.22296	42.1445	0.21971	46.4235	0.197	59.3159	0.197	68.3102	0.20628	34.9474
0.20291	55.1977	0.22397	43.3429	0.22013	46.9133	0.197	60.3982	0.197	68.0096	0.20671	33.1825
0.20291	54.884	0.22397	43.344	0.22055	46.5638	0.198	59.8745	0.198	68.0539	0.20714	34.0054
0.20394	55.6437	0.22498	42.5939	0.22097	47.5572	0.198	60.9569	0.198	68.6484	0.20757	34.8161
0.20394	55.7083	0.22498	42.4565	0.22139	47.9758	0.199	60.2454	0.199	68.8474	0.208	33.9549
0.20497	55.2928	0.22599	42.8192	0.22181	49.0988	0.199	60.8437	0.199	68.6705	0.20843	35.2557
0.20497	55.9743	0.22599	43.7912	0.22223	48.9862	0.199	61.2134	0.199	69.0894	0.20886	34.0951
0.20497	56.3831	0.22599	43.629	0.22265	47.434	0.2	60.8064	0.2	69.3568	0.20929	33.8023
0.206	55.963	0.227	43.7123	0.22307	47.3819	0.2	61.0735	0.2	69.3093	0.20972	35.4041
0.206	56.725	0.227	44.5559	0.22349	48.0289	0.201	61.7721	0.201	69.0308	0.21015	33.755
0.20703	55.9528	0.22801	44.0829	0.22391	48.6176	0.201	61.2589	0.201	69.5359	0.21058	35.1407
0.20703	56.982	0.22801	44.1369	0.22433	49.2996	0.201	62.0275	0.201	70.1979	0.21101	35.5289
0.20703	57.1813	0.22801	44.1775	0.22475	49.4962	0.202	61.0093	0.202	70.5615	0.21144	34.6138
0.20806	56.8054	0.22902	45.3252	0.22517	49.9222	0.202	62.5185	0.202	69.884	0.21187	35.3381
0.20806	57.6251	0.22902	45.1202	0.22559	48.3583	0.203	62.2829	0.203	69.9779	0.2123	34.3708
0.20909	57.624	0.23003	44.565	0.22601	48.4805	0.203	61.8257	0.203	70.9129	0.21273	34.9058
0.20909	57.179	0.23003	45.5358	0.22643	48.6728	0.203	62.6305	0.203	71.1527	0.21316	36.2058
0.20909	58.0837	0.23003	45.475	0.22685	49.7894	0.204	62.809	0.204	70.8278	0.21358	34.6668
0.21012	58.1233	0.23104	45.3635	0.22727	50.4386	0.204	62.5384	0.204	71.3903	0.21401	36.4497
0.21012	58.7834	0.23104	45.4446	0.22769	50.1847	0.205	62.8031	0.205	71.8037	0.21444	36.7246
0.21115	58.2433	0.23205	45.4119	0.22811	49.697	0.205	62.3424	0.205	71.2599	0.21487	34.759
0.21115	58.5365	0.23205	46.9618	0.22853	50.3834	0.205	63.5402	0.205	71.376	0.2153	35.4384
0.21115	58.7868	0.23205	46.3524	0.22895	49.459	0.206	62.6807	0.206	72.2325	0.21573	36.3518
0.21218	58.4131	0.23306	45.858	0.22937	50.2665	0.206	63.1845	0.206	72.3441	0.21616	36.5516
0.21218	59.1094	0.23306	46.8762	0.22979	50.6862	0.207	63.5764	0.207	72.238	0.21659	36.8665
0.21321	59.1977	0.23407	46.1429	0.23021	51.0665	0.207	63.9624	0.207	72.3364	0.21702	35.8869
0.21321	59.1423	0.23407	45.885	0.23063	51.5032	0.208	64.331	0.208	72.553	0.21745	36.4269
0.21424	59.6846	0.23508	47.062	0.23105	51.3385	0.208	63.7828	0.208	73.0459	0.21788	37.1837
0.21424	58.8536	0.23508	46.9696	0.23147	50.5066	0.208	63.8983	0.208	72.9862	0.21831	35.9718
0.21424	59.996	0.23508	47.9022	0.23189	51.6785	0.209	65.2325	0.209	73.5598	0.21874	36.2075
0.21527	60.2892	0.23609	47.2005	0.23231	51.0432	0.209	63.8575	0.209	73.4625	0.21917	37.7481
0.21527	59.876	0.23609	47.0913	0.23273	51.4798	0.21	65.2664	0.21	73.3575	0.2196	37.1527
0.2163	60.0718	0.2371	47.7569	0.23315	52.0716	0.21	65.5334	0.21	73.5344	0.22003	36.8811
0.2163	60.2439	0.2371	47.2794	0.23357	52.4116	0.21	65.0727	0.21	74.4881	0.22046	36.8877
0.2163	60.2711	0.2371	48.0295	0.23399	52.8111	0.211	65.4121	0.211	74.329	0.22089	36.7539
0.21733	60.7251	0.23811	48.7796	0.23441	52.8154	0.211	65.243	0.211	74.1499	0.22132	38.2293
0.21733	60.5859	0.23811	48.7672	0.23483	51.5223	0.212	65.4506	0.212	74.3212	0.22175	36.6316
0.21836	61.409	0.23912	49.1344	0.23525	51.7274	0.212	65.6979	0.212	75.1833	0.22218	37.1348
0.21836	61.0817	0.23912	48.6355	0.23567	51.806	0.212	65.3387	0.212	75.2231	0.22261	38.7284
0.21836	61.221	0.23912	48.7864	0.23609	53.2542	0.213	66.6169	0.213	75.096	0.22304	37.1723
0.21939	61.6909	0.24013	48.899	0.23651	53.7078	0.213	65.6384	0.213	75.0982	0.22347	37.9357
0.21939	61.9128	0.24013	48.6613	0.23693	54.6789	0.214	66.0396	0.214	75.7657	0.2239	38.16
0.22042	62.0305	0.24114	49.4926	0.23735	52.9397	0.214	66.0151	0.214	75.948	0.22433	36.9839
0.22042	61.769	0.24114	50.0287	0.23777	52.742	0.215	66.7301	0.215	75.8088	0.22476	38.9527
0.22145	62.0305	0.24215	50.2709	0.23819	52.5487	0.215	67.3225	0.215	76.3183	0.22519	37.7212
0.22145	63.2873	0.24215	49.6401	0.23861	52.6401	0.215	66.6379	0.215	76.967	0.22562	38.3508
0.22145	62.3079	0.24215	49.5782	0.23903	54.919	0.216	66.9575	0.216	76.2387	0.22605	39.4975
0.22248	62.9873	0.24316	49.764	0.23945	55.2165	0.216	68.062	0.216	76.5879	0.22648	37.6567
0.22248	62.9239	0.24316	49.6908	0.23987	54.2104	0.217	66.9913	0.217	77.0974	0.2269	38.7765
0.22248	62.8718	0.24417	50.6752	0.24029	55.2431	0.217	67.9628	0.217	77.3063	0.22733	38.8923
0.22351	63.1469	0.24417	50.8092	0.24071	53.4433	0.217	67.824	0.217	77.3008	0.22776	38.27
0.22351	63.6949	0.24417	51.1832	0.24113	54.1328	0.218	68.4189	0.218	78.1716	0.22819	40.2878
0.22454	63.8557	0.24518	51.2733	0.24155	54.0361	0.218	68.5343	0.218	77.7274	0.22862	38.9519
0.22454	64.304	0.24518	50.0985	0.24197	54.7363	0.219	68.3629	0.219	77.7705	0.22905	39.2814
0.22557	63.3337	0.24619	51.1866	0.24239	56.1876	0.219	69.2679	0.219	78.144	0.22948	39.4812
0.22557	64.1036	0.24619	51.8195	0.24281	56.5946	0.219	69.696	0.219	78.1971	0.22991	38.2578
0.22557	64.0878	0.24619	50.9117	0.24323	55.5725	0.22	68.1728	0.22	78.165	0.23034	40.0399
0.2266	64.8973	0.2472	52.3523	0.24365	55.4811	0.22	68.9437	0.22	79.0315	0.23077	39.8727
0.2266	64.6143	0.2472	52.7443	0.24407	54.9945	0.221	68.5717	0.221	78.659	0.2312	38.9649
0.22763	64.946	0.24821	52.0955	0.24449	54.8394	0.221	69.0615	0.221	79.3177	0.23163	40.8946
0.22763	65.6955	0.24821	52.3354	0.24491	54.8819	0.221	68.4515	0.221	79.815	0.23206	39.7503
0.22763	65.1521	0.24821	52.0245	0.24533	57.6337	0.222	69.3449	0.222	79.1939	0.23249	39.796
0.22866	65.3038	0.24922	52.6204	0.24575	57.8175	0.222	70.0459	0.222	79.2149	0.23292	40.3457
0.22866	65.991	0.24922	53.2883	0.24617	57.6868	0.223	69.8126	0.223	80.0372	0.23335	39.659
0.22969	65.5031	0.25023	52.929	0.24659	55.9401	0.223	69.2574	0.223	79.7775	0.23378	40.8057
0.22969	66.7326	0.25023	53.9539	0.24701	55.0157	0.224	69.9829	0.224	80.0471	0.23421	40.3326
0.23072	66.0884	0.25124	53.3018	0.24743	55.9656	0.224	69.9164	0.224	80.7014	0.23464	40.0325
0.23072	66.7055	0.25124	53.0833	0.24785	57.2182	0.224	70.6127	0.224	81.0639	0.23507	41.4908
0.23072	67.3576	0.25124	53.3603	0.24827	58.0502	0.225	69.9537	0.225	80.3908	0.2355	40.9484
0.23175	66.5435	0.25225	53.5698	0.24869	59.3102	0.225	71.7848	0.225	80.782	0.23593	40.2576
0.23175	67.1968	0.25225	53.8818	0.24911	57.9779	0.226	71.709	0.226	80.8373	0.23636	41.0406
0.23278	67.1968	0.25326	53.7793	0.24953	57.0684	0.226	70.8763	0.226	81.2816	0.23679	41.282
0.23278	67.3916	0.25326	54.3988	0.24995	56.3003	0.226	71.1072	0.226	81.5247	0.23722	41.9589
0.23278	68.2826	0.25326	54.9045	0.25037	57.0206	0.227	71.7113	0.227	81.8883	0.23765	41.2926
0.23381	67.7709	0.25427	54.3673	0.25079	58.4858	0.227	72.2863	0.227	81.559	0.23808	41.0569
0.23381	68.3845	0.25427	54.6612	0.25121	59.4441	0.228	72.8765	0.228	81.633	0.23851	42.224
0.23484	67.686	0.25528	54.1183	0.25163	59.3825	0.228	71.9539	0.228	81.9613	0.23894	42.193
0.23484	67.6939	0.25528	55.2627	0.25205	59.9775	0.228	72.9639	0.228	82.4718	0.23937	40.6124
0.23484	68.834	0.25528	55.4936	0.25247	58.2499	0.229	72.3773	0.229	82.4111	0.2398	42.193
0.23587	68.7174	0.25629	55.6017	0.25289	58.6621	0.229	72.3866	0.229	82.7879	0.24023	42.2019
0.23587	68.9291	0.25629	56.1683	0.25331	58.1766	0.23	72.8427	0.23	82.6221	0.24066	42.2444
0.2369	69.0808	0.2573	55.7673	0.25373	58.5102	0.23	73.2765	0.23	83.3935	0.24108	42.2493
0.2369	69.1239	0.2573	55.9678	0.25415	60.4875	0.231	73.9262	0.231	83.0476	0.24151	42.4491
0.23793	69.1941	0.25831	56.3361	0.25457	61.0793	0.231	73.5623	0.231	83.6356	0.24194	42.6766
0.23793	68.9846	0.25831	56.1987	0.25499	60.9061	0.231	73.6404	0.231	83.8234	0.24237	42.9727
0.23793	69.7726	0.25831	57.2597	0.25541	60.0763	0.232	74.8522	0.232	83.6002	0.2428	41.0536
0.23896	70.0885	0.25932	56.7494	0.25583	58.524	0.232	73.3325	0.232	84.2301	0.24323	42.8626
0.23896	69.7817	0.25932	57.1335	0.25625	59.1254	0.233	74.5373	0.233	84.2998	0.24366	42.6897
0.23999	70.1066	0.26033	57.7597	0.25667	59.2741	0.233	74.367	0.233	83.7892	0.24409	42.9555
0.23999	70.3908	0.26033	56.8227	0.25709	61.5234	0.233	74.9408	0.233	84.9109	0.24452	44.121
0.23999	70.9094	0.26033	57.477	0.25762	62.0907	0.234	74.9035	0.234	85.2458	0.24495	42.6962
0.24102	71.1471	0.26134	57.628	0.25804	62.3903	0.234	74.2819	0.234	84.5385	0.24538	43.1195
0.24102	70.2278	0.26134	57.6741	0.25835	60.6713	0.235	75.1368	0.235	84.701	0.24581	43.6145
0.24205	71.3373	0.26235	58.4333	0.25878	59.6609	0.235	75.4528	0.235	85.6326	0.24624	41.9671
0.24205	71.1766	0.26235	57.9569	0.25919	60.3143	0.235	74.1757	0.235	85.5354	0.24667	44.6952
0.24205	71.6397	0.26235	58.056	0.25961	61.1993	0.236	75.7887	0.236	85.7586	0.2471	43.7507
0.24308	71.9691	0.26336	58.056	0.26003	62.112	0.236	75.7957	0.236	85.3596	0.24764	44.0125
0.24308	72.1809	0.26336	58.0988	0.26046	62.9704	0.237	76.3334	0.237	85.8979	0.24807	44.7302
0.24411	71.5887	0.26437	58.6844	0.26087	62.7101	0.237	75.6779	0.237	86.3023	0.24839	43.1456
0.24411	71.6895	0.26437	59.1181	0.2613	62.1757	0.237	76.2098	0.237	85.9553	0.24882	44.2923
0.24411	72.1616	0.26437	59.679	0.26172	61.7847	0.238	77.179	0.238	86.393	0.24925	44.3991
0.24514	73.3855	0.26538	59.1688	0.26214	61.3884	0.238	76.5783	0.238	87.2008	0.24968	43.6732
0.24514	72.6484	0.26538	59.5483	0.26256	62.3245	0.239	76.3661	0.239	86.6913	0.25011	46.0392
0.24617	73.0628	0.26639	59.9988	0.26298	63.7737	0.239	77.2968	0.239	86.9931	0.25054	44.4537
0.24617	72.9281	0.26639	59.2656	0.2635	62.7601	0.24	76.8862	0.24	86.8914	0.25097	44.9211
0.2472	73.2655	0.2674	60.2973	0.26392	63.9458	0.24	77.6467	0.24	87.2771	0.2514	44.8232
0.2472	73.2825	0.2674	61.0283	0.26434	63.9575	0.24	77.1895	0.24	87.6694	0.25183	43.17
0.2472	73.458	0.2674	60.6375	0.26466	63.6568	0.241	78.091	0.241	87.7302	0.25226	44.8248
0.24823	73.8599	0.26841	61.2896	0.26508	63.184	0.241	78.3033	0.241	88.1071	0.25269	45.3778
0.24823	74.4713	0.26841	60.8526	0.2655	62.7324	0.242	77.7283	0.242	88.59	0.25312	44.9252
0.24926	73.9233	0.26942	60.7738	0.26592	63.6058	0.242	78.3884	0.242	88.5182	0.25355	46.478
0.24926	75.188	0.26942	61.5667	0.26634	64.1519	0.242	78.6287	0.242	88.3646	0.25398	45.2016
0.24926	75.2152	0.26942	61.0317	0.26676	65.1103	0.243	78.3255	0.243	88.7447	0.25441	45.735
0.25029	75.2876	0.27043	61.7987	0.26718	65.8051	0.243	79.0101	0.243	88.9227	0.25483	45.377
0.25029	74.6321	0.27043	62.5207	0.2676	64.0584	0.244	78.5039	0.244	88.5193	0.25526	44.749
0.25132	74.9219	0.27144	61.908	0.26802	64.4845	0.244	80.0691	0.244	89.1504	0.25569	46.2407
0.25132	76.2568	0.27144	61.9474	0.26844	63.6037	0.244	79.2317	0.244	90.0765	0.25612	47.0823
0.25132	76.3904	0.27144	61.7931	0.26886	64.477	0.245	79.0229	0.245	89.9638	0.25655	45.8525
0.25235	75.9919	0.27245	61.9237	0.26928	65.7892	0.245	80.167	0.245	89.5372	0.25698	46.0449
0.25235	76.6452	0.27245	62.666	0.2697	66.2577	0.246	79.7215	0.246	89.903	0.25741	45.9234
0.25338	76.0779	0.27346	62.818	0.27012	66.568	0.246	79.5116	0.246	89.5559	0.25784	46.1599
0.25338	76.7289	0.27346	63.1638	0.27054	65.6404	0.247	80.1635	0.247	90.4611	0.25827	46.6411
0.25441	76.13	0.27447	62.9216	0.27096	65.3089	0.247	80.2557	0.247	90.8611	0.2587	46.7121
0.25441	77.1116	0.27447	63.3722	0.27138	66.1207	0.247	81.2016	0.247	90.4522	0.25913	47.3384
0.25441	77.9676	0.27447	63.1661	0.2718	65.9687	0.248	79.8778	0.248	90.8291	0.25956	47.8253
0.25544	76.9293	0.27548	63.9725	0.27222	66.722	0.248	80.3117	0.248	91.3297	0.25999	46.5326
0.25544	77.5849	0.27548	64.1324	0.27264	66.6253	0.249	80.6172	0.249	90.8501	0.26042	46.4568
0.25647	78.0898	0.27649	63.8711	0.27306	67.4477	0.249	80.5636	0.249	91.6547	0.26085	47.3898
0.25647	77.1841	0.27649	64.8713	0.27348	67.4657	0.249	80.6452	0.249	91.2435	0.26128	46.6028
0.25647	78.331	0.27649	64.7294	0.2739	67.3021	0.25	81.2156	0.25	91.5618	0.26171	47.4991
0.2575	77.9664	0.2775	64.3791	0.27432	66.7751	0.25	81.8162	0.25	92.4128	0.26214	47.8971
0.2575	78.1884	0.2775	65.3905	0.27474	66.8304	0.251	81.7684	0.251	92.2702	0.26257	47.9705
0.25853	78.8598	0.27851	64.9321	0.27516	66.7294	0.251	80.8808	0.251	91.9851	0.263	48.4541
0.25853	78.9922	0.27851	65.618	0.27558	68.1223	0.251	82.1159	0.251	92.5896	0.26343	47.327
0.25853	78.9175	0.27851	65.912	0.276	69.1519	0.252	81.6121	0.252	92.7278	0.26386	47.2879
0.25956	79.4711	0.27952	65.7814	0.27642	69.0382	0.252	81.8862	0.252	92.9842	0.26429	48.1793
0.25956	79.3104	0.27952	66.144	0.27684	68.0002	0.253	82.9242	0.253	92.3697	0.26472	47.2194
0.26059	78.9447	0.28053	65.493	0.27726	67.7579	0.253	83.5365	0.253	93.2052	0.26515	49.3342
0.26059	79.6987	0.28053	65.5313	0.27768	67.7112	0.253	83.1085	0.253	93.9346	0.26558	48.8146
0.26059	81.0008	0.28053	66.2499	0.2781	68.2669	0.254	82.7761	0.254	94.0639	0.26601	48.1654
0.26162	79.9308	0.28154	66.2319	0.27852	69.3495	0.254	82.8775	0.254	93.8241	0.26644	49.0577
0.26162	80.7528	0.28154	67.4033	0.27894	70.5214	0.255	83.9424	0.255	93.6329	0.26687	47.8278
0.26265	80.6532	0.28255	66.6926	0.27936	70.327	0.255	82.9638	0.255	93.4903	0.2673	48.888
0.26265	80.1471	0.28255	67.0214	0.27978	69.3729	0.256	83.4875	0.256	94.0341	0.26773	50.2027
0.26368	80.266	0.28356	67.4979	0.2802	68.1468	0.256	84.0205	0.256	94.2551	0.26815	48.5969
0.26368	80.9963	0.28356	66.0201	0.28062	68.9256	0.256	84.445	0.256	95.1028	0.26858	50.3414
0.26368	81.7967	0.28356	67.3616	0.28104	70.0422	0.257	84.3191	0.257	94.7955	0.26901	49.0112
0.26471	81.9983	0.28457	68.1996	0.28146	70.7435	0.257	83.9739	0.257	94.6696	0.26944	48.3449
0.26471	81.2838	0.28457	68.2367	0.28188	71.4787	0.258	84.3937	0.258	94.7104	0.26987	50.0535
0.26574	82.2666	0.28558	68.6951	0.2823	71.2057	0.258	85.5075	0.258	95.6023	0.2703	49.0919
0.26574	82.3266	0.28558	67.8932	0.28272	70.7753	0.258	84.2783	0.258	95.8355	0.27073	49.8863
0.26574	81.5997	0.28558	68.7481	0.28314	70.7318	0.259	85.7548	0.259	95.7404	0.27116	50.6423
0.26677	81.9835	0.28659	68.7864	0.28356	69.4281	0.259	85.9986	0.259	95.4918	0.27159	49.7468
0.26677	83.452	0.28659	68.435	0.28398	71.1015	0.26	86.275	0.26	96.4654	0.27202	51.1186
0.2678	83.3603	0.2876	69.122	0.2844	72.2841	0.26	86.1758	0.26	96.4091	0.27245	49.7044
0.2678	83.1656	0.2876	69.7978	0.28482	72.0174	0.261	85.3209	0.26	95.9405	0.27288	49.556
0.2678	83.0037	0.2876	70.1301	0.28524	72.5199	0.261	86.5234	0.261	96.7174	0.27331	50.9726
0.26883	84.1302	0.28861	69.9014	0.28566	72.2947	0.261	86.9468	0.261	97.2169	0.27374	50.2182
0.26883	83.2777	0.28861	69.7359	0.28608	71.093	0.262	86.6482	0.262	96.492	0.27417	51.0387
0.26986	83.7158	0.28962	70.4758	0.2865	70.9815	0.262	87.7643	0.262	97.3606	0.2746	51.4563
0.26986	84.2933	0.28962	69.9003	0.28692	71.8984	0.262	86.5747	0.262	97.6789	0.27503	51.0844
0.26986	84.9352	0.29063	70.0974	0.28734	72.5964	0.263	87.2477	0.263	97.3043	0.27546	51.1512
0.27089	85.1979	0.29063	70.789	0.28776	73.6769	0.263	86.7007	0.263	97.2932	0.27589	50.3479
0.27089	84.4835	0.29063	70.9635	0.28828	74.5078	0.264	87.3946	0.264	97.7032	0.27632	50.6896
0.27192	85.1413	0.29164	71.164	0.2887	72.6676	0.264	88.5796	0.264	97.8602	0.27675	52.439
0.27192	85.6021	0.29164	70.9545	0.28912	72.3595	0.265	87.699	0.265	98.7509	0.27718	51.661
0.27295	84.6578	0.29265	71.03	0.28954	72.7898	0.265	88.0291	0.265	98.3575	0.27761	51.6006
0.27295	86.0414	0.29265	71.4907	0.28996	72.828	0.265	89.1068	0.265	98.3398	0.27804	51.8208
0.27295	86.0867	0.29265	70.9264	0.29038	74.2199	0.266	87.9008	0.266	98.5498	0.27847	51.5362
0.27398	86.4535	0.29366	72.1203	0.2908	74.7256	0.266	88.3323	0.266	98.5067	0.2789	51.9049
0.27398	85.6757	0.29366	72.2577	0.29122	75.0613	0.267	88.2472	0.267	99.1687	0.27933	51.7336
0.27501	85.7561	0.29467	72.5381	0.29154	74.971	0.267	89.4741	0.267	100.525	0.27976	52.5304
0.27501	86.8441	0.29467	72.5302	0.29196	73.4358	0.268	89.5464	0.267	100.248	0.28019	53.4748
0.27501	86.586	0.29467	72.4064	0.29238	73.8363	0.268	89.5558	0.268	99.9036	0.28062	52.0851
0.27604	86.7219	0.29568	72.8715	0.2928	74.3718	0.268	90.0386	0.268	99.8682	0.28105	52.0084
0.27604	87.8427	0.29568	73.0574	0.29322	74.6523	0.269	89.6094	0.269	100.419	0.28148	52.7808
0.27707	86.7196	0.29669	72.9887	0.29364	75.9304	0.269	89.298	0.269	100.828	0.28191	52.4146
0.27707	87.2064	0.29669	74.1217	0.29406	76.2619	0.269	89.417	0.269	101.262	0.28233	52.55
0.27707	87.0717	0.29669	73.5789	0.29448	76.2885	0.27	89.27	0.27	101.025	0.28276	53.1486
0.2781	88.5028	0.2977	74.4202	0.2949	75.8508	0.27	91.0417	0.27	101.643	0.28319	53.3443
0.2781	89.0338	0.2977	74.1488	0.29542	74.3888	0.271	90.2497	0.271	101.168	0.28362	54.5791
0.27913	87.7352	0.29871	74.0665	0.29584	74.6565	0.271	90.5915	0.271	100.723	0.28405	53.0931
0.27913	88.1926	0.29871	74.8392	0.29626	76.0144	0.272	91.114	0.272	101.518	0.28448	52.0908
0.28016	89.1674	0.29972	74.4056	0.29668	77.3478	0.272	90.097	0.272	102.303	0.28491	53.7904
0.28016	88.5379	0.29972	74.7232	0.297	77.742	0.272	90.1984	0.272	102.041	0.28534	53.5817
0.28016	89.7913	0.29972	75.5735	0.29752	77.3488	0.273	90.9274	0.273	102.133	0.28577	53.8361
0.28119	89.5184	0.30073	74.6218	0.29784	77.0322	0.273	92.1205	0.273	102.337	0.2862	54.8841
0.28119	89.8264	0.30073	75.4733	0.29826	75.7073	0.274	92.503	0.274	102.9	0.28663	53.5768
0.28222	89.4607	0.30174	75.114	0.29868	75.5947	0.274	91.0615	0.274	102.241	0.28706	54.6811
0.28222	89.8332	0.30174	75.7155	0.2991	77.1045	0.274	92.2336	0.274	102.514	0.28749	53.4422
0.28222	90.6642	0.30174	76.0939	0.29962	78.6132	0.275	91.7986	0.275	102.904	0.28792	53.2416
0.28325	90.5748	0.30275	75.8855	0.30004	79.3442	0.275	91.9106	0.275	103.616	0.28835	55.5896
0.28325	90.0664	0.30275	76.2313	0.30047	78.3964	0.276	92.6838	0.276	103.496	0.28878	54.9208
0.28428	90.722	0.30376	76.5343	0.30088	77.2511	0.276	92.4191	0.276	103.998	0.28921	55.1035
0.28428	90.9077	0.30376	76.3226	0.3012	77.6963	0.277	93.0279	0.277	104.441	0.28964	55.7168
0.28428	91.8712	0.30376	76.5433	0.30162	77.8227	0.277	93.3358	0.277	104.079	0.29007	53.3427
0.28531	90.9733	0.30477	76.7258	0.30204	78.2116	0.277	92.6465	0.277	103.533	0.2905	55.5692
0.28531	91.6436	0.30477	77.9963	0.30246	79.6374	0.278	93.9959	0.278	103.845	0.29093	54.5302
0.28634	91.3537	0.30578	77.4905	0.30288	79.8892	0.278	93.1503	0.278	105.047	0.29136	55.4975
0.28634	91.2179	0.30578	77.5401	0.3033	80.3163	0.278	93.6297	0.278	105.592	0.29179	56.7437
0.28634	92.1225	0.30578	78.1765	0.30372	79.3261	0.279	93.9154	0.279	105.211	0.29222	55.6214
0.28737	92.7679	0.30679	78.3477	0.30414	77.912	0.279	94.2455	0.279	105.303	0.29265	56.6539
0.28737	92.6309	0.30679	78.2519	0.30456	79.375	0.28	94.7528	0.28	104.89	0.29308	56.3962
0.2884	93.0068	0.3078	78.4581	0.30509	79.58	0.28	94.5079	0.28	105.063	0.29351	54.4519
0.2884	91.9787	0.3078	78.5211	0.3054	80.4821	0.281	94.298	0.281	105.418	0.29394	56.8399
0.28943	93.5548	0.30881	79.4177	0.30582	81.0579	0.281	95.3348	0.281	105.867	0.29437	55.8514
0.28943	93.7642	0.30881	78.6	0.30635	80.9889	0.281	94.4869	0.281	105.919	0.2948	56.8774
0.28943	93.2796	0.30881	79.0167	0.30677	81.263	0.282	95.259	0.282	106.49	0.29523	57.0185
0.29046	93.7303	0.30982	79.5123	0.30719	79.3612	0.282	96.2935	0.282	106.671	0.29566	56.7559
0.29046	93.7404	0.30982	79.6283	0.3075	79.9965	0.283	96.1617	0.283	106.29	0.29608	57.1188
0.29149	94.0144	0.31083	79.6373	0.30792	81.0186	0.283	95.6439	0.283	106.108	0.29651	57.1343
0.29149	94.8059	0.31083	79.4875	0.30834	81.4181	0.283	95.7745	0.283	106.603	0.29694	55.579
0.29149	94.302	0.31083	80.0878	0.30876	82.9906	0.284	95.8736	0.284	106.834	0.29737	57.56
0.29252	94.893	0.31184	80.6251	0.30918	82.0556	0.284	96.3063	0.284	107.544	0.2978	57.7778
0.29252	94.1005	0.31184	79.8209	0.3096	82.3031	0.285	96.2994	0.285	107.482	0.29823	57.8683
0.29355	94.7334	0.31285	80.9314	0.31002	81.3448	0.285	97.4423	0.285	107.799	0.29866	57.4907
0.29355	95.2395	0.31285	80.6093	0.31044	80.7817	0.285	96.4755	0.285	107.756	0.29909	57.7868
0.29355	95.972	0.31285	81.1499	0.31086	82.2819	0.286	97.3723	0.286	108.007	0.29952	57.6832
0.29458	95.6448	0.31386	81.578	0.31139	82.8705	0.286	96.8475	0.286	107.825	0.29995	57.8765
0.29458	95.3629	0.31386	81.0227	0.3117	84.3845	0.287	97.0901	0.287	107.84	0.30038	57.2501
0.29561	95.5916	0.31487	81.4619	0.31212	83.6419	0.287	97.875	0.287	108.642	0.30081	58.9106
0.29561	95.9483	0.31487	81.8449	0.31254	82.4434	0.288	96.5874	0.288	109.797	0.30124	58.8617
0.29664	95.912	0.31588	81.8167	0.31296	82.8291	0.288	97.7701	0.288	108.928	0.30167	57.9042
0.29664	97.3318	0.31588	82.5488	0.31338	82.437	0.288	99.151	0.288	108.949	0.3021	58.3226
0.29664	97.3533	0.31588	82.6018	0.3138	83.7332	0.289	97.6616	0.289	109.299	0.30253	59.0892
0.29767	97.3726	0.31689	83.1334	0.31422	83.9479	0.289	98.5806	0.289	109.038	0.30296	58.3487
0.29767	96.6593	0.31689	82.5567	0.31464	84.8148	0.29	98.3381	0.29	109.559	0.30339	58.8307
0.2987	97.5028	0.3179	82.8428	0.31506	85.0783	0.29	98.8186	0.29	110.461	0.30382	58.7728
0.2987	98.2467	0.3179	83.5073	0.31548	83.6025	0.29	99.2513	0.29	110.305	0.30425	59.5827
0.2987	97.839	0.3179	82.9994	0.3159	83.9479	0.291	98.9107	0.291	110.531	0.30468	59.5394
0.29973	97.8775	0.31891	83.1525	0.31632	84.4228	0.291	99.7796	0.291	110.097	0.30511	58.4074
0.29973	99.2872	0.31891	83.7596	0.31674	84.8159	0.292	99.9872	0.292	110.493	0.30554	59.7458
0.30076	98.5852	0.31992	83.7529	0.31716	85.5702	0.292	99.7085	0.292	110.898	0.30597	60.1014
0.30076	99.7876	0.31992	84.3239	0.31758	85.2834	0.292	99.6711	0.292	110.588	0.3064	58.9751
0.30076	98.9498	0.31992	84.414	0.318	85.9124	0.293	99.7738	0.293	110.51	0.30683	60.2408
0.30179	98.7245	0.32093	84.3509	0.31842	86.2183	0.293	101.058	0.293	111.98	0.30726	59.8999
0.30179	99.2781	0.32093	83.7923	0.31884	85.4736	0.294	100.505	0.294	111.792	0.30769	60.1862
0.30282	99.7299	0.32194	84.0142	0.31926	85.7572	0.294	100.681	0.294	111.629	0.30812	60.7359
0.30282	100.334	0.32194	85.4716	0.31968	85.975	0.294	100.972	0.294	112.113	0.30855	59.002
0.30282	101.265	0.32194	85.0447	0.3201	86.6189	0.295	100.656	0.295	112.436	0.30898	60.7155
0.30385	100.179	0.32295	85.4356	0.32052	87.369	0.295	101.439	0.295	111.732	0.3094	60.8019
0.30385	100.725	0.32295	86.0866	0.32094	86.4627	0.296	102.102	0.296	112.132	0.30983	60.2759
0.30488	100.028	0.32396	85.2621	0.32136	87.0449	0.296	101.659	0.296	112.697	0.31026	61.9731
0.30488	100.747	0.32396	85.974	0.32178	87.4657	0.297	102.301	0.297	113.327	0.31069	60.134
0.30591	101.252	0.32497	85.7645	0.3222	87.1905	0.297	101.557	0.297	113.46	0.31112	60.3526
0.30591	101.844	0.32497	86.2015	0.32262	87.5794	0.297	102.638	0.297	113.166	0.31155	61.4789
0.30591	102.267	0.32497	87.1937	0.32304	87.0354	0.298	102.408	0.298	112.981	0.31198	60.1813
0.30694	102.331	0.32598	87.0124	0.32346	88.0044	0.298	102.576	0.298	113.415	0.31241	62.5391
0.30694	101.629	0.32598	87.4697	0.32388	88.508	0.299	103.163	0.299	113.665	0.31284	61.4748
0.30797	102.38	0.32699	87.1329	0.3243	87.9746	0.299	103.224	0.299	114.056	0.31327	61.1102
0.30797	102.283	0.32699	86.8345	0.32472	88.6514	0.299	103.105	0.299	114.202	0.3137	62.279
0.30797	103.085	0.32699	88.4091	0.32514	88.8926	0.3	103.683	0.3	114.156	0.31413	60.3477
0.309	103.017	0.328	87.6578	0.32556	88.9808	0.3	103.158	0.3	113.783	0.31456	61.3941
0.309	103.583	0.328	88.0306	0.32598	88.7417	0.301	104.15	0.301	114.816	0.31499	63.2903
0.31003	103.896	0.32901	88.6264	0.3264	88.4208	0.301	103.533	0.301	115.185	0.31542	62.0579
0.31003	103.481	0.32901	88.3865	0.32682	89.7255	0.301	104.06	0.301	114.661	0.31585	62.6957
0.31003	103.674	0.32901	88.3527	0.32724	89.7627	0.302	104.575	0.302	114.416	0.31628	61.9054
0.31106	103.796	0.33002	88.4699	0.32766	89.6586	0.302	104.918	0.302	115.453	0.31671	61.7896
0.31106	103.597	0.33002	89.0083	0.32808	90.1813	0.303	104.616	0.303	115.573	0.31714	62.8678
0.31209	104.449	0.33103	89.3473	0.3285	90.2887	0.303	104.58	0.303	115.827	0.31757	62.2814
0.31209	104.614	0.33103	88.8224	0.32892	90.0623	0.304	104.487	0.304	115.901	0.318	62.6916
0.31312	105.273	0.33204	89.3856	0.32934	90.2802	0.304	105.211	0.304	115.681	0.31843	64.008
0.31312	105.125	0.33204	89.5376	0.32976	90.4523	0.304	104.922	0.304	116.136	0.31886	62.5326
0.31312	104.801	0.33204	89.8856	0.33018	91.4627	0.305	106.332	0.305	116.26	0.31929	62.7479
0.31415	104.957	0.33305	89.6694	0.3306	91.6284	0.305	106.073	0.305	116.595	0.31972	63.1916
0.31415	104.936	0.33305	90.0782	0.33102	91.4414	0.306	106.205	0.306	117.657	0.32015	63.3131
0.31518	105.684	0.33406	90.8104	0.33144	90.8305	0.306	105.954	0.306	117.058	0.32058	63.6304
0.31518	106.137	0.33406	91.0401	0.33186	91.2821	0.306	105.75	0.306	116.919	0.32101	63.5945
0.31518	106.065	0.33406	90.8971	0.33228	92.1289	0.307	106.567	0.307	117.281	0.32144	63.7021
0.31621	107.161	0.33507	91.5402	0.3327	91.6082	0.307	107.603	0.307	117.846	0.32187	64.6719
0.31621	106.352	0.33507	91.1032	0.33312	92.5538	0.308	106.998	0.308	117.95	0.3223	63.716
0.31724	106.303	0.33608	91.1911	0.33354	93.7512	0.308	107.467	0.308	118.757	0.32273	63.3058
0.31724	106.881	0.33608	91.6033	0.33396	92.0683	0.308	106.931	0.308	118.253	0.32316	64.6352
0.31724	106.804	0.33608	92.4356	0.33438	92.1405	0.309	108.119	0.309	118.071	0.32358	64.229
0.31827	107.652	0.33709	92.5832	0.3348	92.234	0.309	107.964	0.309	118.319	0.32401	64.6262
0.31827	107.711	0.33709	92.5111	0.33522	93.1138	0.31	107.915	0.31	118.721	0.32444	65.2101
0.3193	107.945	0.3381	92.8816	0.33564	93.6184	0.31	108.427	0.31	119.048	0.32487	64.0308
0.3193	108.803	0.3381	92.7364	0.33606	93.5706	0.31	107.994	0.31	119.191	0.3253	65.202
0.3193	107.593	0.3381	93.2049	0.33648	94.58	0.311	108.775	0.311	118.8	0.32573	63.9648
0.32033	107.98	0.33911	94.071	0.3369	94.4408	0.311	110.104	0.311	119.572	0.32616	64.0112
0.32033	108.092	0.33911	93.4854	0.33732	93.6142	0.312	109.157	0.312	119.609	0.32659	66.4898
0.32136	109.281	0.34012	94.2321	0.33774	93.7853	0.312	109.563	0.312	119.794	0.32702	64.9736
0.32136	109.912	0.34012	93.9809	0.33816	93.5834	0.313	108.895	0.313	119.448	0.32745	65.6228
0.32239	108.901	0.34113	94.0327	0.33858	95.1441	0.313	109.377	0.313	120.157	0.32788	65.7606
0.32239	109.245	0.34113	95.3021	0.339	95.6138	0.313	110.063	0.313	120.431	0.32831	63.9117
0.32239	109.891	0.34113	95.1264	0.33942	95.6467	0.314	110.34	0.314	120.945	0.32874	66.0225
0.32342	109.548	0.34214	95.3517	0.33984	95.4608	0.314	110.943	0.314	120.473	0.32917	65.4401
0.32342	110.85	0.34214	95.6738	0.34026	95.7115	0.315	110.922	0.315	120.713	0.3296	66.0208
0.32445	110.009	0.34315	95.3246	0.34069	95.1452	0.315	110.561	0.315	121.207	0.33003	67.6299
0.32445	111.072	0.34315	95.8653	0.34111	94.8265	0.315	111.03	0.315	121.329	0.33046	65.2281
0.32445	111.491	0.34315	95.6445	0.34152	95.8358	0.316	110.12	0.316	120.854	0.33089	66.3642
0.32548	111.017	0.34416	96.746	0.34195	97.1766	0.316	111.467	0.316	121.906	0.33132	66.3634
0.32548	111.504	0.34416	97.1098	0.34237	97.1958	0.317	111.34	0.317	122.19	0.33175	65.0478
0.32651	112.062	0.34517	96.7427	0.34279	97.336	0.317	111.459	0.317	122.115	0.33218	67.4253
0.32651	111.627	0.34517	97.1143	0.34321	96.1471	0.317	112.053	0.317	121.724	0.33261	66.7956
0.32651	112.004	0.34517	97.2991	0.34363	96.0738	0.318	111.685	0.318	122.257	0.33304	66.8185
0.32754	112.081	0.34618	97.5469	0.34405	96.6646	0.318	111.777	0.318	122.212	0.33347	67.6544
0.32754	113.051	0.34618	98.0627	0.34447	96.996	0.319	112.048	0.319	122.742	0.3339	66.2133
0.32857	112.496	0.34719	98.1449	0.34489	98.0351	0.319	111.576	0.319	122.536	0.33433	67.5044
0.32857	113.22	0.34719	98.7227	0.34531	99.4089	0.32	112.857	0.32	123.017	0.33476	67.0191
0.3296	112.995	0.3482	98.7137	0.34573	98.0245	0.32	112.249	0.32	123.302	0.33519	66.6529
0.3296	113.491	0.3482	98.9818	0.34615	97.9437	0.32	113.275	0.32	123.347	0.33562	68.2351
0.3296	113.749	0.3482	98.8996	0.34657	96.8834	0.321	113.613	0.321	122.775	0.33605	67.9782
0.33063	113.254	0.34921	99.162	0.34699	97.7621	0.321	113.077	0.321	123.757	0.33648	68.0589
0.33063	114.077	0.34921	99.4087	0.34741	99.0179	0.322	113.151	0.322	124.363	0.33691	68.302
0.33166	114.787	0.35022	99.5573	0.34783	99.682	0.322	113.315	0.322	124.416	0.33733	66.7891
0.33166	114.193	0.35022	99.6159	0.34825	99.9221	0.322	113.69	0.322	124.001	0.33776	67.9146
0.33166	115.221	0.35022	100.577	0.34867	99.8647	0.323	114.173	0.323	124.392	0.33819	67.7971
0.33269	114.829	0.35123	100.31	0.34909	99.258	0.323	113.713	0.323	124.664	0.33862	68.4692
0.33269	115.031	0.35123	100.901	0.34951	98.9318	0.324	115.052	0.324	125.18	0.33905	69.4691
0.33372	115.234	0.35224	100.5	0.34993	98.799	0.324	114.326	0.324	124.955	0.33948	68.4072
0.33372	114.834	0.35224	100.769	0.35035	100.836	0.324	114.772	0.324	125.699	0.33991	67.6683
0.33372	116.054	0.35224	101.131	0.35077	101.053	0.325	115.143	0.325	125.581	0.34034	68.4145
0.33475	116.672	0.35325	101.338	0.35119	101.637	0.325	114.67	0.325	125.848	0.34077	68.3477
0.33475	115.922	0.35325	101.395	0.35161	100.952	0.326	115.491	0.326	125.562	0.3412	69.6509
0.33578	116.471	0.35426	102.25	0.35203	100.147	0.326	115.733	0.326	126.482	0.34163	69.4365
0.33578	116.367	0.35426	102.035	0.35245	100.47	0.326	115.366	0.326	125.874	0.34206	69.0075
0.33578	116.836	0.35426	102.325	0.35287	100.617	0.327	116.405	0.327	126.428	0.34249	69.381
0.33681	116.789	0.35527	102.033	0.35329	100.907	0.327	115.749	0.327	126.579	0.34292	69.2016
0.33681	117.149	0.35527	102.767	0.35371	103.332	0.328	116.264	0.328	127.29	0.34335	68.4398
0.33784	117.58	0.35628	102.81	0.35413	102.819	0.328	115.666	0.328	127.185	0.34378	70.1118
0.33784	117.679	0.35628	103.296	0.35455	102.062	0.329	116.426	0.329	127.116	0.34421	70.4665
0.33887	118.311	0.35729	103.747	0.35497	101.074	0.329	117.167	0.329	127.104	0.34464	70.115
0.33887	118.167	0.35729	103.721	0.35539	101.54	0.329	117.037	0.329	127.749	0.34507	70.1835
0.33887	117.678	0.35729	103.398	0.35581	102.238	0.33	117.917	0.33	127.016	0.3455	69.6868
0.3399	118.82	0.3583	104.292	0.35623	103.072	0.33	117.86	0.33	127.817	0.34593	70.1166
0.3399	118.352	0.3583	103.593	0.35665	103.03	0.331	116.815	0.331	128.166	0.34636	70.7699
0.34093	118.859	0.35931	104.692	0.35707	104.633	0.331	117.717	0.331	128.664	0.34679	69.3321
0.34093	119.516	0.35931	104.467	0.35749	103.878	0.331	117.575	0.331	127.944	0.34722	71.5162
0.34093	119.379	0.35931	105.03	0.35791	103.105	0.332	119.02	0.332	128.43	0.34765	71.1182
0.34196	119.437	0.36032	105.472	0.35833	102.425	0.332	119.099	0.332	128.744	0.34808	70.672
0.34196	119.639	0.36032	104.898	0.35875	103.673	0.333	118.426	0.333	128.816	0.34851	71.6736
0.34299	119.022	0.36133	105.409	0.35917	104.876	0.333	118.803	0.333	128.569	0.34894	70.1851
0.34299	120.003	0.36133	105.777	0.35959	104.959	0.333	118.94	0.333	129.667	0.34937	71.0325
0.34299	120.342	0.36133	105.372	0.36001	105.093	0.334	118.594	0.334	129.507	0.3498	71.7087
0.34402	120.6	0.36234	106.061	0.36053	105.563	0.334	119.634	0.334	129.184	0.35023	70.5782
0.34402	120.532	0.36234	105.712	0.36085	105.393	0.335	119.677	0.335	129.321	0.35065	72.6196
0.34505	121.411	0.36335	106.875	0.36127	105.308	0.335	120.563	0.335	130.325	0.35108	71.7943
0.34505	121.074	0.36335	107.259	0.36169	103.989	0.336	119.434	0.336	130.046	0.35151	71.5439
0.34608	121.014	0.36436	106.525	0.36211	105.974	0.336	120.154	0.336	130.592	0.35194	72.2665
0.34608	121.612	0.36436	107.335	0.36253	106.348	0.336	120.635	0.336	130.719	0.35237	71.2992
0.34608	121.339	0.36436	107.424	0.36295	106.217	0.337	119.985	0.337	130.975	0.3528	72.8708
0.34711	121.746	0.36537	107.834	0.36337	106.762	0.337	120.865	0.337	130.837	0.35323	72.9328
0.34711	123.47	0.36537	108.452	0.36379	106.656	0.338	121.074	0.338	131.245	0.35366	71.7307
0.34814	122.19	0.36638	107.961	0.36421	106.901	0.338	120.817	0.338	130.692	0.35409	72.9418
0.34814	123.261	0.36638	108.947	0.36463	106.153	0.338	122.196	0.338	131.367	0.35452	72.2078
0.34814	123.101	0.36638	108.259	0.36505	105.735	0.339	121.313	0.339	131.768	0.35495	72.9736
0.34917	122.667	0.36739	108.65	0.36547	107.569	0.339	121.95	0.339	131.577	0.35538	74.064
0.34917	123.506	0.36739	109.826	0.36589	107.567	0.34	122.068	0.34	131.852	0.35581	72.5479
0.3502	124.225	0.3684	109.672	0.36631	108.516	0.34	121.746	0.34	132.558	0.35624	73.4483
0.3502	123.964	0.3684	109.972	0.36673	107.765	0.34	122.156	0.34	131.601	0.35667	73.4629
0.3502	124.762	0.3684	109.808	0.36715	107.874	0.341	123.029	0.341	131.867	0.3571	72.3595
0.35123	124.354	0.36941	109.663	0.36757	108.012	0.341	123.52	0.341	132.044	0.35753	73.6057
0.35123	124.96	0.36941	109.889	0.36799	107.758	0.342	123.349	0.342	132.57	0.35796	73.94
0.35226	124.461	0.37042	109.949	0.36841	108.568	0.342	122.823	0.342	133.105	0.35839	73.7296
0.35226	125.1	0.37042	111.257	0.36883	109.436	0.342	123.38	0.342	133.64	0.35882	74.1391
0.35226	125.08	0.37042	111.086	0.36925	109.551	0.343	122.82	0.343	133.193	0.35925	73.0486
0.35329	125.515	0.37143	111.221	0.36967	110.097	0.343	124.022	0.343	133.395	0.35968	74.5893
0.35329	125.935	0.37143	110.912	0.37009	108.648	0.344	124.134	0.344	133.242	0.36011	74.5868
0.35432	126.415	0.37244	111.024	0.37051	109.847	0.344	123.524	0.344	134.163	0.36054	74.2467
0.35432	126.343	0.37244	111.992	0.37093	110.195	0.345	124.348	0.345	133.893	0.36097	74.1513
0.35535	127.06	0.37345	112.311	0.37135	110.007	0.345	123.878	0.345	134.311	0.3614	74.3111
0.35535	125.842	0.37345	112.125	0.37177	110.211	0.345	124.173	0.345	134.668	0.36183	74.6855
0.35535	126.506	0.37345	112.709	0.37219	110.853	0.346	125.226	0.346	134.68	0.36226	75.1161
0.35638	127.112	0.37446	112.323	0.37261	111.082	0.346	124.265	0.346	135.075	0.36269	74.8192
0.35638	127.794	0.37446	113.002	0.37303	111.559	0.347	125.673	0.347	135.058	0.36312	75.4024
0.35741	127.802	0.37547	113.169	0.37345	110.119	0.347	125.754	0.347	134.511	0.36355	75.1341
0.35741	127.686	0.37547	113.185	0.37387	111.521	0.347	125.581	0.347	135.59	0.36398	74.6137
0.35741	127.718	0.37547	113.634	0.37429	111.69	0.348	125.666	0.348	134.916	0.36441	74.6798
0.35844	128.184	0.37648	113.691	0.37471	111.349	0.348	125.539	0.348	135.027	0.36483	76.3737
0.35844	128.073	0.37648	114.159	0.37513	111.347	0.349	126.249	0.349	136.186	0.36526	75.4554
0.35947	128.726	0.37749	114.324	0.37555	112.443	0.349	126.304	0.349	136.215	0.36569	76.2147
0.35947	128.631	0.37749	113.858	0.37597	112.528	0.349	126.11	0.349	135.802	0.36612	75.435
0.35947	129.573	0.37749	114.684	0.37639	112.797	0.35	127.556	0.35	136.495	0.36655	75.4097
0.3605	129.157	0.3785	114.259	0.37681	112.095	0.35	126.839	0.35	135.96	0.36698	76.5719
0.3605	129.308	0.3785	114.918	0.37723	112.817	0.351	127.075	0.351	136.712	0.36741	75.939
0.36153	130.077	0.37951	115.45	0.37765	112.851	0.351	126.633	0.351	137.156	0.36784	75.8893
0.36153	129.266	0.37951	115.237	0.37807	113.631	0.352	126.439	0.352	137.264	0.36827	76.6217
0.36256	129.743	0.38052	116.08	0.37849	113.277	0.352	127.704	0.352	137.193	0.3687	75.5353
0.36256	130.87	0.38052	115.964	0.37891	114.016	0.352	127.449	0.352	137.567	0.36913	77.5155
0.36256	130.063	0.38052	115.214	0.37933	114.509	0.353	127.108	0.353	137.357	0.36956	76.8973
0.36359	130.985	0.38153	116.085	0.37975	114.313	0.353	127.994	0.353	138.224	0.36999	76.5744
0.36359	131.046	0.38153	116.247	0.38017	113.546	0.354	127.198	0.354	138.114	0.37042	77.5245
0.36462	130.862	0.38254	116.954	0.38059	114.679	0.354	128.304	0.354	138.39	0.37085	75.8762
0.36462	130.886	0.38254	116.986	0.38101	114.654	0.354	127.729	0.354	138.1	0.37128	77.0009
0.36462	131.631	0.38254	116.792	0.38143	115.51	0.355	128.564	0.355	138.734	0.37171	78.4959
0.36565	131.919	0.38355	117.474	0.38195	115.461	0.355	128.753	0.355	139.19	0.37214	76.9422
0.36565	131.998	0.38355	117.355	0.38227	115.783	0.356	128.453	0.356	138.953	0.37257	78.513
0.36668	131.963	0.38456	117.461	0.38269	115.578	0.356	129.189	0.356	139.089	0.373	77.0531
0.36668	132.206	0.38456	117.822	0.38311	115.214	0.356	129.728	0.356	139.397	0.37343	77.2864
0.36668	132.142	0.38456	117.957	0.38353	115.706	0.357	129.392	0.357	139.347	0.37386	79.2111
0.36771	133.152	0.38557	118.836	0.38395	116.157	0.357	129.936	0.357	139.862	0.37429	77.6118
0.36771	132.935	0.38557	118.264	0.38437	117.031	0.358	129.38	0.358	139.461	0.37472	78.566
0.36874	133.147	0.38658	118.9	0.38479	117.842	0.358	130.71	0.358	140.556	0.37515	78.964
0.36874	133.763	0.38658	118.831	0.38521	116.415	0.359	130.094	0.358	140.149	0.37558	78.0302
0.36874	133.663	0.38658	118.796	0.38574	116.673	0.359	130.988	0.359	140.002	0.37601	79.225
0.36977	133.812	0.38759	119.438	0.38605	116.426	0.359	131.702	0.359	140.303	0.37644	78.5032
0.36977	134.055	0.38759	119.592	0.38647	117.132	0.36	130.982	0.36	140.88	0.37687	78.964
0.3708	133.946	0.3886	120.016	0.38689	117.801	0.36	129.99	0.36	141.279	0.3773	79.5692
0.3708	134.732	0.3886	120.402	0.38731	118.269	0.361	129.6	0.361	141.864	0.37773	77.9184
0.37183	134.339	0.38961	119.789	0.38773	118.469	0.361	129.98	0.361	141.009	0.37816	79.3906
0.37183	134.738	0.38961	120.407	0.38815	118.972	0.361	130.673	0.361	141.649	0.37858	79.9672
0.37183	135.448	0.38961	120.006	0.38868	117.583	0.362	130.399	0.362	141.574	0.37901	79.5659
0.37286	135.331	0.39062	120.616	0.3891	118.287	0.362	132.171	0.362	142.12	0.37944	79.9402
0.37286	135.365	0.39062	121.456	0.38952	118.864	0.363	131.55	0.363	142.639	0.37987	79.163
0.37389	135.734	0.39163	121.222	0.38983	119.602	0.363	131.006	0.363	142.913	0.3803	79.2609
0.37389	135.884	0.39163	121.471	0.39036	119.765	0.363	131.477	0.364	142.536	0.38073	80.4769
0.37389	136.239	0.39163	121.632	0.39067	119.867	0.364	131.909	0.364	143.067	0.38116	79.9451
0.37492	135.922	0.39264	121.537	0.39109	120.304	0.364	132.401	0.364	142.81	0.38159	80.83
0.37492	137.084	0.39264	122.044	0.39151	120.009	0.365	132.664	0.365	143.16	0.38202	80.5805
0.37595	137.028	0.39365	121.932	0.39193	119.421	0.365	132.197	0.365	143.389	0.38245	79.9304
0.37595	136.967	0.39365	122.624	0.39235	120.221	0.365	133.628	0.365	143.755	0.38288	80.4271
0.37595	137.195	0.39365	122.643	0.39277	120.612	0.366	132.865	0.366	143.473	0.38331	80.596
0.37698	137.118	0.39466	123.032	0.39319	121.481	0.366	132.662	0.366	144.271	0.38374	80.5911
0.37698	137.825	0.39466	123.306	0.39361	120.746	0.367	133.218	0.367	144.213	0.38417	81.7785
0.37801	138.161	0.39567	123.1	0.39403	121.166	0.367	133.55	0.367	144.487	0.3846	81.2411
0.37801	137.731	0.39567	124.199	0.39445	121.399	0.367	133.805	0.367	143.836	0.38503	81.0625
0.37904	138.689	0.39668	124.207	0.39487	121.18	0.368	134.372	0.368	144.302	0.38546	81.2297
0.37904	138.397	0.39668	123.637	0.39529	121.816	0.368	134.702	0.368	144.666	0.38589	81.2003
0.37904	139.072	0.39668	124.804	0.39571	121.671	0.369	135.031	0.369	145.628	0.38632	81.4646
0.38007	139.698	0.39769	124.412	0.39624	122.211	0.369	133.809	0.369	145.114	0.38675	82.0322
0.38007	139.414	0.39769	125.268	0.39666	123.11	0.37	134.658	0.37	146.032	0.38718	80.6416
0.3811	139.338	0.3987	125.583	0.39708	121.64	0.37	135.264	0.37	145.62	0.38761	82.7246
0.3811	139.392	0.3987	125.423	0.3975	122.547	0.37	135.779	0.37	145.256	0.38804	82.1684
0.3811	140.159	0.3987	125.788	0.39792	123.115	0.371	135.843	0.371	145.093	0.38847	81.1628
0.38213	140.456	0.39971	125.44	0.39823	122.871	0.371	135.058	0.371	146.426	0.3889	82.3813
0.38213	140.78	0.39971	126.212	0.39865	123.475	0.372	135.586	0.372	146.477	0.38933	81.8528
0.38316	141.191	0.40072	126.768	0.39907	123.408	0.372	135.463	0.372	146.922	0.38976	82.139
0.38316	140.529	0.40072	126.078	0.39949	124.276	0.372	135.101	0.373	146.506	0.39019	83.5989
0.38316	141.669	0.40072	127.193	0.39991	124.563	0.373	136.538	0.373	146.828	0.39062	81.6913
0.38419	141.302	0.40173	127.445	0.40033	123.722	0.373	136.13	0.373	146.802	0.39105	83.6813
0.38419	141.315	0.40173	127.738	0.40075	124.486	0.374	136.276	0.374	147.227	0.39148	82.3894
0.38522	142.732	0.40274	127.836	0.40117	124.715	0.374	135.978	0.374	147.117	0.3919	81.7712
0.38522	142.344	0.40274	127.239	0.40159	125.315	0.374	136.981	0.374	147.985	0.39233	83.7221
0.38522	142.13	0.40274	127.577	0.40201	125.154	0.375	137.834	0.375	147.745	0.39276	83.302
0.38625	143.593	0.40375	128.188	0.40243	124.906	0.375	136.917	0.375	148.107	0.39319	83.8134
0.38625	143.191	0.40375	128.982	0.40285	125.653	0.376	137.035	0.376	147.7	0.39362	84.315
0.38728	143.449	0.40476	129.718	0.40327	125.907	0.376	137.879	0.376	148.519	0.39405	82.3168
0.38728	143.183	0.40476	128.812	0.40369	126.027	0.377	137.01	0.377	148.284	0.39448	84.5491
0.38831	143.614	0.40577	129.062	0.40411	125.807	0.377	138.378	0.377	148.404	0.39491	83.4497
0.38831	144.221	0.40577	128.756	0.40453	126.055	0.377	138.097	0.377	148.6	0.39534	83.7319
0.38831	144.251	0.40577	129.214	0.40495	126.905	0.378	138.677	0.378	149.655	0.39577	85.7276
0.38934	144.735	0.40678	130.721	0.40537	126.684	0.378	138.424	0.378	149.226	0.3962	84.7831
0.38934	144.711	0.40678	130.882	0.40579	127.513	0.379	137.927	0.379	149.798	0.39663	84.1747
0.39037	144.543	0.40779	130.311	0.40621	127.155	0.379	138.869	0.379	148.816	0.39706	84.5817
0.39037	145.07	0.40779	130.755	0.40663	126.565	0.379	139.321	0.379	149.104	0.39749	83.8273
0.39037	145.152	0.40779	130.336	0.40705	126.962	0.38	138.566	0.38	149.974	0.39792	86.0628
0.3914	146.075	0.4088	130.85	0.40747	127.693	0.38	138.837	0.38	150.386	0.39835	84.9927
0.3914	146.265	0.4088	131.087	0.40789	128.446	0.381	138.854	0.381	150.092	0.39878	84.5996
0.39243	146.052	0.40981	131.519	0.40831	129.321	0.381	140.154	0.381	151.121	0.39921	85.8303
0.39243	146.367	0.40981	131.843	0.40873	128.543	0.381	139.615	0.381	150.102	0.39964	85.1762
0.39243	146.017	0.40981	132.51	0.40915	128.204	0.382	140.134	0.382	150.83	0.40007	85.5106
0.39346	146.148	0.41082	132.545	0.40957	128.262	0.382	140.119	0.382	150.887	0.4005	85.9886
0.39346	146.643	0.41082	132.353	0.40999	128.333	0.383	139.471	0.383	151.213	0.40093	85.3043
0.39449	147.371	0.41183	132.305	0.41041	129.325	0.383	140.099	0.383	151.456	0.40136	86.6288
0.39449	147.907	0.41183	132.647	0.41083	130.53	0.383	140.81	0.383	152.003	0.40179	86.0603
0.39449	147.325	0.41183	132.914	0.41125	130.582	0.384	140.369	0.384	151.524	0.40222	85.9045
0.39552	147.9	0.41284	134.516	0.41167	130.323	0.384	141.344	0.384	152.376	0.40265	86.7552
0.39552	148.259	0.41284	134.253	0.41209	129.202	0.385	140.282	0.385	152.027	0.40308	86.6581
0.39655	148.04	0.41385	134.498	0.41251	129.417	0.385	141.29	0.385	152.522	0.40351	86.1786
0.39655	148.036	0.41385	134.065	0.41293	130.138	0.386	141.406	0.386	151.928	0.40394	86.6377
0.39758	148.602	0.41486	133.67	0.41335	130.866	0.386	141.092	0.386	152.377	0.40437	86.7112
0.39758	148.954	0.41486	134.97	0.41377	131.9	0.386	142.084	0.386	152.552	0.4048	87.5879
0.39758	149.069	0.41486	135.423	0.41419	131.97	0.387	142.445	0.387	153.189	0.40523	88.2297
0.39861	149.11	0.41587	135.224	0.41461	132.092	0.387	142.192	0.387	153.322	0.40566	86.4812
0.39861	150.421	0.41587	136.187	0.41503	131.288	0.388	142.308	0.388	153.641	0.40608	87.4957
0.39964	149.5	0.41688	135.373	0.41545	130.369	0.388	142.5	0.388	152.9	0.40651	87.6254
0.39964	149.662	0.41688	135.83	0.41587	130.857	0.388	143.953	0.388	153.804	0.40694	86.8628
0.39964	149.87	0.41688	135.753	0.41629	132.216	0.389	143.006	0.389	153.681	0.40737	88.6481
0.40067	149.716	0.41789	136.378	0.41671	134.034	0.389	142.985	0.389	154.337	0.4078	88.0479
0.40067	151.38	0.41789	137.034	0.41713	134.145	0.39	143.923	0.39	154.411	0.40823	87.3954
0.4017	151.42	0.4189	136.849	0.41755	133.28	0.39	144.425	0.39	154.543	0.40866	88.6987
0.4017	150.524	0.4189	137.108	0.41797	133.012	0.39	144.526	0.39	153.899	0.40909	86.8759
0.4017	151.837	0.4189	137.012	0.41839	131.74	0.391	144.183	0.391	154.878	0.40952	88.6
0.40273	150.715	0.41991	136.969	0.41881	132.237	0.391	144.017	0.391	155.131	0.40995	89.0967
0.40273	151.371	0.41991	138.001	0.41923	133.594	0.392	145.058	0.392	155.314	0.41038	87.9272
0.40376	152.396	0.42092	137.956	0.41965	135.154	0.392	144.608	0.392	155.532	0.41081	89.0674
0.40376	152.355	0.42092	138.619	0.42008	136.503	0.393	145.305	0.393	155.236	0.41124	87.9688
0.40479	152.037	0.42193	138.772	0.42049	134.904	0.393	145.555	0.393	155.305	0.41167	88.671
0.40479	152.737	0.42193	138.49	0.42091	133.216	0.393	145.414	0.393	156.562	0.4121	90.3274
0.40479	152.856	0.42193	138.737	0.42133	133.33	0.394	144.939	0.394	155.449	0.41253	87.8554
0.40582	153.529	0.42294	138.868	0.42176	133.83	0.394	145.263	0.394	156.239	0.41296	90.024
0.40582	152.954	0.42294	139.128	0.42218	135.557	0.395	146.394	0.395	156.692	0.41339	89.2965
0.40685	153.527	0.42395	139.991	0.42259	136.333	0.395	146.681	0.395	156.889	0.41382	89.0608
0.40685	153.803	0.42395	139.716	0.42302	137.318	0.395	146.287	0.395	157.104	0.41425	91.0109
0.40685	154.43	0.42395	140.266	0.42344	136.63	0.396	146.717	0.396	157.456	0.41468	89.0649
0.40788	154.156	0.42496	139.977	0.42386	135.053	0.396	145.833	0.396	157.255	0.41511	89.7687
0.40788	154.37	0.42496	140.403	0.42428	135.148	0.397	146.517	0.397	157.546	0.41554	91.0761
0.40891	154.8	0.42597	140.561	0.4247	135.244	0.397	146.666	0.397	156.938	0.41597	88.3986
0.40891	154.672	0.42597	140.315	0.42512	137.035	0.397	147.081	0.397	157.381	0.4164	90.8062
0.40891	154.678	0.42597	141.046	0.42554	138.73	0.398	148.034	0.398	158.268	0.41683	90.8812
0.40994	155.658	0.42698	142.039	0.42596	138.28	0.398	147.541	0.398	158.706	0.41726	90.2393
0.40994	155.505	0.42698	142.058	0.42638	138.11	0.399	147.458	0.399	158.453	0.41769	91.3094
0.41097	155.902	0.42799	142.222	0.4268	137.288	0.399	148.648	0.399	158.725	0.41812	89.9718
0.41097	155.352	0.42799	141.433	0.42722	136.608	0.399	147.879	0.399	158.12	0.41855	90.3527
0.41097	155.902	0.42799	142.298	0.42764	136.772	0.4	148.869	0.4	158.594	0.41898	91.9504
0.412	156.702	0.429	142.49	0.42806	138.045	0.4	148.774	0.4	158.558	0.4194	90.183
0.412	156.729	0.429	143.1	0.42848	140.094	0.401	148.802	0.401	159.261	0.41983	91.4309
0.41303	157.296	0.43001	143.648	0.4289	139.84	0.401	149.22	0.401	159.715	0.42026	91.4733
0.41303	157.331	0.43001	143.734	0.42932	139.529	0.402	149.118	0.402	160.217	0.42069	91.4447
0.41406	156.597	0.43102	143.48	0.42974	138.804	0.402	149.63	0.402	159.626	0.42112	92.1151
0.41406	157.412	0.43102	143.807	0.43016	137.639	0.402	149.575	0.402	159.885	0.42155	91.5801
0.41406	157.28	0.43102	143.374	0.43058	138.688	0.403	148.972	0.403	159.87	0.42198	91.5092
0.41509	158.837	0.43203	144.814	0.431	139.37	0.403	149.999	0.403	160.352	0.42241	92.3973
0.41509	159.23	0.43203	144.53	0.43142	140.562	0.404	150.247	0.404	160.098	0.42284	91.8672
0.41612	158.086	0.43304	144.883	0.43184	142.207	0.404	150.923	0.404	161.749	0.42327	92.4504
0.41612	158.962	0.43304	145.206	0.43226	141.278	0.404	150.284	0.404	161.707	0.4237	92.4936
0.41612	159.141	0.43405	144.956	0.43268	140.064	0.405	150.608	0.405	162.141	0.42413	92.7293
0.41715	158.827	0.43405	145.329	0.4331	140.094	0.405	150.883	0.405	160.736	0.42456	92.5083
0.41715	159.635	0.43405	145.626	0.43352	140.064	0.406	150.731	0.406	164.757	0.42499	92.3745
0.41818	160.153	0.43506	145.835	0.43394	140.638	0.406	151.596	0.406	165.371	0.42542	92.2742
0.41818	160.462	0.43506	146.656	0.43436	141.554	0.406	151.883	0.406	160.922	0.42585	93.5661
0.41818	159.717	0.43506	145.721	0.43478	143.16	0.407	151.756	0.407	166.286	0.42628	93.6974
0.41921	160.823	0.43607	146.78	0.4352	143.605	0.407	152.576	0.407	168.479	0.42671	92.7823
0.41921	161.187	0.43607	146.755	0.43562	142.754	0.408	151.724	0.408	163.577	0.42714	93.3385
0.42024	160.586	0.43708	147.118	0.43604	141.846	0.408	152.555	0.408	165.295	0.42757	92.8704
0.42024	160.849	0.43708	147.58	0.43646	140.67	0.409	152.789	0.409	165.126	0.428	93.1787
0.42127	161.411	0.43809	146.971	0.43688	141.876	0.409	152.799	0.409	165.429	0.42843	93.8328
0.42127	161.839	0.43809	147.822	0.4373	143.483	0.409	153.572	0.409	167.508	0.42886	93.3948
0.42127	162.796	0.43809	148.25	0.43772	144.247	0.41	153.723	0.41	166.784	0.42929	94.8449
0.4223	161.875	0.4391	148.006	0.43814	145.653	0.41	153.565	0.41	164.795	0.42972	94.0905
0.4223	162.577	0.4391	149.087	0.43856	144.524	0.411	153.712	0.411	167.106	0.43015	92.9014
0.42333	162.366	0.44011	148.472	0.43898	142.566	0.411	152.937	0.411	166.389	0.43058	94.7429
0.42333	162.375	0.44011	148.995	0.4394	142.472	0.411	154.259	0.411	165.099	0.43101	93.553
0.42333	162.745	0.44011	148.973	0.43982	142.712	0.412	153.84	0.412	167.284	0.43144	94.6924
0.42436	163.88	0.44112	149.404	0.44024	144.771	0.412	153.995	0.412	167.694	0.43187	94.7976
0.42436	164.035	0.44112	150.641	0.44066	146.316	0.413	155.033	0.413	167.596	0.4323	93.7903
0.42539	163.703	0.44213	150.172	0.44108	146.04	0.413	154.733	0.413	168.127	0.43273	95.5349
0.42539	163.603	0.44213	149.787	0.4415	145.883	0.413	154.767	0.413	167.171	0.43315	94.6769
0.42539	165.171	0.44213	150.466	0.44192	144.67	0.414	154.757	0.414	167.788	0.43358	94.159
0.42642	164.287	0.44314	150.066	0.44234	144.501	0.414	154.836	0.414	169.068	0.43401	96.2044
0.42642	165.057	0.44314	150.976	0.44276	144.615	0.415	155.795	0.415	168.691	0.43444	94.703
0.42745	165.159	0.44415	151.12	0.44318	145.691	0.415	155.3	0.415	168.113	0.43487	95.6792
0.42745	165.579	0.44415	151.662	0.4436	147.911	0.415	156.523	0.415	169.575	0.4353	95.2551
0.42745	166.171	0.44415	151.658	0.44402	148.475	0.416	156.395	0.416	169.899	0.43573	95.0398
0.42848	165.798	0.44516	151.429	0.44444	147.596	0.416	156.016	0.416	169.814	0.43616	96.6457
0.42848	165.849	0.44516	151.946	0.44486	146.413	0.417	156.443	0.417	169.103	0.43659	95.5357
0.42951	166.965	0.44617	152.224	0.44528	145.471	0.417	156.947	0.417	168.811	0.43702	95.2021
0.42951	165.992	0.44617	151.77	0.4457	146.222	0.418	157.54	0.418	168.9	0.43745	96.8977
0.43054	167.104	0.44718	152.332	0.44612	147.179	0.418	157.503	0.418	170.362	0.43788	95.5903
0.43054	167.342	0.44718	151.852	0.44654	149.143	0.418	156.988	0.418	170.077	0.43831	96.5715
0.43054	167.746	0.44718	152.37	0.44696	150.207	0.419	157.952	0.419	170.128	0.43874	96.2207
0.43157	167.83	0.44819	153.188	0.44738	149.436	0.419	157.556	0.419	170.276	0.43917	95.9116
0.43157	167.656	0.44819	153.124	0.4478	148.36	0.42	158.45	0.42	169.969	0.4396	97.3055
0.4326	168.241	0.4492	153.381	0.44822	146.479	0.42	158.491	0.42	169.078	0.44003	96.6114
0.4326	168.251	0.4492	153.339	0.44864	147.269	0.42	158.537	0.42	170.634	0.44046	96.5649
0.4326	168.058	0.4492	153.4	0.44906	149.607	0.421	159.294	0.421	171.192	0.44089	97.387
0.43363	169.48	0.45021	154.383	0.44948	150.222	0.421	158.412	0.421	171.039	0.44132	96.5323
0.43363	169.423	0.45021	154.754	0.4499	151.456	0.422	159.436	0.422	171.197	0.44175	97.3022
0.43466	169.506	0.45122	154.998	0.45032	151.15	0.422	160.763	0.422	171.623	0.44218	97.493
0.43466	168.856	0.45122	154.217	0.45074	149.063	0.422	159.127	0.422	170.962	0.44261	97.2957
0.43466	169.164	0.45122	155.254	0.45116	148.288	0.423	159.945	0.423	171.06	0.44304	97.9286
0.43569	170.311	0.45223	155.33	0.45158	149.056	0.423	160.254	0.423	172.096	0.44347	98.1194
0.43569	170.23	0.45223	155.196	0.452	150.701	0.424	160.398	0.424	173.85	0.4439	97.4523
0.43672	170.654	0.45324	155.88	0.45242	152.133	0.424	161.066	0.424	171.372	0.44433	97.8943
0.43672	171.271	0.45324	155.963	0.45284	152.566	0.425	160.697	0.425	172.8	0.44476	97.794
0.43775	170.542	0.45425	156.448	0.45326	152.396	0.425	161.398	0.425	173.902	0.44519	98.2923
0.43775	170.7	0.45425	156.632	0.45368	151.624	0.425	161.552	0.425	173.132	0.44562	98.9896
0.43775	170.961	0.45425	156.226	0.4541	151.028	0.426	160.941	0.426	172.577	0.44605	98.2507
0.43878	172.19	0.45526	157.857	0.45452	150.206	0.426	162.004	0.426	172.573	0.44648	98.5606
0.43878	172.525	0.45526	157.27	0.45494	151.155	0.427	162.131	0.427	173.257	0.44691	98.7254
0.43981	171.856	0.45627	157.513	0.45536	153.836	0.427	162.906	0.427	175.026	0.44733	97.9008
0.43981	171.817	0.45627	157.955	0.45578	154.25	0.427	162.43	0.427	173.577	0.44776	98.9489
0.43981	172.633	0.45627	157.807	0.4562	154.474	0.428	162.949	0.428	174.128	0.44819	99.4268
0.44084	172.617	0.45728	158.619	0.45662	153.492	0.428	164.172	0.428	173.846	0.44862	99.1111
0.44084	172.989	0.45728	159.179	0.45704	152.039	0.429	162.987	0.429	173.432	0.44905	99.5271
0.44187	172.622	0.45829	158.955	0.45746	151.881	0.429	162.927	0.429	173.253	0.44948	98.1398
0.44187	173.764	0.45829	159.454	0.45788	152.738	0.429	163.94	0.429	174.623	0.44991	99.3778
0.44187	173.67	0.45829	159.12	0.4583	154.405	0.43	163.501	0.43	175.282	0.45034	100.245
0.4429	174.233	0.4593	159.658	0.45872	156.894	0.43	164.053	0.43	175.662	0.45077	98.9358
0.4429	174.354	0.4593	159.985	0.45914	156.221	0.431	163.405	0.431	174.722	0.4512	100.162
0.44393	174.193	0.46031	160.253	0.45956	154.845	0.431	164.752	0.431	174.628	0.45163	99.8248
0.44393	174.105	0.46031	160.685	0.45998	153.132	0.431	165.308	0.431	174.568	0.45206	99.3265
0.44393	173.982	0.46031	159.97	0.4604	153.292	0.432	164.263	0.432	175.065	0.45249	101.1
0.44496	174.75	0.46132	160.713	0.46082	154.859	0.432	164.921	0.432	175.227	0.45292	99.2914
0.44496	176.546	0.46132	161.612	0.46124	155.828	0.433	165.007	0.433	176.74	0.45335	100.762
0.44599	175.601	0.46233	160.801	0.46166	157.707	0.433	164.637	0.433	176.584	0.45378	101.266
0.44599	176.008	0.46233	161.533	0.46208	158.158	0.434	165.798	0.434	176.508	0.45421	99.3501
0.44702	175.771	0.46334	161.489	0.4625	156.161	0.434	165.556	0.434	176.35	0.45464	101.226
0.44702	175.627	0.46334	161.627	0.46292	155.605	0.434	166.618	0.434	177.272	0.45507	101.269
0.44702	175.875	0.46334	162.497	0.46334	154.403	0.435	165.912	0.435	176.306	0.4555	100.485
0.44805	176.729	0.46435	162.494	0.46376	156.275	0.435	165.751	0.435	176.673	0.45593	102.01
0.44805	177.478	0.46435	162.239	0.46418	158.003	0.436	166.669	0.436	177.371	0.45636	100.025
0.44908	177.445	0.46536	162.836	0.4646	158.397	0.436	166.741	0.436	178.208	0.45679	101.513
0.44908	177.277	0.46536	162.97	0.46502	159.003	0.436	167.028	0.436	178.176	0.45722	101.839
0.44908	177.9	0.46536	163.28	0.46544	158.588	0.437	167.177	0.437	178.429	0.45765	100.591
0.45011	177.099	0.46637	163.453	0.46586	157.455	0.437	167.405	0.437	176.935	0.45808	102.017
0.45011	178.424	0.46637	164.53	0.46628	156.859	0.438	168.497	0.438	176.924	0.45851	101.739
0.45114	178.423	0.46738	164.246	0.4667	156.88	0.438	166.854	0.438	177.436	0.45894	101.145
0.45114	178.527	0.46738	164.594	0.46712	158.873	0.438	167.976	0.438	178.386	0.45937	102.221
0.45114	179.002	0.46738	164.702	0.46754	160.034	0.439	168.762	0.439	178.673	0.4598	100.919
0.45217	179.09	0.46839	164.519	0.46796	160.978	0.439	167.923	0.439	179.93	0.46023	102.869
0.45217	179.525	0.46839	165.157	0.46838	160.352	0.44	168.609	0.44	178.434	0.46066	102.351
0.4532	180.455	0.4694	165.741	0.4688	159.317	0.44	168.883	0.44	178.021	0.46108	101.834
0.4532	179.121	0.4694	165.691	0.46922	158.416	0.441	169.233	0.441	178.36	0.46151	102.968
0.45423	179.739	0.47041	165.989	0.46964	157.939	0.441	169.535	0.441	178.682	0.46194	102.696
0.45423	180.042	0.47041	165.522	0.47006	159.986	0.441	168.675	0.441	179.085	0.46237	102.668
0.45423	180.443	0.47041	166.669	0.47048	162.266	0.442	169.946	0.442	180.631	0.4628	103.408
0.45526	181.302	0.47142	166.048	0.4709	162.472	0.442	169.788	0.442	179.806	0.46323	101.853
0.45526	181.365	0.47142	166.393	0.47132	162.019	0.443	169.746	0.443	180.063	0.46366	103.296
0.45629	181.697	0.47243	167.179	0.47174	159.957	0.443	170.377	0.443	179.983	0.46409	103.508
0.45629	181.331	0.47243	167.105	0.47216	159.888	0.443	170.735	0.443	180.368	0.46452	103.334
0.45629	181.138	0.47243	167.618	0.47258	160.761	0.444	170.946	0.444	180.246	0.46495	103.488
0.45732	182.752	0.47344	167.809	0.473	161.542	0.444	170.601	0.444	181.001	0.46538	103.856
0.45732	182.471	0.47344	167.802	0.47342	163.393	0.445	170.726	0.445	180.603	0.46581	102.664
0.45835	182.944	0.47445	168.554	0.47384	164.25	0.445	171.526	0.445	182.1	0.46624	103.421
0.45835	182.413	0.47445	168.038	0.47426	162.643	0.445	170.945	0.445	182.254	0.46667	103.381
0.45835	182.803	0.47445	168.524	0.47468	162.339	0.446	171.941	0.446	181.601	0.4671	104.213
0.45938	184.019	0.47546	168.632	0.4751	161.325	0.446	172.022	0.446	180.782	0.46753	104.629
0.45938	183.585	0.47546	169.349	0.47552	162.613	0.447	172.383	0.447	181.217	0.46807	103.606
0.46041	183.318	0.47647	170.203	0.47594	163.614	0.447	172.865	0.447	181.301	0.4685	103.35
0.46041	184.331	0.47647	170.173	0.47636	164.36	0.447	172.17	0.447	182.395	0.46882	104.859
0.46041	183.834	0.47647	169.958	0.47678	164.718	0.448	173.082	0.448	182.915	0.46925	103.895
0.46144	184.725	0.47748	170.575	0.4772	164.585	0.448	173.547	0.448	183.273	0.46968	105.077
0.46144	184.804	0.47748	169.958	0.47762	164.559	0.449	173.009	0.449	182.096	0.47011	104.531
0.46247	185.346	0.47849	170.737	0.47804	163.211	0.449	173.786	0.449	181.195	0.47054	104.133
0.46247	185.341	0.47849	171.296	0.47846	162.976	0.45	173.581	0.45	182.003	0.47097	105.497
0.4635	185.325	0.4795	171.301	0.47888	165.357	0.45	174.26	0.45	183.413	0.4714	104.425
0.4635	185.383	0.4795	171.759	0.4793	165.721	0.45	174.355	0.45	182.77	0.47183	104.945
0.4635	186.041	0.4795	171.535	0.47972	167.109	0.451	174.532	0.451	183.484	0.47226	106.187
0.46453	186.194	0.48051	172.08	0.48014	166.744	0.451	175.112	0.451	183.938	0.47269	104.354
0.46453	186.993	0.48051	172.172	0.48056	165.444	0.452	174.723	0.452	183.964	0.47312	105.948
0.46556	186.325	0.48152	171.843	0.48098	165.026	0.452	174.509	0.452	182.995	0.47355	105.496
0.46556	187.248	0.48152	172.976	0.4814	165.064	0.452	175.433	0.452	183.863	0.47398	104.825
0.46556	186.862	0.48152	172.679	0.48182	165.343	0.453	175.058	0.453	184.014	0.4744	106.982
0.46659	186.951	0.48253	173.28	0.48224	168.334	0.453	175.992	0.453	184.524	0.47483	105.339
0.46659	188.01	0.48253	173.724	0.48266	168.868	0.454	175.55	0.454	184.937	0.47526	105.479
0.46762	188.109	0.48354	173.34	0.48308	167.836	0.454	176.014	0.454	185.629	0.47569	106.524
0.46762	188.322	0.48354	173.749	0.4835	166.236	0.454	176.239	0.454	186.052	0.47612	105.825
0.46762	188.679	0.48354	174.099	0.48392	166.012	0.455	175.865	0.455	185.305	0.47655	107.223
0.46865	188.426	0.48455	174.317	0.48434	166.92	0.455	176.345	0.455	183.646	0.47698	106.383
0.46865	189.369	0.48455	175.1	0.48476	168.477	0.456	176.901	0.456	184.874	0.47741	105.786
0.46968	188.615	0.48556	175.368	0.48518	169.17	0.456	176.985	0.456	185.862	0.47784	107.572
0.46968	188.944	0.48556	175.544	0.4856	169.552	0.457	178.028	0.457	186.197	0.47827	105.646
0.47071	189.401	0.48657	174.898	0.48602	169.121	0.457	177.069	0.457	186.486	0.4787	106.791
0.47071	189.52	0.48657	176.002	0.48644	169.375	0.457	178.047	0.457	186.247	0.47913	107.531
0.47071	190.43	0.48657	176.292	0.48686	167.709	0.458	177.722	0.458	185.24	0.47956	106.496
0.47174	190.39	0.48758	176.684	0.48728	168.955	0.458	177.473	0.458	185.822	0.47999	107.871
0.47174	190.157	0.48758	176.95	0.4877	169.655	0.459	178.084	0.459	185.445	0.48042	106.713
0.47277	190.651	0.48859	177.206	0.48812	170.149	0.459	178.555	0.459	186.604	0.48085	106.724
0.47277	190.165	0.48859	176.808	0.48854	170.776	0.459	178.916	0.459	187.577	0.48128	109.084
0.47277	191.384	0.48859	177.609	0.48896	170.916	0.46	179.162	0.46	187.149	0.48171	107.226
0.4738	191.564	0.4896	177.399	0.48938	171.205	0.46	178.797	0.46	186.815	0.48214	107.647
0.4738	191.784	0.4896	178.439	0.4898	170.601	0.461	179.629	0.461	187.457	0.48257	107.628
0.47483	191.902	0.49061	177.612	0.49022	169.456	0.461	178.86	0.461	186.998	0.483	107.49
0.47483	192.2	0.49061	178.207	0.49064	171.102	0.461	179.704	0.461	187.548	0.48343	109.172
0.47483	192.136	0.49061	178.983	0.49106	171.173	0.462	180.074	0.462	187.629	0.48386	109.015
0.47586	192.136	0.49162	179.098	0.49148	173.474	0.462	179.934	0.462	188.407	0.48429	108.233
0.47586	192.709	0.49162	179.341	0.4919	173.023	0.463	180.751	0.463	188.891	0.48472	109.132
0.47689	193.607	0.49263	179.607	0.49232	172.035	0.463	180.44	0.463	189.002	0.48515	108.008
0.47689	193.177	0.49263	179.302	0.49285	172.531	0.464	180.492	0.464	188.251	0.48558	108.082
0.47689	193.848	0.49263	179.636	0.49316	171.678	0.464	181.155	0.464	188.863	0.48601	109.476
0.47792	193.402	0.49364	179.419	0.49369	171.642	0.464	180.193	0.464	188.326	0.48644	109.86
0.47792	194.052	0.49364	181.068	0.494	173.869	0.465	181.8	0.465	188.82	0.48687	109.254
0.47895	194.287	0.49465	181.133	0.49442	173.976	0.465	181.884	0.465	189.728	0.4873	109.546
0.47895	193.822	0.49465	181.116	0.49484	174.591	0.466	181.581	0.466	190.621	0.48773	108.03
0.47998	194.35	0.49566	180.991	0.49526	173.311	0.466	182.488	0.466	189.361	0.48816	109.637
0.47998	195.383	0.49566	180.774	0.49579	173.058	0.466	182.167	0.466	189.517	0.48858	109.987
0.47998	195.175	0.49566	181.761	0.49621	173.873	0.467	182.306	0.467	189.478	0.48901	109.041
0.48101	195.796	0.49667	182.414	0.49652	174.492	0.467	182.258	0.467	189.416	0.48944	110.088
0.48101	195.457	0.49667	181.888	0.49694	174.728	0.468	182.536	0.468	190.259	0.48987	110.388
0.48204	196.312	0.49768	182.905	0.49736	175.573	0.468	183.685	0.468	191.073	0.4903	109.656
0.48204	196.419	0.49768	182.352	0.49778	175.727	0.468	183.437	0.468	190.422	0.49073	110.758
0.48204	196.468	0.49768	182.584	0.49831	175.83	0.469	183.812	0.469	191.074	0.49116	109.167
0.48307	196.776	0.49869	183.194	0.49873	175.152	0.469	183.46	0.469	190.698	0.49159	110.241
0.48307	197.434	0.49869	183.38	0.49915	175.907	0.47	183.609	0.47	190.645	0.49202	110.681
0.4841	197.588	0.4997	183.584	0.49957	175.731	0.47	184.403	0.47	190.659	0.49245	110.019
0.4841	197.832	0.4997	184.064	0.49999	175.924	0.47	183.955	0.47	191.569	0.49288	111.815
0.48513	197.272	0.4997	184.05	0.50041	176.865	0.471	184.745	0.471	191.573	0.49331	111.233
0.48513	198.34	0.50071	184.484	0.50083	177.917	0.471	185.555	0.471	192.302	0.49374	110.824
0.48513	198.117	0.50071	183.797	0.50125	177.445	0.472	184.493	0.472	191.789	0.49417	111.595
0.48616	198.98	0.50172	184.515	0.50167	177.563	0.472	185.039	0.472	191.924	0.4946	109.512
0.48616	198.714	0.50172	184.538	0.50199	176.296	0.472	184.446	0.472	192.334	0.49503	110.826
0.48719	198.768	0.50273	184.914	0.50241	176.764	0.473	185.106	0.473	192.64	0.49546	110.67
0.48719	199.588	0.50273	185.806	0.50283	177.681	0.473	185.634	0.473	192.14	0.49589	109.463
0.48719	199.625	0.50273	186.126	0.50325	178.653	0.474	185.668	0.474	192.89	0.49632	110.855
0.48822	199.634	0.50374	185.897	0.50367	179.379	0.474	186.47	0.474	193.537	0.49675	109.226
0.48822	200.582	0.50374	186.245	0.50409	179.434	0.475	186.156	0.475	193.78	0.49718	109.887
0.48925	199.841	0.50475	185.695	0.50451	178.273	0.475	186.169	0.475	192.944	0.49761	111.26
0.48925	200.668	0.50475	186.495	0.50493	178.137	0.475	186.554	0.475	192.893	0.49804	110.455
0.48925	201.016	0.50475	187.119	0.50535	178.134	0.476	186.409	0.476	193.121	0.49847	111.94
0.49028	201.126	0.50576	187.766	0.50577	179.784	0.476	187.568	0.476	194.462	0.4989	111.231
0.49028	201.278	0.50576	187.651	0.50619	180.283	0.477	187.68	0.477	193.969	0.49933	109.962
0.49131	201.135	0.50677	187.921	0.50661	181.234	0.477	188.16	0.477	194.405	0.49976	111.407
0.49131	201.857	0.50677	187.749	0.50703	180.797	0.478	188.604	0.477	194.374	0.50019	111.067
0.49131	202.302	0.50677	188.064	0.50745	180.341	0.478	187.866	0.478	193.701	0.50062	112.664
0.49234	201.97	0.50778	188.218	0.50787	179.722	0.478	188.192	0.478	193.581	0.50105	112.592
0.49234	202.973	0.50778	189.293	0.50839	180.327	0.479	188.49	0.479	194.784	0.50148	111.231
0.49337	202.832	0.50879	188.676	0.50881	181.023	0.479	188.458	0.479	194.919	0.50191	112.108
0.49337	202.735	0.50879	189.267	0.50923	181.824	0.479	189.732	0.479	195.99	0.50233	112
0.49337	203.251	0.50879	188.754	0.50965	181.94	0.48	189.197	0.48	195.094	0.50276	111.802
0.4944	203.674	0.5098	189.598	0.50997	183.228	0.48	189.867	0.48	194.888	0.50319	113.03
0.4944	203.585	0.5098	189.722	0.51039	182.136	0.481	189.676	0.481	195.682	0.50362	112.306
0.49543	203.681	0.51081	190.095	0.51081	182.117	0.481	189.421	0.481	196.033	0.50405	112.788
0.49543	203.974	0.51081	190.765	0.51123	181.679	0.482	190.097	0.482	195.147	0.50448	112.844
0.49646	204.675	0.51182	190.184	0.51165	181.91	0.482	189.909	0.482	196.561	0.50491	112.99
0.49646	204.714	0.51182	190.246	0.51207	183.603	0.482	190.577	0.482	196.525	0.50534	113.168
0.49646	205.475	0.51182	191.331	0.51249	184.207	0.483	190.73	0.483	196.689	0.50577	113.694
0.49749	205.237	0.51283	190.773	0.51291	184.672	0.483	190.322	0.483	196.375	0.5062	112.853
0.49749	205.359	0.51283	192.041	0.51333	185.001	0.484	191.502	0.484	197.006	0.50663	113.354
0.49852	205.25	0.51384	191.922	0.51375	182.743	0.484	190.401	0.484	197.033	0.50706	113.933
0.49852	205.412	0.51384	191.797	0.51417	182.988	0.484	190.829	0.484	197.069	0.50749	113.881
0.49852	206.428	0.51384	192.712	0.51469	183.372	0.485	191.66	0.485	196.36	0.50792	114.595
0.49955	206.977	0.51485	192.592	0.51511	185.249	0.485	191.599	0.485	198.036	0.50835	114.092
0.49955	206.572	0.51485	192.986	0.51553	186.182	0.486	192.49	0.486	198.022	0.50878	113.146
0.50058	207.209	0.51586	193.436	0.51595	186.027	0.486	192.862	0.486	198.038	0.50921	114.851
0.50058	206.818	0.51586	193.128	0.51637	185.656	0.486	192.546	0.486	197.27	0.50964	114.416
0.50058	207.881	0.51586	194.077	0.51669	185.008	0.487	192.869	0.487	197.62	0.51007	115.123
0.50161	208.248	0.51687	193.651	0.51711	184.516	0.487	192.428	0.487	197.391	0.5105	115.355
0.50161	207.969	0.51687	194.614	0.51753	185.879	0.488	193.474	0.488	198.415	0.51093	114.287
0.50264	208.433	0.51788	194.841	0.51795	186.918	0.488	193.214	0.488	198.809	0.51136	115.008
0.50264	208.614	0.51788	194.47	0.51837	188.3	0.488	193.547	0.488	199.09	0.51179	114.451
0.50264	208.865	0.51788	194.975	0.51889	187.046	0.489	194.106	0.489	198.596	0.51222	114.626
0.50367	209.745	0.51889	195.061	0.51921	187.25	0.489	193.771	0.489	199.083	0.51265	116.997
0.50367	209.347	0.51889	195.498	0.51973	187.393	0.49	194.556	0.49	198.429	0.51308	115.295
0.5047	210.025	0.5199	196.089	0.52015	186.466	0.49	194.445	0.49	199.033	0.51351	115.367
0.5047	209.404	0.5199	195.567	0.52047	187.016	0.491	194.023	0.491	199.224	0.51394	115.606
0.50573	210.204	0.52091	196.68	0.52089	187.857	0.491	195.017	0.491	200.154	0.51437	115.251
0.50573	210.314	0.52091	195.81	0.52131	189.472	0.491	194.6	0.491	200.327	0.5148	116.687
0.50573	210.678	0.52091	196.267	0.52173	189.872	0.492	195.791	0.492	200.838	0.51523	115.995
0.50676	211.008	0.52192	197.783	0.52215	188.614	0.492	195.668	0.492	199.927	0.51565	115.257
0.50676	211.051	0.52192	197.106	0.52257	188.564	0.493	194.996	0.493	200.288	0.51608	117.161
0.50779	211.502	0.52293	197.385	0.52299	188.276	0.493	196.059	0.493	200.434	0.51651	115.649
0.50779	212.321	0.52293	198.016	0.52351	188.53	0.493	195.45	0.493	200.534	0.51694	117.153
0.50882	211.717	0.52293	197.725	0.52383	189.655	0.494	196.241	0.494	200.549	0.51737	117.2
0.50882	213.155	0.52394	198.648	0.52425	190.871	0.494	197.175	0.494	201.735	0.5178	115.955
0.50882	212.206	0.52394	198.513	0.52467	192.118	0.495	197.123	0.495	200.788	0.51823	116.546
0.50985	212.403	0.52495	198.941	0.52509	191.1	0.495	198.188	0.495	201.527	0.51866	116.165
0.50985	213.661	0.52495	199.075	0.52551	189.333	0.495	197.139	0.495	201.248	0.51909	117.059
0.50985	213.529	0.52495	199.233	0.52593	190.035	0.496	197.213	0.496	200.975	0.51952	118.97
0.51088	213.816	0.52596	199.297	0.52635	190.064	0.496	198.013	0.496	201.18	0.51995	116.591
0.51088	214.211	0.52596	199.873	0.52677	191.375	0.497	198.035	0.497	202.315	0.52038	117.324
0.51191	214.014	0.52697	199.977	0.52719	192.985	0.497	198.395	0.497	201.862	0.52081	116.807
0.51191	214.595	0.52697	200.031	0.52761	192.863	0.498	198.597	0.498	202.474	0.52124	116.819
0.51294	214.528	0.52798	200.252	0.52803	192.62	0.498	198.679	0.498	202.495	0.52167	118.426
0.51294	215.254	0.52798	201.369	0.52845	191.575	0.498	199.318	0.498	202.273	0.5221	118.048
0.51294	215.419	0.52798	200.461	0.52887	190.42	0.499	198.47	0.499	201.895	0.52253	118.18
0.51397	215.181	0.52899	201.365	0.52929	191.85	0.499	199.452	0.499	203.306	0.52296	118.321
0.51397	215.73	0.52899	202.03	0.52971	193.467	0.5	199.255	0.5	202.724	0.52339	116.799
0.515	215.878	0.53	201.585	0.53013	194.787	0.5	199.597	0.5	203.355	0.52382	117.993
0.515	216.051	0.53	202.165	0.53055	194.681	0.5	200.415	0.5	203.712	0.52425	118.689
0.515	216.408	0.53	202.353	0.53097	193.979	0.501	199.81	0.501	203.69	0.52468	118.647
0.51603	216.415	0.53101	202.33	0.53139	193.523	0.501	200.028	0.501	203.237	0.52511	119.022
0.51603	217.128	0.53101	203.225	0.53181	192.873	0.502	200.223	0.502	203.796	0.52554	118.441
0.51706	216.684	0.53202	202.49	0.53223	193.531	0.502	200.134	0.502	203.493	0.52597	118.532
0.51706	217.557	0.53202	203.35	0.53265	194.933	0.502	200.885	0.502	204.334	0.5264	119.236
0.51706	217.783	0.53303	203.422	0.53307	195.708	0.503	200.44	0.503	204.863	0.52683	118.949
0.51809	217.923	0.53303	203.612	0.53349	197.024	0.503	201.343	0.503	205.122	0.52726	118.819
0.51809	218.465	0.53303	203.929	0.53391	196.142	0.504	201.549	0.504	204.528	0.52769	119.613
0.51912	218.285	0.53404	204.145	0.53433	194.824	0.504	201.764	0.504	205.162	0.52812	119.434
0.51912	218.728	0.53404	204.939	0.53475	195.117	0.504	202.181	0.504	204.467	0.52855	120.185
0.51912	219.877	0.53404	205.084	0.53517	195.27	0.505	201.666	0.505	204.903	0.52898	119.866
0.52015	218.944	0.53505	204.581	0.53559	196.186	0.505	202.005	0.505	205.015	0.52941	119.351
0.52015	219.561	0.53505	205.671	0.53601	197.627	0.506	202.778	0.506	205.484	0.52983	119.445
0.52118	219.96	0.53606	205.129	0.53643	198.223	0.506	202.118	0.506	205.882	0.53026	119.642
0.52118	220.103	0.53606	205.859	0.53685	198.333	0.507	203.392	0.507	206.145	0.53069	119.557
0.52221	220.296	0.53707	206.083	0.53727	196.2	0.507	203.104	0.507	205.545	0.53112	120.855
0.52221	220.463	0.53707	206.217	0.53769	196.067	0.507	203.102	0.507	205.817	0.53155	120.664
0.52221	221.34	0.53707	206.733	0.53811	196.978	0.508	203.287	0.508	205.608	0.53198	120.428
0.52324	221.05	0.53808	206.524	0.53853	197.979	0.508	203.228	0.508	206.672	0.53241	119.735
0.52324	221.099	0.53808	206.744	0.53895	199.469	0.509	204.086	0.509	206.537	0.53284	119.402
0.52427	222.578	0.53909	207.216	0.53937	199.446	0.509	204.03	0.509	207.007	0.53327	120.96
0.52427	222.08	0.53909	207.163	0.53979	199.615	0.509	204.047	0.509	207.196	0.5337	121.223
0.52427	222.568	0.53909	207.926	0.54021	199.056	0.51	205.028	0.51	206.864	0.53413	120.582
0.5253	222.346	0.5401	207.706	0.54063	197.559	0.51	204.464	0.51	206.854	0.53456	121.581
0.5253	223.096	0.5401	208.421	0.54105	198.375	0.511	204.71	0.511	207.412	0.53499	120.001
0.52633	223.618	0.54111	208.343	0.54147	199.907	0.511	204.371	0.511	206.963	0.53542	120.978
0.52633	223.346	0.54111	208.299	0.54189	201.617	0.511	205.225	0.511	208.127	0.53585	121.587
0.52633	224.082	0.54111	209.147	0.54231	201.66	0.512	205.684	0.512	208.488	0.53628	120.723
0.52736	224.779	0.54212	209.831	0.54273	200.267	0.512	205.242	0.512	208.275	0.53671	122.517
0.52736	223.901	0.54212	209.681	0.54315	200.058	0.513	205.763	0.513	208.285	0.53714	121.597
0.52839	224.389	0.54313	210.003	0.54357	200.171	0.513	205.89	0.513	208.809	0.53757	120.684
0.52839	224.249	0.54313	209.561	0.54399	201.049	0.514	205.811	0.514	207.902	0.538	122.377
0.52942	225.352	0.54414	210.63	0.54441	201.879	0.514	206.879	0.514	208.33	0.53843	121.38
0.52942	226.066	0.54414	211.085	0.54483	202.21	0.514	206.471	0.514	208.467	0.53886	122.261
0.52942	225.316	0.54414	210.964	0.54525	202.865	0.515	207.196	0.515	208.896	0.53929	122.381
0.53045	225.873	0.54515	211.118	0.54567	201.85	0.515	207.132	0.515	209.067	0.53972	121.246
0.53045	226.427	0.54515	211.635	0.54609	201.375	0.516	207.06	0.516	210.055	0.54015	123.247
0.53148	225.975	0.54616	211.598	0.54651	201.891	0.516	207.76	0.516	209.524	0.54058	122.503
0.53148	226.768	0.54616	212.374	0.54683	202.702	0.516	208.024	0.516	208.897	0.54101	122.027
0.53148	227.09	0.54616	212.151	0.54725	203.657	0.517	207.8	0.517	208.91	0.54144	123.046
0.53251	227.72	0.54717	212.418	0.54777	203.861	0.517	208.155	0.517	209.98	0.54197	122.15
0.53251	227.191	0.54717	212.189	0.54819	204.261	0.518	207.918	0.518	209.742	0.5423	122.882
0.53354	227.482	0.54818	213.165	0.54861	204.193	0.518	209.009	0.518	210.427	0.54273	123.364
0.53354	227.771	0.54818	213.18	0.54903	203.735	0.518	208.357	0.518	210.427	0.54316	123.25
0.53354	228.084	0.54818	213.637	0.54945	203.821	0.519	208.663	0.519	210.809	0.54358	124.232
0.53457	228.67	0.54919	213.855	0.54987	204.421	0.519	209.2	0.519	210.699	0.54401	122.901
0.53457	228.81	0.54919	213.749	0.55029	205.315	0.52	209.107	0.52	210.322	0.54444	122.535
0.5356	228.46	0.5502	214.217	0.55071	206.06	0.52	209.454	0.52	210.568	0.54487	123.366
0.5356	229.566	0.5502	214.31	0.55113	205.556	0.52	209.679	0.52	211.642	0.5453	123.8
0.5356	228.97	0.5502	214.537	0.55155	205.896	0.521	209.207	0.521	211.255	0.54573	124.823
0.53663	229.601	0.55121	216.204	0.55197	205.348	0.521	210.454	0.521	211.89	0.54616	124.154
0.53663	229.685	0.55121	215.179	0.55239	204.723	0.522	210.198	0.522	211.749	0.54659	123.025
0.53766	229.669	0.55222	215.17	0.55281	205.958	0.522	210.936	0.522	211.902	0.54702	123.787
0.53766	230.865	0.55222	216.123	0.55323	206.979	0.523	210.427	0.523	211.852	0.54745	123.864
0.53869	231.302	0.55323	215.989	0.55355	207.704	0.523	210.469	0.523	212.215	0.54788	124.464
0.53869	230.463	0.55323	216.721	0.55407	207.592	0.523	210.868	0.523	212.09	0.54831	125.17
0.53869	231.077	0.55323	217.017	0.55449	206.74	0.524	210.281	0.524	212.582	0.54874	124.935
0.53972	230.965	0.55424	216.882	0.55491	206.791	0.524	211.398	0.524	212.641	0.54917	124.124
0.53972	231.38	0.55424	217.897	0.55533	207.184	0.525	211.825	0.525	212.884	0.5496	124.843
0.54075	231.6	0.55525	216.631	0.55575	208.402	0.525	211.428	0.525	212.797	0.55003	124.376
0.54075	232.363	0.55525	218.111	0.55617	208.517	0.525	212.547	0.525	213.129	0.55046	125.291
0.54075	232.626	0.55525	218.49	0.55659	208.707	0.526	211.59	0.526	212.467	0.55089	125.711
0.54178	233.153	0.55626	218.397	0.55701	209.003	0.526	212.189	0.526	213.049	0.55132	124.489
0.54178	232.748	0.55626	219.032	0.55743	208.721	0.527	212.433	0.527	213.98	0.55175	125.027
0.54281	232.32	0.55727	218.931	0.55785	209.108	0.527	212.647	0.527	214.303	0.55218	126.014
0.54281	233.483	0.55727	218.961	0.55827	210.169	0.527	213.248	0.528	213.594	0.55261	125.313
0.54281	234.43	0.55727	219.872	0.55869	209.704	0.528	212.983	0.528	213.953	0.55304	126.718
0.54384	233.607	0.55828	219.266	0.55911	210.423	0.528	213.284	0.528	213.783	0.55347	124.823
0.54384	234.89	0.55828	219.846	0.55953	210.245	0.529	213.834	0.529	213.92	0.5539	125.267
0.54487	234.747	0.55929	219.792	0.55995	210.299	0.529	213.21	0.529	214.358	0.55433	126.432
0.54487	234.335	0.55929	220.177	0.56037	211.256	0.53	213.881	0.53	214.851	0.55476	125.581
0.5459	235.112	0.5603	220.679	0.56079	211.304	0.53	213.748	0.53	215.104	0.55519	127.25
0.5459	234.899	0.5603	221.604	0.56121	210.929	0.53	214.516	0.53	215.281	0.55562	127.056
0.5459	235.415	0.5603	221.159	0.56163	210.896	0.531	215.103	0.531	214.903	0.55605	124.98
0.54693	236.232	0.56131	221.304	0.56205	211.368	0.531	214.244	0.531	215.565	0.55648	127.256
0.54693	235.784	0.56131	221.559	0.56247	211.793	0.532	215.057	0.532	215.078	0.5569	125.599
0.54796	236.683	0.56232	222.2	0.56289	212.046	0.532	215.566	0.532	215.39	0.55733	127.324
0.54796	236.533	0.56232	222.023	0.56331	212.447	0.532	214.886	0.532	216.078	0.55776	128.046
0.54796	236.514	0.56232	222.548	0.56373	212.673	0.533	215.594	0.533	216.403	0.55819	126.094
0.54899	237.199	0.56333	222.574	0.56415	212.954	0.533	215.212	0.533	215.853	0.55862	127.175
0.54899	237.179	0.56333	223.47	0.56457	213.057	0.534	215.995	0.534	216.61	0.55916	127.169
0.55002	237.448	0.56434	222.588	0.56499	212.715	0.534	215.802	0.534	215.604	0.55959	126.631
0.55002	237.929	0.56434	222.92	0.56541	213.92	0.534	215.584	0.534	215.886	0.55991	128.629
0.55002	238.244	0.56434	223.639	0.56583	214.324	0.535	216.066	0.535	216.604	0.56034	126.808
0.55105	238.755	0.56535	223.537	0.56625	213.452	0.535	216.039	0.535	217.115	0.56077	127.903
0.55105	238.21	0.56535	224.01	0.56667	214.81	0.536	216.307	0.536	216.886	0.5612	127.954
0.55208	238.415	0.56636	225.068	0.56709	214.321	0.536	216.904	0.536	218.066	0.56163	127.381
0.55208	238.732	0.56636	224.306	0.56751	214.741	0.536	217.177	0.536	216.914	0.56206	128.789
0.55208	240.31	0.56636	225.061	0.56793	215.528	0.537	218.05	0.537	216.808	0.56249	128.437
0.55311	240.24	0.56737	224.513	0.56835	214.556	0.537	217.085	0.537	217.038	0.56292	127.497
0.55311	239.634	0.56737	224.848	0.56877	216.304	0.538	217.962	0.538	217.797	0.56346	128.955
0.55414	240.419	0.56838	225.338	0.56919	215.82	0.538	218.399	0.538	217.851	0.56389	127.322
0.55414	240.381	0.56838	225.246	0.56961	215.477	0.539	217.708	0.539	218.59	0.56432	128.827
0.55517	240.621	0.56939	226.008	0.57003	216.628	0.539	218.569	0.539	218.283	0.56475	129.707
0.55517	241.786	0.56939	226.963	0.57045	216.629	0.539	218.687	0.539	218.561	0.56507	127.997
0.55517	241.323	0.56939	226.482	0.57087	217.388	0.54	219.122	0.54	218.011	0.5655	127.819
0.5562	241.827	0.5704	227.242	0.57129	216.529	0.54	219.831	0.54	218.65	0.56593	128.219
0.5562	241.987	0.5704	226.786	0.57171	217.273	0.541	218.724	0.541	218.525	0.56636	128.273
0.55723	242.11	0.57141	227.387	0.57213	218.322	0.541	219.21	0.541	219.507	0.56679	129.93
0.55723	242.729	0.57141	227.089	0.57255	217.619	0.541	218.654	0.541	219.074	0.56722	129.004
0.55723	242.931	0.57141	227.285	0.57297	217.995	0.542	218.913	0.542	219.605	0.56765	128.66
0.55826	242.694	0.57242	227.892	0.57339	218.003	0.542	220.044	0.542	220.034	0.56818	128.964
0.55826	243.197	0.57242	228.361	0.57381	218.726	0.543	219.837	0.543	219.772	0.56851	128.733
0.55929	243.37	0.57343	228.892	0.57423	219.429	0.543	220.132	0.543	219.16	0.56894	129.093
0.55929	244.152	0.57343	229.488	0.57465	218.745	0.543	219.983	0.543	220.374	0.56947	130.2
0.55929	243.709	0.57343	229.143	0.57507	219.832	0.544	219.681	0.544	220.307	0.5699	129.959
0.56032	244.559	0.57444	229.798	0.57549	220.348	0.544	220.363	0.544	220.541	0.57023	129.752
0.56032	244.238	0.57444	228.728	0.57591	219.407	0.545	220.09	0.545	220.375	0.57066	129.238
0.56135	244.285	0.57545	229.218	0.57633	219.204	0.545	220.672	0.545	221.17	0.57119	129.048
0.56135	245.696	0.57545	230.263	0.57675	219.893	0.546	220.964	0.546	219.961	0.57162	130.689
0.56238	245.657	0.57646	230.707	0.57717	220.921	0.546	220.829	0.546	220.657	0.57194	130.319
0.56238	245.229	0.57646	231.223	0.57759	221.291	0.546	221.516	0.546	220.833	0.57237	129.947
0.56238	246.16	0.57646	230.712	0.57801	221.239	0.547	221.341	0.547	221.391	0.5728	130.76
0.56341	245.469	0.57747	230.418	0.57843	221.195	0.547	222.229	0.547	221.328	0.57323	129.452
0.56341	246.73	0.57747	231.184	0.57885	221.448	0.548	222.531	0.548	221.494	0.57366	130.73
0.56444	247.223	0.57848	231.309	0.57927	221.801	0.548	221.984	0.548	221.192	0.57409	131.008
0.56444	247.068	0.57848	232.6	0.57969	222.217	0.548	222.939	0.548	222.344	0.57452	130.265
0.56444	247.615	0.57848	232.629	0.58011	222.862	0.549	222.608	0.549	221.679	0.57495	131.799
0.56547	247.5	0.57949	232.573	0.58053	222.966	0.549	222.826	0.549	222.306	0.57538	130.311
0.56547	247.211	0.57949	232.544	0.58095	222.77	0.55	223.683	0.55	221.952	0.57581	130.629
0.5665	247.665	0.5805	232.565	0.58138	222.554	0.55	222.87	0.55	222.768	0.57624	132.213
0.5665	248.327	0.5805	233.645	0.5818	223.479	0.55	223.668	0.55	222.679	0.57667	131.214
0.5665	248.696	0.5805	233.925	0.58221	223.602	0.551	223.465	0.551	222.909	0.57721	131.727
0.56753	248.41	0.58151	233.267	0.58264	224.407	0.551	223.895	0.551	222.915	0.57764	131.628
0.56753	249.273	0.58151	234.598	0.58306	224.855	0.552	224.993	0.552	223.832	0.57807	130.59
0.56856	248.89	0.58252	234.161	0.58348	224.286	0.552	224.426	0.552	222.848	0.5785	132.731
0.56856	249.518	0.58252	234.82	0.5839	225.406	0.552	224.54	0.552	223.31	0.57893	132.208
0.56856	249.548	0.58252	235.063	0.58432	225.366	0.553	224.399	0.553	223.523	0.57925	132.099
0.56959	249.389	0.58353	235.258	0.58474	225.544	0.553	225.598	0.553	223.813	0.57968	132.56
0.56959	250.357	0.58353	235.616	0.58516	225.835	0.554	225.991	0.554	223.588	0.58022	131.071
0.57062	250.628	0.58454	235.635	0.58558	225.863	0.554	225.027	0.554	224.175	0.58054	132.498
0.57062	250.22	0.58454	235.638	0.586	227.447	0.555	225.639	0.555	223.892	0.58097	133.057
0.57165	251.519	0.58555	237.102	0.58642	227.069	0.555	225.493	0.555	224.544	0.5814	132.56
0.57165	251.207	0.58555	236.445	0.58694	226.975	0.555	225.665	0.555	223.982	0.58183	133.887
0.57165	251.306	0.58555	236.246	0.58726	227.505	0.556	226.876	0.556	224.802	0.58226	131.825
0.57268	251.574	0.58656	236.216	0.58768	226.717	0.556	226.056	0.556	224.494	0.58269	132.147
0.57268	251.777	0.58656	237.818	0.5881	227.631	0.557	227.123	0.557	225.054	0.58312	133.27
0.57371	252.607	0.58757	237.88	0.58852	227.59	0.557	226.95	0.557	224.908	0.58355	133.24
0.57371	252.774	0.58757	238.037	0.58894	229.266	0.557	226.38	0.557	225.484	0.58398	134.289
0.57371	252.523	0.58757	238.647	0.58936	229.834	0.558	227.763	0.558	225.181	0.58441	133.457
0.57474	253.162	0.58858	238.954	0.58978	229.391	0.558	227.268	0.558	225.227	0.58483	132.224
0.57474	252.932	0.58858	238.736	0.5902	229.207	0.559	227.864	0.559	225.061	0.58526	133.679
0.57577	253.893	0.58959	239.619	0.59062	229.098	0.559	228.562	0.559	226.548	0.58569	133.503
0.57577	253.699	0.58959	239.055	0.59104	229.695	0.559	227.477	0.559	226.087	0.58612	134.395
0.57577	254.403	0.58959	240.038	0.59146	230.174	0.56	228.536	0.56	226.098	0.58655	134.378
0.5768	254.626	0.5906	239.688	0.59188	230.293	0.56	228.181	0.56	226.296	0.58698	133.916
0.5768	254.138	0.5906	240.063	0.5923	232.009	0.561	228.393	0.561	226.185	0.58741	133.641
0.57783	254.712	0.59161	240.69	0.59272	231.523	0.561	228.913	0.561	226.099	0.58784	133.904
0.57783	255.591	0.59161	240.61	0.59314	231.088	0.562	228.952	0.562	227.04	0.58827	134.001
0.57886	255.159	0.59262	240.795	0.59356	230.846	0.562	229.535	0.562	226.768	0.5887	135.15
0.57886	256.032	0.59262	241.642	0.59398	230.995	0.562	229.861	0.562	227.3	0.58913	134.623
0.57886	255.508	0.59262	241.461	0.5944	231.468	0.563	229.838	0.563	227.376	0.58956	134.23
0.57989	256.29	0.59363	241.635	0.59482	232.055	0.563	230.087	0.563	227.343	0.58999	134.998
0.57989	256.352	0.59363	241.313	0.59524	232.766	0.564	229.663	0.564	227.28	0.59042	135.351
0.58092	256.715	0.59464	242.714	0.59566	234.098	0.564	230.334	0.564	227.33	0.59085	134.575
0.58092	257.452	0.59464	242.563	0.59608	233.266	0.564	230.307	0.564	227.116	0.59128	135.224
0.58092	257.351	0.59464	242.207	0.5965	232.553	0.565	231.119	0.565	228.494	0.59171	134.376
0.58195	257.236	0.59565	242.92	0.59692	232.135	0.565	231.406	0.565	227.969	0.59214	135.27
0.58195	258.305	0.59565	243.398	0.59734	233.376	0.566	230.963	0.566	228.695	0.59257	136.005
0.58298	258.078	0.59666	243.49	0.59776	234.279	0.566	231.34	0.566	228.486	0.593	135.22
0.58298	258.964	0.59666	244.215	0.59818	234.761	0.566	230.992	0.567	228.343	0.59343	136.633
0.58298	258.291	0.59666	243.539	0.5986	235.536	0.567	230.42	0.567	228.579	0.59386	135.558
0.58401	259.142	0.59767	244.48	0.59902	235.48	0.567	231.675	0.567	228.677	0.59429	134.365
0.58401	259.871	0.59767	244.245	0.59944	234.475	0.568	231.452	0.568	228.323	0.59472	135.986
0.58504	259.838	0.59868	244.316	0.59986	234.621	0.568	232.255	0.568	229.628	0.59515	135.527
0.58504	260.046	0.59868	244.737	0.60038	234.801	0.568	232.679	0.569	229.884	0.59558	137.138
0.58504	260.172	0.59868	245.35	0.6008	236.453	0.569	232.196	0.569	229.491	0.59601	137.225
0.58607	260.355	0.59969	245.594	0.60112	237.259	0.569	232.841	0.569	229.087	0.59644	134.537
0.58607	260.863	0.59969	245.62	0.60154	237.18	0.57	232.724	0.57	229.771	0.59687	136.084
0.5871	260.4	0.6007	245.575	0.60196	236.675	0.57	232.751	0.57	229.677	0.5973	135.619
0.5871	262.153	0.6007	246.997	0.60238	236.171	0.571	233.375	0.571	229.939	0.59773	135.99
0.58813	261.947	0.60171	246.106	0.6028	236.507	0.571	233.135	0.571	229.861	0.59815	137.358
0.58813	261.153	0.60171	246.86	0.60322	236.911	0.571	234.013	0.571	230.777	0.59858	135.523
0.58813	261.91	0.60171	246.869	0.60364	237.09	0.572	233.917	0.572	230.943	0.59901	136.512
0.58916	261.794	0.60272	247.035	0.60406	238.726	0.572	234.278	0.572	230.48	0.59944	136.971
0.58916	262.131	0.60272	247.622	0.60448	238.61	0.573	234.506	0.573	230.137	0.59987	135.569
0.59019	263.124	0.60373	247.751	0.6049	238.415	0.573	233.773	0.573	231.321	0.6003	138.134
0.59019	262.82	0.60373	248.131	0.60532	238.25	0.573	234.278	0.573	230.781	0.60073	136.674
0.59019	263.572	0.60373	248.443	0.60574	238.552	0.574	234.756	0.574	231.174	0.60116	136.888
0.59122	263.252	0.60474	247.846	0.60616	239.076	0.574	235.24	0.574	231.407	0.60159	137.363
0.59122	263.194	0.60474	249.346	0.60668	239.416	0.575	236.257	0.575	231.647	0.60202	136.374
0.59225	263.866	0.60575	248.943	0.6071	239.599	0.575	235.163	0.575	231.449	0.60245	138.02
0.59225	264.912	0.60575	248.987	0.60742	241.038	0.575	235.432	0.575	231.677	0.60288	138.406
0.59328	264.591	0.60575	249.453	0.60784	240.404	0.576	236.053	0.576	231.606	0.60331	136.613
0.59328	264.448	0.60676	249.831	0.60826	240.853	0.576	236.28	0.576	232.238	0.60374	137.866
0.59328	265.702	0.60676	249.974	0.60868	239.985	0.577	236.967	0.577	232.319	0.60417	136.718
0.59431	265.791	0.60777	250.41	0.6091	240.745	0.577	236.841	0.577	232.472	0.6046	137.947
0.59431	265.084	0.60777	250.694	0.60952	241.625	0.577	237.078	0.577	232.392	0.60503	138.59
0.59431	266.573	0.60777	251.334	0.60994	241.48	0.578	237.147	0.578	232.868	0.60546	137.7
0.59534	266.152	0.60878	250.845	0.61046	241.767	0.578	237.216	0.578	232.673	0.60589	138.34
0.59534	266.435	0.60878	251.508	0.61078	242.372	0.579	238.42	0.579	232.995	0.60632	138.462
0.59637	267.164	0.60979	250.942	0.6112	241.802	0.579	237.644	0.579	232.913	0.60675	137.36
0.59637	267.192	0.60979	251.473	0.61162	242.279	0.58	237.924	0.58	233.467	0.60718	139.14
0.5974	267.319	0.6108	252.536	0.61204	241.319	0.58	238.263	0.58	233.434	0.60761	138.661
0.5974	267.856	0.6108	252.846	0.61246	242.716	0.58	238.538	0.58	233.861	0.60804	138.77
0.5974	267.148	0.6108	252.924	0.61288	243.669	0.581	239.415	0.581	234.036	0.60847	138.918
0.59843	268.636	0.61181	253.002	0.6133	243.656	0.581	238.862	0.581	233.741	0.6089	138.676
0.59843	268.56	0.61181	252.412	0.61372	243.711	0.582	238.937	0.582	233.742	0.60933	138.848
0.59946	268.656	0.61282	253.285	0.61414	243.777	0.582	239.401	0.582	235.06	0.60976	139.898
0.59946	268.658	0.61282	253.295	0.61456	243.465	0.582	238.437	0.582	234.569	0.61019	138.994
0.59946	269.087	0.61282	254.449	0.61498	244.499	0.583	239.7	0.583	234.615	0.61062	139.12
0.60049	268.809	0.61383	254.163	0.6154	244.147	0.583	240.071	0.583	234.208	0.61105	139.686
0.60049	269.858	0.61383	254.411	0.61582	245.42	0.584	240.64	0.584	234.674	0.61158	139.527
0.60152	270.636	0.61484	255.337	0.61624	245.725	0.584	240.715	0.584	234.711	0.61191	139.79
0.60152	271.022	0.61484	254.324	0.61666	245.441	0.584	239.798	0.584	235.081	0.61233	139.937
0.60152	270.439	0.61484	254.511	0.61708	245.375	0.585	240.659	0.585	235.356	0.61276	139.236
0.60255	270.755	0.61585	255.314	0.6175	246.194	0.585	241.364	0.585	236.149	0.61319	140.436
0.60255	270.474	0.61585	255.08	0.61792	246.207	0.586	240.948	0.586	235.434	0.61362	139.392
0.60358	272.347	0.61686	256.39	0.61834	247.032	0.586	241.75	0.586	235.268	0.61405	140.224
0.60358	272.224	0.61686	256.109	0.61876	246.351	0.587	241.146	0.587	235.441	0.61448	141.209
0.60461	271.563	0.61787	256.556	0.61918	246.726	0.587	242.043	0.587	236.242	0.61491	140.066
0.60461	272.645	0.61787	257.265	0.6196	247.231	0.587	242.621	0.587	235.854	0.61534	140.335
0.60461	273.15	0.61787	256.495	0.62002	247.303	0.588	242.742	0.588	236.355	0.61577	139.83
0.60564	271.968	0.61888	257.145	0.62044	247.223	0.588	242.981	0.588	236.782	0.6162	139.774
0.60564	272.945	0.61888	258.286	0.62086	247.657	0.589	242.42	0.589	236.835	0.61663	142.05
0.60667	273.573	0.61989	257.904	0.62128	248.12	0.589	242.599	0.589	236.529	0.61706	140.482
0.60667	274.091	0.61989	258.45	0.6217	248.556	0.589	243.199	0.589	236.863	0.61749	141.301
0.60667	273.092	0.61989	257.81	0.62212	248.43	0.59	243.659	0.59	236.875	0.61792	141.369
0.6077	273.862	0.6209	258.283	0.62254	249.351	0.59	244.342	0.59	237.801	0.61835	140.276
0.6077	274.241	0.6209	258.625	0.62296	248.444	0.591	243.123	0.591	236.958	0.61878	141.452
0.60873	274.203	0.62191	258.832	0.62338	249.603	0.591	243.899	0.591	237.511	0.61921	140.652
0.60873	274.814	0.62191	259.236	0.6238	249.119	0.591	243.868	0.591	237.74	0.61964	141.016
0.60873	274.806	0.62191	259.172	0.62422	249.822	0.592	243.526	0.592	238.087	0.62007	143.437
0.60976	274.87	0.62292	259.315	0.62464	250.841	0.592	244.566	0.592	237.584	0.6205	140.907
0.60976	275.71	0.62292	259.646	0.62506	250.223	0.593	244.401	0.593	238.478	0.62093	141.665
0.61079	275.119	0.62393	259.949	0.62548	250.536	0.593	244.893	0.593	238.275	0.62136	141.758
0.61079	276.528	0.62393	260.472	0.6259	250.994	0.593	245.647	0.593	238.162	0.62179	141.298
0.61182	276.836	0.62393	260.185	0.62632	250.862	0.594	244.633	0.594	238.271	0.62222	142.917
0.61182	276.27	0.62494	260.726	0.62674	252.339	0.594	246.122	0.594	238.745	0.62265	141.577
0.61182	276.638	0.62494	260.69	0.62716	251.542	0.595	245.978	0.595	238.827	0.62308	142.3
0.61285	277.036	0.62595	261.345	0.62758	252.063	0.595	245.754	0.595	239.288	0.62351	143.657
0.61285	277.591	0.62595	261.854	0.628	251.774	0.596	246.272	0.596	238.49	0.62394	141.061
0.61388	278.384	0.62696	261.741	0.62842	252.09	0.596	246.123	0.596	239.356	0.62437	141.685
0.61388	278.153	0.62696	261.924	0.62884	252.532	0.596	246.822	0.596	239.174	0.6248	142.077
0.61388	278.495	0.62696	262.189	0.62926	252.789	0.597	247.376	0.597	239.553	0.62523	141.755
0.61491	277.802	0.62797	262.075	0.62968	253.537	0.597	246.997	0.597	239.978	0.62566	143.142
0.61491	279.12	0.62797	263.489	0.6301	253.945	0.598	247.204	0.598	240.274	0.62608	142.649
0.61594	279.224	0.62898	263.285	0.63052	253.756	0.598	246.56	0.598	239.558	0.62651	142.756
0.61594	279.508	0.62898	263.717	0.63094	253.898	0.598	247.467	0.598	240.299	0.62694	143.358
0.61594	279.988	0.62898	263.055	0.63136	253.875	0.599	248.052	0.599	240.625	0.62737	142.192
0.61697	280.062	0.62999	263.27	0.63178	254.709	0.599	248.591	0.599	241.045	0.6278	142.496
0.61697	280.246	0.62999	264.201	0.6322	253.966	0.6	248.676	0.6	240.558	0.62823	143.601
0.618	280.576	0.631	264.32	0.63262	255.097	0.6	248.18	0.6	241	0.62866	143.327
0.618	279.773	0.631	264.896	0.63304	255.889	0.6	248.83	0.6	240.536	0.62909	144.088
0.618	280.924	0.631	265.576	0.63346	255.692	0.601	248.533	0.601	241.319	0.62952	143.559
0.61903	281.074	0.63201	264.447	0.63388	255.348	0.601	248.996	0.601	240.94	0.62995	142.777
0.61903	281.181	0.63201	265.625	0.6343	256.1	0.602	250.453	0.602	241.109	0.63038	143.434
0.62006	281.77	0.63302	265.342	0.63472	255.897	0.602	249.813	0.602	241.405	0.63081	143.4
0.62006	281.841	0.63302	265.496	0.63525	256.528	0.603	249.974	0.603	242.212	0.63124	143.416
0.62109	282.03	0.63403	266.11	0.63556	256.403	0.603	250.34	0.603	241.295	0.63167	144.706
0.62109	281.904	0.63403	266.385	0.63598	257.048	0.603	250.065	0.603	241.815	0.6321	143.673
0.62109	282.111	0.63403	267.205	0.6364	258.055	0.604	250.942	0.604	242.205	0.63253	143.744
0.62212	284.022	0.63504	267.426	0.63682	257.827	0.604	250.809	0.604	242.115	0.63296	144.086
0.62212	283.905	0.63504	266.707	0.63724	257.243	0.605	250.289	0.605	242.014	0.63339	143.317
0.62315	283.723	0.63605	267.729	0.63766	257.521	0.605	251.478	0.605	242.872	0.63382	144.417
0.62315	283.317	0.63605	267.505	0.63808	257.912	0.605	251.407	0.605	242.296	0.63425	144.613
0.62315	284.151	0.63605	267.902	0.6385	258.302	0.606	251.67	0.606	243.031	0.63468	143.554
0.62418	284.967	0.63706	267.821	0.63892	258.135	0.606	251.761	0.606	243.119	0.63511	145.414
0.62418	284.344	0.63706	268.842	0.63934	259.049	0.607	252.136	0.607	243.365	0.63554	144.661
0.62521	285.396	0.63807	269.309	0.63976	259.109	0.607	251.988	0.607	243.068	0.63597	144.424
0.62521	286.037	0.63807	269.152	0.64018	259.661	0.607	251.78	0.607	243.472	0.6364	145.3
0.62521	285.05	0.63807	268.89	0.6406	259.631	0.608	253.091	0.608	243.509	0.63683	143.819
0.62624	285.596	0.63908	269.523	0.64102	259.452	0.608	253.144	0.608	243.907	0.63726	145.594
0.62624	285.418	0.63908	269.309	0.64144	260.205	0.609	253.126	0.609	243.81	0.63769	145.422
0.62727	286.548	0.64009	270.604	0.64186	260.329	0.609	253.592	0.609	243.989	0.63812	144.985
0.62727	287.185	0.64009	269.938	0.64228	260.196	0.609	252.982	0.609	243.786	0.63855	146.508
0.62727	286.405	0.64009	270.225	0.6427	261.544	0.61	254.596	0.61	244.531	0.63898	144.788
0.6283	286.512	0.6411	270.861	0.64312	261.271	0.61	254.518	0.61	244.081	0.6394	144.983
0.6283	286.47	0.6411	270.619	0.64354	261.783	0.611	253.717	0.611	244.801	0.63983	145.977
0.62933	287.469	0.64211	270.77	0.64396	261.662	0.611	254.746	0.611	244.547	0.64026	144.683
0.62933	287.722	0.64211	272.102	0.64438	261.763	0.612	254.584	0.612	244.86	0.64069	147.254
0.63036	287.233	0.64312	271.496	0.6448	262.283	0.612	254.682	0.612	244.676	0.64112	146.591
0.63036	289.042	0.64312	271.869	0.64522	261.766	0.612	255.682	0.612	245.244	0.64155	145.047
0.63036	288.838	0.64312	272.023	0.64564	262.2	0.613	255.13	0.613	245.235	0.64198	145.955
0.63139	288.535	0.64413	272.947	0.64606	263.214	0.613	255.725	0.613	245.245	0.64241	144.947
0.63139	289.407	0.64413	272.367	0.64648	262.674	0.614	254.914	0.614	244.88	0.64284	145.813
0.63242	288.773	0.64514	272.983	0.6469	263.711	0.614	255.381	0.614	245.71	0.64327	146.958
0.63242	289.434	0.64514	273.472	0.64732	263.469	0.614	256.596	0.614	245.576	0.6437	145.711
0.63242	290.683	0.64514	273.382	0.64774	263.496	0.615	256.973	0.615	246.264	0.64413	147.175
0.63345	289.994	0.64615	273.524	0.64816	264.162	0.615	257.072	0.615	246.189	0.64456	146.578
0.63345	291.209	0.64615	273.85	0.64858	264.215	0.616	256.738	0.616	246.612	0.64499	145.938
0.63448	291.058	0.64716	273.97	0.649	264.525	0.616	256.397	0.616	246.236	0.64542	146.948
0.63448	291.09	0.64716	275.296	0.64942	265.051	0.616	256.793	0.616	246.27	0.64585	146.534
0.63448	291.051	0.64716	274.331	0.64984	265.208	0.617	256.757	0.617	246.497	0.64628	146.754
0.63551	290.744	0.64817	275.391	0.65026	265.98	0.617	258.272	0.617	246.975	0.64671	147.709
0.63551	291.607	0.64817	275.587	0.65068	265.519	0.618	258.538	0.618	247.145	0.64714	146.902
0.63654	292.606	0.64918	275.221	0.6511	265.852	0.618	258.353	0.618	247.427	0.64757	148.03
0.63654	292.649	0.64918	275.54	0.65152	265.94	0.619	258.548	0.619	247.406	0.648	147.458
0.63757	292.711	0.65019	275.594	0.65194	265.947	0.619	258.386	0.619	247.631	0.64843	146.818
0.63757	292.341	0.65019	276.534	0.65236	266.611	0.619	258.611	0.619	247.484	0.64886	147.44
0.63757	292.874	0.65019	277.284	0.65278	266.903	0.62	258.98	0.62	247.492	0.64929	148.094
0.6386	292.504	0.6512	276.262	0.6532	267.424	0.62	259.304	0.62	247.74	0.64972	148.054
0.6386	293.588	0.6512	277.494	0.65362	267.349	0.621	259.946	0.621	248.68	0.65015	148.649
0.63963	293.668	0.65221	277.149	0.65404	266.996	0.621	259.185	0.621	248.229	0.65058	147.611
0.63963	294.395	0.65221	276.914	0.65446	267.919	0.621	259.883	0.621	248.295	0.65101	148.226
0.63963	294.841	0.65221	277.436	0.65488	267.818	0.622	260.24	0.622	248.783	0.65144	147.921
0.64066	294.072	0.65322	278.295	0.6553	268.946	0.622	259.604	0.622	248.707	0.65187	148.231
0.64066	294.509	0.65322	279.056	0.65572	268.463	0.623	259.956	0.623	248.06	0.6523	148.572
0.64169	295.217	0.65423	278.636	0.65614	268.449	0.623	260.095	0.623	248.36	0.65273	149.362
0.64169	294.754	0.65423	278.209	0.65656	269.965	0.623	261.106	0.623	248.841	0.65316	148.684
0.64169	296.291	0.65423	279.157	0.65698	269.611	0.624	262.123	0.624	249.861	0.65358	148.718
0.64272	296.333	0.65524	278.94	0.6574	269.57	0.624	261.046	0.624	249.322	0.65401	147.703
0.64272	296.176	0.65524	279.53	0.65782	269.955	0.625	261.215	0.625	249.16	0.65444	148.935
0.64375	296.636	0.65625	280.081	0.65824	270.113	0.625	261.362	0.625	249.689	0.65487	149.37
0.64375	296.64	0.65625	280.691	0.65866	271.261	0.625	261.357	0.625	249.903	0.6553	149.39
0.64375	296.811	0.65625	280.702	0.65909	271.498	0.626	261.723	0.626	249.604	0.65573	149.274
0.64478	296.897	0.65726	280.207	0.6595	271.314	0.626	262.261	0.626	250.312	0.65616	149.923
0.64478	296.961	0.65726	280.667	0.65992	272.136	0.627	263.496	0.627	250.626	0.65659	148.228
0.64581	298.552	0.65827	281.296	0.66034	271.815	0.627	262.766	0.627	250.835	0.65702	149.707
0.64581	298.48	0.65827	280.769	0.66077	271.516	0.628	263.109	0.628	250.456	0.65745	148.692
0.64684	298.473	0.65928	281.779	0.66118	272.418	0.628	263.633	0.628	250.543	0.65788	150.243
0.64684	297.828	0.65928	282.041	0.6616	273.162	0.628	262.909	0.628	250.672	0.65831	150.97
0.64684	298.577	0.65928	282.878	0.66202	273.564	0.629	264.27	0.629	251.029	0.65874	149.732
0.64787	299.347	0.66029	282.477	0.66245	273.085	0.629	263.87	0.629	251.004	0.65917	150.185
0.64787	298.826	0.66029	282.126	0.66287	272.69	0.63	263.841	0.63	251.551	0.6596	150.7
0.6489	299.59	0.6613	282.499	0.66329	272.952	0.63	264.801	0.63	251.152	0.66003	148.672
0.6489	300.186	0.6613	282.687	0.66371	273.14	0.63	264.431	0.63	251.311	0.66046	150.381
0.6489	299.181	0.6613	283.327	0.66413	274.336	0.631	264.656	0.631	251.875	0.66089	149.249
0.64993	300.193	0.66231	284.183	0.66455	274.547	0.631	265.189	0.631	251.948	0.66132	150.681
0.64993	300.441	0.66231	283.805	0.66497	275.317	0.632	264.71	0.632	251.519	0.66175	151.109
0.65096	300.659	0.66332	284.991	0.66539	275.918	0.632	265.334	0.632	251.866	0.66218	149.274
0.65096	301.447	0.66332	283.801	0.66581	274.655	0.633	265.275	0.632	252.222	0.66261	150.655
0.65096	301.377	0.66332	284.235	0.66623	274.804	0.633	266.246	0.633	252.392	0.66304	150.604
0.65199	301.484	0.66433	284.974	0.66665	275.436	0.633	266.648	0.633	252.276	0.66347	149.552
0.65199	302.497	0.66433	285.094	0.66707	275.974	0.634	266.203	0.634	252.736	0.6639	151.446
0.65302	301.988	0.66534	285.721	0.66749	277.123	0.634	266.574	0.634	252.765	0.66433	150.35
0.65302	301.898	0.66534	286.708	0.66791	277.018	0.635	266.32	0.635	253.248	0.66476	151.598
0.65405	302.556	0.66635	286.076	0.66833	277.491	0.635	266.408	0.635	252.697	0.66519	151.622
0.65405	303.735	0.66635	286.349	0.66875	277.455	0.635	267.213	0.635	253.022	0.66562	150.068
0.65405	303.072	0.66635	286.081	0.66917	277.25	0.636	267.341	0.636	253.433	0.66605	151.292
0.65508	304.09	0.66736	287.269	0.66959	277.326	0.636	268.043	0.636	253.303	0.66648	151.463
0.65508	304.458	0.66736	287.268	0.67001	277.614	0.637	267.611	0.637	253.529	0.66691	151.491
0.65611	303.64	0.66837	287.514	0.67043	279.022	0.637	267.925	0.637	254.66	0.66733	152.231
0.65611	304.023	0.66837	287.599	0.67085	279.037	0.637	268.209	0.637	254.344	0.66776	151.35
0.65611	304.498	0.66837	288.024	0.67127	279.408	0.638	267.93	0.638	254.305	0.66819	151.768
0.65714	304.77	0.66938	288.229	0.67169	279.584	0.638	268.813	0.638	253.985	0.66862	152.214
0.65714	306.455	0.66938	288.022	0.67211	278.472	0.639	268.766	0.639	254.145	0.66905	151.524
0.65817	305.439	0.67039	288.406	0.67253	278.428	0.639	268.69	0.639	253.786	0.66948	152.598
0.65817	306.029	0.67039	289.721	0.67295	278.585	0.639	269.506	0.639	254.744	0.66991	152.757
0.65817	306.139	0.67039	288.639	0.67337	279.999	0.64	268.854	0.64	255.007	0.67034	152.358
0.6592	305.752	0.6714	290.097	0.67379	281.527	0.64	269.641	0.64	255.295	0.67077	152.893
0.6592	306.483	0.6714	290.246	0.67421	281.143	0.641	269.737	0.641	254.906	0.6712	152.46
0.66023	307.049	0.67241	289.645	0.67463	280.206	0.641	269.689	0.641	254.732	0.67163	152.466
0.66023	307.123	0.67241	289.977	0.67505	280.068	0.641	270.328	0.641	254.553	0.67206	153.257
0.66023	307.929	0.67241	290.055	0.67547	280.738	0.642	270.182	0.642	255.439	0.67249	152.671
0.66126	307.769	0.67342	291.062	0.67589	281.3	0.642	270.456	0.642	255.867	0.67292	152.551
0.66126	308.829	0.67342	292.2	0.67631	282.367	0.643	270.742	0.643	256.606	0.67335	153.237
0.66229	307.923	0.67443	291.113	0.67673	283.301	0.643	270.337	0.643	255.752	0.67378	153.351
0.66229	308.149	0.67443	292.091	0.67715	282.92	0.644	270.832	0.644	255.991	0.67421	153.628
0.66332	308.941	0.67544	292	0.67767	282.456	0.644	270.985	0.644	255.893	0.67464	153.438
0.66332	310.019	0.67544	291.671	0.67809	281.912	0.644	272.099	0.644	256.017	0.67507	152.451
0.66332	310.307	0.67544	292.289	0.67841	282.603	0.645	271.849	0.645	256.057	0.6755	153.622
0.66435	310.237	0.67645	293.026	0.67883	283.793	0.645	271.478	0.645	256.698	0.67593	153.512
0.66435	310.318	0.67645	293.529	0.67925	284.766	0.646	272.671	0.646	256.927	0.67636	153.061
0.66538	310.586	0.67746	293.779	0.67977	284.405	0.646	272.338	0.646	257.469	0.67679	154.759
0.66538	310.075	0.67746	292.968	0.68009	284.762	0.647	272.693	0.646	256.743	0.67722	154.046
0.66538	310.833	0.67746	293.642	0.68051	284.731	0.647	273.45	0.647	257.131	0.67765	154.257
0.66641	311.389	0.67847	293.732	0.68093	284.348	0.647	273.003	0.647	256.785	0.67808	154.388
0.66641	311.711	0.67847	294.389	0.68135	284.056	0.648	273.701	0.648	257.09	0.67851	152.84
0.66744	311.841	0.67948	294.933	0.68177	284.54	0.648	273.417	0.648	257.414	0.67894	154.936
0.66744	311.66	0.67948	295.47	0.68219	285.854	0.649	274.006	0.648	258.377	0.67937	154.299
0.66744	312.624	0.67948	295.179	0.68261	286.248	0.649	274.59	0.649	258.185	0.6798	154.013
0.66847	312.881	0.68049	294.707	0.68303	285.915	0.649	274.027	0.649	258.831	0.68023	155.713
0.66847	312.092	0.68049	294.918	0.68345	285.826	0.65	274.766	0.65	258.207	0.68065	154.578
0.6695	312.996	0.6815	295.977	0.68387	285.642	0.65	274.814	0.65	257.894	0.68108	155.087
0.6695	313.474	0.6815	295.849	0.68429	286.081	0.651	274.695	0.651	257.67	0.68151	154.855
0.67053	313.591	0.68251	296.795	0.68471	286.244	0.651	275.467	0.651	258.134	0.68194	153.987
0.67053	313.881	0.68251	296.624	0.68513	287.659	0.651	274.897	0.651	258.501	0.68237	155.976
0.67053	314.069	0.68251	297.661	0.68555	289.012	0.652	275.676	0.652	259.828	0.6828	154.69
0.67156	314.476	0.68352	297.004	0.68597	288.265	0.652	275.959	0.652	258.964	0.68323	155.182
0.67156	314.491	0.68352	296.489	0.68639	287.576	0.653	275.775	0.653	259.314	0.68366	156.041
0.67259	314.538	0.68453	297.634	0.68681	287.45	0.653	276.178	0.653	258.872	0.68409	154.116
0.67259	315.341	0.68453	298.26	0.68723	287.789	0.653	276.562	0.653	259.012	0.68452	154.784
0.67259	315.31	0.68453	297.849	0.68765	289.457	0.654	276.852	0.654	259.622	0.68495	154.236
0.67362	316.116	0.68554	299.037	0.68807	289.288	0.654	276.984	0.654	259.714	0.68538	154.139
0.67362	315.935	0.68554	298.639	0.68849	290.447	0.655	276.917	0.655	259.486	0.68581	156.224
0.67465	316.731	0.68655	298.836	0.68891	290.539	0.655	277.356	0.655	260.815	0.68624	154.844
0.67465	317.073	0.68655	298.388	0.68933	289.678	0.655	277.048	0.655	260.05	0.68667	155.542
0.67465	315.863	0.68655	299.306	0.68975	289.817	0.656	278.428	0.656	260.249	0.6871	156.277
0.67568	316.399	0.68756	299.992	0.69017	289.906	0.656	278.457	0.656	260.231	0.68753	155.076
0.67568	317.876	0.68756	299.787	0.69059	290.977	0.657	277.889	0.657	260.782	0.68796	156.064
0.67671	317.868	0.68857	300.361	0.69101	291.714	0.657	278.59	0.657	261.199	0.68839	155.968
0.67671	318.198	0.68857	301.025	0.69143	291.472	0.657	278.252	0.657	261.49	0.68882	155.363
0.67671	318.052	0.68857	300.314	0.69185	292.691	0.658	279.556	0.658	261.069	0.68925	157.054
0.67774	319.085	0.68958	300.944	0.69227	291.77	0.658	280.139	0.658	262.133	0.68968	155.94
0.67774	318.625	0.68958	300.483	0.69269	291.362	0.659	278.969	0.659	261.743	0.69011	156.356
0.67877	318.538	0.69059	302.285	0.69311	291.613	0.659	280.056	0.659	261.524	0.69054	156.714
0.67877	318.892	0.69059	302.031	0.69353	291.711	0.66	279.652	0.66	261.63	0.69097	156.014
0.6798	319.202	0.6916	301.517	0.69395	292.899	0.66	280.007	0.66	262.284	0.6914	156.526
0.6798	319.765	0.6916	302.67	0.69437	293.385	0.66	280.977	0.66	261.934	0.69183	156.791
0.6798	320.389	0.6916	302.778	0.69479	293.521	0.661	281.389	0.661	262.445	0.69226	156.286
0.68083	320.6	0.69261	302.162	0.69521	294.321	0.661	281.553	0.661	262.314	0.69269	157.176
0.68083	321.006	0.69261	303.24	0.69563	293.609	0.662	280.957	0.662	262.661	0.69312	157.09
0.68186	320.145	0.69362	302.903	0.69605	293.18	0.662	280.318	0.662	262.87	0.69355	156.502
0.68186	320.731	0.69362	304.598	0.69647	293.874	0.663	281.359	0.662	262.712	0.69398	156.831
0.68186	321.601	0.69362	303.876	0.69699	294.68	0.663	281.294	0.663	262.42	0.69441	156.519
0.68289	321.986	0.69463	303.854	0.69741	295.881	0.663	282.012	0.663	263.355	0.69483	157.482
0.68289	322.18	0.69463	304.635	0.69773	296.147	0.664	282.081	0.664	263.668	0.69526	158.23
0.68392	322.402	0.69564	304.875	0.69815	295.639	0.664	281.863	0.664	263.779	0.69569	156.942
0.68392	322.668	0.69564	304.682	0.69857	295.528	0.665	282.625	0.664	263.392	0.69612	156.937
0.68392	323.059	0.69564	305.411	0.69899	295.64	0.665	282.315	0.665	263.58	0.69655	157.969
0.68495	322.898	0.69665	306.264	0.69941	295.983	0.665	282.844	0.665	263.413	0.69698	156.581
0.68495	323.529	0.69665	306.58	0.69983	296.497	0.666	283.281	0.666	263.992	0.69741	157.799
0.68598	323.606	0.69766	305.634	0.70025	297.234	0.666	282.385	0.666	264.159	0.69784	157.881
0.68598	323.839	0.69766	306.446	0.70067	297.503	0.667	283.369	0.667	264.507	0.69827	158.064
0.68701	324.036	0.69867	306.544	0.70109	297.455	0.667	283.828	0.667	264.615	0.6987	158.845
0.68701	324.05	0.69867	306.555	0.70151	297.584	0.667	284.109	0.667	264.785	0.69913	157.431
0.68701	325.058	0.69867	307.436	0.70193	297.508	0.668	284.218	0.668	264.323	0.69956	157.94
0.68804	324.723	0.69968	308.076	0.70235	298.167	0.668	283.835	0.668	264.602	0.69999	159.106
0.68804	324.984	0.69968	308.403	0.70277	298.527	0.669	284.281	0.669	265.005	0.70042	157.239
0.68907	325.62	0.70069	307.809	0.70319	298.583	0.669	284.466	0.669	265.125	0.70085	159.434
0.68907	325.125	0.70069	307.374	0.70361	299.353	0.669	284.695	0.669	264.868	0.70128	158.324
0.68907	326.138	0.70069	308.736	0.70403	299.497	0.67	285.326	0.67	265.573	0.70171	158.706
0.6901	326.53	0.7017	308.782	0.70445	299.612	0.67	284.88	0.67	265.419	0.70214	159.544
0.6901	326.511	0.7017	309.15	0.70487	299.384	0.671	285.671	0.671	265.727	0.70257	157.854
0.69113	326.925	0.70271	309.344	0.70529	298.561	0.671	284.891	0.671	265.577	0.703	159.113
0.69113	326.471	0.70271	309.807	0.70571	299.811	0.672	285.329	0.671	265.258	0.70343	159.779
0.69113	326.992	0.70271	309.656	0.70624	300.44	0.672	286.137	0.672	265.814	0.70386	157.789
0.69216	328.111	0.70372	309.879	0.70655	300.728	0.672	285.469	0.672	266.796	0.70429	160.265
0.69216	327.666	0.70372	310.403	0.70708	301.576	0.673	286.155	0.673	266.024	0.70472	159.204
0.69319	327.948	0.70473	311.308	0.7075	301.248	0.673	286.527	0.673	266.672	0.70515	159.593
0.69319	328.566	0.70473	310.58	0.70792	301.31	0.674	286.42	0.673	266.595	0.70558	160.214
0.69319	328.883	0.70473	311.364	0.70823	301.163	0.674	286.823	0.674	266.335	0.70601	158.891
0.69422	328.635	0.70574	311.49	0.70865	301.257	0.674	286.311	0.674	266.545	0.70644	159.861
0.69422	328.91	0.70574	312.341	0.70907	302.66	0.675	287.119	0.675	266.933	0.70687	160.509
0.69525	329.892	0.70675	312.02	0.7096	303.267	0.675	286.933	0.675	267.137	0.7073	158.964
0.69525	329.842	0.70675	311.712	0.71002	303.189	0.676	287.123	0.676	267.6	0.70773	161.297
0.69628	329.659	0.70776	312.928	0.71044	302.906	0.676	288.272	0.676	267.403	0.70816	160.172
0.69628	330.742	0.70776	313.163	0.71086	303.006	0.676	287.91	0.676	267.795	0.70858	159.726
0.69628	330.471	0.70776	313.009	0.71128	303.499	0.677	288.009	0.677	267.563	0.70901	160.644
0.69731	331.384	0.70877	314.198	0.71159	303.218	0.677	288.461	0.677	267.542	0.70944	160.017
0.69731	331.048	0.70877	313.923	0.71201	304.367	0.678	288.208	0.678	267.527	0.70987	160.811
0.69834	330.956	0.70978	313.874	0.71243	305.795	0.678	289.335	0.678	267.987	0.7103	161.601
0.69834	331.779	0.70978	313.569	0.71285	305.152	0.679	289.435	0.678	268.184	0.71073	160.513
0.69834	331.827	0.70978	314.927	0.71327	305.188	0.679	289.029	0.679	268.285	0.71116	161.362
0.69937	332.018	0.71079	315.64	0.71369	305.109	0.679	289.425	0.679	268.407	0.71159	160.888
0.69937	332.854	0.71079	314.998	0.71411	304.934	0.68	289.724	0.68	268.311	0.71202	160.621
0.7004	332.908	0.7118	315.409	0.71453	305.042	0.68	290.408	0.68	268.442	0.71245	161.038
0.7004	332.932	0.7118	315.713	0.71495	305.242	0.681	290.285	0.68	269.157	0.71288	161.114
0.7004	332.83	0.7118	315.845	0.71537	306.41	0.681	290.265	0.681	268.683	0.71331	161.344
0.70143	334.264	0.71281	316.423	0.71579	307.516	0.681	290.902	0.681	268.682	0.71374	162.044
0.70143	334.262	0.71281	316.121	0.71621	306.84	0.682	290.506	0.682	269.419	0.71417	161.568
0.70246	334.053	0.71382	317.776	0.71663	306.792	0.682	291.276	0.682	269.359	0.7146	161.913
0.70246	334.804	0.71382	317.195	0.71705	306.382	0.683	291.115	0.683	268.795	0.71503	161.736
0.70246	334.802	0.71483	316.944	0.71747	307.069	0.683	291.198	0.683	269.721	0.71546	161.693
0.70349	335.245	0.71483	317.525	0.71789	307.817	0.683	292.217	0.683	269.666	0.71589	162.428
0.70349	335.641	0.71483	317.809	0.71831	308.482	0.684	291.967	0.684	269.838	0.71632	162.33
0.70452	335.501	0.71584	318.152	0.71873	309.202	0.684	292.574	0.684	270.414	0.71675	162.081
0.70452	336.484	0.71584	318.801	0.71915	309.331	0.685	292.58	0.685	270.061	0.71718	163.189
0.70555	335.697	0.71685	318.333	0.71957	308.721	0.685	292.283	0.685	269.803	0.71761	161.172
0.70555	336.374	0.71685	319.591	0.71999	308.478	0.685	293.313	0.685	270.679	0.71804	161.071
0.70555	337.404	0.71685	319.222	0.72041	308.652	0.686	293.008	0.686	270.468	0.71847	162.068
0.70658	337.171	0.71786	319.315	0.72083	310.544	0.686	293.605	0.686	270.354	0.7189	161.509
0.70658	337.306	0.71786	319.432	0.72125	311.045	0.687	293.8	0.687	270.627	0.71933	162.81
0.70761	337.11	0.71887	320.033	0.72167	310.975	0.687	293.694	0.687	270.848	0.71976	162.507
0.70761	338.147	0.71887	320.31	0.72209	310.611	0.687	294.509	0.687	270.863	0.72019	161.909
0.70761	338.606	0.71887	320.978	0.72251	310.796	0.688	294.269	0.688	271.556	0.72062	163.544
0.70864	337.594	0.71988	320.645	0.72293	311.227	0.688	294.829	0.688	271.315	0.72105	161.36
0.70864	339.248	0.71988	321.133	0.72335	311.716	0.689	294.954	0.689	271.075	0.72148	162.073
0.70967	339.487	0.72089	320.842	0.72388	312.293	0.689	294.709	0.689	271.365	0.7219	163.394
0.70967	339.115	0.72089	321.265	0.7243	313.14	0.689	296.079	0.689	271.81	0.72233	162.352
0.70967	339.135	0.72089	321.631	0.72472	312.671	0.69	295.603	0.69	271.479	0.72276	163.633
0.7107	339.564	0.7219	322.075	0.72503	312.732	0.69	295.863	0.69	272.411	0.72319	162.298
0.7107	340.176	0.7219	322.191	0.72545	311.705	0.691	295.772	0.691	272.362	0.72362	162.454
0.71173	340.176	0.72291	322.988	0.72598	312.736	0.691	295.417	0.691	272.034	0.72405	164.201
0.71173	340.639	0.72291	322.61	0.7264	313.177	0.692	296.445	0.692	272.469	0.72448	162.18
0.71276	341.475	0.72392	322.704	0.72671	312.739	0.692	296.606	0.692	272.47	0.72491	162.998
0.71276	341.24	0.72392	322.718	0.72713	313.385	0.692	296.795	0.692	272.047	0.72534	164.117
0.71276	341.931	0.72392	323.756	0.72755	314.135	0.693	297.53	0.693	273.086	0.72577	163.157
0.71379	341.598	0.72493	323.587	0.72797	314.107	0.693	296.972	0.693	273.443	0.7262	164.497
0.71379	341.931	0.72493	324.236	0.72839	315.087	0.694	297.943	0.694	273.602	0.72663	163.363
0.71482	342.459	0.72594	324.184	0.72881	314.049	0.694	297.168	0.694	273.397	0.72706	163.695
0.71482	342.231	0.72594	324.592	0.72923	314.933	0.694	297.15	0.694	273.931	0.72749	164.48
0.71482	343.139	0.72594	324.996	0.72965	315.245	0.695	298.18	0.695	273.739	0.72792	163.057
0.71585	344.159	0.72695	324.961	0.73007	315.575	0.695	298.076	0.695	273.828	0.72835	163.962
0.71585	342.792	0.72695	325.126	0.73049	316.115	0.696	298.679	0.696	273.752	0.72878	165.052
0.71688	343.606	0.72796	325.866	0.73091	316.331	0.696	298.849	0.696	274.138	0.72921	164.268
0.71688	343.835	0.72796	325.262	0.73133	316.475	0.696	298.536	0.696	274.449	0.72964	164.932
0.71688	344.555	0.72796	326.395	0.73175	316.803	0.697	299.749	0.697	274.657	0.73007	164.04
0.71791	344.377	0.72897	326.486	0.73217	316.277	0.697	299.102	0.697	274.29	0.7305	164.117
0.71791	344.993	0.72897	326.584	0.73259	317.482	0.698	298.885	0.698	275.146	0.73093	165.379
0.71894	345.525	0.72998	326.395	0.73301	317.932	0.698	299.454	0.698	275.409	0.73136	164.621
0.71894	345.776	0.72998	326.37	0.73343	318.22	0.698	299.513	0.698	275.403	0.73179	164.22
0.71894	345.192	0.72998	327.484	0.73385	317.89	0.699	300.196	0.699	274.972	0.73222	164.589
0.71997	346.198	0.73099	327.996	0.73427	318.873	0.699	299.795	0.699	275.534	0.73265	164.201
0.71997	346.185	0.73099	327.541	0.73469	316.872	0.7	300.177	0.7	275.542	0.73308	164.589
0.721	346.841	0.732	328.446	0.73511	312.193	0.7	300.516	0.7	276.097	0.73351	164.867
0.721	346.42	0.732	328.012	0.73553	311.738	0.701	300.134	0.701	276.149	0.73394	165.002
0.72203	347.013	0.73301	328.874	0.73595	313.63	0.701	300.835	0.701	275.652	0.73437	165.084
0.72203	348.321	0.73301	328.783	0.73637	314.171	0.701	300.913	0.701	275.785	0.7348	164.786
0.72203	347.941	0.73301	329.17	0.73679	315.425	0.702	301.52	0.702	276.596	0.73523	165.072
0.72306	347.281	0.73402	330.163	0.73721	314.631	0.702	301.691	0.702	276.498	0.73566	165.598
0.72306	348.28	0.73402	330.276	0.73763	314.919	0.703	301.172	0.703	276.69	0.73608	165.642
0.72409	348.218	0.73503	330.188	0.73805	315.935	0.703	301.683	0.703	276.524	0.73651	165.582
0.72409	349.004	0.73503	330.833	0.73847	315.893	0.703	301.965	0.703	276.749	0.73694	165.969
0.72409	349.037	0.73503	330.628	0.73889	316.614	0.704	302.362	0.704	276.714	0.73737	164.891
0.72512	349.705	0.73604	331.141	0.73931	318.808	0.704	302.925	0.704	277.32	0.7378	166.081
0.72512	349.498	0.73604	330.899	0.73973	318.754	0.705	303.029	0.705	277.091	0.73823	166.437
0.72615	349.251	0.73705	332.062	0.74015	319.779	0.705	303.429	0.705	277.598	0.73866	165.644
0.72615	349.905	0.73705	331.836	0.74057	318.758	0.705	302.55	0.705	277.531	0.73909	166.075
0.72615	350.626	0.73705	331.847	0.74099	318.222	0.706	302.613	0.706	277.412	0.73952	165.929
0.72718	350.83	0.73806	332.068	0.74141	318.457	0.706	303.682	0.706	277.453	0.73995	166.107
0.72718	351.139	0.73806	332.608	0.74184	318.608	0.707	303.585	0.707	278.137	0.74038	167.461
0.72821	351.025	0.73907	332.664	0.74225	319.861	0.707	304.137	0.707	277.894	0.74081	165.638
0.72821	352.26	0.73907	333.306	0.74268	321.076	0.708	304.445	0.708	278.107	0.74124	167.164
0.72924	351.676	0.74008	333.257	0.7431	320.753	0.708	303.68	0.708	278.112	0.74167	166.797
0.72924	351.753	0.74008	334.198	0.74352	319.774	0.708	304.549	0.708	278.537	0.7421	165.176
0.72924	352.393	0.74008	333.767	0.74394	318.249	0.709	304.513	0.709	278.608	0.74253	166.889
0.73027	353.04	0.74109	334.478	0.74436	319.447	0.709	304.906	0.709	278.667	0.74296	167.08
0.73027	352.87	0.74109	334.3	0.74478	320.174	0.71	305.462	0.71	278.197	0.74339	167.229
0.7313	352.949	0.7421	334.177	0.7452	322.003	0.71	305.005	0.71	279.079	0.74382	167.478
0.7313	353.587	0.7421	334.769	0.74562	322.23	0.71	305.232	0.71	279.461	0.74425	165.16
0.7313	354.404	0.7421	335.745	0.74604	321.806	0.711	305.45	0.711	278.982	0.74468	167.389
0.73233	353.352	0.74311	335.795	0.74646	321.418	0.711	305.762	0.711	279.146	0.74511	166.739
0.73233	354.044	0.74311	336.51	0.74688	321.268	0.712	305.995	0.712	280.314	0.74554	166.194
0.73336	354.64	0.74412	335.469	0.7473	322.279	0.712	305.867	0.712	279.786	0.74597	167.653
0.73336	355.009	0.74412	336.379	0.74772	324.354	0.712	307.216	0.712	279.617	0.7464	166.934
0.73336	355.268	0.74412	336.578	0.74814	324.185	0.713	306.592	0.713	280.094	0.74683	167.441
0.73439	355.713	0.74513	336.754	0.74856	324.873	0.713	306.562	0.713	280.436	0.74726	167.522
0.73439	356.269	0.74513	337.18	0.74898	324.267	0.714	307.504	0.714	280.401	0.74769	166.417
0.73542	356.087	0.74614	337.538	0.7494	324.834	0.714	307.182	0.714	280.561	0.74812	168.559
0.73542	355.517	0.74614	338.084	0.74982	324.776	0.714	307.727	0.714	280.26	0.74855	167.253
0.73542	357.17	0.74614	338.424	0.75024	325.16	0.715	308.132	0.715	280.748	0.74898	167.407
0.73645	357.381	0.74715	337.611	0.75066	325.689	0.715	308.074	0.715	280.491	0.74941	168.366
0.73645	357.888	0.74715	338.747	0.75108	326.209	0.716	308.597	0.716	280.244	0.74983	167.983
0.73748	357.508	0.74816	338.46	0.7515	326.782	0.716	308.249	0.716	280.972	0.75026	167.852
0.73748	357.871	0.74816	338.892	0.75192	327.352	0.717	308.753	0.717	281.709	0.75069	168.126
0.73851	358.461	0.74917	339.354	0.75234	325.784	0.717	308.781	0.717	281.217	0.75112	167.333
0.73851	358.354	0.74917	340.038	0.75276	326.106	0.717	308.956	0.717	282.116	0.75155	168.742
0.73851	358.544	0.74917	340.208	0.75318	325.982	0.718	309.685	0.718	282.179	0.75198	168.311
0.73954	359.878	0.75018	339.744	0.7536	326.6	0.718	309.139	0.718	281.785	0.75241	168.784
0.73954	359.136	0.75018	340.144	0.75402	328.084	0.719	309.85	0.719	281.816	0.75284	169.03
0.74057	359.714	0.75119	341.234	0.75444	328.311	0.719	309.936	0.719	282.155	0.75327	168.344
0.74057	359.146	0.75119	340.598	0.75486	327.628	0.719	310.194	0.719	283.01	0.7537	167.813
0.74057	360.091	0.75119	341.785	0.75528	327.507	0.72	311.209	0.72	283.41	0.75413	169.313
0.7416	361.002	0.7522	341.828	0.7557	326.352	0.72	310.461	0.72	283.039	0.75456	168.69
0.7416	360.388	0.7522	341.489	0.75612	328.2	0.721	310.58	0.721	282.756	0.75499	169.883
0.74263	360.748	0.75321	341.997	0.75654	330.194	0.721	310.989	0.721	282.695	0.75542	169.491
0.74263	361.853	0.75321	342.295	0.75696	330.853	0.721	310.846	0.721	283.519	0.75585	168.634
0.74263	360.79	0.75321	342.198	0.75738	329.882	0.722	311.45	0.722	283.455	0.75628	168.457
0.74366	361.861	0.75422	343.086	0.7578	329.714	0.722	311.596	0.722	283.686	0.75671	169.021
0.74366	361.998	0.75422	343.175	0.75822	330.133	0.723	311.726	0.723	283.695	0.75714	168.44
0.74469	362.531	0.75523	343.606	0.75864	330.362	0.723	312.488	0.723	283.768	0.75757	170.672
0.74469	362.51	0.75523	343.114	0.75906	331.309	0.724	312.196	0.724	283.693	0.758	169.351
0.74572	363.2	0.75624	343.4	0.75948	332.909	0.724	312.601	0.724	283.747	0.75843	169.737
0.74572	363.54	0.75624	343.811	0.7599	332.789	0.724	312.42	0.724	283.378	0.75886	170.136
0.74572	363.283	0.75624	344.525	0.76032	333.396	0.725	312.94	0.725	284.355	0.75929	169.135
0.74675	363.566	0.75725	344.866	0.76074	332.268	0.725	313.66	0.725	284.474	0.75972	169.113
0.74675	364.096	0.75725	344.581	0.76116	332.688	0.726	312.68	0.726	284.655	0.76015	170.318
0.74778	363.717	0.75826	345.138	0.76158	333.433	0.726	313.705	0.726	284.408	0.76058	169.304
0.74778	364.832	0.75826	345.803	0.762	333.108	0.726	313.76	0.726	284.549	0.76101	171.092
0.74778	364.696	0.75826	345.413	0.76242	333.404	0.727	313.254	0.727	284.527	0.76144	169.454
0.74881	365.375	0.75927	346.282	0.76284	333.829	0.727	314.202	0.727	285.208	0.76187	170.047
0.74881	365.751	0.75927	346.214	0.76326	333.658	0.728	314.086	0.728	285.182	0.7623	171.031
0.74984	365.414	0.76028	346.984	0.76368	334.389	0.728	314.696	0.728	285.158	0.76273	169.462
0.74984	365.217	0.76028	347.006	0.7641	333.265	0.728	315.063	0.728	285.391	0.76315	170.459
0.74984	366.02	0.76028	347.267	0.76452	333.541	0.729	315.304	0.729	285.408	0.76358	170.963
0.75087	366.654	0.76129	348.006	0.76494	334.235	0.729	316.129	0.729	285.383	0.76401	170.252
0.75087	366.743	0.76129	348.292	0.76536	334.29	0.73	315.425	0.73	285.691	0.76444	171.757
0.7519	366.373	0.7623	347.709	0.76578	335.061	0.73	315.429	0.73	285.309	0.76487	169.937
0.7519	367.704	0.7623	348.379	0.7662	336.269	0.73	315.599	0.73	286.219	0.7653	170.481
0.7519	367.104	0.7623	348.478	0.76662	336.486	0.731	315.606	0.731	286.257	0.76573	170.967
0.75293	367.485	0.76331	349.601	0.76704	336.408	0.731	316.763	0.731	286.713	0.76616	169.592
0.75293	368.452	0.76331	349.082	0.76746	335.962	0.732	316.822	0.732	286.853	0.76659	171.424
0.75396	367.847	0.76432	349.673	0.76788	336.503	0.732	317.607	0.732	286.296	0.76702	171.445
0.75396	368.458	0.76432	349.73	0.7683	337.473	0.733	317.274	0.733	286.436	0.76745	170.697
0.75499	369.069	0.76533	349.514	0.76872	338.74	0.733	316.692	0.733	287.064	0.76788	171.741
0.75499	369.053	0.76533	350.306	0.76914	338.636	0.733	317.402	0.733	287.136	0.76831	170.218
0.75499	370.454	0.76533	350.853	0.76956	338.67	0.734	317.658	0.734	286.492	0.76874	171.184
0.75602	369.524	0.76634	350.565	0.76998	338.899	0.734	317.881	0.734	286.828	0.76917	172.048
0.75602	369.76	0.76634	351.47	0.7704	338.672	0.735	318.378	0.735	287.946	0.7696	170.957
0.75705	370.409	0.76735	350.942	0.77082	338.999	0.735	318.071	0.735	287.509	0.77003	172.098
0.75705	371.036	0.76735	352.327	0.77124	340.141	0.735	318.948	0.735	287.299	0.77046	171.66
0.75705	370.844	0.76735	352.481	0.77166	340.111	0.736	318.336	0.736	287.687	0.77089	170.966
0.75808	371.472	0.76836	352.094	0.77208	340.217	0.736	318.661	0.736	288.452	0.77132	172.151
0.75808	371.884	0.76836	352.737	0.7725	339.949	0.737	319.606	0.737	288.33	0.77175	171.588
0.75911	371.712	0.76937	353.063	0.77292	339.592	0.737	319.127	0.737	287.564	0.77218	171.989
0.75911	371.752	0.76937	352.933	0.77334	340.201	0.737	319.844	0.737	288.06	0.77261	172.301
0.75911	372.704	0.76937	354.127	0.77376	340.628	0.738	319.951	0.738	288.945	0.77304	171.156
0.76014	372.427	0.77038	354.108	0.77418	340.609	0.738	319.694	0.738	288.655	0.77347	172.361
0.76014	373.355	0.77038	354.564	0.7746	340.958	0.739	320.698	0.739	288.281	0.7739	172.701
0.76117	372.871	0.77139	353.741	0.77502	341.087	0.739	319.907	0.739	288.68	0.77433	172.425
0.76117	373.518	0.77139	354.235	0.77544	341.94	0.74	320.16	0.74	289.052	0.77476	172.669
0.7622	374.878	0.7724	355.129	0.77586	341.624	0.74	320.553	0.74	288.688	0.77519	171.956
0.7622	374.313	0.7724	355.372	0.77628	341.566	0.74	320.719	0.74	288.643	0.77562	172.144
0.7622	373.952	0.7724	355.98	0.7767	342.284	0.741	321.583	0.741	289.049	0.77605	173.22
0.76323	375.67	0.77341	355.919	0.77712	342.679	0.741	321.888	0.741	289.613	0.77648	173.026
0.76323	375.025	0.77341	355.763	0.77754	343.694	0.742	321.837	0.742	289.747	0.77691	173.107
0.76426	375.507	0.77442	356.379	0.77796	343.969	0.742	321.586	0.742	289.623	0.77733	173.072
0.76426	375.548	0.77442	356.022	0.77838	344.098	0.742	320.914	0.742	289.692	0.77776	172.263
0.76426	376.545	0.77442	357.045	0.7788	344.899	0.743	322.244	0.743	289.959	0.77819	172.351
0.76529	376.753	0.77543	357.17	0.77922	344.146	0.743	321.918	0.743	289.792	0.77862	173.262
0.76529	376.085	0.77543	357.282	0.77964	344.847	0.744	322.231	0.744	290.151	0.77905	172.814
0.76632	376.289	0.77644	357.55	0.78006	345.933	0.744	323.072	0.744	290.174	0.77948	173.854
0.76632	377.215	0.77644	358.002	0.78048	346.65	0.744	322.789	0.744	290.509	0.77991	173.173
0.76632	377.288	0.77644	358.461	0.7809	346.543	0.745	322.84	0.745	290.44	0.78034	172.511
0.76735	378.502	0.77745	358.567	0.78132	346.02	0.745	322.979	0.745	290.367	0.78077	173.778
0.76735	378.366	0.77745	358.635	0.78174	345.963	0.746	323.489	0.746	290.493	0.7812	173.303
0.76838	378.069	0.77846	359.74	0.78216	345.87	0.746	324.307	0.746	290.707	0.78163	173.765
0.76838	377.791	0.77846	358.779	0.78258	346.471	0.746	323.231	0.746	290.376	0.78206	174.043
0.76838	378.281	0.77846	359.726	0.783	347.1	0.747	323.811	0.747	290.9	0.78249	172.714
0.76941	379.294	0.77947	360.435	0.78342	347.07	0.747	324.151	0.747	291.398	0.78292	174.446
0.76941	379.737	0.77947	360.795	0.78384	347.881	0.748	324.524	0.748	291.496	0.78335	173.836
0.77044	379.315	0.78048	360.984	0.78426	346.579	0.748	324.868	0.748	291.417	0.78378	173.718
0.77044	379.698	0.78048	360.68	0.78468	345.764	0.749	324.697	0.749	291.831	0.78421	174.98
0.77147	379.511	0.78149	360.515	0.7851	347.584	0.749	325.712	0.749	291.401	0.78464	173.394
0.77147	380.533	0.78149	361.911	0.78552	347.345	0.749	325.933	0.749	291.421	0.78507	174.079
0.77147	380.375	0.78149	361.301	0.78594	348.483	0.75	325.226	0.75	291.718	0.7855	174.197
0.7725	381.052	0.7825	362.097	0.78636	348.778	0.75	326.666	0.75	291.999	0.78593	173.377
0.7725	381.484	0.7825	362.426	0.78678	348.602	0.751	325.96	0.751	292.106	0.78647	175.703
0.77353	381.025	0.78351	362.79	0.7872	349.333	0.751	325.68	0.751	292.372	0.78679	174.18
0.77353	381.525	0.78351	362.253	0.78762	349.38	0.751	326.096	0.751	292.076	0.78722	173.754
0.77353	382.023	0.78351	362.57	0.78804	350.078	0.752	326.506	0.752	292.648	0.78765	175.535
0.77456	382.16	0.78452	363.802	0.78846	350.886	0.752	327.021	0.752	292.45	0.78808	174.166
0.77456	382.789	0.78452	363.941	0.78888	351.163	0.753	327.286	0.753	292.477	0.78851	175.395
0.77559	382.327	0.78553	363.529	0.7893	351.8	0.753	327.309	0.753	293.092	0.78894	175.067
0.77559	383.907	0.78553	364.677	0.78972	351.376	0.753	327.188	0.753	293.533	0.78937	174.104
0.77559	383.556	0.78553	364.108	0.79014	352.166	0.754	326.964	0.754	292.906	0.7898	175.88
0.77662	383.468	0.78654	365.071	0.79056	351.886	0.754	328.123	0.754	293.022	0.79023	174.67
0.77662	384.075	0.78654	364.455	0.79098	351.652	0.755	327.827	0.755	293.211	0.79066	174.818
0.77765	384.396	0.78755	364.627	0.7914	352.221	0.755	329.019	0.755	293.447	0.79108	175.978
0.77765	384.475	0.78755	365.867	0.79182	352.27	0.756	329.169	0.756	293.708	0.79151	174.83
0.77868	384.851	0.78856	366.064	0.79224	352.697	0.756	328.11	0.756	293.673	0.79194	175.663
0.77868	385.255	0.78856	366.285	0.79266	352.65	0.756	328.849	0.756	293.695	0.79237	175.161
0.77868	386.23	0.78856	366.854	0.79308	351.667	0.757	328.753	0.757	294.448	0.7928	175.472
0.77971	385.207	0.78957	366.037	0.7935	352.622	0.757	328.565	0.757	294.533	0.79323	176.743
0.77971	386.245	0.78957	366.516	0.79392	352.874	0.758	329.754	0.758	294.255	0.79366	175.808
0.78074	386.539	0.79058	366.766	0.79434	353.707	0.758	329.548	0.758	293.889	0.79409	174.859
0.78074	386.341	0.79058	367.881	0.79476	354.057	0.758	329.744	0.758	294.536	0.79452	175.673
0.78074	387.247	0.79058	368.33	0.79518	353.526	0.759	329.448	0.759	294.577	0.79495	175.561
0.78177	387.7	0.79159	368.136	0.7956	353.85	0.759	329.723	0.759	294.774	0.79538	176.274
0.78177	387.687	0.79159	367.9	0.79602	353.906	0.76	330.411	0.76	295.481	0.79581	176.146
0.7828	388.349	0.7926	368.725	0.79644	354.139	0.76	330.456	0.76	295.264	0.79624	176.057
0.7828	387.74	0.7926	368.506	0.79686	356.189	0.76	330.443	0.76	295.018	0.79667	176.455
0.78383	388.793	0.7926	368.776	0.79728	356.813	0.761	330.753	0.761	295.53	0.7971	176.467
0.78383	388.513	0.79361	369.24	0.7977	357.037	0.761	331.2	0.761	295.47	0.79753	174.974
0.78383	389.132	0.79361	370.512	0.79812	355.961	0.762	331.992	0.762	295.478	0.79796	176.69
0.78486	389.109	0.79462	369.835	0.79854	355.41	0.762	330.955	0.762	295.929	0.79839	176.622
0.78486	389.671	0.79462	370.671	0.79896	356.687	0.762	331.299	0.762	296.023	0.79882	176.485
0.78486	390.393	0.79462	370.974	0.79938	357.569	0.763	332.005	0.763	295.972	0.79925	176.654
0.78589	390.401	0.79563	370.836	0.7998	357.904	0.763	331.882	0.763	296.252	0.79968	175.774
0.78589	390.617	0.79563	370.335	0.80022	358.91	0.764	332.877	0.764	296.119	0.80011	176.167
0.78692	390.911	0.79664	370.538	0.80064	358.612	0.764	333.014	0.764	296.458	0.80054	177.483
0.78692	389.935	0.79664	371.066	0.80106	358.399	0.765	332.308	0.765	297.287	0.80097	175.838
0.78795	391.195	0.79765	372.571	0.80148	357.443	0.765	332.456	0.765	296.667	0.8014	177.507
0.78795	391.579	0.79765	371.885	0.8019	357.741	0.765	332.133	0.765	296.799	0.80183	176.747
0.78795	392.221	0.79765	371.795	0.80232	358.96	0.766	333.134	0.766	297.38	0.80226	176.727
0.78898	392.534	0.79866	371.783	0.80274	359.058	0.766	333.429	0.766	296.977	0.80269	177.655
0.78898	392.014	0.79866	371.947	0.80316	359.666	0.767	333.562	0.767	297.447	0.80312	176.619
0.79001	391.863	0.79967	372.607	0.80358	359.883	0.767	333.964	0.767	297.943	0.80355	177.353
0.79001	392.913	0.79967	373.24	0.804	359.362	0.767	333.417	0.768	298.116	0.80398	178.122
0.79001	392.902	0.79967	373.599	0.80442	359.516	0.768	334.477	0.768	297.598	0.8044	176.425
0.79104	393.76	0.80068	374.015	0.80484	358.485	0.768	334.536	0.768	297.63	0.80483	178.675
0.79104	393.892	0.80068	372.856	0.80526	359.83	0.769	334.101	0.769	297.338	0.80526	177.625
0.79207	394.394	0.80169	373.848	0.80568	361.304	0.769	335.099	0.769	297.815	0.80569	177.49
0.79207	393.604	0.80169	373.798	0.8061	361.743	0.769	334.889	0.769	298.674	0.80612	178.129
0.79207	394.035	0.80169	374.331	0.80652	362.423	0.77	335.364	0.77	298.515	0.80655	176.79
0.7931	395.328	0.8027	374.98	0.80694	361.665	0.77	335.569	0.77	298.892	0.80698	178.155
0.7931	395.28	0.8027	375.258	0.80736	361.211	0.771	335.798	0.771	299.344	0.80741	179.405
0.79413	395.282	0.80371	375.403	0.80778	361.227	0.771	335.645	0.771	298.57	0.80784	177.768
0.79413	396.088	0.80371	375.808	0.8082	361.623	0.772	335.441	0.772	298.376	0.80827	179.01
0.79516	395.46	0.80472	375.951	0.80862	363.846	0.772	336.026	0.772	298.641	0.8087	177.515
0.79516	396.87	0.80472	376.103	0.80904	364.015	0.772	336.74	0.772	299.385	0.80913	177.532
0.79516	396.614	0.80472	376.301	0.80946	364.422	0.773	337.057	0.773	299.859	0.80956	178.729
0.79619	396.593	0.80573	377.004	0.80988	363.809	0.773	337.342	0.773	299.649	0.80999	178.052
0.79619	397.231	0.80573	376.922	0.8103	362.899	0.774	336.361	0.774	299.91	0.81042	179.538
0.79722	397.211	0.80674	378.339	0.81072	363.699	0.774	337.373	0.774	299.737	0.81085	179.807
0.79722	397.562	0.80674	377.752	0.81114	364.202	0.774	337.457	0.774	298.965	0.81128	177.56
0.79722	398.802	0.80674	377.35	0.81156	364.748	0.775	337.351	0.775	299.164	0.81171	178.356
0.79825	398.316	0.80775	378.429	0.81198	365.787	0.775	338.538	0.775	300.113	0.81214	177.87
0.79825	398.598	0.80775	378.635	0.8124	365.058	0.776	338.274	0.776	300.121	0.81257	178.676
0.79928	397.957	0.80876	378.936	0.81282	364.895	0.776	338.208	0.776	300.345	0.813	179.044
0.79928	398.866	0.80876	380.456	0.81324	364.698	0.776	338.872	0.776	300.667	0.81343	178.445
0.80031	399.524	0.80876	379.704	0.81366	364.878	0.777	338.174	0.777	300.076	0.81386	179.029
0.80031	399.878	0.80977	380.021	0.81408	365.347	0.777	339.075	0.777	300.038	0.81429	179.333
0.80031	400.201	0.80977	379.993	0.8145	365.794	0.778	338.955	0.778	300.354	0.81472	178.686
0.80134	400.599	0.81078	380.422	0.81492	366.576	0.778	339.159	0.778	300.266	0.81515	179.275
0.80134	400.628	0.81078	381.135	0.81534	366.908	0.778	339.991	0.778	301.535	0.81558	179.372
0.80134	400.512	0.81078	381.07	0.81576	366.942	0.779	339.848	0.779	300.991	0.81601	179.397
0.80237	400.895	0.81179	381.365	0.81618	367.046	0.779	340.396	0.779	301.067	0.81644	179.563
0.80237	401.837	0.81179	382.334	0.8166	366.179	0.78	340.716	0.78	301.972	0.81687	179.569
0.8034	401.255	0.8128	381.516	0.81702	367.338	0.78	340.32	0.78	301.508	0.8173	179.51
0.8034	402.056	0.8128	382.098	0.81744	367.841	0.781	340.899	0.781	300.917	0.81773	180.209
0.80443	402.46	0.81381	382.201	0.81786	368.883	0.781	339.94	0.781	301.734	0.81816	179.23
0.80443	402.578	0.81381	382.992	0.81828	369.68	0.781	340.379	0.781	302.133	0.81858	179.074
0.80443	403.025	0.81381	383.147	0.8187	369.117	0.782	340.99	0.782	302.421	0.81901	179.817
0.80546	402.821	0.81482	383.39	0.81912	369.667	0.782	341.397	0.782	302.433	0.81944	179.834
0.80546	403.184	0.81482	384.213	0.81954	369.561	0.783	341.234	0.783	301.829	0.81987	180.572
0.80649	403.504	0.81583	384.422	0.81996	368.951	0.783	340.928	0.783	301.947	0.8203	179.724
0.80649	403.595	0.81583	383.906	0.82038	370.139	0.783	341.824	0.783	302.217	0.82073	178.854
0.80649	404.693	0.81583	384.416	0.82081	370.972	0.784	341.79	0.784	301.755	0.82116	180.054
0.80752	404.851	0.81684	384.474	0.82122	371.523	0.784	342.16	0.784	302.905	0.82159	179.458
0.80752	404.246	0.81684	385.617	0.82164	370.979	0.785	343.177	0.785	303.497	0.82202	179.892
0.80855	404.274	0.81785	385.627	0.82207	370.765	0.785	342.571	0.785	302.9	0.82245	181.028
0.80855	405.031	0.81785	386.275	0.82249	370.894	0.786	343.203	0.785	302.682	0.82288	179.54
0.80958	405.47	0.81785	385.741	0.8229	370.348	0.786	343.436	0.786	303.01	0.82331	180.613
0.80958	405.595	0.81886	385.669	0.82332	370.857	0.786	343.252	0.786	303.083	0.82374	180.305
0.80958	406.148	0.81886	385.947	0.82375	371.572	0.787	343.757	0.787	303.219	0.82417	179.837
0.81061	406.79	0.81987	386.565	0.82417	372.635	0.787	343.578	0.787	303.883	0.8246	181.326
0.81061	406.197	0.81987	387.539	0.82459	373.106	0.788	343.628	0.788	303.852	0.82503	180.455
0.81164	406.838	0.82088	388.124	0.82501	372.064	0.788	344.134	0.788	303.404	0.82546	180.124
0.81164	406.937	0.82088	386.781	0.82543	371.757	0.788	343.932	0.788	303.702	0.82589	181.51
0.81164	407.221	0.82088	387.725	0.82585	372.29	0.789	344.61	0.789	303.621	0.82632	180.502
0.81267	408.087	0.82189	387.444	0.82627	372.295	0.789	344.327	0.789	303.914	0.82675	181.782
0.81267	407.837	0.82189	387.963	0.82669	373.411	0.79	344.912	0.79	304.396	0.82718	180.937
0.8137	408.098	0.8229	388.881	0.82711	374.616	0.79	345.514	0.79	303.944	0.82761	180.072
0.8137	408.924	0.8229	389.093	0.82753	375.214	0.79	345.166	0.79	304.06	0.82804	181.433
0.8137	408.248	0.8229	389.405	0.82795	375.379	0.791	345.355	0.791	305.055	0.82847	180.373
0.81473	409.119	0.82391	389.199	0.82837	374.289	0.791	345.875	0.791	304.997	0.8289	181.093
0.81473	409.211	0.82391	389.064	0.82879	374.629	0.792	345.124	0.792	304.325	0.82933	182.101
0.81576	409.508	0.82492	390.78	0.82921	375.298	0.792	345.613	0.792	305.045	0.82986	180.685
0.81576	409.919	0.82492	389.871	0.82963	376.068	0.792	345.615	0.792	304.871	0.83029	182.002
0.81679	410.103	0.82492	390.142	0.83005	377.147	0.793	346.632	0.793	304.589	0.83062	180.633
0.81679	410.375	0.82593	390.934	0.83047	377.045	0.793	347.197	0.793	305.589	0.83105	181.068
0.81679	410.907	0.82593	390.736	0.83089	377.055	0.794	347.136	0.794	305.703	0.83148	182.897
0.81782	410.871	0.82694	391.703	0.83131	375.968	0.794	347.14	0.794	305.453	0.83191	181.157
0.81782	411.538	0.82694	392.268	0.83173	375.03	0.794	346.723	0.794	305.556	0.83233	182.133
0.81885	411.033	0.82694	391.531	0.83215	376.523	0.795	347.182	0.795	305.401	0.83276	181.974
0.81885	412.024	0.82795	392.058	0.83257	377.115	0.795	347.885	0.795	305.831	0.83319	181.182
0.81885	411.923	0.82795	391.577	0.83299	378.107	0.796	348.444	0.796	305.873	0.83362	182.255
0.81988	412.513	0.82896	392.843	0.83341	377.999	0.796	349.407	0.796	306.125	0.83405	181.921
0.81988	413.352	0.82896	393.301	0.83383	377.28	0.797	347.498	0.797	306.682	0.83448	182.249
0.82091	412.859	0.82997	392.799	0.83425	378	0.797	347.547	0.797	306.646	0.83491	183.291
0.82091	413.339	0.82997	392.125	0.83467	377.231	0.797	348.144	0.797	306.233	0.83534	181.811
0.82091	414.039	0.82997	392.04	0.83519	378.053	0.798	347.927	0.798	306.241	0.83577	182.219
0.82194	413.698	0.83098	392.843	0.83551	379.179	0.798	348.704	0.798	306.599	0.8362	182.41
0.82194	414.393	0.83098	393.511	0.83593	379.669	0.799	348.966	0.799	306.557	0.83663	182.492
0.82297	414.173	0.83199	393.164	0.83635	380.89	0.799	349.288	0.799	306.733	0.83706	182.373
0.82297	415.258	0.83199	393.151	0.83677	379.971	0.799	350.082	0.799	307.423	0.83749	182.782
0.82297	415.544	0.83199	391.078	0.83719	379.586	0.8	349.372	0.8	307.283	0.83792	182.418
0.824	415.374	0.833	390.788	0.83761	380.306	0.8	349.951	0.8	307.204	0.83835	183.492
0.824	415.92	0.833	391.127	0.83803	380.517	0.801	349.832	0.801	307.233	0.83878	182.806
0.82503	415.498	0.83401	391.495	0.83845	381.988	0.801	349.421	0.801	307.118	0.83921	182.373
0.82503	416.04	0.83401	391.987	0.83887	382.224	0.801	350.063	0.801	307.36	0.83964	182.614
0.82503	416.781	0.83401	392.189	0.83929	382.971	0.802	350.839	0.802	308.006	0.84007	182.709
0.82606	416.803	0.83502	392.62	0.83971	383.01	0.802	351.599	0.802	308.299	0.8405	182.745
0.82606	417.652	0.83502	393.837	0.84013	381.677	0.803	351.16	0.803	307.843	0.84093	184.104
0.82709	417.276	0.83603	393.535	0.84055	381.569	0.803	351.111	0.803	307.804	0.84136	182.864
0.82709	417.293	0.83603	393.641	0.84097	382.604	0.803	351.828	0.803	308.078	0.84179	183.571
0.82709	417.619	0.83603	393.729	0.84139	383.392	0.804	350.958	0.804	308.183	0.84222	182.767
0.82812	417.825	0.83704	394.273	0.84181	384.357	0.804	351.606	0.804	308.514	0.84265	182.857
0.82812	418.458	0.83704	394.548	0.84223	383.553	0.805	352.044	0.805	308.653	0.84308	184.137
0.82915	418.493	0.83805	395.096	0.84265	383.839	0.805	352.687	0.805	308.674	0.84351	184.023
0.82915	419.143	0.83805	396.391	0.84307	383.636	0.806	353.052	0.806	308.875	0.84394	183.586
0.83018	419.543	0.83906	396.75	0.84349	382.913	0.806	352.225	0.806	309.018	0.84437	184.29
0.83018	419.083	0.83906	396.532	0.84391	383.629	0.806	352.764	0.806	309.009	0.8448	182.452
0.83018	419.774	0.83906	397.149	0.84433	384.445	0.807	353.77	0.807	309.125	0.84523	184.385
0.83121	419.74	0.84007	397.231	0.84475	385.314	0.807	353.243	0.807	309.612	0.84565	184.385
0.83121	419.947	0.84007	398.895	0.84517	385.876	0.808	353.875	0.808	309.643	0.84608	183.624
0.83224	420.579	0.84108	398.541	0.84559	385.273	0.808	353.826	0.808	308.975	0.84651	184.749
0.83224	420.746	0.84108	399.221	0.84601	385.82	0.808	354.963	0.808	309.657	0.84694	184.119
0.83224	421.352	0.84108	399.627	0.84643	384.738	0.809	354.496	0.809	309.933	0.84737	183.625
0.83327	421.968	0.84209	399.442	0.84685	385.055	0.809	353.904	0.809	309.289	0.8478	185.03
0.83327	421.292	0.84209	399.946	0.84727	385.922	0.81	354.729	0.81	309.529	0.84823	183.059
0.8343	421.338	0.8431	400.676	0.84769	386.933	0.81	354.449	0.81	309.982	0.84866	185.363
0.8343	421.878	0.8431	400.519	0.84811	388.034	0.81	354.006	0.81	310.078	0.84909	184.603
0.8343	423.173	0.8431	401.168	0.84853	388.136	0.811	355.288	0.811	310.425	0.84952	183.721
0.83533	423.087	0.84411	400.203	0.84895	387.135	0.811	355.685	0.811	310.093	0.84995	185.287
0.83533	423.025	0.84411	401.019	0.84937	387.876	0.812	356.551	0.812	309.989	0.85038	184.959
0.83636	423.876	0.84512	401.269	0.84979	387.383	0.812	355.436	0.812	310.938	0.85081	184.735
0.83636	423.642	0.84512	401.794	0.85021	388.046	0.813	355.592	0.813	311.007	0.85124	185.061
0.83739	424.15	0.84613	401.9	0.85063	389.267	0.813	356.187	0.813	310.52	0.85167	183.236
0.83739	424.361	0.84613	402.016	0.85105	390.283	0.813	356.032	0.813	311.079	0.8521	185.565
0.83739	424.121	0.84613	402.052	0.85147	389.811	0.814	356.939	0.814	311.115	0.85253	184.712
0.83842	425.641	0.84714	402.818	0.85189	388.733	0.814	357.399	0.814	310.673	0.85296	184.689
0.83842	425.157	0.84714	402.57	0.85231	388.427	0.815	357.005	0.814	311.455	0.85339	185.335
0.83945	425.337	0.84815	403.932	0.85273	389.067	0.815	357.639	0.815	311.752	0.85382	185.09
0.83945	425.857	0.84815	403.728	0.85315	389.666	0.815	357.309	0.815	311.456	0.85425	185.195
0.83945	425.65	0.84815	403.47	0.85357	391.355	0.816	358.432	0.816	311.512	0.85468	185.428
0.84048	426.011	0.84916	404.145	0.85399	390.945	0.816	357.831	0.816	311.368	0.85511	184.572
0.84048	426.052	0.84916	404.489	0.85441	390.864	0.817	356.947	0.817	311.809	0.85554	186.346
0.84151	426.646	0.85017	404.593	0.85483	390.005	0.817	357.799	0.817	312.009	0.85597	185.813
0.84151	427.724	0.85017	405.755	0.85525	389.367	0.817	358.241	0.817	311.22	0.8564	185.209
0.84151	427.47	0.85017	406.355	0.85567	390.528	0.818	358.42	0.818	312.23	0.85683	185.43
0.84254	428.007	0.85118	406.29	0.85609	391.794	0.818	359.005	0.818	312.774	0.85726	186.564
0.84254	427.739	0.85118	405.843	0.85651	392.689	0.819	358.96	0.819	312.175	0.85769	185.86
0.84357	427.839	0.85219	406.899	0.85693	393.648	0.819	359.391	0.819	312.745	0.85812	186.243
0.84357	428.895	0.85219	406.913	0.85735	392.784	0.819	358.196	0.819	313.514	0.85855	185.323
[truncated: 6,626 more rows]
