# Supplementary material for: Contribution of boundary non-stoichiometry to the lower-temperature plasticity in high-pressure sintered boron carbide
Source: Nat Commun. 2023 Aug 21;14:4889. doi: 10.1038/s41467-023-40581-7 (PMC10442403; doi:10.1038/s41467-023-40581-7)
Supplement: Supplementary file 3 — Source Data [file 41467_2023_40581_MOESM3_ESM.zip › Source Data/Source Data Fig.2-b.xlsx]

## Sheet: Sheet1
166.02	0	165.97	0	166.19	836.254	166.22	0	166.22	0	166.22	0	166.32	0
166.12	0	166.07	0	166.29	59.8613	166.32	0	166.32	-44.234	166.32	0	166.42	0
166.22	0	166.17	0	166.39	-2314.17	166.42	0	166.42	-1107.65	166.42	0	166.52	0
166.32	0	166.27	0	166.49	-3073.3	166.52	0	166.52	-1021.25	166.52	0	166.62	0
166.42	0	166.37	0	166.59	-2784.33	166.62	0	166.62	-1815.36	166.62	0	166.72	0
166.52	0	166.47	0	166.69	-947.217	166.72	0	166.72	269.782	166.72	0	166.82	0
166.62	1050.45	166.57	0	166.79	-704.385	166.82	0	166.82	-165.87	166.82	548.508	166.92	-38.062
166.72	1816.01	166.67	0	166.89	-1166.16	166.92	695.86	166.92	-61.2206	166.92	468.262	167.02	1189.32
166.82	2491.73	166.77	1186.19	166.99	1096.93	167.02	1717.93	167.02	1843.57	167.02	1867.71	167.12	2255.11
166.92	1081.18	166.87	-697.817	167.09	591.692	167.12	1648.49	167.12	1198.1	167.12	2096.37	167.22	1799.29
167.02	341.661	166.97	-240.434	167.19	-32.4879	167.22	742.056	167.22	309.677	167.22	1602.07	167.32	707.807
167.12	668.672	167.07	835.743	167.29	1000.58	167.32	-548.936	167.32	951.761	167.32	1169.1	167.42	2182.47
167.22	-535.774	167.17	-1051.09	167.39	-638.74	167.42	414.728	167.42	58.1014	167.42	893.073	167.52	2394.24
167.32	-733.894	167.27	-47.288	167.49	-1123.53	167.52	768.123	167.52	216.442	167.52	607.783	167.62	803.301
167.42	-201.497	167.37	26.1129	167.59	-132.99	167.62	2264.21	167.62	585.515	167.62	291.332	167.72	1461.27
167.52	59.0739	167.47	-979.842	167.69	-410.144	167.72	1858.38	167.72	-4.62527	167.72	-365.457	167.82	1130.2
167.62	220.003	167.57	-1284.53	167.79	-235.598	167.82	-328.173	167.82	-385.197	167.82	-1817.23	167.92	-232.606
167.72	431.535	167.67	-903.219	167.89	-617.339	167.92	-606.917	167.92	-412.135	167.92	-924.9	168.02	-1073.7
167.82	201.743	167.77	-1008.3	167.99	-1553.86	168.02	-1225.61	168.02	-1152.64	168.02	-423.88	168.12	-809.144
167.92	-832.582	167.87	467.934	168.09	617.383	168.12	-577.409	168.12	-1072.64	168.12	83.0199	168.22	21.4138
168.02	250.904	167.97	592.073	168.19	1347.03	168.22	2067.47	168.22	1056.16	168.22	1221.15	168.32	2072.24
168.12	1409.27	168.07	1386.75	168.29	346.708	168.32	1793.2	168.32	1511.17	168.32	2209.02	168.42	460.847
168.22	1899.17	168.17	429.558	168.39	136.73	168.42	790.61	168.42	1123.88	168.42	1536.57	168.52	227.819
168.32	-958.167	168.27	-2527.06	168.49	-2054.68	168.52	-845.199	168.52	185.403	168.52	385.306	168.62	236.418
168.42	-1745.12	168.37	-1548.07	168.59	-2848.33	168.62	-1564.11	168.62	-784.337	168.62	-2497.48	168.72	-1741.48
168.52	-1242.77	168.47	-1636.68	168.69	120.369	168.72	-72.2764	168.72	17.2112	168.72	-1195.59	168.82	-2174.04
168.62	-1928.57	168.57	-1387.56	168.79	-963.416	168.82	-148.335	168.82	-860.505	168.82	121.722	168.92	-480.281
168.72	-2024.08	168.67	-12.0316	168.89	-2163.37	168.92	-15.745	168.92	-226.322	168.92	-208.359	169.02	-1152.65
168.82	-1283.06	168.77	-168.608	168.99	-886.529	169.02	489.265	169.02	962.435	169.02	1219.86	169.12	252.784
168.92	95.9472	168.87	-2481.28	169.09	402.361	169.12	484.408	169.12	602.796	169.12	212.131	169.22	-183.286
169.02	902.096	168.97	-402.897	169.19	1310.04	169.22	-2.73865	169.22	433.127	169.22	1394.5	169.32	612.671
169.12	1398.74	169.07	-191.805	169.29	1302.98	169.32	1563.32	169.32	1346.17	169.32	2326.08	169.42	1688.97
169.22	1645.39	169.17	-563.032	169.39	759.447	169.42	831.15	169.42	1277.82	169.42	1596.59	169.52	996.936
169.32	574.469	169.27	739.433	169.49	868.066	169.52	1849.67	169.52	1359.1	169.52	479.477	169.62	185.834
169.42	-735.923	169.37	-323.611	169.59	-1135.39	169.62	733.731	169.62	137.018	169.62	509.125	169.72	-257.592
169.52	-697.369	169.47	253.709	169.69	-3157.06	169.72	-1643.54	169.72	-199.669	169.72	-189.372	169.82	-1225.63
169.62	-575.682	169.57	-358.284	169.79	-38.236	169.82	78.0931	169.82	-113.619	169.82	95.8038	169.92	-178.578
169.72	-1321.5	169.67	-2976.52	169.89	-1070.82	169.92	426.771	169.92	-106.698	169.92	-346.515	170.02	-761.966
169.82	-1630.77	169.77	-2781.6	169.99	-1202.03	170.02	-733.91	170.02	-101.478	170.02	-475.418	170.12	-698.293
169.92	-151.636	169.87	-2362.45	170.09	327.813	170.12	137.981	170.12	-630.436	170.12	211.14	170.22	-518.709
170.02	-872.304	169.97	-3412.86	170.19	-1404.76	170.22	-471.963	170.22	-711.136	170.22	-794.924	170.32	-1344.78
170.12	-172.706	170.07	-3162.88	170.29	-2967.85	170.32	-1839.07	170.32	-1107.09	170.32	-1276.24	170.42	-1346.39
170.22	719.327	170.17	-3785.32	170.39	-1256.97	170.42	-256.133	170.42	141.549	170.42	-1573.38	170.52	920.205
170.32	357.985	170.27	-2684.35	170.49	72.645	170.52	-231.743	170.52	109.215	170.52	-1004.14	170.62	111.679
170.42	2057.95	170.37	-581.118	170.59	556.127	170.62	456.336	170.62	296.351	170.62	-261.348	170.72	-655.622
170.52	2679.58	170.47	-2138	170.69	-1757.5	170.72	359.411	170.72	467.239	170.72	1034.58	170.82	308
170.62	1785.28	170.57	-3167.69	170.79	-1035.39	170.82	-609.731	170.82	-441.58	170.82	-918.273	170.92	350.317
170.72	-158.623	170.67	-2001.38	170.89	1382.38	170.92	141.884	170.92	-1039.16	170.92	-637.036	171.02	894.815
170.82	323.578	170.77	-1744.38	170.99	628.552	171.02	1367.45	171.02	-616.664	171.02	-83.3426	171.12	1309.67
170.92	1384.31	170.87	492.801	171.09	323.693	171.12	1980.26	171.12	592.478	171.12	315.62	171.22	973.705
171.02	2834.94	170.97	1588.2	171.19	1749.72	171.22	3047.94	171.22	1518.72	171.22	2907.87	171.32	1289.41
171.12	2239.27	171.07	857.396	171.29	237.504	171.32	3340.23	171.32	1581.47	171.32	2291.44	171.42	1376.97
171.22	1048.31	171.17	1152.53	171.39	727.204	171.42	1329.43	171.42	-265.229	171.42	927.457	171.52	1155.15
171.32	997.071	171.27	-109.082	171.49	2468.91	171.52	1118.17	171.52	322.326	171.52	676.841	171.62	1296.53
171.42	1176.58	171.37	-854.854	171.59	484.502	171.62	-151.372	171.62	-26.1595	171.62	-771.697	171.72	-103.063
171.52	1932.11	171.47	-151.252	171.69	-705.434	171.72	190.27	171.72	-107.733	171.72	-134.248	171.82	318.248
171.62	2765.91	171.57	-166.797	171.79	291.464	171.82	2425.73	171.82	1216.92	171.82	1135.36	171.92	932.634
171.72	447.088	171.67	-1786.14	171.89	-531.928	171.92	651.963	171.92	-222.933	171.92	924.046	172.02	1837.36
171.82	-1858.67	171.77	-710.393	171.99	-798.69	172.02	161.618	172.02	-336.9	172.02	871.534	172.12	1718.1
171.92	-1436.35	171.87	-497.443	172.09	-1068.77	172.12	383.306	172.12	288.457	172.12	1310.45	172.22	503.44
172.02	-929.24	171.97	996.618	172.19	-521.27	172.22	-807.522	172.22	377.598	172.22	100.577	172.32	-694.743
172.12	-695.885	172.07	732.219	172.29	361.798	172.32	299.907	172.32	36.5547	172.32	595.982	172.42	792.914
172.22	-587.867	172.17	-2333.27	172.39	-700.424	172.42	1506.21	172.42	569.278	172.42	677.62	172.52	154.874
172.32	1141.46	172.27	-548.124	172.49	-113.65	172.52	1081.55	172.52	1088.97	172.52	997.455	172.62	49.489
172.42	562.567	172.37	436.929	172.59	1439.87	172.62	2472.29	172.62	65.993	172.62	1901.21	172.72	753.425
172.52	-406.19	172.47	883.036	172.69	-815.244	172.72	1242.92	172.72	205.821	172.72	1320.63	172.82	50.004
172.62	-633.782	172.57	2666.63	172.79	-243.714	172.82	552.228	172.82	713.535	172.82	-270.757	172.92	490.578
172.72	-78.8935	172.67	1075.53	172.89	1364.22	172.92	1631.86	172.92	88.4043	172.92	-104.354	173.02	864.672
172.82	298.789	172.77	-115.749	172.99	455.454	173.02	704.818	173.02	1245.72	173.02	710.172	173.12	375.354
172.92	650.862	172.87	-221.62	173.09	1003.85	173.12	1873.57	173.12	1892.17	173.12	1419.89	173.22	2215.52
173.02	1929.35	172.97	-1096.42	173.19	1371.11	173.22	2579.37	173.22	2969.49	173.22	1596.31	173.32	3069.52
173.12	2668.3	173.07	492.81	173.29	3049.39	173.32	878.993	173.32	1860.64	173.32	1728.29	173.42	2824.42
173.22	2066.37	173.17	2025.11	173.39	1673.82	173.42	747.665	173.42	1576.26	173.42	1495.72	173.52	2146.26
173.32	1185.21	173.27	567.567	173.49	-1357.13	173.52	1689.76	173.52	1620.29	173.52	1407.37	173.62	1178.16
173.42	570.058	173.37	561.448	173.59	-1309.13	173.62	269.359	173.62	26.8982	173.62	1404.24	173.72	-355.475
173.52	-448.56	173.47	437.475	173.69	348.5	173.72	837.175	173.72	102.177	173.72	665.478	173.82	1470.96
173.62	-408.109	173.57	-385.881	173.79	-789.819	173.82	147.101	173.82	32.9361	173.82	301.204	173.92	997.262
173.72	-660.424	173.67	-1386.63	173.89	-1320.34	173.92	-1865.5	173.92	-1206.63	173.92	-428.914	174.02	-152.921
173.82	138.27	173.77	-1939.94	173.99	194.477	174.02	211.755	174.02	32.6423	174.02	426.994	174.12	370.363
173.92	2151.24	173.87	-1587.23	174.09	486.558	174.12	-76.7363	174.12	429.099	174.12	170.351	174.22	-274.469
174.02	590.463	173.97	-661.734	174.19	-175.483	174.22	391.695	174.22	-560.102	174.22	901.252	174.32	-640.168
174.12	-327.735	174.07	-2580.02	174.29	475.679	174.32	645.471	174.32	-139.672	174.32	903.947	174.42	-438.452
174.22	-339.065	174.17	-382.178	174.39	20.8152	174.42	-1433.11	174.42	893.363	174.42	-1291.63	174.52	-1493.67
174.32	-351.473	174.27	-1468.96	174.49	-1961.53	174.52	-1424.23	174.52	-32.1357	174.52	269.571	174.62	-679.44
174.42	-433.222	174.37	-2358.6	174.59	-1434.73	174.62	-547.775	174.62	-775.133	174.62	235.881	174.72	-534.099
174.52	-125.74	174.47	-1181.3	174.69	-1270.66	174.72	-595.223	174.72	-245.058	174.72	182.752	174.82	-556.69
174.62	411.613	174.57	133.094	174.79	-888.271	174.82	-150.316	174.82	-24.0073	174.82	1659.82	174.92	1866.82
174.72	1535.97	174.67	245.407	174.89	-236.889	174.92	522.741	174.92	127.346	174.92	391.4	175.02	415.347
174.82	1241.68	174.77	1009.55	174.99	381.914	175.02	-475.444	175.02	-265.733	175.02	520.3	175.12	-1267.98
174.92	1275.98	174.87	-103.884	175.09	638.304	175.12	1102.56	175.12	1336.65	175.12	1080.43	175.22	334.714
175.02	1875.57	174.97	-50.3151	175.19	136.491	175.22	-1135.23	175.22	1410.03	175.22	625.647	175.32	726.18
175.12	2817.14	175.07	1752.33	175.29	1564.92	175.32	-60.8693	175.32	-284.23	175.32	207.967	175.42	1029.18
175.22	1380.43	175.17	1264.73	175.39	2461.71	175.42	821.026	175.42	488.692	175.42	1883.87	175.52	2092.34
175.32	-130.486	175.27	1681.8	175.49	1439.58	175.52	-435.142	175.52	402.067	175.52	1325.7	175.62	-734.412
175.42	136.739	175.37	-33.6045	175.59	-797.163	175.62	417.55	175.62	-853.321	175.62	859.637	175.72	526.787
175.52	-446.716	175.47	-296.511	175.69	-461.554	175.72	-179.879	175.72	-806.446	175.72	1089.6	175.82	1064.43
175.62	-545.523	175.57	-1549.15	175.79	-1283.82	175.82	-986.946	175.82	-1149.8	175.82	-334.384	175.92	486.485
175.72	20.1152	175.67	-470.564	175.89	-2388.2	175.92	-444.092	175.92	-1269.94	175.92	-588.944	176.02	-38.233
175.82	296.793	175.77	-1701.84	175.99	-917.698	176.02	-256.561	176.02	10.0187	176.02	63.7722	176.12	-354.522
175.92	-383.049	175.87	-1535.83	176.09	420.922	176.12	363.585	176.12	-713.432	176.12	-514.362	176.22	65.9917
176.02	456.606	175.97	-1208.78	176.19	-1674.41	176.22	-49.3833	176.22	-167.341	176.22	586.46	176.32	696.003
176.12	-820.062	176.07	-1179.42	176.29	-2307.67	176.32	-995.107	176.32	-1136.82	176.32	1199.56	176.42	-809.054
176.22	-574.43	176.17	201.565	176.39	-1971.59	176.42	-526.526	176.42	-236.262	176.42	1084.46	176.52	-1068.4
176.32	-682.385	176.27	-840.746	176.49	-774.864	176.52	-1130.72	176.52	-1434.58	176.52	333.1	176.62	-231.922
176.42	-509.306	176.37	-1576.18	176.59	-1080.66	176.62	-1446.95	176.62	-2073.86	176.62	-706.42	176.72	-1721.44
176.52	-846.149	176.47	-3706.96	176.69	-1939.51	176.72	-1111.07	176.72	-1143.91	176.72	-844.081	176.82	-1885.41
176.62	-2247.58	176.57	-3814.78	176.79	-2434.53	176.82	-640.178	176.82	-2257.23	176.82	-1102.7	176.92	-655.03
176.72	-1751.06	176.67	-2218.19	176.89	-2032.49	176.92	-807.504	176.92	-2189.44	176.92	-1465.77	177.02	-740.476
176.82	-1711.51	176.77	-2751.4	176.99	-1563.1	177.02	-1325.63	177.02	-2080.42	177.02	-228.85	177.12	181.327
176.92	-1073	176.87	-993.933	177.09	-88.8171	177.12	-688	177.12	-699.385	177.12	142.056	177.22	153.744
177.02	-530.477	176.97	502.948	177.19	-394.322	177.22	-674.344	177.22	-1018.47	177.22	-709.868	177.32	1252.61
177.12	-1205.89	177.07	-1208.82	177.29	-2125.09	177.32	-554.203	177.32	-511.125	177.32	1262.69	177.42	905.147
177.22	-75.5386	177.17	-1501.43	177.39	-2152.13	177.42	-2307.58	177.42	-419.9	177.42	-687.829	177.52	-945.24
177.32	-652.076	177.27	-1385.52	177.49	-1217.91	177.52	-958.496	177.52	-1076.94	177.52	389.855	177.62	-411.812
177.42	-1442.11	177.37	-3405.25	177.59	-950.295	177.62	-135.504	177.62	-697.789	177.62	333.369	177.72	-123.702
177.52	-2643.01	177.47	-2409	177.69	-1242.8	177.72	-1489.22	177.72	-1184.79	177.72	-2473.24	177.82	-1676.75
177.62	-2308.25	177.57	-1439.72	177.79	-1066.42	177.82	-1784.6	177.82	-1264.95	177.82	-331.441	177.92	-1418.99
177.72	-950.567	177.67	-1248.84	177.89	-1600.85	177.92	-275.621	177.92	-708.299	177.92	45.0412	178.02	-179.888
177.82	-10.4655	177.77	-1020.19	177.99	-1538.05	178.02	-47.3303	178.02	-429.749	178.02	-1166.76	178.12	299.253
177.92	-9.71893	177.87	-1929.83	178.09	-715.773	178.12	-273.643	178.12	178.217	178.12	503.274	178.22	1366.01
178.02	150.785	177.97	-3927.32	178.19	-444.465	178.22	-650.936	178.22	-716.281	178.22	-1078.77	178.32	-718.828
178.12	-1008.93	178.07	-3567.56	178.29	-2230.55	178.32	-576.963	178.32	-1435.69	178.32	-1735.97	178.42	-1093.19
178.22	-2567.26	178.17	-3470.29	178.39	-2867.91	178.42	-830.573	178.42	-1322.97	178.42	-646.401	178.52	-742.681
178.32	-1759.28	178.27	-3585.15	178.49	-927.63	178.52	-990.661	178.52	-523.975	178.52	-762.002	178.62	-1136.9
178.42	-163.194	178.37	-2033.69	178.59	230.448	178.62	-545.814	178.62	-487.761	178.62	-856.189	178.72	479.954
178.52	1854.65	178.47	-2980.45	178.69	-309.246	178.72	750.768	178.72	1109.01	178.72	1523.62	178.82	1893.14
178.62	1933.82	178.57	-682.181	178.79	197.065	178.82	1410.77	178.82	1841.16	178.82	1335.23	178.92	1498.03
178.72	1593.66	178.67	-6.98517	178.89	1226.62	178.92	1442.06	178.92	1823.94	178.92	1314.21	179.02	1615.86
178.82	995.285	178.77	207.208	178.99	361.04	179.02	1618.29	179.02	1151.83	179.02	1560.2	179.12	1854.26
178.92	839.259	178.87	-515.217	179.09	-214.279	179.12	861.562	179.12	1268.75	179.12	-94.9013	179.22	1394.1
179.02	124.662	178.97	-1113.07	179.19	1114.84	179.22	655.853	179.22	806.406	179.22	1267.45	179.32	994.805
179.12	1756.81	179.07	-1475	179.29	2146.27	179.32	450.332	179.32	590.366	179.32	1972.64	179.42	319.533
179.22	192.812	179.17	-1148.31	179.39	1380.53	179.42	887.732	179.42	884.88	179.42	546.519	179.52	-409.078
179.32	88.611	179.27	-1041.39	179.49	167.199	179.52	1663.28	179.52	677.988	179.52	398.563	179.62	1346.86
179.42	-1627.63	179.37	-1111.67	179.59	-647.533	179.62	-41.4014	179.62	300.868	179.62	-639.921	179.72	-711.427
179.52	-2865.34	179.47	-1951.29	179.69	-1262.01	179.72	-1653.83	179.72	-763.872	179.72	-1701.07	179.82	-2172.72
179.62	-3410.45	179.57	-3855.26	179.79	-3047.49	179.82	-1162.23	179.82	-1668.3	179.82	-1265.42	179.92	-1065.73
179.72	-3274.41	179.67	-3371.71	179.89	-3317.72	179.92	-1082.53	179.92	-749.579	179.92	-2327.41	180.02	-1247.03
179.82	-1514.5	179.77	-3718.26	179.99	-2306.25	180.02	-981.347	180.02	-469.353	180.02	-2003.98	180.12	0.84979
179.92	1075.88	179.87	-2220.74	180.09	-1854.74	180.12	969.691	180.12	611.584	180.12	-1351.79	180.22	-329.211
180.02	1631.14	179.97	57.1363	180.19	500.234	180.22	1664.34	180.22	1485.35	180.22	-381.368	180.32	7.22329
180.12	1460.82	180.07	-124.678	180.29	1802.55	180.32	2435.6	180.32	1209.7	180.32	1515.66	180.42	1145.5
180.22	2315.13	180.17	473.417	180.39	960.575	180.42	1130.75	180.42	397.104	180.42	1008.76	180.52	991.829
180.32	1117.59	180.27	1149.61	180.49	590.947	180.52	1109.41	180.52	487.361	180.52	1540.89	180.62	530.499
180.42	15.9908	180.37	-953.653	180.59	763.961	180.62	88.0018	180.62	528.974	180.62	1056.78	180.72	1120.77
180.52	-385.078	180.47	-2512.83	180.69	-881.778	180.72	-1541.31	180.72	-581.971	180.72	-625.653	180.82	-346.524
180.62	-1222.24	180.57	-1527.14	180.79	-2382.13	180.82	-614.836	180.82	-1345.2	180.82	-1238.97	180.92	-1603.99
180.72	30.766	180.67	-2571.74	180.89	-846.715	180.92	-19.8398	180.92	-427.176	180.92	-244.132	181.02	212.054
180.82	1341.57	180.77	-403.125	180.99	258.681	181.02	-215.374	181.02	-1242.5	181.02	-696.169	181.12	-187.832
180.92	-634.244	180.87	-630.002	181.09	-1550.78	181.12	-408.179	181.12	-1579.16	181.12	-1379.22	181.22	-1892.04
181.02	-492.426	180.97	-1455.72	181.19	-2163.57	181.22	-736.227	181.22	-1261.64	181.22	-606.283	181.32	-487.109
181.12	1324.99	181.07	670.203	181.29	-1480.44	181.32	1200.12	181.32	-111.437	181.32	-93.6113	181.42	248.435
181.22	1871.77	181.17	-207.856	181.39	16.8516	181.42	972.825	181.42	-41.8998	181.42	-118.779	181.52	906.029
181.32	1588.99	181.27	-2486.51	181.49	244.174	181.52	-438.133	181.52	16.8124	181.52	948.599	181.62	471.363
181.42	259.403	181.37	-714.831	181.59	-49.992	181.62	996.824	181.62	419.669	181.62	128.9	181.72	94.9951
181.52	-735.269	181.47	-710.871	181.69	-0.52821	181.72	-58.364	181.72	-931.561	181.72	40.8957	181.82	651.37
181.62	-503.178	181.57	-209.458	181.79	-1936.74	181.82	-632.832	181.82	-1046.04	181.82	-1053.67	181.92	420.312
181.72	-828.795	181.67	794.22	181.89	-2911.48	181.92	319.995	181.92	431.561	181.92	-830.748	182.02	-274.224
181.82	-710.526	181.77	-1061.63	181.99	-1011.37	182.02	-92.2505	182.02	-244.184	182.02	1407.73	182.12	-78.3617
181.92	-420.419	181.87	-2231.64	182.09	-911.746	182.12	-1882.54	182.12	-1209.18	182.12	-552.907	182.22	-786.355
182.02	675.995	181.97	-2140.91	182.19	-1848.99	182.22	-783.632	182.22	39.26	182.22	116.602	182.32	-492.748
182.12	24.0872	182.07	-1792	182.29	-599.787	182.32	-1252.57	182.32	-78.318	182.32	929.17	182.42	1278.36
182.22	-344.854	182.17	-1344.52	182.39	-914.437	182.42	507.534	182.42	109.057	182.42	-1933.18	182.52	-383.546
182.32	-540.867	182.27	1105.96	182.49	-93.7921	182.52	1458.58	182.52	995.341	182.52	-592.769	182.62	970.119
182.42	158.654	182.37	-896.111	182.59	1389.39	182.62	464.24	182.62	553.421	182.62	1281.84	182.72	815.977
182.52	1446.49	182.47	-876.587	182.69	999.072	182.72	1179.03	182.72	660.066	182.72	749.931	182.82	536.843
182.62	1430.58	182.57	-907.429	182.79	1190.06	182.82	987.05	182.82	1584.12	182.82	1673.7	182.92	2395.33
182.72	754.416	182.67	-2886.95	182.89	-403.59	182.92	916.363	182.92	1483.62	182.92	2019.82	183.02	2831.69
182.82	-301.369	182.77	-2840.77	182.99	-1010.49	183.02	1286.54	183.02	-42.6361	183.02	811.968	183.12	710.346
182.92	-583.827	182.87	-2609.49	183.09	1199.01	183.12	749.681	183.12	-1099.33	183.12	610.583	183.22	-127.053
183.02	-1569.28	182.97	-2878.19	183.19	-906.368	183.22	-192.974	183.22	-870.64	183.22	-1559.56	183.32	-976.105
183.12	-1248.62	183.07	-3879.58	183.29	-1566.5	183.32	-419.168	183.32	411.38	183.32	-899.391	183.42	-63.0352
183.22	-1557.99	183.17	-2655.05	183.39	-527.898	183.42	-855.027	183.42	-534.282	183.42	-152.751	183.52	518.523
183.32	-1064.09	183.27	-1301.23	183.49	-1225.01	183.52	-682.844	183.52	-1517.81	183.52	-371.79	183.62	-496.185
183.42	-1718.34	183.37	-1190.74	183.59	-1367.37	183.62	-313.08	183.62	-1393.49	183.62	488.941	183.72	58.0434
183.52	-1264.6	183.47	-2353.3	183.69	147.415	183.72	-128.611	183.72	-2076.14	183.72	-283.064	183.82	2349.82
183.62	-1046.96	183.57	-2570.16	183.79	-572.362	183.82	1732.56	183.82	-157.444	183.82	-289.554	183.92	441.147
183.72	-979.081	183.67	-2345.77	183.89	-378.047	183.92	1117.14	183.92	144.295	183.92	665.86	184.02	1544.16
183.82	463.172	183.77	-2116.43	183.99	-346.757	184.02	-673.568	184.02	27.5858	184.02	146.997	184.12	449.963
183.92	1198.08	183.87	-1989	184.09	-533.268	184.12	-786.495	184.12	-1411.59	184.12	-1503.51	184.22	-120.977
184.02	170.821	183.97	-1190.85	184.19	-229.18	184.22	542.046	184.22	-713.306	184.22	-278.48	184.32	1529.16
184.12	69.9876	184.07	-1189.96	184.29	-943.795	184.32	329.471	184.32	-67.0784	184.32	985.145	184.42	639.883
184.22	-504.305	184.17	-1472.22	184.39	-1600.96	184.42	-543.551	184.42	-215.756	184.42	1940.2	184.52	1899.07
184.32	-1300.45	184.27	-2478.35	184.49	3.90951	184.52	-65.4711	184.52	8.80384	184.52	2256.37	184.62	1979.66
184.42	-558.911	184.37	-1405.33	184.59	398.18	184.62	-196.391	184.62	-520.956	184.62	446.24	184.72	605.896
184.52	2368.3	184.47	-566.591	184.69	775.414	184.72	530.742	184.72	106.699	184.72	2025.76	184.82	2282.21
184.62	2931.72	184.57	-946.157	184.79	1728.69	184.82	886.194	184.82	-276.612	184.82	2892.97	184.92	2284.56
184.72	783.611	184.67	-153.87	184.89	69.7937	184.92	1577.45	184.92	-961.118	184.92	1228.1	185.02	585.93
184.82	-588.417	184.77	-119.667	184.99	736.64	185.02	853.884	185.02	-27.3158	185.02	2498.87	185.12	2122.94
184.92	237.071	184.87	-1936.39	185.09	1076.58	185.12	-254.916	185.12	-239.774	185.12	2326.31	185.22	1832.15
185.02	241.123	184.97	64.9171	185.19	-911.543	185.22	-805.514	185.22	991.992	185.22	772.939	185.32	1328.94
185.12	-437.057	185.07	-853.452	185.29	-1162.4	185.32	-362.144	185.32	41.997	185.32	2102.58	185.42	1143.79
185.22	-466.667	185.17	-1555.2	185.39	-1316.64	185.42	-651.98	185.42	254.403	185.42	299.015	185.52	119.11
185.32	639.796	185.27	-1529.36	185.49	1037.08	185.52	703.683	185.52	1592.22	185.52	630.971	185.62	537.687
185.42	1474.11	185.37	-506.664	185.59	957.592	185.62	2204.44	185.62	2683.64	185.62	3097.6	185.72	3282.88
185.52	146.269	185.47	-354.232	185.69	300.466	185.72	2765.99	185.72	2658.03	185.72	2356.46	185.82	3192.99
185.62	909.891	185.57	972.027	185.79	2157.81	185.82	3023.74	185.82	3326.15	185.82	3743.55	185.92	4379.51
185.72	1842.26	185.67	1341.93	185.89	3445.23	185.92	2989.6	185.92	3758.05	185.92	4863.65	186.02	3816.78
185.82	2443.6	185.77	624.054	185.99	1779.34	186.02	3927.51	186.02	3010.85	186.02	4389.72	186.12	3623.88
185.92	1489.42	185.87	1256.23	186.09	977.482	186.12	4172.96	186.12	3450.04	186.12	5137.7	186.22	5097.71
186.02	1865.97	185.97	-81.7707	186.19	2367.17	186.22	2865.47	186.22	3557.95	186.22	5312.98	186.32	5669.46
186.12	1310.18	186.07	1767.82	186.29	3053.88	186.32	2433.33	186.32	4104.61	186.32	4107.3	186.42	5121.06
186.22	3225.63	186.17	2793.57	186.39	3689.24	186.42	4064.55	186.42	4631.94	186.42	5905.89	186.52	5551
186.32	3943.09	186.27	2746.44	186.49	5556.72	186.52	4707.63	186.52	4236.31	186.52	5267.31	186.62	4338.37
186.42	4398.4	186.37	3322.37	186.59	5135.49	186.62	5344.19	186.62	5662.71	186.62	5746.55	186.72	5983.91
186.52	3405.45	186.47	3522.44	186.69	4023.46	186.72	6508.34	186.72	6843.45	186.72	6014.41	186.82	7233.58
186.62	3647.98	186.57	3422.62	186.79	2994.28	186.82	6936.11	186.82	6847.68	186.82	5974.19	186.92	6954.47
186.72	4142	186.67	2947.09	186.89	3585.14	186.92	7853.74	186.92	7577.97	186.92	8381.41	187.02	6963.55
186.82	3477.2	186.77	1795.51	186.99	5331.02	187.02	5798.53	187.02	7560.88	187.02	7313.27	187.12	7634.85
186.92	4699.59	186.87	2472.55	187.09	5152.13	187.12	7166.5	187.12	8141.91	187.12	7633.45	187.22	9030.79
187.02	4639.28	186.97	4926.32	187.19	6638.67	187.22	9081.19	187.22	9197.79	187.22	9467.21	187.32	10344.4
187.12	3855.41	187.07	6008.87	187.29	6524.26	187.32	8209.64	187.32	10287.6	187.32	9627.87	187.42	9211.88
187.22	5383.49	187.17	5857.52	187.39	6457.02	187.42	10629.2	187.42	10451.5	187.42	9819.43	187.52	10489.3
187.32	6435.57	187.27	5070.26	187.49	8475.94	187.52	12217.8	187.52	10959.3	187.52	11972.1	187.62	14509.7
187.42	6286.99	187.37	6097	187.59	9408.05	187.62	12220.9	187.62	12780.7	187.62	12679.1	187.72	14407
187.52	6786.23	187.47	7576.57	187.69	9747.42	187.72	13713.1	187.72	14632	187.72	13560.6	187.82	15476.2
187.62	8405.88	187.57	6712.73	187.79	9188.46	187.82	15876.9	187.82	16676.7	187.82	15828.2	187.92	17204.8
187.72	9479.25	187.67	10014.8	187.89	10706.3	187.92	15969.4	187.92	17139.3	187.92	16308.1	188.02	18219.4
187.82	9364.12	187.77	11542.3	187.99	12611.1	188.02	16415.2	188.02	17549.4	188.02	17365.4	188.12	20160.8
187.92	10669.4	187.87	11826.6	188.09	13315.9	188.12	18161.3	188.12	19804.9	188.12	19016.3	188.22	22277.3
188.02	13054.3	187.97	11774.9	188.19	14824.1	188.22	21415.9	188.22	21225.6	188.22	20119.5	188.32	23273.8
188.12	14497.2	188.07	13366.4	188.29	17463	188.32	24448.1	188.32	24693.8	188.32	23698.9	188.42	25324.7
188.22	15296	188.17	14697.6	188.39	19594.9	188.42	25277.7	188.42	26315.8	188.42	25569.1	188.52	26989.5
188.32	16447.4	188.27	17868.4	188.49	21998.4	188.52	28545.5	188.52	27876.9	188.52	28191.6	188.62	29254.9
188.42	18545.6	188.37	20638.3	188.59	23801.7	188.62	31766	188.62	30414.1	188.62	30559.6	188.72	32596
188.52	20914.2	188.47	23604.4	188.69	27252.3	188.72	32454.6	188.72	33613	188.72	32574.8	188.82	35804.2
188.62	24289.4	188.57	27930.5	188.79	31147.2	188.82	35491.2	188.82	36119.5	188.82	36998.6	188.92	39172.1
188.72	28198.8	188.67	27417.9	188.89	33022.6	188.92	38933.1	188.92	38723	188.92	41280.7	189.02	42674.7
188.82	29985.2	188.77	29846.2	188.99	36603.2	189.02	40568	189.02	41576.9	189.02	43112.2	189.12	44105.2
188.92	32068	188.87	33288.9	189.09	38597.9	189.12	43985.8	189.12	43925.7	189.12	44717.7	189.22	46614.6
189.02	35820.3	188.97	36946.6	189.19	40579.8	189.22	45903.5	189.22	44606.8	189.22	47600.9	189.32	48208.7
189.12	38550.7	189.07	40220.5	189.29	43023.1	189.32	48843.9	189.32	46713.4	189.32	49839.7	189.42	49779
189.22	42230.8	189.17	44922	189.39	47320.7	189.42	51219.5	189.42	49385.1	189.42	51462.1	189.52	53386.4
189.32	45159.1	189.27	47059.7	189.49	49978.3	189.52	51317.2	189.52	50913.6	189.52	55684.7	189.62	54984.2
189.42	47372.1	189.37	49578.1	189.59	52546.3	189.62	53127.7	189.62	52252.1	189.62	55884.6	189.72	55485.9
189.52	51374.1	189.47	51675.7	189.69	56246.6	189.72	56199	189.72	53438.5	189.72	57887.1	189.82	57358.1
189.62	55075	189.57	53489.8	189.79	56738.2	189.82	57103.3	189.82	54362.1	189.82	59839	189.92	58223.3
189.72	57147.5	189.67	56085.2	189.89	58155.2	189.92	57642.1	189.92	54897.5	189.92	59031.7	190.02	59059.5
189.82	58244.4	189.77	58407.9	189.99	59561.2	190.02	58869.8	190.02	56567.9	190.02	59702.4	190.12	59897.4
189.92	58426.9	189.87	59554.8	190.09	59161.6	190.12	57235.9	190.12	56990.7	190.12	60341.5	190.22	58210.5
190.02	60536.8	189.97	60275.9	190.19	59926	190.22	58255	190.22	54783.2	190.22	60444.4	190.32	57340.8
190.12	62438.8	190.07	60373.5	190.29	59472.9	190.32	58071.7	190.32	54862.6	190.32	60884.3	190.42	57069.2
190.22	61960.9	190.17	60523.1	190.39	58860.8	190.42	56535.4	190.42	54148.6	190.42	58626	190.52	56081.3
190.32	60673.1	190.27	58732.1	190.49	59139.4	190.52	56726	190.52	54944.2	190.52	58230.8	190.62	56892.6
190.42	60787.9	190.37	56581.4	190.59	57275.9	190.62	54978.9	190.62	54282.5	190.62	57487.5	190.72	56782.7
190.52	58243.4	190.47	56989.7	190.69	57041.1	190.72	54888.3	190.72	54318.2	190.72	54565.8	190.82	54518.7
190.62	56106.4	190.57	56764	190.79	57544	190.82	55474.6	190.82	52994	190.82	54979.9	190.92	54960.3
190.72	55947.7	190.67	55250.4	190.89	54725.3	190.92	53788.7	190.92	52386	190.92	54390.1	191.02	53764.2
190.82	54982	190.77	54679.1	190.99	54140.1	191.02	53407.6	191.02	52266.1	191.02	53351.5	191.12	53398.3
190.92	55398.2	190.87	53846.8	191.09	55985.3	191.12	53597.9	191.12	53470.9	191.12	55095.2	191.22	53482.7
191.02	57001.2	190.97	53964.5	191.19	54479.7	191.22	52795.9	191.22	53009.4	191.22	54105.8	191.32	53826.1
191.12	56079.2	191.07	53397	191.29	53786.5	191.32	54546.1	191.32	53195.4	191.32	54941.5	191.42	54693.6
191.22	53539.6	191.17	51954.1	191.39	54431.7	191.42	54720.7	191.42	52855.4	191.42	55672.1	191.52	55706
191.32	53444.1	191.27	51920.3	191.49	54516.3	191.52	53321.2	191.52	51559	191.52	54174.6	191.62	56140.9
191.42	54012.7	191.37	52419	191.59	54973.7	191.62	54723	191.62	51141.5	191.62	56137.4	191.72	56925
191.52	54234.3	191.47	51909.6	191.69	53775.2	191.72	55449.8	191.72	53245.9	191.72	55801.7	191.82	55985.3
191.62	53504.7	191.57	53051.5	191.79	53390.4	191.82	55104.3	191.82	53604.9	191.82	55268.6	191.92	54371.2
191.72	51278.2	191.67	54033.2	191.89	55268.8	191.92	56129.3	191.92	53373.6	191.92	55845.9	192.02	56314.4
191.82	53488.5	191.77	54535.1	191.99	55828.3	192.02	54636.3	192.02	55056.8	192.02	55814.1	192.12	57497.7
191.92	54421.1	191.87	56407.4	192.09	56429.2	192.12	55119.5	192.12	55490.4	192.12	57512.2	192.22	58355.2
192.02	55988.8	191.97	54535.1	192.19	58046.8	192.22	56956.1	192.22	55725	192.22	59471.8	192.32	59627.6
192.12	56035.2	192.07	54768.7	192.29	57109.7	192.32	57020.8	192.32	57310.6	192.32	58451.8	192.42	59079.1
192.22	55825.1	192.17	54610.8	192.39	57482.1	192.42	57844.2	192.42	56983	192.42	58306.1	192.52	59552.2
192.32	56000.2	192.27	57625.7	192.49	58406.8	192.52	57382.3	192.52	57612.5	192.52	59751.6	192.62	60795.4
192.42	56818	192.37	58546.2	192.59	58631.2	192.62	57395	192.62	56957.4	192.62	58642.9	192.72	59610.7
192.52	58196.6	192.47	58569.5	192.69	59285	192.72	59905.6	192.72	57633.7	192.72	59818.4	192.82	61372
192.62	59313.6	192.57	59815.4	192.79	60720.4	192.82	60716.1	192.82	58798.2	192.82	62520.5	192.92	62407.7
192.72	60161.7	192.67	60891.8	192.89	60597.9	192.92	61545.9	192.92	60653.1	192.92	62248.9	193.02	62084.3
192.82	61098	192.77	61876.7	192.99	59732.7	193.02	63430.5	193.02	61883.9	193.02	63679	193.12	63539.6
192.92	60745	192.87	60815.2	193.09	60859	193.12	63111.5	193.12	62750.7	193.12	66236	193.22	65854.3
193.02	61972.3	192.97	62058	193.19	62540.6	193.22	63055.3	193.22	62495.4	193.22	65244.5	193.32	66194.1
193.12	62223.1	193.07	61904.9	193.29	63740.3	193.32	64170.9	193.32	62015.6	193.32	65446.4	193.42	65982.4
193.22	61197.8	193.17	61644.6	193.39	63497.5	193.42	63727.7	193.42	63449.3	193.42	66400.5	193.52	64969.2
193.32	61604	193.27	63347.3	193.49	63833.1	193.52	65726.9	193.52	64496.1	193.52	66838.9	193.62	66772.9
193.42	63999.8	193.37	64225.4	193.59	67397.3	193.62	67453.8	193.62	66024	193.62	68665.1	193.72	68581.5
193.52	65620.5	193.47	64805.3	193.69	67478.6	193.72	68668.7	193.72	67253.1	193.72	69392.2	193.82	69378.6
193.62	64869.2	193.57	65358.2	193.79	67332.9	193.82	69986.7	193.82	67621.9	193.82	70698.3	193.92	70088.7
193.72	66132.9	193.67	66888.6	193.89	67646.1	193.92	69030	193.92	68922.8	193.92	71633.8	194.02	70314.8
193.82	67626.7	193.77	67144.2	193.99	67965.7	194.02	69013.6	194.02	69245.4	194.02	71490.5	194.12	71279.1
193.92	67933.2	193.87	69873.3	194.09	69673.6	194.12	71735	194.12	69807.2	194.12	73602.7	194.22	73612.1
194.02	69646.3	193.97	71156	194.19	70282.8	194.22	73122.3	194.22	70427.9	194.22	74652.8	194.32	75772.1
194.12	70263.8	194.07	71838.5	194.29	71632.9	194.32	72814.4	194.32	70345.7	194.32	73420.7	194.42	75059.8
194.22	70557.9	194.17	71322.6	194.39	72658.9	194.42	73441.8	194.42	70541.7	194.42	73266.5	194.52	74377.3
194.32	71536.3	194.27	71346.7	194.49	72285.4	194.52	72620.1	194.52	70382.7	194.52	72730.5	194.62	73476.9
194.42	72580.8	194.37	72737.1	194.59	73406.5	194.62	74561.8	194.62	71481.8	194.62	74550.1	194.72	75037.5
194.52	73793	194.47	75304.7	194.69	76217	194.72	76100.1	194.72	73077.7	194.72	77392.8	194.82	78557.3
194.62	74116.7	194.57	78199	194.79	76600.8	194.82	75807.8	194.82	74575.1	194.82	78953.1	194.92	78601.4
194.72	76883.5	194.67	77957.6	194.89	77846.3	194.92	77033.7	194.92	76594	194.92	78794.4	195.02	78959.4
194.82	77362.2	194.77	78268.6	194.99	79090.3	195.02	75056.1	195.02	76660	195.02	78442.3	195.12	78463.6
194.92	77526.8	194.87	77626.7	195.09	78057.4	195.12	77010.8	195.12	76250.7	195.12	77775.6	195.22	76610.4
195.02	77229.3	194.97	76164.4	195.19	78314.8	195.22	77083.5	195.22	75820.1	195.22	78314.8	195.32	77823.4
195.12	77644.8	195.07	75639.3	195.29	78961.6	195.32	76287.4	195.32	75460.1	195.32	78928.5	195.42	77760.6
195.22	77555.4	195.17	77789.5	195.39	76824.5	195.42	75569.2	195.42	75953.6	195.42	76843.8	195.52	78038.7
195.32	78525.2	195.27	79077.3	195.49	76548.2	195.52	76687.7	195.52	76531.3	195.52	78354.6	195.62	79074
195.42	78421.7	195.37	78369.1	195.59	78188.7	195.62	76253.2	195.62	76607.9	195.62	78214.5	195.72	78987.5
195.52	78526.1	195.47	77943.6	195.69	78759	195.72	77451	195.72	77061.7	195.72	78917.9	195.82	78382.8
195.62	79947.2	195.57	78202.3	195.79	79467.3	195.82	79059.3	195.82	77111.4	195.82	80913.8	195.92	79967.9
195.72	78491.7	195.67	78268.6	195.89	78918.2	195.92	76993.6	195.92	76611.4	195.92	80006.8	196.02	79673.7
195.82	78482.7	195.77	77865.7	195.99	79420.7	196.02	78019.2	196.02	76474.1	196.02	79718.5	196.12	79773.6
195.92	78377.3	195.87	78483	196.09	79652.3	196.12	77758.2	196.12	75935.6	196.12	79775.6	196.22	79787.9
196.02	78222.7	195.97	77982.9	196.19	78000.6	196.22	77799.3	196.22	76648	196.22	77824.1	196.32	78852.3
196.12	77162	196.07	77628.9	196.29	77700.4	196.32	79754.1	196.32	76442.4	196.32	78336.4	196.42	79017.8
196.22	77717.5	196.17	78396.9	196.39	79198.3	196.42	78577.6	196.42	75916	196.42	79084.1	196.52	79140.2
196.32	77908.9	196.27	78609.6	196.49	78217.7	196.52	77734.4	196.52	76198.7	196.52	79014.4	196.62	78572.7
196.42	78792.8	196.37	78600.9	196.59	78265.7	196.62	79745.2	196.62	75719.7	196.62	79864.5	196.72	79648.1
196.52	78869.4	196.47	77796.1	196.69	80009	196.72	78235.9	196.72	76504.9	196.72	79813.3	196.82	78008.4
196.62	77427.6	196.57	76400.5	196.79	79752.9	196.82	77037.2	196.82	76203.2	196.82	77637	196.92	77933.6
196.72	77027.8	196.67	77240.4	196.89	79350.2	196.92	77008.3	196.92	75675.4	196.92	77916.3	197.02	79461.3
196.82	77461.2	196.77	78168.2	196.99	79812.8	197.02	78270.7	197.02	76891.8	197.02	78270.1	197.12	79631.2
196.92	79630	196.87	78806.9	197.09	79286.1	197.12	78509.6	197.12	76363.8	197.12	79572.6	197.22	80119.7
197.02	79875.7	196.97	80853	197.19	79553.8	197.22	79277.8	197.22	76710.8	197.22	80679	197.32	79779.7
197.12	80011.1	197.07	80286.4	197.29	80253.6	197.32	78442.8	197.32	77363.7	197.32	79884.2	197.42	79191.2
197.22	80902.2	197.17	79500.8	197.39	79577.7	197.42	79143.2	197.42	77288.5	197.42	80705.1	197.52	80373.7
197.32	80020.5	197.27	78934.8	197.49	79287.6	197.52	79892.6	197.52	77141.9	197.52	79578.5	197.62	80369.2
197.42	78447.2	197.37	80054.1	197.59	79315.8	197.62	79565.6	197.62	77224.6	197.62	79806.1	197.72	79684.2
197.52	80179.6	197.47	80890.9	197.69	79341.3	197.72	79509.4	197.72	76172.7	197.72	81166.1	197.82	79626.8
197.62	79003.6	197.57	79525.2	197.79	79436.8	197.82	78210.6	197.82	75679.9	197.82	80693.6	197.92	77672.3
197.72	79960.3	197.67	79424.4	197.89	78734.2	197.92	76939.8	197.92	75206.8	197.92	79828.1	198.02	78046.2
197.82	81654.7	197.77	79326.3	197.99	78794.6	198.02	78081.2	198.02	75292.6	198.02	79098.7	198.12	80339.9
197.92	80189.4	197.87	79253.1	198.09	80337.7	198.12	76858.4	198.12	75205.4	198.12	78384	198.22	79387
198.02	79154.6	197.97	78602.8	198.19	78767.3	198.22	77109.8	198.22	75679.5	198.22	78519.7	198.32	79178.3
198.12	78856.4	198.07	78264.4	198.29	76862.6	198.32	77467.7	198.32	74623.3	198.32	78510.2	198.42	77922.8
198.22	77425.4	198.17	77745.2	198.39	77914.5	198.42	75926.3	198.42	74489.4	198.42	76998.7	198.52	77472.7
198.32	77764.4	198.27	77849.9	198.49	78583.6	198.52	77519.1	198.52	75274.2	198.52	77340.8	198.62	78576.4
198.42	80543.6	198.37	78947.6	198.59	77685.3	198.62	78077.9	198.62	74439	198.62	79888.5	198.72	79299.1
198.52	80774.7	198.47	79622.2	198.69	78465	198.72	77567.8	198.72	75173.6	198.72	78747.8	198.82	79172.1
198.62	80090.6	198.57	79250.1	198.79	78569.2	198.82	78404.5	198.82	74781.5	198.82	80173.1	198.92	79029.8
198.72	79951.8	198.67	79543.2	198.89	79254.1	198.92	77010.9	198.92	74044.3	198.92	78702	199.02	78184.4
198.82	78956.3	198.77	76645.9	198.99	78272.6	199.02	76309.5	199.02	74426	199.02	77390.4	199.12	77319.8
198.92	78015.3	198.87	76899.3	199.09	76524.4	199.12	76690.8	199.12	73741.7	199.12	77751.3	199.22	78484.8
199.02	78372.1	198.97	78600.4	199.19	77861.4	199.22	76334.7	199.22	75065.8	199.22	77675.6	199.32	77608.5
199.12	79356.6	199.07	79205.4	199.29	78627.4	199.32	77885.4	199.32	75381.3	199.32	78558.2	199.42	78838.4
199.22	79179.9	199.17	79659.6	199.39	78762.7	199.42	78163.6	199.42	74806.5	199.42	78636.4	199.52	78378
199.32	79769.3	199.27	80249.3	199.49	78630.4	199.52	75957.9	199.52	76253.5	199.52	77893.2	199.62	78404.3
199.42	78787.9	199.37	79469.8	199.59	79293.8	199.62	76646	199.62	76212.4	199.62	78723.2	199.72	79017
199.52	77613	199.47	79052.2	199.69	78091	199.72	76576.4	199.72	74802	199.72	79361.6	199.82	77140.2
199.62	79539.4	199.57	79602.1	199.79	79408.1	199.82	75697.5	199.82	74230.8	199.82	77996.6	199.92	76811.4
199.72	80117.6	199.67	78841.6	199.89	79427.7	199.92	78108.2	199.92	73220.9	199.92	78426.1	200.02	77461.6
199.82	78826.1	199.77	79211.3	199.99	77061.7	200.02	77535.3	200.02	73009.9	200.02	77594	200.12	77397.4
199.92	80237.3	199.87	80264.6	200.09	77735.8	200.12	77144.7	200.12	75554.5	200.12	77455.9	200.22	79302.9
200.02	80249.2	199.97	79943.3	200.19	79277	200.22	77292.1	200.22	77083.3	200.22	78771.8	200.32	79402.8
200.12	78475.3	200.07	80374.7	200.29	78298	200.32	75736.6	200.32	75532.3	200.32	78159.2	200.42	79463.8
200.22	78124.3	200.17	80749.2	200.39	77371.1	200.42	76099.7	200.42	74245.9	200.42	77476.1	200.52	78532.7
200.32	79978.2	200.27	77080.8	200.49	77447.3	200.52	77434.5	200.52	73473.8	200.52	77300.1	200.62	76662.7
200.42	79275	200.37	75646.1	200.59	76762.4	200.62	74754	200.62	72378.6	200.62	75138.6	200.72	74751.2
200.52	77868.8	200.47	76132.2	200.69	75916.6	200.72	75059.4	200.72	73498.9	200.72	75319.9	200.82	75603.6
200.62	76652.2	200.57	76064.4	200.79	74157.5	200.82	75418.9	200.82	72935.9	200.82	76808.2	200.92	76581.8
200.72	77799.3	200.67	77811.4	200.89	75960.9	200.92	75524.7	200.92	73560.8	200.92	76498.1	201.02	76820.9
200.82	78107.2	200.77	77943.6	200.99	77158.7	201.02	76425	201.02	73514.6	201.02	76622.3	201.12	77155.3
200.92	77469.1	200.87	77479	201.09	76139.5	201.12	76776.8	201.12	73246	201.12	77047.9	201.22	76838.7
201.02	78440.2	200.97	77869.8	201.19	78831.3	201.22	74731	201.22	74469.7	201.22	76516.4	201.32	76172.9
201.12	77994.5	201.07	78308.4	201.29	78937.6	201.32	75385.6	201.32	73115	201.32	76207	201.42	76677.2
201.22	77812.1	201.17	77864.8	201.39	76390.9	201.42	74614.1	201.42	71766.8	201.42	76691.6	201.52	76817.9
201.32	78841.4	201.27	78241.8	201.49	76936.5	201.52	73995.4	201.52	73529.5	201.52	76391.6	201.62	76597.4
201.42	77643.8	201.37	77971.8	201.59	76694.9	201.62	74215.3	201.62	72244.9	201.62	75854	201.72	75050.8
201.52	76570.3	201.47	76752.5	201.69	76191.5	201.72	72920.6	201.72	71310.5	201.72	74009.8	201.82	74466.9
201.62	76987.6	201.57	77994.9	201.79	75706.4	201.82	73585.8	201.82	71251.8	201.82	73977	201.92	76080.6
201.72	77381.8	201.67	77469.5	201.89	76948.6	201.92	75170	201.92	70973.3	201.92	75064.9	202.02	75440.6
201.82	77299.8	201.77	77085.9	201.99	76739	202.02	74208	202.02	71041.6	202.02	74683.3	202.12	74455.8
201.92	77208.8	201.87	76026.5	202.09	75715.4	202.12	73365.4	202.12	71603.6	202.12	75786.6	202.22	73132.4
202.02	78166.1	201.97	75305.9	202.19	74478.9	202.22	73209.4	202.22	72435.3	202.22	74319.9	202.32	72824.3
202.12	76612.2	202.07	75013.7	202.29	74473	202.32	72249	202.32	70521.7	202.32	71570.5	202.42	72798.5
202.22	77766.4	202.17	75564	202.39	76840.1	202.42	74624.3	202.42	69377.3	202.42	71947	202.52	73205.6
202.32	75831.2	202.27	76458.2	202.49	74378.6	202.52	73658.7	202.52	68729.3	202.52	71131.5	202.62	70697.2
202.42	75434.6	202.37	75622.7	202.59	74713.8	202.62	72491.3	202.62	68417.3	202.62	70514.6	202.72	70727.8
202.52	75364.7	202.47	74881.8	202.69	72949	202.72	73223.6	202.72	69836	202.72	72289.7	202.82	71689.2
202.62	75875	202.57	76487.6	202.79	73025.9	202.82	71193.8	202.82	69905.9	202.82	71145.5	202.92	71712
202.72	77552.4	202.67	76835.7	202.89	74433	202.92	70885.6	202.92	69605.6	202.92	71201.4	203.02	71587.4
202.82	77769.2	202.77	75445.3	202.99	74677.8	203.02	70358.6	203.02	68138.7	203.02	72150.6	203.12	70882
202.92	75724.3	202.87	76087.4	203.09	73044.9	203.12	68350.8	203.12	67226.4	203.12	69963.8	203.22	68901.5
203.02	74289.7	202.97	74277.1	203.19	71482.6	203.22	66988.5	203.22	65840.9	203.22	68920.1	203.32	68988.5
203.12	73541.5	203.07	75229.1	203.29	70024.5	203.32	67652.6	203.32	65264.1	203.32	68735.4	203.42	67523.5
203.22	72664.3	203.17	74927.1	203.39	69793.1	203.42	66292.6	203.42	65240.4	203.42	67006.7	203.52	66728.6
203.32	73530.1	203.27	71890.2	203.49	69408	203.52	67650.5	203.52	65314.9	203.52	66136.8	203.62	66240.2
203.42	73654.6	203.37	71501.3	203.59	68268.5	203.62	66547	203.62	64660.5	203.62	66543.2	203.72	65450.2
203.52	73330.7	203.47	71052.3	203.69	68452.5	203.72	64357	203.72	63502.1	203.72	64778.9	203.82	64675.8
203.62	70774.6	203.57	69096.3	203.79	67807.5	203.82	64616.8	203.82	62159	203.82	64764.2	203.92	64076.7
203.72	69816.4	203.67	69709.4	203.89	66470.7	203.92	63709.5	203.92	60961.1	203.92	63822.5	204.02	62338.2
203.82	68197.2	203.77	69860.9	203.99	66432.7	204.02	63065.3	204.02	60149.9	204.02	62079.3	204.12	61943.5
203.92	67395.7	203.87	67938.4	204.09	67517.4	204.12	63361.7	204.12	60385	204.12	62790.5	204.22	61800.7
204.02	66487.4	203.97	66281.2	204.19	65080.4	204.22	61268.8	204.22	60718.3	204.22	60052.4	204.32	60333.1
204.12	68360.3	204.07	64251.6	204.29	63480.4	204.32	61877.8	204.32	60805.1	204.32	59018.5	204.42	59753.1
204.22	67372.6	204.17	62936.5	204.39	64047.7	204.42	62634	204.42	59060.5	204.42	60536.9	204.52	58288.6
204.32	66663.3	204.27	64792.7	204.49	63678.9	204.52	60005	204.52	57432.4	204.52	59290.5	204.62	58114.7
204.42	64929.5	204.37	64404.3	204.59	63146.1	204.62	59089.1	204.62	55606.1	204.62	57980.3	204.72	57888.9
204.52	62279.6	204.47	61363.1	204.69	59823.7	204.72	56632	204.72	53855.5	204.72	56132.4	204.82	55223.3
204.62	60404.3	204.57	59319.3	204.79	57390.6	204.82	54792.3	204.82	52039.6	204.82	55137.2	204.92	54170.6
204.72	61444.1	204.67	58399.3	204.89	57210.2	204.92	55592.5	204.92	51775.2	204.92	55208.5	205.02	53423.8
204.82	59597.5	204.77	57495.1	204.99	56689.5	205.02	53619.8	205.02	51263.5	205.02	52870.3	205.12	52386
204.92	59329.6	204.87	57129.2	205.09	56102.6	205.12	52772.1	205.12	51938.8	205.12	52973.9	205.22	53216.6
205.02	57891.1	204.97	56857.3	205.19	54534.2	205.22	53039.1	205.22	51039.2	205.22	52566.1	205.32	51926.1
205.12	55540.3	205.07	55792.8	205.29	51684.3	205.32	50778.3	205.32	48557.3	205.32	50223.7	205.42	50234.2
205.22	54700.4	205.17	55415.3	205.39	52461.5	205.42	50096.9	205.42	47190.5	205.42	50395.5	205.52	48247.7
205.32	54392.7	205.27	53921.1	205.49	54535.9	205.52	49134.7	205.52	48030.1	205.52	48921.5	205.62	48425.6
205.42	54531.9	205.37	53762.3	205.59	51389.3	205.62	48608.7	205.62	48947.8	205.62	47291.6	205.72	48015.7
205.52	53993.9	205.47	52872.4	205.69	49823.5	205.72	48461.1	205.72	47853.1	205.72	48670.5	205.82	48855.4
205.62	54390	205.57	54047.3	205.79	50624.2	205.82	48621.1	205.82	47563.5	205.82	48480.6	205.92	46662.9
205.72	54146.2	205.67	51324.2	205.89	49043.3	205.92	47250.4	205.92	46692.3	205.92	45517.4	206.02	45918.1
205.82	54871.6	205.77	51010.1	205.99	49840.4	206.02	47439.2	206.02	45353.1	206.02	45612.6	206.12	44503.3
205.92	51704.2	205.87	51070.3	206.09	50719.1	206.12	45759.2	206.12	44177	206.12	44987.2	206.22	44107.4
206.02	51969.9	205.97	50046.7	206.19	48816.4	206.22	44785.2	206.22	44338.3	206.22	43960.1	206.32	44776.3
206.12	50660	206.07	50672	206.29	46970.9	206.32	46118.1	206.32	45165.6	206.32	46159.4	206.42	44079.9
206.22	50973.6	206.17	49817.2	206.39	45643.2	206.42	45083.5	206.42	44056.4	206.42	44883.6	206.52	43317.7
206.32	49493.4	206.27	48624.4	206.49	47562.6	206.52	44691.4	206.52	42483.8	206.52	43727.8	206.62	43848.6
206.42	48269.4	206.37	48013.6	206.59	48014.2	206.62	45153.1	206.62	42153.6	206.62	44488.3	206.72	43325.8
206.52	48963.6	206.47	47417.4	206.69	45293.4	206.72	43463.1	206.72	41514.7	206.72	42682.1	206.82	41973.1
206.62	49011.7	206.57	46660.8	206.79	44739.6	206.82	42591.9	206.82	42086	206.82	42393.1	206.92	41618.8
206.72	49789.4	206.67	47842.9	206.89	46466	206.92	43583.3	206.92	43278.8	206.92	43404.2	207.02	40527.8
206.82	49721.1	206.77	48061.3	206.99	45721.9	207.02	43045.7	207.02	43621.3	207.02	41449.3	207.12	40334
206.92	48827.1	206.87	47859.1	207.09	44654.7	207.12	44684.9	207.12	42459.5	207.12	42011.8	207.22	40919.6
207.02	47417	206.97	47514.9	207.19	45504.8	207.22	44106	207.22	41744.9	207.22	42460.8	207.32	41716.4
207.12	47623.6	207.07	46092.3	207.29	43800	207.32	44470.7	207.32	41517.4	207.32	42589.4	207.42	42670.2
207.22	47245.1	207.17	45739.2	207.39	43743.1	207.42	44544	207.42	41162	207.42	43056.9	207.52	43142
207.32	45025.1	207.27	44111.7	207.49	44530.5	207.52	41933.4	207.52	40631.2	207.52	40353.7	207.62	41498.1
207.42	46263.8	207.37	44341.2	207.59	42990.1	207.62	41276.8	207.62	40212.8	207.62	40014.5	207.72	40594.2
207.52	45968.7	207.47	44801.9	207.69	42601.1	207.72	41583.3	207.72	38988.7	207.72	40580.1	207.82	38729.5
207.62	46332.5	207.57	46298.2	207.79	43017.5	207.82	42279	207.82	39064.5	207.82	38745.5	207.92	40647.4
207.72	46869.5	207.67	47076.7	207.89	42530.9	207.92	41618.3	207.92	40506.8	207.92	40495	208.02	42399.5
207.82	46788.7	207.77	45385.5	207.99	43478	208.02	42618.4	208.02	40853.6	208.02	40262.9	208.12	41100.6
207.92	46158.2	207.87	44325.2	208.09	42593.1	208.12	40412.8	208.12	39668.9	208.12	40795.4	208.22	39985.9
208.02	44980.1	207.97	43862.2	208.19	42655.5	208.22	41249.9	208.22	39444.6	208.22	40957.5	208.32	39959.5
208.12	44302.4	208.07	42569.2	208.29	42517.2	208.32	40043.9	208.32	37879.3	208.32	38991.7	208.42	39748.3
208.22	43947.2	208.17	43648.8	208.39	41150.1	208.42	39051.3	208.42	36955.6	208.42	37517	208.52	40735.8
208.32	42649.8	208.27	44032.6	208.49	41384	208.52	39693.5	208.52	36840.4	208.52	37226.7	208.62	39594
208.42	43544.6	208.37	43025.9	208.59	42831.8	208.62	39859.4	208.62	37279.6	208.62	38684.5	208.72	38648.4
208.52	44364.6	208.47	43834.8	208.69	42244.6	208.72	39310.9	208.72	38699.4	208.72	38772	208.82	39064.5
208.62	44647.9	208.57	44116.9	208.79	40767.6	208.82	40091.8	208.82	38692.2	208.82	40423.4	208.92	39348.3
208.72	44491.8	208.67	42275.6	208.89	42085.8	208.92	40199	208.92	38670.3	208.92	39005.6	209.02	39851.8
208.82	45287	208.77	42054.7	208.99	42852.7	209.02	40187.1	209.02	39155.9	209.02	39684.7	209.12	39859.4
208.92	44902.3	208.87	44756.1	209.09	41887.4	209.12	40952.6	209.12	39178.9	209.12	39589.9	209.22	38243.3
209.02	45410.9	208.97	45603.6	209.19	41495.6	209.22	39594.3	209.22	38390.3	209.22	38908.6	209.32	38720.2
209.12	45966.1	209.07	46659.3	209.29	42045.6	209.32	40666.1	209.32	38546.7	209.32	39843.5	209.42	38430.6
209.22	45823.8	209.17	46337.5	209.39	42942.7	209.42	40085.9	209.42	38401.6	209.42	40597.5	209.52	39958.7
209.32	46154.7	209.27	44877.2	209.49	42818.1	209.52	39582.6	209.52	38411.9	209.52	39826.5	209.62	40674.4
209.42	45390.2	209.37	45668.1	209.59	42068.7	209.62	41562.3	209.62	39448.6	209.62	41196.8	209.72	39837.3
209.52	46985.7	209.47	45505.9	209.69	43657.8	209.72	41171.7	209.72	39809.5	209.72	39453	209.82	39671.1
209.62	47393.2	209.57	44702.8	209.79	42842	209.82	39420.5	209.82	37502.1	209.82	38957.8	209.92	40258.6
209.72	45600.7	209.67	43822.6	209.89	42029.1	209.92	39662.7	209.92	37743.1	209.92	39932.4	210.02	39920.7
209.82	45677.4	209.77	43553	209.99	42492.3	210.02	39470.6	210.02	37989.2	210.02	39111.7	210.12	38926.5
209.92	44565.3	209.87	43526.7	210.09	40701.8	210.12	38425.4	210.12	37632.3	210.12	39324.5	210.22	38854.9
210.02	45164.7	209.97	44773.9	210.19	41586.3	210.22	39342.5	210.22	38732.9	210.22	40006.3	210.32	37970.5
210.12	44996.5	210.07	45009.5	210.29	42173.6	210.32	39959.8	210.32	38841.9	210.32	39539.5	210.42	39115.4
210.22	45692.6	210.17	44532.7	210.39	41310	210.42	40579.5	210.42	38765.2	210.42	38909.9	210.52	38770.6
210.32	46304.3	210.27	43207.3	210.49	41464.4	210.52	41732.9	210.52	37646	210.52	38281.7	210.62	39919.3
210.42	45171.2	210.37	43753.2	210.59	41826.6	210.62	38776.1	210.62	37834.3	210.62	39765.6	210.72	40173.3
210.52	46172.1	210.47	45901	210.69	42960.8	210.72	39404	210.72	38837.2	210.72	41057.1	210.82	39423.7
210.62	46227.4	210.57	46779.5	210.79	42262.5	210.82	40329.7	210.82	39345.4	210.82	40231.6	210.92	40192.9
210.72	46273.2	210.67	46391.5	210.89	41089.5	210.92	40460.3	210.92	38818.3	210.92	39848.9	211.02	39870.3
210.82	45305	210.77	44587.7	210.99	42679.3	211.02	40467.5	211.02	38736.3	211.02	40380.9	211.12	39305.7
210.92	45595.5	210.87	42381.2	211.09	43323.1	211.12	40452	211.12	37350.3	211.12	39772.1	211.22	38968.9
211.02	46364.3	210.97	43611.4	211.19	40946.6	211.22	39479.6	211.22	38579.7	211.22	40148.6	211.32	39421.2
211.12	46758.6	211.07	44488.6	211.29	40926.2	211.32	40251.7	211.32	39075.1	211.32	40786.2	211.42	41228.8
211.22	47791.9	211.17	45841.7	211.39	43430.9	211.42	41206	211.42	38730.3	211.42	40190.8	211.52	40517.1
211.32	46207.7	211.27	46624	211.49	42185.3	211.52	40027	211.52	37891.4	211.52	40246.4	211.62	40200.4
211.42	45201.9	211.37	45780.2	211.59	41621.6	211.62	41132.5	211.62	38042.3	211.62	39164.9	211.72	40540.7
211.52	45710.1	211.47	45034.9	211.69	41692.9	211.72	39742.6	211.72	38597.5	211.72	38579.4	211.82	40492.4
211.62	44239.5	211.57	44542.1	211.79	40832.6	211.82	39544.4	211.82	37512.7	211.82	39295.2	211.92	39313.8
211.72	42162.7	211.67	43147.1	211.89	39457.8	211.92	39446.1	211.92	37036.1	211.92	37827.5	212.02	36437.1
211.82	43416.1	211.77	42967.9	211.99	40100.4	212.02	37158.9	212.02	35886.5	212.02	36258.8	212.12	36352.5
211.92	44760.4	211.87	42488.4	212.09	40922.7	212.12	38270.3	212.12	36360.7	212.12	37584	212.22	37091.2
212.02	44720.6	211.97	42463.1	212.19	41093.6	212.22	39032.6	212.22	35778.3	212.22	36883.4	212.32	38076.1
212.12	44574.7	212.07	42758.2	212.29	40635.5	212.32	38482	212.32	36910.5	212.32	38333.9	212.42	38563
212.22	45003.1	212.17	45469.4	212.39	41907	212.42	39559.8	212.42	38498.3	212.42	39911.2	212.52	38211.5
212.32	45441.4	212.27	45498.6	212.49	42499.7	212.52	40006.7	212.52	37813.2	212.52	38640.4	212.62	39484.3
212.42	44900.3	212.37	44185.9	212.59	41747.7	212.62	39474.2	212.62	36282.3	212.62	38580	212.72	39336.7
212.52	43583.9	212.47	43016	212.69	40165.7	212.72	38617	212.72	36076.3	212.72	38554.6	212.82	38215.6
212.62	43318.1	212.57	41931.2	212.79	40398.9	212.82	37127.1	212.82	35506.2	212.82	37183.1	212.92	37992.9
212.72	43291.4	212.67	41589.4	212.89	41280.6	212.92	37471.6	212.92	35492.3	212.92	38637.1	213.02	37363.3
212.82	43833.1	212.77	42878.6	212.99	40839.3	213.02	38467.8	213.02	35771.3	213.02	37742.5	213.12	36005.6
212.92	43589.3	212.87	42024.3	213.09	42047	213.12	37870.9	213.12	36913.3	213.12	36811.2	213.22	36524.3
213.02	44352.1	212.97	41405.8	213.19	41333.8	213.22	37809.9	213.22	36127.9	213.22	38208.3	213.32	37434.6
213.12	45885.2	213.07	42410.6	213.29	39358.4	213.32	38625.5	213.32	35660.2	213.32	36660.8	213.42	38401.1
213.22	42605.8	213.17	40482.6	213.39	39414.5	213.42	37485.5	213.42	34538.9	213.42	35874.4	213.52	36467.3
213.32	41683.7	213.27	40526.3	213.49	38856.4	213.52	36466	213.52	34799.6	213.52	35399.8	213.62	34524.4
213.42	41246.2	213.37	40340.2	213.59	38548.3	213.62	36656	213.62	34777.4	213.62	34979.4	213.72	35433.6
213.52	40468.6	213.47	41176.1	213.69	37715.4	213.72	35478.6	213.72	33670.7	213.72	35341.8	213.82	36205.3
213.62	41931	213.57	41120.7	213.79	38747.1	213.82	36875.5	213.82	33779.5	213.82	36394.7	213.92	36056.2
213.72	42532.3	213.67	41682.7	213.89	40398.6	213.92	35811.8	213.92	35357.5	213.92	35718.8	214.02	35681.6
213.82	42034.8	213.77	43668.2	213.99	40372.2	214.02	35747	214.02	34946.9	214.02	36928.2	214.12	35986.4
213.92	41885.9	213.87	43299.9	214.09	39781.4	214.12	35603.5	214.12	35073	214.12	36476.1	214.22	35918.7
214.02	43012.2	213.97	40356.4	214.19	39973.3	214.22	34930	214.22	34261	214.22	35606.5	214.32	35112
214.12	41682.1	214.07	39344.2	214.29	41058.1	214.32	36052.7	214.32	33064.1	214.32	36532.7	214.42	35693.7
214.22	42468.7	214.17	38647.5	214.39	38862.8	214.42	36112.2	214.42	33947.9	214.42	34337.5	214.52	34165.3
214.32	42475	214.27	39736.9	214.49	38147.3	214.52	35428.1	214.52	35054.8	214.52	33715.1	214.62	34007.6
214.42	41044.8	214.37	41815.7	214.59	38008.8	214.62	36170.9	214.62	34392.7	214.62	35615.8	214.72	34681.6
214.52	41921.9	214.47	40776.1	214.69	36725.8	214.72	36095.1	214.72	35647.2	214.72	35512.5	214.82	35331.5
214.62	42399.7	214.57	40686.8	214.79	37737.9	214.82	36091.7	214.82	34853.3	214.82	36861.5	214.92	35361.8
214.72	41353.3	214.67	39247.7	214.89	38427	214.92	36743.1	214.92	33520.9	214.92	36060.7	215.02	33411.2
214.82	40110.6	214.77	37468.6	214.99	36896.2	215.02	35274.8	215.02	33919.5	215.02	33824.2	215.12	34003.8
214.92	40659.1	214.87	39075	215.09	37920.1	215.12	36233.3	215.12	34010.7	215.12	34762.7	215.22	35498.1
215.02	42835.2	214.97	40482.8	215.19	38915	215.22	36025.1	215.22	33101.4	215.22	34061	215.32	35447.5
215.12	42655.5	215.07	39997.6	215.29	39002.1	215.32	35785.2	215.32	33033.7	215.32	34601.6	215.42	34189.6
215.22	41332.7	215.17	39955	215.39	38288.1	215.42	34743.3	215.42	33596.8	215.42	36437	215.52	33428.1
215.32	41710	215.27	40713	215.49	37430	215.52	36385.5	215.52	34563.4	215.52	34493.4	215.62	34501
215.42	41206.1	215.37	38361.6	215.59	37685.3	215.62	35777.2	215.62	34100.6	215.62	35449.4	215.72	35171.4
215.52	41321.3	215.47	38764.3	215.69	37820.4	215.72	35851.8	215.72	34808.9	215.72	35800.1	215.82	35060.6
215.62	41431.2	215.57	39539.5	215.79	38811.4	215.82	36602	215.82	34976.8	215.82	34347.3	215.92	35585.8
215.72	42719.6	215.67	39774.6	215.89	40441.4	215.92	37501.4	215.92	35373.8	215.92	36836.6	216.02	36991.3
215.82	42365.2	215.77	41702.3	215.99	40968.3	216.02	38808.9	216.02	36070.9	216.02	37555.4	216.12	38051.7
215.92	43141.7	215.87	42244.4	216.09	38580.5	216.12	37436.4	216.12	35738.5	216.12	35648.8	216.22	37175.5
216.02	42657.2	215.97	42419.5	216.19	39369.6	216.22	37560.7	216.22	35528.9	216.22	37661.2	216.32	36966.9
216.12	41092.6	216.07	41063.3	216.29	40645	216.32	35868.1	216.32	35649.4	216.32	36510.9	216.42	35418.8
216.22	39692.3	216.17	39187.1	216.39	37880.9	216.42	33729.3	216.42	35351.7	216.42	33941.7	216.52	34374.2
216.32	39580.9	216.27	38596	216.49	35708	216.52	34089.3	216.52	33591.3	216.52	33899.6	216.62	33861.3
216.42	39987.3	216.37	38547.4	216.59	35576.4	216.62	35042.1	216.62	32817.4	216.62	32753.1	216.72	34031.5
216.52	39857.4	216.47	36208.3	216.69	36591	216.72	34590.4	216.72	32782.3	216.72	33493.2	216.82	33650.9
216.62	39419.5	216.57	38922.8	216.79	37386	216.82	34797.3	216.82	33118.1	216.82	34669	216.92	33740.2
216.72	38951.9	216.67	38649.7	216.89	36666.2	216.92	34613.4	216.92	33464.6	216.92	34406.1	217.02	33905.2
216.82	40031.4	216.77	39646.9	216.99	37400.9	217.02	34267.7	217.02	34171.1	217.02	34479.8	217.12	35322.6
216.92	41422.9	216.87	39603.9	217.09	37237.1	217.12	33762.2	217.12	33934.8	217.12	33859	217.22	34481.1
217.02	40092	216.97	36344.9	217.19	35422.1	217.22	32434.1	217.22	32593.3	217.22	33285.9	217.32	32546.5
217.12	39531.7	217.07	36126	217.29	36788.2	217.32	33277	217.32	31947.7	217.32	33679.4	217.42	32440.4
217.22	38708.4	217.17	37717	217.39	37184.2	217.42	34820.8	217.42	31743.1	217.42	33349.8	217.52	33468.9
217.32	38589	217.27	37112.9	217.49	35472	217.52	33996	217.52	32579.8	217.52	32929.4	217.62	32791.5
217.42	38911.2	217.37	37665.2	217.59	35637.4	217.62	33175.2	217.62	31926.6	217.62	34348.1	217.72	33591.3
217.52	38918.1	217.47	37415.3	217.69	35503.9	217.72	33298.1	217.72	31546.9	217.72	33204	217.82	33037.1
217.62	38574	217.57	36198.3	217.79	35676	217.82	33104.6	217.82	30803.8	217.82	31396.6	217.92	32283.7
217.72	38748	217.67	38336	217.89	36010.3	217.92	31205.4	217.92	30366.6	217.92	32430	218.02	31815.4
217.82	37117.1	217.77	36154.1	217.99	35230.6	218.02	32107.8	218.02	30391	218.02	30696.3	218.12	30734.8
217.92	37287.4	217.87	36189.6	218.09	35202.6	218.12	32470.4	218.12	30331.4	218.12	31811.9	218.22	31423.1
218.02	37627.2	217.97	36768.1	218.19	35422.1	218.22	32502.7	218.22	29652.2	218.22	32220.9	218.32	31780.1
218.12	37677.1	218.07	34417.6	218.29	34916.4	218.32	32245.7	218.32	30011.4	218.32	30528.6	218.42	31026.4
218.22	37879.1	218.17	35548.5	218.39	35373	218.42	32071.1	218.42	30324	218.42	32754.5	218.52	31437.6
218.32	39810.8	218.27	36781.3	218.49	35272.2	218.52	33386	218.52	31203.4	218.52	32017.6	218.62	32142.2
218.42	39828.6	218.37	36383.2	218.59	35049.1	218.62	32318.1	218.62	30573.1	218.62	31359.9	218.72	32417.9
218.52	39796.8	218.47	37805.5	218.69	36489.6	218.72	34902.8	218.72	31547.1	218.72	33989.2	218.82	32905.9
218.62	39188.4	218.57	37987.6	218.79	37896.9	218.82	35083.6	218.82	32548.6	218.82	32277.9	218.92	33089.1
218.72	39444.1	218.67	35101.7	218.89	36081.9	218.92	33961.9	218.92	31861.1	218.92	33257.3	219.02	32727.8
218.82	40451.9	218.77	36002.6	218.99	35991	219.02	32048.7	219.02	31206.1	219.02	34534.1	219.12	31507.4
218.92	39153.3	218.87	38825.7	219.09	35850.9	219.12	31496.1	219.12	31145.3	219.12	32529.8	219.22	30447.7
219.02	38579.6	218.97	38064.4	219.19	34852.7	219.22	32564.9	219.22	30916	219.22	33149.2	219.32	30840.7
219.12	37828	219.07	38709.5	219.29	34739.8	219.32	33229.6	219.32	31583.5	219.32	32420.7	219.42	31027.4
219.22	38152.7	219.17	37507.3	219.39	35695.4	219.42	33841.3	219.42	32451.1	219.42	31304.8	219.52	30825.4
219.32	38434.9	219.27	37432.1	219.49	36432.2	219.52	33643	219.52	33555.7	219.52	32216.8	219.62	32016.3
219.42	38508.4	219.37	37233.6	219.59	37326.9	219.62	33634.4	219.62	33041.4	219.62	31991.5	219.72	31749.5
219.52	38793.1	219.47	37374.7	219.69	35731.5	219.72	31777.8	219.72	31275.3	219.72	30851.4	219.82	32351.8
219.62	39854	219.57	36327	219.79	35337.8	219.82	33088.8	219.82	31524.9	219.82	32216.4	219.92	32821.6
219.72	39310.7	219.67	36269.9	219.89	34570.8	219.92	32949.6	219.92	31590.5	219.92	31350.1	220.02	31957.5
219.82	38046.8	219.77	37275.9	219.99	33355.8	220.02	32752.5	220.02	30461.1	220.02	30965.3	220.12	30353.2
219.92	38070.4	219.87	36087.8	220.09	35247.7	220.12	32700.6	220.12	30584	220.12	31384.6	220.22	30895.9
220.02	37905.4	219.97	35427.7	220.19	36715.7	220.22	32213.1	220.22	31338.7	220.22	30128.2	220.32	31376.7
220.12	36618.8	220.07	34541.3	220.29	33975.7	220.32	32671.9	220.32	29660.7	220.32	29699.4	220.42	31175.8
220.22	36375.1	220.17	35530.8	220.39	34193	220.42	31672.4	220.42	30064.6	220.42	31418.9	220.52	31600.1
220.32	36281	220.27	34836.8	220.49	34841.8	220.52	31323.2	220.52	29899.6	220.52	30622.2	220.62	30751.7
220.42	37503.5	220.37	35119.3	220.59	33346.3	220.62	31878	220.62	29792.2	220.62	32198.4	220.72	29799.9
220.52	38164.9	220.47	35597.6	220.69	32496.6	220.72	31986.7	220.72	30180.9	220.72	30150.3	220.82	29883.3
220.62	36968	220.57	34553.7	220.79	33905.9	220.82	30503	220.82	29263.4	220.82	28649.9	220.92	29780
220.72	36665.1	220.67	35879	220.89	31809.5	220.92	31186.9	220.92	28274.9	220.92	29505.4	221.02	30391.2
220.82	36078.9	220.77	34188.8	220.99	31776.3	221.02	30015.6	221.02	26991.3	221.02	29125	221.12	28782.7
220.92	35195.1	220.87	32351.2	221.09	32822.7	221.12	30405.2	221.12	27917	221.12	28638.9	221.22	28054.6
221.02	34879.7	220.97	34029	221.19	33555.7	221.22	30618.8	221.22	28710	221.22	29797.7	221.32	28173.9
221.12	34925.2	221.07	33479.7	221.29	33289.2	221.32	28962.3	221.32	29826.4	221.32	29508.1	221.42	28850.8
221.22	33846.4	221.17	32147.3	221.39	32015.7	221.42	30427.4	221.42	29435.5	221.42	30211.4	221.52	29552.8
221.32	35345.1	221.27	34049.2	221.49	32018.4	221.52	29960.6	221.52	27727.2	221.52	30264.8	221.62	28364.6
221.42	36302.3	221.37	32608.5	221.59	32579.4	221.62	29948.1	221.62	27319.9	221.62	29134.3	221.72	28765.8
221.52	35392.3	221.47	32703.4	221.69	31866.6	221.72	30587.2	221.72	28183.4	221.72	29107	221.82	28052.1
221.62	34086.6	221.57	34299.2	221.79	31074.3	221.82	30713.1	221.82	29046.1	221.82	28196.9	221.92	28241
221.72	33381	221.67	32703.6	221.89	32326.7	221.92	29855.7	221.92	30309.5	221.92	28636.4	222.02	30172.1
221.82	34377.6	221.77	33089.9	221.99	32710.3	222.02	30232.4	222.02	29678.3	222.02	30062.5	222.12	30034.7
221.92	34946.2	221.87	33950.7	222.09	31472.7	222.12	29146.3	222.12	28948.8	222.12	28396.8	222.22	29181.1
222.02	33790	221.97	32769.9	222.19	32032.9	222.22	29049.4	222.22	27775.1	222.22	28494.2	222.32	28426.4
222.12	34557.9	222.07	31363.6	222.29	30441.6	222.32	27512.8	222.32	26848.8	222.32	27994.7	222.42	27147.3
222.22	33149.4	222.17	32113.9	222.39	30469.2	222.42	27773.5	222.42	26368.3	222.42	26327	222.52	26353.9
222.32	32783	222.27	31161.1	222.49	30476.4	222.52	27661.2	222.52	26868.8	222.52	26944.8	222.62	27420
222.42	32884.6	222.37	31703	222.59	30763.8	222.62	27714.1	222.62	27811.4	222.62	27983.1	222.72	29032.6
222.52	35176.5	222.47	33502.9	222.69	30998	222.72	27930.5	222.72	27697.3	222.72	29766.1	222.82	29171.6
222.62	34491.3	222.57	32923.2	222.79	31306.3	222.82	30223.6	222.82	27971	222.82	30048.1	222.92	28472.9
222.72	34449.4	222.67	33931.6	222.89	32390.6	222.92	29918.1	222.92	27374.5	222.92	30220.7	223.02	28140.8
222.82	35064.9	222.77	32841.9	222.99	31733.3	223.02	29929.8	223.02	26577.4	223.02	27515.8	223.12	28165.8
222.92	33475.4	222.87	32820.6	223.09	31868	223.12	29711	223.12	26797.2	223.12	28526.3	223.22	29033.2
223.02	33705.3	222.97	33090.8	223.19	31718.1	223.22	29142.6	223.22	27676.3	223.22	29169.6	223.32	29565.4
223.12	32721.3	223.07	32640.6	223.29	31798.1	223.32	28872.7	223.32	26880.2	223.32	27730.7	223.42	27557.6
223.22	33231.8	223.17	30553.7	223.39	31348.8	223.42	28039	223.42	26152.2	223.42	30477.3	223.52	26260.7
223.32	33324.7	223.27	30451.3	223.49	30171.6	223.52	28056	223.52	25715.1	223.52	28231.7	223.62	26658.5
223.42	34151.5	223.37	32033.5	223.59	31060.9	223.62	29918.2	223.62	26177.1	223.62	28090.9	223.72	27330.2
223.52	34419.4	223.47	34218.7	223.69	29968.7	223.72	28893.3	223.72	27636	223.72	29625.9	223.82	27795.1
223.62	33518.5	223.57	33695.8	223.79	30610.5	223.82	26984.5	223.82	27017.5	223.82	28028.6	223.92	27481.9
223.72	32727.9	223.67	33298.5	223.89	31806.8	223.92	28988.8	223.92	27247.7	223.92	29884.2	224.02	27370.4
223.82	33180.1	223.77	32033.6	223.99	31624	224.02	28786.8	224.02	26232.4	224.02	29511.4	224.12	27334.8
223.92	32892.1	223.87	29429.3	224.09	30047.1	224.12	28264.7	224.12	27153	224.12	27169.7	224.22	26721.3
224.02	33774	223.97	30021.7	224.19	28797.7	224.22	27800.3	224.22	26640.8	224.22	27007.1	224.32	27522.7
224.12	31909.9	224.07	30410	224.29	29145.4	224.32	26516.1	224.32	25971.9	224.32	26232.1	224.42	26303.7
224.22	33068.6	224.17	29831.8	224.39	30697.9	224.42	26847.2	224.42	26075.7	224.42	26916.7	224.52	26044.2
224.32	33260.6	224.27	31831.4	224.49	29993.2	224.52	26586	224.52	26186	224.52	28233.9	224.62	27189.2
224.42	32055.6	224.37	32276.2	224.59	29731.9	224.62	27093.2	224.62	26933.3	224.62	27508.2	224.72	27586.8
224.52	33553.8	224.47	32259.5	224.69	30748	224.72	29214.8	224.72	27972.7	224.72	28547	224.82	27605.9
224.62	33975.1	224.57	32814.6	224.79	30015.7	224.82	28122.2	224.82	27178.8	224.82	26932.9	224.92	28321.1
224.72	32069	224.67	31788.2	224.89	28695.5	224.92	27056	224.92	25738.3	224.92	26713.7	225.02	26819.2
224.82	32060.6	224.77	29568.7	224.99	28854.8	225.02	27692	225.02	24853.7	225.02	27812.4	225.12	26746.2
224.92	33346.5	224.87	31615.6	225.09	29463.6	225.12	27146	225.12	24791.1	225.12	26475	225.22	27401.5
225.02	31243.3	224.97	30112.6	225.19	28675.3	225.22	27049.5	225.22	26568.2	225.22	25138.8	225.32	25618
225.12	31181.3	225.07	30460.9	225.29	28846.6	225.32	27160.5	225.32	26657.2	225.32	26816.4	225.42	24745.2
225.22	29792.6	225.17	30846.6	225.39	28391.3	225.42	27815.4	225.42	25101.6	225.42	24292.3	225.52	24692.2
225.32	29191.1	225.27	29557.9	225.49	28605	225.52	27326.1	225.52	25042.1	225.52	25280.2	225.62	24485.4
225.42	30466.3	225.37	30621.3	225.59	29359.9	225.62	27236.7	225.62	25715.9	225.62	28933.6	225.72	26575.6
225.52	30579.1	225.47	30652.7	225.69	30393	225.72	25731.6	225.72	26865.3	225.72	27802.4	225.82	27010.3
225.62	30857.2	225.57	28625.3	225.79	29863.1	225.82	26624.5	225.82	26134.2	225.82	28361.2	225.92	27188.9
225.72	31026.1	225.67	29386.3	225.89	28649.4	225.92	27836.2	225.92	26147.2	225.92	27330.7	226.02	25945.1
225.82	30244.2	225.77	30513.7	225.99	27814.3	226.02	27023.5	226.02	25594.2	226.02	24117.1	226.12	26479.1
225.92	31083.5	225.87	30034.7	226.09	29894.6	226.12	27836.7	226.12	25145.4	226.12	24808.4	226.22	26861.5
226.02	30780.4	225.97	29588.6	226.19	27993.1	226.22	26798.4	226.22	23925.1	226.22	26452.8	226.32	25300.1
226.12	30135.4	226.07	29500.6	226.29	26585.6	226.32	24752	226.32	24442.7	226.32	24070.1	226.42	23475.1
226.22	30238.1	226.17	28612.3	226.39	28242.7	226.42	24818.9	226.42	25087.4	226.42	24712.3	226.52	23663.2
226.32	29867.4	226.27	27969.4	226.49	28003.6	226.52	25100	226.52	25179	226.52	24226.6	226.62	24664.9
226.42	28189.6	226.37	28181.9	226.59	24929.2	226.62	24744.1	226.62	24453.6	226.62	24077.4	226.72	24320.6
226.52	27956.7	226.47	27562.2	226.69	24987.1	226.72	25081.9	226.72	23825.1	226.72	24302.8	226.82	24192.4
226.62	27963.8	226.57	26716	226.79	26772.7	226.82	22831.1	226.82	22507.5	226.82	22728.5	226.92	23880.2
226.72	26716.5	226.67	26108.7	226.89	25849.4	226.92	22407.3	226.92	22142.4	226.92	21294.3	227.02	23891.1
226.82	27573.1	226.77	27018.2	226.99	26053.1	227.02	23837.4	227.02	22632.8	227.02	22051.1	227.12	23494.8
226.92	28039.1	226.87	26582.8	227.09	25647.6	227.12	23813.1	227.12	22068	227.12	23349	227.22	23224.1
227.02	29842.8	226.97	27097.3	227.19	25778.9	227.22	25586.1	227.22	22914.6	227.22	24563.5	227.32	24455.9
227.12	30881.8	227.07	28822.7	227.29	26992.6	227.32	25904.3	227.32	23626.9	227.32	23682.9	227.42	24886.7
227.22	30636.7	227.17	27417.1	227.39	26289.8	227.42	24555.1	227.42	23352.9	227.42	23919.8	227.52	24215.9
227.32	29954.5	227.27	28244.7	227.49	27743.6	227.52	24903.5	227.52	23942.9	227.52	24097.3	227.62	24878
227.42	29635.1	227.37	29175.6	227.59	28331.8	227.62	25394.7	227.62	24385.2	227.62	23824.1	227.72	24788.6
227.52	28655.1	227.47	28808.2	227.69	26935.4	227.72	25920.7	227.72	24677.3	227.72	24196.6	227.82	24362.4
227.62	30486.1	227.57	30474.6	227.79	28403	227.82	26457.5	227.82	24398	227.82	24974.9	227.92	24895.6
227.72	31019.4	227.67	30177.7	227.89	27890.4	227.92	24178	227.92	26011.9	227.92	25333.4	228.02	25700
227.82	30692.6	227.77	27579.8	227.99	27392.5	228.02	25710.6	228.02	25957.1	228.02	26045.2	228.12	26359.7
227.92	29397.8	227.87	28231.5	228.09	29313.6	228.12	25502.2	228.12	25216.1	228.12	26023.1	228.22	26236.9
228.02	30768.8	227.97	27400.5	228.19	28096.7	228.22	26159.2	228.22	24970.2	228.22	26155.1	228.32	24939.6
228.12	30217.9	228.07	27731.7	228.29	26813.3	228.32	26456.1	228.32	24421.8	228.32	25949.8	228.42	26104.4
228.22	28478.5	228.17	29206.8	228.39	27330.5	228.42	25083.5	228.42	23456	228.42	24620.6	228.52	24357.7
228.32	28604.1	228.27	28336.4	228.49	27650.4	228.52	24831.4	228.52	23319.1	228.52	23201.3	228.62	23089.5
228.42	29794	228.37	27632.2	228.59	26095.6	228.62	24535.6	228.62	24042.1	228.62	24987.2	228.72	22434
228.52	28716.7	228.47	28927.3	228.69	27055.9	228.72	24049.4	228.72	23771.4	228.72	25498.5	228.82	23368.5
228.62	27964.2	228.57	27419.5	228.79	26780.9	228.82	25471.2	228.82	23384.5	228.82	23789.6	228.92	23892.2
228.72	28292.2	228.67	27963.6	228.89	27803.9	228.92	25949.1	228.92	23427.1	228.92	24938.3	229.02	24111.5
228.82	27106	228.77	27583.1	228.99	27851.2	229.02	24077.4	229.02	24103.3	229.02	23354	229.12	23734.1
228.92	28667.3	228.87	26525.5	229.09	24444.8	229.12	24548.5	229.12	23257.3	229.12	24393.5	229.22	23509.6
229.02	29684	228.97	27642.2	229.19	25074.4	229.22	24644.7	229.22	23458.2	229.22	26347.5	229.32	24126.7
229.12	29511.9	229.07	27037.9	229.29	25252.1	229.32	23460.3	229.32	23940.6	229.32	22092.8	229.42	23014.9
229.22	27957.5	229.17	26139.4	229.39	24713.6	229.42	23808.7	229.42	23548.4	229.42	21599.8	229.52	23242.9
229.32	27380.2	229.27	27194.1	229.49	27521.8	229.52	23962.1	229.52	23203	229.52	24143.3	229.62	24616.2
229.42	28630.4	229.37	26776.8	229.59	28131.8	229.62	25172.9	229.62	24943.5	229.62	23250.4	229.72	24235
229.52	29295.4	229.47	27155.6	229.69	26090.3	229.72	26190.8	229.72	24439	229.72	24714.9	229.82	24828.9
229.62	29736.8	229.57	27472	229.79	26680.9	229.82	24809	229.82	24648.6	229.82	23944.1	229.92	25077.4
229.72	28445.1	229.67	27230.1	229.89	25770.4	229.92	24197	229.92	23862.6	229.92	23253.1	230.02	24228.7
229.82	29411.5	229.77	28007.8	229.99	27064.9	230.02	23731.3	230.02	23865	230.02	24615.3	230.12	25379.1
229.92	28173.4	229.87	27829.4	230.09	25489	230.12	23717.9	230.12	22948.9	230.12	24026.9	230.22	23110.7
230.02	28093.5	229.97	23947.6	230.19	24337.7	230.22	24737.6	230.22	22206.6	230.22	23640.1	230.32	23466.9
230.12	27497.4	230.07	25535.7	230.29	25122.7	230.32	24563.2	230.32	22649.3	230.32	24270.4	230.42	23229.3
230.22	27277.4	230.17	27664.8	230.39	25705.8	230.42	23146.7	230.42	22940.3	230.42	23394.6	230.52	22930.1
230.32	27976.4	230.27	27798.8	230.49	26392.9	230.52	23383.8	230.52	22870.3	230.52	24290.7	230.62	23108.5
230.42	27496.4	230.37	27574.7	230.59	26492	230.62	24325.7	230.62	22399.3	230.62	24195.2	230.72	23684.6
230.52	26874.9	230.47	26418.2	230.69	25114.2	230.72	24414.2	230.72	23313.7	230.72	22939.2	230.82	23859.3
230.62	28336	230.57	25529.1	230.79	23624.8	230.82	25292.4	230.82	23632.5	230.82	23902.6	230.92	22586.6
230.72	27712.8	230.67	25365	230.89	25030.7	230.92	25672.8	230.92	24262.4	230.92	23708.2	231.02	22158.3
230.82	29392	230.77	25028.4	230.99	27091.4	231.02	24079.1	231.02	24236.3	231.02	22725.9	231.12	22473.5
230.92	27415.6	230.87	27162.3	231.09	25112	231.12	25490.2	231.12	22532.9	231.12	23729.1	231.22	23415.8
231.02	27614.2	230.97	28364.1	231.19	25622.2	231.22	24321.6	231.22	21970.7	231.22	22537.8	231.32	23571.1
231.12	28175.9	231.07	26043.4	231.29	26352.7	231.32	24479.1	231.32	22350.4	231.32	23763.4	231.42	22741.6
231.22	27240.5	231.17	25850.3	231.39	27855.2	231.42	24266.7	231.42	22528.4	231.42	22779.3	231.52	23131.5
231.32	26390.9	231.27	25451.1	231.49	25809.4	231.52	21177.6	231.52	21590.2	231.52	21700.4	231.62	22141.9
231.42	26657.5	231.37	25268.3	231.59	24695.3	231.62	23136.8	231.62	22254.7	231.62	23694.2	231.72	22061.1
231.52	27783	231.47	26943.8	231.69	25858.8	231.72	23118	231.72	21945.5	231.72	23381.7	231.82	23306.8
231.62	27932	231.57	27198.4	231.79	26666	231.82	23111.5	231.82	22257.1	231.82	23007.3	231.92	24332.4
231.72	28071.1	231.67	27225.4	231.89	25134.5	231.92	24600.8	231.92	22780.8	231.92	23825.2	232.02	23190.7
231.82	27189.5	231.77	27408.8	231.99	25724.4	232.02	23425.9	232.02	22767.7	232.02	22453.6	232.12	21504.5
231.92	26808.8	231.87	25574.8	232.09	24840.5	232.12	22748.6	232.12	22164.1	232.12	21552.4	232.22	21782.7
232.02	26085.8	231.97	25107.7	232.19	23181.7	232.22	23734.2	232.22	21085.4	232.22	23329.3	232.32	22107.2
232.12	24848	232.07	25026	232.29	23056	232.32	20502.7	232.32	19549.5	232.32	21521.4	232.42	21725.9
232.22	24996.8	232.17	25333.1	232.39	24754.2	232.42	20766.2	232.42	20881.8	232.42	22139.4	232.52	21010.2
232.32	26536.5	232.27	26394	232.49	25455.9	232.52	24203.1	232.52	22263.9	232.52	24073.4	232.62	22053.1
232.42	27141.3	232.37	25631.4	232.59	25714.8	232.62	23358	232.62	22104.1	232.62	21875.5	232.72	22379.1
232.52	27463.8	232.47	25519	232.69	24492.2	232.72	24216.2	232.72	22023.6	232.72	22385.1	232.82	22604.6
232.62	26435.1	232.57	26881.5	232.79	24474.2	232.82	24509.2	232.82	22425.3	232.82	22496.4	232.92	21088.7
232.72	26715.4	232.67	26793.7	232.89	25811.8	232.92	22066.1	232.92	21800.1	232.92	21797.7	233.02	21213.5
232.82	27065.8	232.77	25801.1	232.99	26293.9	233.02	23316.8	233.02	22013	233.02	23283.1	233.12	22315.3
232.92	26396.1	232.87	26280.6	233.09	25721.4	233.12	23573.2	233.12	22548.6	233.12	23314.2	233.22	22358.2
233.02	26649.6	232.97	25126.7	233.19	23972.1	233.22	23703.6	233.22	22024.3	233.22	24338.2	233.32	22801.7
233.12	26792	233.07	25888.3	233.29	23863.1	233.32	23743.9	233.32	22632.5	233.32	23396.3	233.42	23299.2
233.22	26060.9	233.17	26238.5	233.39	25210	233.42	21500	233.42	21590.7	233.42	21944.2	233.52	22156.2
233.32	26189.9	233.27	24266.1	233.49	24849	233.52	20515	233.52	21376.8	233.52	21681.9	233.62	21578.3
233.42	26175.1	233.37	26115.8	233.59	23870.3	233.62	22556.6	233.62	21839.5	233.62	21498	233.72	21958.7
233.52	26170	233.47	28067.7	233.69	24512	233.72	21736.9	233.72	22026.4	233.72	23180.6	233.82	22546.4
233.62	28590.4	233.57	26923.3	233.79	25806.6	233.82	24239.9	233.82	22010.6	233.82	24844	233.92	22957.8
233.72	28445.6	233.67	26785.7	233.89	25145.9	233.92	24368.3	233.92	22042.2	233.92	24997.7	234.02	22144.4
233.82	27512.5	233.77	25693.6	233.99	24167.3	234.02	22710.6	234.02	21636.6	234.02	22786.6	234.12	23102.8
233.92	27200.4	233.87	26495.8	234.09	24769.7	234.12	23883.8	234.12	21408.8	234.12	23454	234.22	23160
234.02	25842.7	233.97	26840.1	234.19	24401.9	234.22	22804.3	234.22	22322.2	234.22	23412.9	234.32	22200.1
234.12	25249.5	234.07	24619.3	234.29	24679.4	234.32	23583.8	234.32	22371.4	234.32	22935.3	234.42	22412.2
234.22	24817	234.17	23946.6	234.39	23330	234.42	23720.6	234.42	21384	234.42	23010.8	234.52	23478.9
234.32	23983.6	234.27	25352.7	234.49	24576.6	234.52	22578.5	234.52	21502.1	234.52	22921.2	234.62	23864.4
234.42	25148.2	234.37	24432.5	234.59	24529.3	234.62	22086	234.62	20758.5	234.62	22922.2	234.72	23043.3
234.52	26621	234.47	24937	234.69	23444	234.72	23176	234.72	21535.8	234.72	23614.9	234.82	22835.3
234.62	27726.7	234.57	25530.7	234.79	24872.5	234.82	22942.3	234.82	22619	234.82	23544.1	234.92	23195.7
234.72	27544.3	234.67	23599.9	234.89	25253.9	234.92	23245.9	234.92	22905.8	234.92	24122.5	235.02	23170.2
234.82	26364.7	234.77	24373.4	234.99	23917.2	235.02	24994.1	235.02	21898.2	235.02	23205.7	235.12	23239.4
234.92	24737.3	234.87	24506.5	235.09	22933.7	235.12	23350.6	235.12	21807.7	235.12	22453.3	235.22	23030.3
235.02	24194.1	234.97	26041.8	235.19	23584.3	235.22	22576.9	235.22	20724.3	235.22	22053.6	235.32	22773.7
235.12	24485.9	235.07	26124.6	235.29	23494.9	235.32	22073.5	235.32	21037.7	235.32	19957.1	235.42	20632.5
235.22	24899.4	235.17	23522.1	235.39	21571.3	235.42	20720.5	235.42	21609.8	235.42	19508.6	235.52	21324
235.32	26584.4	235.27	23854.4	235.49	23094.2	235.52	23287	235.52	21050.4	235.52	22150.1	235.62	22585.9
235.42	25436.2	235.37	23049.1	235.59	23299.4	235.62	22768.8	235.62	20769.1	235.62	20938.2	235.72	23327
235.52	25203.8	235.47	21626.7	235.69	21651.6	235.72	23006.6	235.72	20772.3	235.72	21303.7	235.82	22249.3
235.62	23522.6	235.57	23216.6	235.79	22568.3	235.82	21829.6	235.82	19816.8	235.82	21990.8	235.92	20947.2
235.72	23308.4	235.67	23125.8	235.89	21701.7	235.92	20055.9	235.92	20708.8	235.92	20579.4	236.02	20812.9
235.82	23757.5	235.77	23673.6	235.99	22594.8	236.02	21108.7	236.02	20911.7	236.02	21624.7	236.12	21703.5
235.92	25133.4	235.87	25681.6	236.09	24354.3	236.12	22845.2	236.12	20773.2	236.12	21610.9	236.22	21832.6
236.02	26212.4	235.97	25199.6	236.19	24432.2	236.22	23288.3	236.22	20490.3	236.22	20966.3	236.32	21202.5
236.12	26867	236.07	25566.7	236.29	25597.2	236.32	23079.5	236.32	20788.4	236.32	21406.2	236.42	22468.5
236.22	25743.2	236.17	25893.8	236.39	24654	236.42	22705.8	236.42	22370.2	236.42	22345.1	236.52	23317.6
236.32	26337.4	236.27	24605	236.49	24315.8	236.52	22586.6	236.52	23481.3	236.52	23123.4	236.62	23574.6
236.42	26531.9	236.37	24771.5	236.59	25479.5	236.62	24181.5	236.62	22208.1	236.62	23134.3	236.72	23106.3
236.52	25669.9	236.47	25358.6	236.69	24048.7	236.72	22862.4	236.72	22110.5	236.72	22326	236.82	22426.5
236.62	24756.7	236.57	25685.6	236.79	22286.8	236.82	21946.4	236.82	20154.9	236.82	21348	236.92	22571.2
236.72	24284.1	236.67	25586	236.89	23598.8	236.92	23749.8	236.92	20288.1	236.92	21085.9	237.02	22421.5
236.82	24671.6	236.77	25734.2	236.99	23207.7	237.02	22029.8	237.02	20850.3	237.02	22235.1	237.12	22637.4
236.92	23347.5	236.87	21915	237.09	21124.3	237.12	21372.2	237.12	20782.8	237.12	22681.9	237.22	22019.8
237.02	23703.6	236.97	23282.2	237.19	22028.9	237.22	20668.8	237.22	20544	237.22	22611.2	237.32	20625.6
237.12	23546.6	237.07	23526.8	237.29	23070.4	237.32	20715.4	237.32	20012.5	237.32	21429.3	237.42	20812.4
237.22	24891.8	237.17	22752.1	237.39	22454	237.42	22255.8	237.42	21448.3	237.42	21341.6	237.52	20574
237.32	24507.8	237.27	24773.4	237.49	23087.3	237.52	22090.4	237.52	20315.6	237.52	21402.6	237.62	21675.4
237.42	24945.2	237.37	24553.7	237.59	21496.3	237.62	20613.3	237.62	19696.3	237.62	19553.1	237.72	20753.9
237.52	23094.6	237.47	20806.5	237.69	20814.2	237.72	20180.8	237.72	19533.3	237.72	19887.3	237.82	19230.3
237.62	21615.2	237.57	20735	237.79	21750.1	237.82	20250.6	237.82	18991.4	237.82	20125.2	237.92	19271.9
237.72	21455.4	237.67	21920.6	237.89	21693.3	237.92	20310.3	237.92	18239.9	237.92	19896.9	238.02	20522.5
237.82	23021.2	237.77	22734.1	237.99	22854.2	238.02	22551.2	238.02	18631.4	238.02	20874.8	238.12	20375.8
237.92	25038.3	237.87	23991.2	238.09	22903.9	238.12	22655	238.12	21409	238.12	20992.3	238.22	19971.7
238.02	24804.2	237.97	23201.4	238.19	21228.6	238.22	20874.1	238.22	20555.8	238.22	21426.4	238.32	21599.7
238.12	25164.1	238.07	23888.9	238.29	23780.8	238.32	21226.3	238.32	19581.8	238.32	20764.6	238.42	22386.4
238.22	22873.8	238.17	24233	238.39	23777.6	238.42	21241.9	238.42	19885.4	238.42	21072.4	238.52	21616.4
238.32	24093.9	238.27	24633.4	238.49	22919.3	238.52	21368.5	238.52	20290.1	238.52	21087.1	238.62	21047
238.42	23434.3	238.37	24733.1	238.59	23568.7	238.62	20415.5	238.62	20793.5	238.62	19865.5	238.72	18857.1
238.52	23060.7	238.47	22591.4	238.69	22697.9	238.72	20331.7	238.72	21624	238.72	19232.1	238.82	20332.4
238.62	23877.8	238.57	22434.3	238.79	22191.2	238.82	21021.1	238.82	21297.4	238.82	21127.9	238.92	21968
238.72	24234.3	238.67	22517.9	238.89	22298.9	238.92	21051.7	238.92	20182.2	238.92	20667.4	239.02	21612.1
238.82	24149.9	238.77	22774.2	238.99	23123.7	239.02	20493.1	239.02	20097	239.02	21543.5	239.12	21525.7
238.92	24724.4	238.87	24660.3	239.09	23536.2	239.12	22579.9	239.12	19842	239.12	23948	239.22	21498.1
239.02	24188.7	238.97	23119.8	239.19	21779	239.22	20820.3	239.22	19178.2	239.22	21442.7	239.32	21549.1
239.12	22551.7	239.07	19973.4	239.29	21979.7	239.32	21397.5	239.32	19637.7	239.32	20589.5	239.42	21768.1
239.22	22524.5	239.17	20674.2	239.39	21371.3	239.42	22612.6	239.42	20585.7	239.42	21324.6	239.52	21229.3
239.32	22687.4	239.27	21452.1	239.49	21281.1	239.52	21821.2	239.52	20784	239.52	19882.9	239.62	20046.7
239.42	22956.6	239.37	21425.2	239.59	19949.2	239.62	21250.9	239.62	21232.5	239.62	20143.2	239.72	19786.9
239.52	22532.5	239.47	22479.3	239.69	21569.9	239.72	20356.4	239.72	20360.9	239.72	21425.4	239.82	19529.5
239.62	23308.1	239.57	20553.8	239.79	22079.5	239.82	20322.2	239.82	19309.6	239.82	20063.2	239.92	21332.5
239.72	22493.2	239.67	20796.7	239.89	20051.9	239.92	21156.5	239.92	18704.2	239.92	20955.5	240.02	21653.9
239.82	22874.7	239.77	23444.5	239.99	20490.7	240.02	20542.9	240.02	18791.3	240.02	20561.2	240.12	20583.3
239.92	23363.4	239.87	22003.6	240.09	20318.6	240.12	20135.5	240.12	19024.4	240.12	20285.3	240.22	20241.8
240.02	22850.3	239.97	21181.4	240.19	20884.8	240.22	20237.2	240.22	19477	240.22	20340.1	240.32	20259.3
240.12	22955.8	240.07	23161.8	240.29	21506.6	240.32	21011.5	240.32	19348.9	240.32	19703.8	240.42	20280.4
240.22	21984.6	240.17	20723	240.39	21634.9	240.42	20254.8	240.42	18973.1	240.42	19819.1	240.52	20089.4
240.32	21214.4	240.27	20531.4	240.49	21298.2	240.52	19818.1	240.52	18952.7	240.52	20207.5	240.62	19603.2
240.42	21026.2	240.37	21633.4	240.59	19910.4	240.62	19409.1	240.62	18410.7	240.62	19333.3	240.72	18805.9
240.52	23295.9	240.47	21007.1	240.69	20043	240.72	19992	240.72	18166.6	240.72	20750.5	240.82	19540.5
240.62	21489.1	240.57	21830.2	240.79	21835.3	240.82	19265.7	240.82	18769.9	240.82	20485.1	240.92	19185.1
240.72	22696.1	240.67	23223.3	240.89	21766.1	240.92	21642	240.92	19893.7	240.92	20414	241.02	20125.8
240.82	23461.3	240.77	22383.7	240.99	20797.1	241.02	22713.4	241.02	20843.7	241.02	20587	241.12	20450
240.92	23137.4	240.87	22908.8	241.09	21762.6	241.12	20877.9	241.12	21014.4	241.12	21841.7	241.22	19114.2
241.02	23209.4	240.97	22127	241.19	22385.7	241.22	20914.6	241.22	20187.7	241.22	22194	241.32	20347.8
241.12	21728.2	241.07	21371.1	241.29	21828.6	241.32	21382.2	241.32	20270.3	241.32	21892.5	241.42	21293.9
241.22	20716	241.17	22492.4	241.39	21635.9	241.42	21299.4	241.42	20768	241.42	19822.6	241.52	20673.3
241.32	22758.8	241.27	22594.7	241.49	21117	241.52	20969.6	241.52	20075.7	241.52	19720.6	241.62	20856
241.42	23818.2	241.37	21917.9	241.59	19255.5	241.62	20416.1	241.62	19861.1	241.62	19745.3	241.72	20274.2
241.52	22587.2	241.47	22117	241.69	20077.3	241.72	20200.2	241.72	18903.2	241.72	21154.5	241.82	20704.1
241.62	22822.6	241.57	20459.9	241.79	22088.2	241.82	20986.6	241.82	19120.4	241.82	21224.2	241.92	21141
241.72	22453	241.67	21018.5	241.89	21881.3	241.92	21358.5	241.92	18627.2	241.92	20469.3	242.02	21245.9
241.82	22344.6	241.77	22714.1	241.99	19738.8	242.02	21030.5	242.02	19204.7	242.02	20681.7	242.12	20788.4
241.92	23221.8	241.87	22649.9	242.09	19116.1	242.12	19786.1	242.12	19305.8	242.12	20570.4	242.22	19434.3
242.02	21922.1	241.97	22369.1	242.19	20463.2	242.22	19494.7	242.22	19000.6	242.22	19653.1	242.32	18355.3
242.12	21887.9	242.07	19383.9	242.29	20612.7	242.32	19492.6	242.32	18161.5	242.32	19587.4	242.42	18958.1
242.22	20831.5	242.17	19400.1	242.39	19401.6	242.42	19194.1	242.42	19021.2	242.42	19522.7	242.52	19473
242.32	21589.8	242.27	18799.8	242.49	19093.6	242.52	19454.4	242.52	19316.7	242.52	19670.1	242.62	18388.8
242.42	20380.7	242.37	19713.4	242.59	18257.7	242.62	18285.1	242.62	18976.5	242.62	19804.9	242.72	18788.5
242.52	19963.5	242.47	21517.9	242.69	17905.6	242.72	19428.9	242.72	19706	242.72	20577.2	242.82	18266.2
242.62	19956.6	242.57	20060.5	242.79	18754.9	242.82	20367.3	242.82	18064	242.82	18744	242.92	17756.4
242.72	21370.1	242.67	20010.1	242.89	20382.2	242.92	19320.8	242.92	18288.6	242.92	18998	243.02	18830.5
242.82	21241.8	242.77	21695.6	242.99	19851.4	243.02	19999.8	243.02	18315.5	243.02	20087.2	243.12	18300.9
242.92	20461	242.87	20867.1	243.09	19155.5	243.12	19086	243.12	18105.3	243.12	17414.6	243.22	19085.1
243.02	21306.7	242.97	20749.2	243.19	19898.8	243.22	19501.6	243.22	19049	243.22	19967.3	243.32	19943.7
243.12	21556.1	243.07	22102	243.29	19654.2	243.32	19813.4	243.32	19075.7	243.32	20686.7	243.42	17825.5
243.22	21171.5	243.17	20375.5	243.39	21598.6	243.42	19884.7	243.42	20545.6	243.42	20141.7	243.52	19690.1
243.32	22504.1	243.27	20910.4	243.49	21765.1	243.52	20523.2	243.52	20163.7	243.52	21315.2	243.62	20910.5
243.42	22794.8	243.37	22878.4	243.59	22265	243.62	20980.7	243.62	19923.6	243.62	20048.3	243.72	21171.3
243.52	21170.1	243.47	22014.2	243.69	20247.3	243.72	19601.2	243.72	19750.9	243.72	20175.6	243.82	20673.1
243.62	20655.1	243.57	21850.7	243.79	18349.7	243.82	19028.1	243.82	19394.4	243.82	19867.7	243.92	19062.3
243.72	21273.5	243.67	21260.8	243.89	20324	243.92	19436.3	243.92	19519.9	243.92	20386.3	244.02	18589.1
243.82	21423.8	243.77	20370.9	243.99	20069.2	244.02	19596.1	244.02	19642.6	244.02	19713.2	244.12	19754.3
243.92	19674.6	243.87	20751.3	244.09	18647.1	244.12	19508.1	244.12	19569.8	244.12	18902.8	244.22	19106.4
244.02	20493.9	243.97	23084.1	244.19	19118.4	244.22	19837.4	244.22	19409.7	244.22	19048.9	244.32	19772.9
244.12	20533.9	244.07	21513.2	244.29	20371.2	244.32	20539.5	244.32	19712.7	244.32	18435.6	244.42	19472.2
244.22	19525.1	244.17	21193.3	244.39	18603.3	244.42	19492.6	244.42	18939.9	244.42	17608.6	244.52	18960.8
244.32	19585.4	244.27	20464.8	244.49	17617.5	244.52	19178.1	244.52	17870.2	244.52	17876.1	244.62	17817.9
244.42	18283.8	244.37	18924.8	244.59	18944.6	244.62	19191.2	244.62	17230.2	244.62	17634.2	244.72	18192.7
244.52	18484.7	244.47	19443.8	244.69	18756.7	244.72	18918.7	244.72	17858.5	244.72	17284.9	244.82	18502
244.62	19874.2	244.57	20190.7	244.79	19649.5	244.82	18677.1	244.82	18539.8	244.82	18469.4	244.92	19230.6
244.72	20830.6	244.67	20420	244.89	19058.3	244.92	19214.4	244.92	19461.3	244.92	17536.5	245.02	19114.8
244.82	21890.1	244.77	19992.8	244.99	19903.7	245.02	20077.7	245.02	18685.5	245.02	18514.9	245.12	18971.7
244.92	21308.2	244.87	19853.9	245.09	19262.5	245.12	19436.3	245.12	18969.5	245.12	19417.6	245.22	18641.6
245.02	19860	244.97	20633.4	245.19	19092.1	245.22	19146.4	245.22	17764.3	245.22	18556.2	245.32	16985.2
245.12	20193.4	245.07	20733.4	245.29	19911.2	245.32	19127.6	245.32	18517.4	245.32	18524.9	245.42	18377.5
245.22	19570.8	245.17	20222	245.39	19621.9	245.42	19073.9	245.42	17902.7	245.42	18160.6	245.52	18979.1
245.32	17909.7	245.27	19117.7	245.49	17582.9	245.52	18294.3	245.52	17536.3	245.52	16810.4	245.62	18126.6
245.42	19421.3	245.37	19193	245.59	18657.6	245.62	19063.3	245.62	18098.9	245.62	18890	245.72	18802.4
245.52	19095.6	245.47	20508.8	245.69	19953.2	245.72	18139.5	245.72	17117.2	245.72	19021.9	245.82	17692.1
245.62	18890.3	245.57	19144	245.79	19226	245.82	18252.8	245.82	17647.9	245.82	17710.5	245.92	17580.4
245.72	17810.3	245.67	18039.5	245.89	18821.5	245.92	18547.1	245.92	16780.6	245.92	17309	246.02	18899.9
245.82	17141.1	245.77	19289.8	245.99	19479.2	246.02	17265.3	246.02	16182.2	246.02	17292.4	246.12	16301.6
245.92	18432.2	245.87	20010.6	246.09	19503	246.12	19033	246.12	15576.3	246.12	16721.5	246.22	17385
246.02	18750	245.97	19291.8	246.19	19658.3	246.22	18631.8	246.22	17818	246.22	17273.3	246.32	17938.5
246.12	19619	246.07	20908.2	246.29	20710.6	246.32	18241.4	246.32	18296.7	246.32	18971.5	246.42	19361.3
246.22	20434	246.17	20411.2	246.39	21147.2	246.42	18993.2	246.42	18825.6	246.42	18487.2	246.52	19142.1
246.32	19614.7	246.27	19781.2	246.49	19671.4	246.52	19014.9	246.52	18766.9	246.52	19191.4	246.62	19366.9
246.42	20627.2	246.37	20219.4	246.59	18581.6	246.62	18216.2	246.62	17509.2	246.62	19158.1	246.72	18408.5
246.52	18766.7	246.47	19389.7	246.69	20425.7	246.72	18829.1	246.72	16036.5	246.72	18355.7	246.82	17643.1
246.62	17646.9	246.57	18876.9	246.79	19694.5	246.82	17165.4	246.82	15417.7	246.82	18301.7	246.92	17046.4
246.72	17590.3	246.67	18696.9	246.89	18043.8	246.92	17372.2	246.92	16245.8	246.92	17847.7	247.02	17882
246.82	18261.4	246.77	18555.1	246.99	17807.4	247.02	18000.7	247.02	15819.3	247.02	17741.3	247.12	19097.8
246.92	18470.3	246.87	20475	247.09	18513.7	247.12	16876.8	247.12	16214.6	247.12	17014	247.22	17029.6
247.02	20019.8	246.97	19598.1	247.19	18026.6	247.22	17077.7	247.22	15459.7	247.22	16740.9	247.32	16799.3
247.12	19638.2	247.07	18000.5	247.29	17868.3	247.32	16516.1	247.32	15057.9	247.32	17177.3	247.42	17753.7
247.22	17209.1	247.17	18366.7	247.39	18597.4	247.42	15520.7	247.42	13991.6	247.42	16425	247.52	17157.6
247.32	17513.3	247.27	18091.4	247.49	17921.9	247.52	16918.5	247.52	15767.8	247.52	18473	247.62	18723.4
247.42	19257.6	247.37	17912.1	247.59	18407.7	247.62	18546.9	247.62	17036.2	247.62	18329.6	247.72	18200.3
247.52	19509.9	247.47	19324.1	247.69	18288.1	247.72	17903.8	247.72	16661	247.72	18554.3	247.82	17989.1
247.62	21015	247.57	21088	247.79	20047.7	247.82	18330.7	247.82	16901.7	247.82	18339.9	247.92	18933.4
247.72	20104.4	247.67	19444.2	247.89	19810.7	247.92	18114.2	247.92	16210.1	247.92	17265.2	248.02	18080.6
247.82	19950.7	247.77	19434.5	247.99	19318.3	248.02	18186.7	248.02	16060.3	248.02	17649.3	248.12	18589.6
247.92	18952.1	247.87	18160.9	248.09	18814.1	248.12	19369.8	248.12	16410.5	248.12	17753.7	248.22	19379
248.02	18534.5	247.97	17604	248.19	18503.4	248.22	18547.9	248.22	17391.8	248.22	18235.6	248.32	18716.7
248.12	20107.2	248.07	20248.9	248.29	19411.5	248.32	18349.1	248.32	17867.1	248.32	17810.9	248.42	18006.2
248.22	20565	248.17	20372	248.39	20854.7	248.42	19587.5	248.42	16183.5	248.42	18090.5	248.52	18953.8
248.32	19580.9	248.27	21038.7	248.49	20934.4	248.52	18323.1	248.52	16326	248.52	18795.5	248.62	18201.8
248.42	19250.5	248.37	19341.5	248.59	19534.9	248.62	19019.7	248.62	17697.8	248.62	18158.8	248.72	18280.6
248.52	18752.5	248.47	18066.4	248.69	18731	248.72	19767.9	248.72	17325.1	248.72	18776	248.82	19063.5
248.62	16643.8	248.57	18319	248.79	18978.4	248.82	17861.5	248.82	17100.3	248.82	18227	248.92	18626.4
248.72	16924.9	248.67	17808.3	248.89	18000.1	248.92	17530.8	248.92	17086.3	248.92	16748.9	249.02	16918.4
248.82	17125	248.77	19324.3	248.99	18212.6	249.02	16988.5	249.02	15575.4	249.02	18185.8	249.12	17293.7
248.92	18088.7	248.87	20466.7	249.09	18792.8	249.12	16981.3	249.12	15938.5	249.12	18329.2	249.22	17261.6
249.02	18657.7	248.97	18865.2	249.19	19979.8	249.22	19504.4	249.22	16359.3	249.22	19356.8	249.32	19120.5
249.12	18884	249.07	19519.8	249.29	18671.6	249.32	19817.6	249.32	17938.6	249.32	18673.9	249.42	18791.1
249.22	18186	249.17	20193.6	249.39	18176.2	249.42	18410.9	249.42	17764.2	249.42	16718.3	249.52	17919.3
249.32	19534	249.27	19656.8	249.49	19903.5	249.52	19283.9	249.52	17620.4	249.52	16573.7	249.62	17189.4
249.42	19774.4	249.37	20111.2	249.59	19372.4	249.62	17492.8	249.62	17612.7	249.62	17881.6	249.72	17888.4
249.52	20040.5	249.47	20368.5	249.69	18658.8	249.72	17455.3	249.72	17282.7	249.72	17416.1	249.82	19247.5
249.62	18374.8	249.57	19786.5	249.79	17338.5	249.82	18538.5	249.82	17385.9	249.82	17350.9	249.92	19397.5
249.72	17626.2	249.67	18333	249.89	17323.5	249.92	17160.9	249.92	17962.1	249.92	17248.2	250.02	16232.2
249.82	17647.6	249.77	17742.7	249.99	17020.4	250.02	16953.2	250.02	16056	250.02	15823.5	250.12	16360.7
249.92	18473.7	249.87	17506.8	250.09	17172.9	250.12	17883.2	250.12	15654.4	250.12	16029.3	250.22	17668.6
250.02	17735.9	249.97	18620.6	250.19	18588.8	250.22	17351.4	250.22	16952.6	250.22	17520	250.32	17555.3
250.12	18364.5	250.07	17489.7	250.29	18445.2	250.32	18038.8	250.32	16822	250.32	18200.5	250.42	18735.9
250.22	18653.4	250.17	17777.9	250.39	16630.5	250.42	18379.6	250.42	16716.8	250.42	16795.3	250.52	17873.2
250.32	18292.1	250.27	19275.5	250.49	17809.7	250.52	17645.6	250.52	15999	250.52	16808.2	250.62	16241.8
250.42	17460.8	250.37	17509.1	250.59	16972.8	250.62	17594.5	250.62	15242.2	250.62	16523.6	250.72	16880.1
250.52	17159.4	250.47	16854.2	250.69	16471.5	250.72	16285.3	250.72	14931.9	250.72	16110.4	250.82	16363.4
250.62	17761.7	250.57	16076.2	250.79	16781.1	250.82	15747.3	250.82	14913.3	250.82	16847.3	250.92	17055.4
250.72	16391.9	250.67	15568.3	250.89	15711.9	250.92	16781.3	250.92	14893.1	250.92	16582.8	251.02	16454
250.82	16761.1	250.77	15786	250.99	15101.6	251.02	14493.9	251.02	14739.3	251.02	15624.5	251.12	14071.6
250.92	16933.5	250.87	16941.8	251.09	15184.1	251.12	16106.9	251.12	15067.4	251.12	15782.9	251.22	15367.4
251.02	15797.4	250.97	17258.3	251.19	15635.8	251.22	16902.8	251.22	15190.7	251.22	14307.4	251.32	15789.3
251.12	14942.3	251.07	17065	251.29	17346.4	251.32	16786.5	251.32	15472.1	251.32	16030.4	251.42	15398.7
251.22	16187.3	251.17	16873.6	251.39	16419.1	251.42	17847.5	251.42	15545.7	251.42	17508.5	251.52	16309.5
251.32	16363.8	251.27	17493.1	251.49	15451.6	251.52	16791.7	251.52	14304.9	251.52	17352.7	251.62	16204.6
251.42	16945.4	251.37	17199.5	251.59	17413.2	251.62	16681.2	251.62	14343.3	251.62	16602.1	251.72	16172.8
251.52	16226.9	251.47	15274	251.69	17304.7	251.72	16243.7	251.72	13584.9	251.72	16193.3	251.82	16466.8
251.62	16343.5	251.57	15586.9	251.79	15273.6	251.82	15685.9	251.82	14217.2	251.82	16407.1	251.92	15149.3
251.72	16147.6	251.67	17302.2	251.89	16085	251.92	14513.1	251.92	15073.4	251.92	15003	252.02	15498.2
251.82	16394.4	251.77	15881.4	251.99	16784.9	252.02	16589.8	252.02	15105.3	252.02	16175.1	252.12	15414.8
251.92	14944.1	251.87	15962.4	252.09	15099.6	252.12	14905.6	252.12	15054.4	252.12	16832.7	252.22	14662.7
252.02	15241.5	251.97	15862.4	252.19	16590.6	252.22	15666.5	252.22	15272.9	252.22	15901.4	252.32	15683.6
252.12	15209.4	252.07	15523	252.29	15399	252.32	17270.9	252.32	13978.8	252.32	17503.4	252.42	15722.9
252.22	16358.1	252.17	17818.5	252.39	16168.2	252.42	16549.9	252.42	15163.9	252.42	16762.6	252.52	15513.9
252.32	17343.5	252.27	18814.2	252.49	15808.1	252.52	17856.4	252.52	15316.7	252.52	16671.5	252.62	16892.5
252.42	17363.4	252.37	18088.5	252.59	16230.1	252.62	16918.8	252.62	15160.1	252.62	16090.8	252.72	15746.9
252.52	16708.2	252.47	18449.6	252.69	18010.1	252.72	15775.3	252.72	14686	252.72	14608.3	252.82	15656.6
252.62	16752.9	252.57	16469.1	252.79	17012.3	252.82	16543.6	252.82	13845.8	252.82	14752.3	252.92	15431.7
252.72	17251.8	252.67	17322.1	252.89	15810.5	252.92	15548.8	252.92	14288	252.92	16056.4	253.02	15581
252.82	16924.8	252.77	17625.9	252.99	16222.7	253.02	16364.1	253.02	14615.4	253.02	16800.7	253.12	16830.4
252.92	15289.2	252.87	15642.5	253.09	16159.6	253.12	16402.1	253.12	15125.6	253.12	16190.3	253.22	16498.8
253.02	15547.1	252.97	16507.2	253.19	15687.9	253.22	14349.7	253.22	15412.1	253.22	15791.6	253.32	14523.7
253.12	16656.9	253.07	16516.6	253.29	16026.5	253.32	14659.6	253.32	14754	253.32	14755	253.42	14523.9
253.22	15990.4	253.17	15995.3	253.39	15951.7	253.42	14951.4	253.42	14545.4	253.42	14104.7	253.52	15303.9
253.32	15750.6	253.27	15549.6	253.49	15837.3	253.52	14467.1	253.52	13357.5	253.52	13724	253.62	14859.3
253.42	15317.4	253.37	16048	253.59	16867	253.62	16069.2	253.62	13627.2	253.62	13571.9	253.72	16221.5
253.52	13910.8	253.47	15383.8	253.69	16515.8	253.72	14825.6	253.72	14700.7	253.72	14918.7	253.82	15076.1
253.62	15023.5	253.57	15136.9	253.79	15341.1	253.82	13630.4	253.82	15354.9	253.82	14431.2	253.92	14635.6
253.72	16057.7	253.67	14820.3	253.89	15340.6	253.92	15686.1	253.92	14376.6	253.92	14220.2	254.02	14902.3
253.82	14680.1	253.77	14354	253.99	15458.6	254.02	13536.7	254.02	14119.8	254.02	13395.4	254.12	13894.4
253.92	15964.4	253.87	14770.8	254.09	16193.4	254.12	14944.2	254.12	13404.7	254.12	14460	254.22	15499.5
254.02	16738.3	253.97	15813.1	254.19	16256.3	254.22	17687.7	254.22	14610.3	254.22	16756.9	254.32	17290.7
254.12	16905.8	254.07	17194	254.29	15633.9	254.32	17677.6	254.32	16002.5	254.32	17465.2	254.42	16793.4
254.22	16759.2	254.17	17238.7	254.39	17053.2	254.42	17184.7	254.42	16291.2	254.42	17032.5	254.52	16532.9
254.32	17185.2	254.27	17396.1	254.49	16954.2	254.52	17627.1	254.52	14878.6	254.52	15652	254.62	17013
254.42	18186.8	254.37	17093.5	254.59	15447.7	254.62	14435.2	254.62	14053.8	254.62	15505.9	254.72	15878.9
254.52	17179.6	254.47	16062.6	254.69	15558.3	254.72	15021.5	254.72	14093.5	254.72	16367.1	254.82	13799
254.62	15352.8	254.57	14818.8	254.79	15304.6	254.82	15699.7	254.82	14536.8	254.82	15719.5	254.92	14030.1
254.72	15798.4	254.67	16327.9	254.89	14131.9	254.92	14918.6	254.92	14999.5	254.92	14916.7	255.02	15120.1
254.82	16042.4	254.77	16557.4	254.99	16115.4	255.02	16663.2	255.02	15695.9	255.02	17524	255.12	16615.4
254.92	15015.9	254.87	16402.1	255.09	16663.4	255.12	15285.7	255.12	16062.8	255.12	16073.8	255.22	14873.8
255.02	15649.1	254.97	17348.1	255.19	16421.8	255.22	14473.8	255.22	13383	255.22	15604.1	255.32	14756.2
255.12	16610.8	255.07	15745.8	255.29	15251.8	255.32	16060.6	255.32	12852.4	255.32	14280.3	255.42	14560.2
255.22	16954.4	255.17	16129.3	255.39	15362.1	255.42	14080.5	255.42	13761.8	255.42	14177.6	255.52	14156.9
255.32	16819.7	255.27	15136.4	255.49	16107.8	255.52	13415.5	255.52	13731.2	255.52	14186.2	255.62	14825.1
255.42	15369.8	255.37	14775.5	255.59	16474.5	255.62	15166.8	255.62	14127.4	255.62	15712	255.72	14636.2
255.52	14947.8	255.47	16204.7	255.69	15921.4	255.72	15879.4	255.72	14828.8	255.72	15197.1	255.82	14867.1
255.62	16671.9	255.57	16065.8	255.79	16913.8	255.82	15278.3	255.82	14490.1	255.82	15556.1	255.92	14915.7
255.72	16081.6	255.67	15910.2	255.89	15717.8	255.92	14654.6	255.92	13697.7	255.92	15046.1	256.02	15068.4
255.82	17132.2	255.77	15937.1	255.99	13979.9	256.02	12901.1	256.02	14453.5	256.02	15059.2	256.12	14085
255.92	17030.9	255.87	16081.1	256.09	15260.2	256.12	15230.1	256.12	13652.8	256.12	14687.2	256.22	14114.1
256.02	15828.3	255.97	15860.7	256.19	16330.5	256.22	15045.2	256.22	13356	256.22	14090.7	256.32	14290.1
256.12	16459.3	256.07	18021.2	256.29	16087	256.32	14641.4	256.32	13271.3	256.32	14722.5	256.42	14872.2
256.22	17039.3	256.17	16186.7	256.39	16646.4	256.42	16613.2	256.42	15015.4	256.42	15261.3	256.52	16598.6
256.32	16342.3	256.27	16472	256.49	15975.3	256.52	15138.2	256.52	13895.2	256.52	15424.9	256.62	15674.9
256.42	17499.4	256.37	17130.2	256.59	17113.6	256.62	15365.1	256.62	13254.2	256.62	15194.8	256.72	15708.2
256.52	17332.1	256.47	16848.8	256.69	15120.2	256.72	16049.3	256.72	14322.1	256.72	15109.5	256.82	14869.8
256.62	16102.1	256.57	15346.1	256.79	14877.9	256.82	14575.7	256.82	11916.5	256.82	15419.5	256.92	15017
256.72	15810.5	256.67	14369.3	256.89	15630.1	256.92	14631.4	256.92	12059.3	256.92	14485.1	257.02	15095.1
256.82	15739.5	256.77	14831.4	256.99	17055.3	257.02	15714.6	257.02	14117.2	257.02	14605.8	257.12	14084.1
256.92	15620.4	256.87	16071.7	257.09	15831	257.12	14807.6	257.12	14202.5	257.12	14979	257.22	14000.6
257.02	15439.9	256.97	17044.3	257.19	15692.2	257.22	16235	257.22	13523.7	257.22	14764.7	257.32	15764.4
257.12	15567.1	257.07	17031.7	257.29	16135.4	257.32	15439.8	257.32	14427.3	257.32	15661.4	257.42	16396.8
257.22	15308.2	257.17	16113	257.39	15555.6	257.42	13594.4	257.42	13967.8	257.42	14498.1	257.52	15693.3
257.32	15448.7	257.27	14201.8	257.49	16512.8	257.52	14387.3	257.52	13856.3	257.52	14364.8	257.62	15082.2
257.42	14780.2	257.37	14006.3	257.59	15068.5	257.62	14446.9	257.62	12527.8	257.62	15100.2	257.72	13982.5
257.52	15077.4	257.47	14605.6	257.69	14322.4	257.72	14971.1	257.72	13759.9	257.72	15084	257.82	14728.2
257.62	14312.7	257.57	15105.5	257.79	14751.7	257.82	16132.1	257.82	13711	257.82	15060.9	257.92	14935.4
257.72	16768	257.67	15115.4	257.89	15701.9	257.92	14611.8	257.92	12715.7	257.92	14232.5	258.02	14556.6
257.82	17142.4	257.77	15706.2	257.99	15839.5	258.02	14722.7	258.02	13120.1	258.02	16166.6	258.12	15424.8
257.92	16647.6	257.87	15151.5	258.09	15991.7	258.12	15571	258.12	13334.3	258.12	15209.3	258.22	13995.3
258.02	15414	257.97	14634.2	258.19	15189.7	258.22	13557.8	258.22	12888.6	258.22	13604	258.32	13339.5
258.12	16017.5	258.07	13929	258.29	14576.4	258.32	14778	258.32	13327.4	258.32	14567.3	258.42	14957.7
258.22	14488.9	258.17	14764	258.39	13213.1	258.42	14511.3	258.42	13926.6	258.42	13757.9	258.52	14296.6
258.32	14669.1	258.27	15155	258.49	13842.4	258.52	13687.8	258.52	12511.2	258.52	13709.1	258.62	13594
258.42	13952.1	258.37	13313	258.59	13728.8	258.62	14008.6	258.62	12147.4	258.62	13420.9	258.72	13084.9
258.52	12419.8	258.47	12962.6	258.69	13431.6	258.72	13342.6	258.72	13413.5	258.72	13026.3	258.82	12516.9
258.62	13422.1	258.57	13806	258.79	13169.5	258.82	13325.7	258.82	13550.5	258.82	12795.3	258.92	14057.3
258.72	13734.5	258.67	12927	258.89	13441.8	258.92	14984.4	258.92	13592.6	258.92	14943.7	259.02	14289.1
258.82	12909.5	258.77	14749.4	258.99	14205.6	259.02	13562.9	259.02	12533	259.02	13684.7	259.12	12643.2
258.92	13853	258.87	14600.5	259.09	13449.6	259.12	14666.9	259.12	12237.1	259.12	11920.5	259.22	13114.8
259.02	12158.2	258.97	12869.2	259.19	12470.4	259.22	13805.5	259.22	11867.3	259.22	11761.3	259.32	11914.3
259.12	12613.7	259.07	12901.8	259.29	13691.9	259.32	12238.4	259.32	12586.5	259.32	12364.9	259.42	12452.9
259.22	13663	259.17	13197.9	259.39	13583	259.42	12355.2	259.42	12391.6	259.42	13795.9	259.52	13603.8
259.32	12803.6	259.27	12555.8	259.49	13898.3	259.52	13530.9	259.52	12063.2	259.52	13577.8	259.62	12770
259.42	14957	259.37	15215.6	259.59	14469.2	259.62	13880.3	259.62	11542.9	259.62	14189.3	259.72	13402.8
259.52	15926.1	259.47	15571.9	259.69	14750.1	259.72	13796.9	259.72	13420.9	259.72	14808	259.82	14135.4
259.62	16831.8	259.57	16226.2	259.79	15568.2	259.82	14890.8	259.82	15297.5	259.82	15401.6	259.92	14838.8
259.72	16190.1	259.67	16436	259.89	15395.4	259.92	14508.2	259.92	16458.3	259.92	15568.9	260.02	15903.6
259.82	16441.2	259.77	15953.4	259.99	16642.4	260.02	16261.5	260.02	15602.3	260.02	15267.9	260.12	15671.5
259.92	15993.3	259.87	16667.1	260.09	16790	260.12	15985.3	260.12	14035.1	260.12	15937.4	260.22	14912.8
260.02	16637.1	259.97	17102.9	260.19	15208.9	260.22	16893	260.22	13714.3	260.22	15744.7	260.32	15577.3
260.12	15917.7	260.07	14949.5	260.29	13792.4	260.32	15397.4	260.32	13458.4	260.32	14936.4	260.42	14879.5
260.22	15845.8	260.17	14184.1	260.39	15065.1	260.42	14673.9	260.42	14207.9	260.42	14268.4	260.52	14022.7
260.32	15179.4	260.27	14219.4	260.49	15411.7	260.52	14189.2	260.52	14385.7	260.52	13585.9	260.62	14271.6
260.42	15478.4	260.37	15624.7	260.59	14381.9	260.62	14247.4	260.62	14523.4	260.62	15276.4	260.72	15230
260.52	15525.3	260.47	15738.1	260.69	16029.9	260.72	12899.3	260.72	13381	260.72	13834.4	260.82	14940.6
260.62	14475.9	260.57	15315	260.79	14023.8	260.82	13897.9	260.82	12030.5	260.82	12926.3	260.92	13975.8
260.72	14051.5	260.67	13907.8	260.89	12333.7	260.92	14920	260.92	12694.9	260.92	14554.8	261.02	12713.1
260.82	14658.6	260.77	13521.6	260.99	13171.9	261.02	14222.4	261.02	13464.3	261.02	14805	261.12	13807.3
260.92	15319.7	260.87	14306.2	261.09	14380.4	261.12	14620.3	261.12	13984.7	261.12	14997	261.22	14155.2
261.02	15385.9	260.97	14250	261.19	15250.1	261.22	13942.2	261.22	14240.4	261.22	15424.8	261.32	14533.3
261.12	15369.9	261.07	14340	261.29	14735.9	261.32	13675.7	261.32	14135.6	261.32	14645.1	261.42	13784.8
261.22	15816.1	261.17	14119.2	261.39	15919.1	261.42	15038.3	261.42	12215.9	261.42	13872.9	261.52	13885.6
261.32	16073	261.27	15744.1	261.49	15960.8	261.52	14574.8	261.52	13235.3	261.52	14025.9	261.62	14579.6
261.42	16152.8	261.37	15899.6	261.59	14829.7	261.62	14823.2	261.62	14510.2	261.62	15495.5	261.72	14793.4
261.52	16176.5	261.47	15364.9	261.69	15098.8	261.72	14898.4	261.72	14998.4	261.72	15899.1	261.82	15396.9
261.62	16850	261.57	16161.7	261.79	15914.3	261.82	14822	261.82	14076.5	261.82	15374.4	261.92	15521.4
261.72	16817.4	261.67	15922.5	261.89	15639	261.92	15735.1	261.92	13398.5	261.92	14700.7	262.02	14193.8
261.82	16418.1	261.77	15103.9	261.99	13764.2	262.02	15739.1	262.02	12798.8	262.02	14580	262.12	14277.9
261.92	15796.4	261.87	14655.5	262.09	14423	262.12	13609.1	262.12	13318.1	262.12	12873.8	262.22	14607.3
262.02	14799.3	261.97	13095.2	262.19	13829.4	262.22	13312.2	262.22	12879.8	262.22	13901.8	262.32	14689.3
262.12	14815.3	262.07	13469.2	262.29	14158.4	262.32	13176.8	262.32	12139	262.32	14450.5	262.42	13600.7
262.22	15353.3	262.17	15756.4	262.39	15750.7	262.42	13349.2	262.42	12702.8	262.42	12175.1	262.52	13407.7
262.32	14232.9	262.27	14260.1	262.49	15053.5	262.52	13314.7	262.52	13208.5	262.52	13384.2	262.62	14291.1
262.42	15064.6	262.37	14242.2	262.59	14615.6	262.62	13259.4	262.62	13911.6	262.62	14173.6	262.72	15087.3
262.52	15105	262.47	14654.4	262.69	13742.9	262.72	13596.7	262.72	14095.6	262.72	14077.2	262.82	15123.7
262.62	14442.7	262.57	13932.4	262.79	14014.6	262.82	13343.3	262.82	13783.6	262.82	15815.3	262.92	14570.3
262.72	15008.5	262.67	14554.5	262.89	15298.8	262.92	12751.2	262.92	12422.4	262.92	14681.9	263.02	14743.1
262.82	14998.1	262.77	13584.9	262.99	14525.9	263.02	12046.6	263.02	12083.5	263.02	14484.1	263.12	14388.3
262.92	14379	262.87	13040.2	263.09	14613.2	263.12	12957.1	263.12	13293.7	263.12	14321.5	263.22	13773.2
263.02	13161	262.97	14042.5	263.19	14744.4	263.22	13692.5	263.22	14173.6	263.22	13321.1	263.32	13303.2
263.12	13953.8	263.07	12909.2	263.29	13141.5	263.32	13563.8	263.32	13752	263.32	13488.1	263.42	13568.3
263.22	13744.6	263.17	12937.8	263.39	13454.5	263.42	14133.6	263.42	12538.6	263.42	13190.2	263.52	12541.9
263.32	14700.3	263.27	14743.9	263.49	13673	263.52	13823.3	263.52	11911.8	263.52	13901.9	263.62	13196.2
263.42	14521.7	263.37	14040.4	263.59	13493.7	263.62	13569.2	263.62	12042	263.62	14773	263.72	12876.7
263.52	14256.7	263.47	13178.2	263.69	13628.8	263.72	13276.3	263.72	11704.9	263.72	13310.2	263.82	12833.1
263.62	13578.7	263.57	14493.4	263.79	14756.9	263.82	14063.1	263.82	11315	263.82	13065.7	263.92	13089.6
263.72	14385.6	263.67	13476.2	263.89	14680	263.92	13874.5	263.92	12511.2	263.92	14298.7	264.02	12652.3
263.82	14136.4	263.77	13310.7	263.99	14157.6	264.02	12683.4	264.02	12341.5	264.02	14557.4	264.12	14075.8
263.92	14178	263.87	14079.8	264.09	13427.6	264.12	12482.4	264.12	12477.2	264.12	14230	264.22	14158.8
264.02	13116.8	263.97	13993.7	264.19	14005.4	264.22	11884.2	264.22	13509.6	264.22	13418.8	264.32	11916.1
264.12	14349.8	264.07	14553.7	264.29	14529.4	264.32	13386.5	264.32	13201.6	264.32	13552.1	264.42	12996.6
264.22	13945.9	264.17	14855.3	264.39	14525.8	264.42	13910.5	264.42	12901.5	264.42	12484.6	264.52	13560.2
264.32	14513.1	264.27	12949.3	264.49	13605	264.52	13248.9	264.52	13494.1	264.52	13121.8	264.62	13522.8
264.42	13607.9	264.37	13300.2	264.59	14448.7	264.62	13084.8	264.62	12151.7	264.62	14155.5	264.72	13634
264.52	14098.4	264.47	13243.5	264.69	12141	264.72	12902.7	264.72	11206.3	264.72	12908.9	264.82	11249.1
264.62	15565.2	264.57	14250.6	264.79	12075.6	264.82	11663.3	264.82	12446.8	264.82	12740.7	264.92	12342.1
264.72	14778.7	264.67	15123.6	264.89	14351.8	264.92	12451.5	264.92	11380.1	264.92	13675.1	265.02	13260.9
264.82	13596.4	264.77	14616.7	264.99	14483.1	265.02	14739.7	265.02	11883.8	265.02	12584	265.12	12272.8
264.92	13267.3	264.87	13475.6	265.09	13790.2	265.12	14233	265.12	12284.8	265.12	11756.8	265.22	12360
265.02	13675.4	264.97	13349.2	265.19	13311.1	265.22	12633.4	265.22	12398.7	265.22	12995.5	265.32	12208.8
265.12	12799.2	265.07	13304.1	265.29	13923.4	265.32	12090.6	265.32	12220.7	265.32	12638.1	265.42	11772.2
265.22	14301.2	265.17	14219.7	265.39	14139.9	265.42	12206.2	265.42	12198.1	265.42	12715.5	265.52	12995
265.32	12820.6	265.27	13365.7	265.49	13384.1	265.52	11147.9	265.52	12237.9	265.52	12864.4	265.62	12487.6
265.42	13479.6	265.37	14393.6	265.59	13265.5	265.62	12673.6	265.62	12824.8	265.62	12719.3	265.72	11259.4
265.52	13650.7	265.47	15102.3	265.69	13747.8	265.72	13487.9	265.72	12083.1	265.72	12681	265.82	11720.8
265.62	13650.3	265.57	13226.6	265.79	13098.7	265.82	13450.8	265.82	12025.6	265.82	13286.4	265.92	12498
265.72	13086.9	265.67	13250.1	265.89	12882.2	265.92	12748.8	265.92	12654.4	265.92	12472.8	266.02	12384.1
265.82	12339.7	265.77	13514.1	265.99	13477.5	266.02	11295.6	266.02	11606.9	266.02	11312.4	266.12	12822.9
265.92	12902.6	265.87	12314.5	266.09	12993.2	266.12	12182.8	266.12	11211.7	266.12	13376.2	266.22	10598.9
266.02	12773.6	265.97	13065.3	266.19	11543	266.22	12250.6	266.22	11717.2	266.22	12543.5	266.32	11440.1
266.12	11588	266.07	12713.9	266.29	13293.9	266.32	11623.2	266.32	10450.4	266.32	11222	266.42	11983.6
266.22	11693.7	266.17	12539.8	266.39	12770.6	266.42	11367.2	266.42	9872.25	266.42	11865.7	266.52	12286.9
266.32	12476.2	266.27	12907	266.49	11760.2	266.52	10727.3	266.52	10936.5	266.52	10088.5	266.62	11686
266.42	12533.7	266.37	10444.5	266.59	11430.6	266.62	10190.3	266.62	11123.3	266.62	9249.2	266.72	10032
266.52	12734.9	266.47	11637	266.69	12668	266.72	11967.8	266.72	11282.6	266.72	10642.5	266.82	10490.2
266.62	12870	266.57	13848.8	266.79	12328.8	266.82	12483.3	266.82	11389.7	266.82	12516.3	266.92	11572.8
266.72	13175.8	266.67	12439.6	266.89	12461.8	266.92	12031.2	266.92	11445.8	266.92	12290.7	267.02	11681.9
266.82	12369.1	266.77	10955.5	266.99	12589	267.02	11998.9	267.02	10405.9	267.02	11404.3	267.12	11712.6
266.92	13383.3	266.87	12457.5	267.09	12441.4	267.12	11986	267.12	10209	267.12	11151.8	267.22	12122.5
267.02	13365.1	266.97	11903.9	267.19	12207.2	267.22	13706.9	267.22	12135.8	267.22	10885.8	267.32	11325.8
267.12	13385.2	267.07	12367.5	267.29	11865.3	267.32	12757.7	267.32	11269.8	267.32	11065.4	267.42	11236.4
267.22	11820.6	267.17	11939.6	267.39	12767.3	267.42	11957.5	267.42	10986	267.42	11869.8	267.52	11177.8
267.32	11457	267.27	12852.3	267.49	11325.5	267.52	13471.8	267.52	10805.9	267.52	12051.1	267.62	11346.4
267.42	13143	267.37	13390.2	267.59	10710	267.62	13007.6	267.62	11294.7	267.62	11842.1	267.72	11552.8
267.52	13506.6	267.47	12415.5	267.69	11265.4	267.72	10722.9	267.72	11154.3	267.72	10880.4	267.82	12385.6
267.62	13062.9	267.57	12122.9	267.79	11724.9	267.82	10617.3	267.82	10803.7	267.82	11738	267.92	11779.1
267.72	13264.8	267.67	11468.5	267.89	12266.1	267.92	11251.1	267.92	11132	267.92	10954.4	268.02	12181.7
267.82	10708.5	267.77	11269.6	267.99	12138.3	268.02	11503.6	268.02	10414.1	268.02	11662.4	268.12	11103.9
267.92	11632.4	267.87	12235.3	268.09	12865	268.12	12938.7	268.12	11811.8	268.12	11645.1	268.22	11314.5
268.02	12467.6	267.97	12424.4	268.19	11011.6	268.22	11759.5	268.22	12094	268.22	12563.6	268.32	11686.2
268.12	11297.4	268.07	12244.1	268.29	11235.5	268.32	10672.2	268.32	11465.7	268.32	12041.5	268.42	11198.1
268.22	11857.5	268.17	12128.8	268.39	12556.5	268.42	11150.7	268.42	10351.1	268.42	10313.7	268.52	11007.3
268.32	13876.6	268.27	12478.5	268.49	11852.8	268.52	10025.8	268.52	11068.3	268.52	11695.9	268.62	11936
268.42	14197.8	268.37	12915.9	268.59	10923.2	268.62	11230.2	268.62	10757.2	268.62	10636.7	268.72	11707
268.52	12921.4	268.47	12541.2	268.69	11975.8	268.72	12764.8	268.72	11043.6	268.72	10533.3	268.82	12790.8
268.62	12655.3	268.57	11926.3	268.79	12474.1	268.82	11451.7	268.82	12233.7	268.82	12352.4	268.92	11863.7
268.72	12546.2	268.67	11580.2	268.89	11518.8	268.92	10839.3	268.92	12157.4	268.92	11283.3	269.02	11150.6
268.82	12282.3	268.77	12024.1	268.99	9774.27	269.02	9685.1	269.02	10992.1	269.02	9791.9	269.12	10680.3
268.92	11321.6	268.87	11399.2	269.09	10461.1	269.12	9132.84	269.12	10234.9	269.12	10649.4	269.22	9999.08
269.02	12504.8	268.97	12125.8	269.19	10968.8	269.22	10540.4	269.22	9764.53	269.22	10210.1	269.32	10776.4
269.12	11818.3	269.07	11897.8	269.29	11913.5	269.32	11958.5	269.32	10290	269.32	11323.9	269.42	11525.6
269.22	11469	269.17	10259	269.39	11442.9	269.42	11485.8	269.42	12348.1	269.42	11977.2	269.52	10099.1
269.32	12209.3	269.27	10395.1	269.49	11687.8	269.52	10630	269.52	11555.5	269.52	11321.3	269.62	10515.8
269.42	13967.1	269.37	11673.5	269.59	10428.2	269.62	10849.6	269.62	11854.8	269.62	11126.7	269.72	11323.3
269.52	12651.2	269.47	11763.7	269.69	11549.7	269.72	11110.5	269.72	10329.6	269.72	12071.7	269.82	11369.7
269.62	12440.8	269.57	13554.3	269.79	13745.6	269.82	12219.5	269.82	10296.1	269.82	11673.9	269.92	12905.9
269.72	13362	269.67	12568.1	269.89	13250.3	269.92	11212.8	269.92	11807.7	269.92	11429.9	270.02	11361.3
269.82	13602.8	269.77	11459.3	269.99	11438.5	270.02	10004.4	270.02	11879.4	270.02	11310.5	270.12	10116.6
269.92	12455.3	269.87	11153.1	270.09	10410	270.12	10956.7	270.12	12050.5	270.12	11255.2	270.22	10107.8
270.02	11612.8	269.97	11774	270.19	11995.4	270.22	9370.91	270.22	10923.3	270.22	11640.3	270.32	11625.4
270.12	12192.3	270.07	12332.2	270.29	11654.8	270.32	11218	270.32	10968.4	270.32	11070.7	270.42	10499.4
270.22	12547.5	270.17	12407.1	270.39	11544.6	270.42	12049.7	270.42	11442.9	270.42	10507.6	270.52	11139.2
270.32	12457.1	270.27	11014.5	270.49	12169.4	270.52	10701.8	270.52	11458.9	270.52	10289	270.62	10184.6
270.42	12703.2	270.37	10948.9	270.59	11782.4	270.62	10403.3	270.62	11072.6	270.62	11397.5	270.72	10925.8
270.52	11694.6	270.47	10967	270.69	10761.6	270.72	9259.07	270.72	9920.54	270.72	10595.5	270.82	9512.22
270.62	10944.6	270.57	10009.8	270.79	9810.33	270.82	8025.43	270.82	9057.87	270.82	10449.3	270.92	9812.99
270.72	11758.8	270.67	10791.1	270.89	10481.7	270.92	10508.6	270.92	9124.52	270.92	10135.5	271.02	10374.4
270.82	11160.8	270.77	10158.1	270.99	9875.99	271.02	11001.4	271.02	9929.74	271.02	10111.3	271.12	9227.74
270.92	11533.9	270.87	10082.9	271.09	10408.4	271.12	11381.4	271.12	11102.5	271.12	11845.4	271.22	9743.72
271.02	12416	270.97	11575.3	271.19	11607.7	271.22	12955	271.22	12003.8	271.22	11908.2	271.32	11829.7
271.12	13360.8	271.07	12457.8	271.29	11812.6	271.32	10782.3	271.32	12617.3	271.32	11873.6	271.42	11418.2
271.22	13111.5	271.17	12109.9	271.39	10968.2	271.42	9874.25	271.42	10899.3	271.42	12079.9	271.52	11945.7
271.32	11960	271.27	12038.3	271.49	10901.4	271.52	10708.3	271.52	9661.16	271.52	11691.9	271.62	11118.6
271.42	12289	271.37	11287.9	271.59	11551.1	271.62	11554.1	271.62	10196.5	271.62	10976.6	271.72	11218.2
271.52	12411.5	271.47	11520.8	271.69	10453.7	271.72	11611.9	271.72	11103.4	271.72	9086.89	271.82	9836.81
271.62	11445.2	271.57	11005.8	271.79	10257	271.82	11525.5	271.82	11276.2	271.82	10702.5	271.92	9895
271.72	12205.8	271.67	10804.9	271.89	11331.5	271.92	9525.77	271.92	10951.9	271.92	11682.5	272.02	9244.15
271.82	12048.5	271.77	10769.4	271.99	10631.6	272.02	10136	272.02	10614.6	272.02	10448.1	272.12	10190
271.92	11566.7	271.87	9879.78	272.09	9960.94	272.12	8719.54	272.12	10404.4	272.12	9955.72	272.22	9652.83
272.02	10786.3	271.97	10162.9	272.19	9854.26	272.22	9324.33	272.22	9031.94	272.22	8974.55	272.32	7989.01
272.12	10407.3	272.07	10855.9	272.29	9611.84	272.32	10868.2	272.32	8209	272.32	8508.58	272.42	8527.28
272.22	10232.2	272.17	9968.45	272.39	9138.28	272.42	9550.79	272.42	8051.48	272.42	9394.65	272.52	9166.8
272.32	11073.4	272.27	10143.6	272.49	9706.97	272.52	9656.87	272.52	8518.2	272.52	9838.12	272.62	10475
272.42	11364.6	272.37	10618.2	272.59	10811.9	272.62	9421.4	272.62	8515.65	272.62	10449.5	272.72	9784.58
272.52	11290.6	272.47	11364.6	272.69	11190.4	272.72	8948.38	272.72	10782.9	272.72	10722.3	272.82	8628.27
272.62	12207.4	272.57	10906.6	272.79	9864.52	272.82	10412.4	272.82	10248	272.82	10831.5	272.92	8781.82
272.72	11879.1	272.67	10973.7	272.89	10263.4	272.92	10801.4	272.92	9883.64	272.92	9206.21	273.02	9689.08
272.82	11347.4	272.77	10446.3	272.99	10578.3	273.02	10733.7	273.02	9899.62	273.02	10822.3	273.12	10180.5
272.92	10144.8	272.87	10423.3	273.09	10205.7	273.12	11465.6	273.12	8328.03	273.12	10728.7	273.22	11057.1
273.02	9171.85	272.97	10323	273.19	10538.5	273.22	8707.2	273.22	10486.8	273.22	10080.3	273.32	9879.79
273.12	10747.2	273.07	10268.7	273.29	10621.8	273.32	8800.19	273.32	11450.9	273.32	11122.5	273.42	10346.7
273.22	11953.3	273.17	11080.1	273.39	10867	273.42	10898.9	273.42	11684.2	273.42	10754	273.52	9935.85
273.32	11687.3	273.27	11171.9	273.49	11095.2	273.52	10609.3	273.52	10856.7	273.52	12169.7	273.62	10825.7
273.42	11647.7	273.37	10673.2	273.59	12066.6	273.62	10486.1	273.62	9831.81	273.62	11589.1	273.72	10564.5
273.52	11664.1	273.47	11697.8	273.69	12948.5	273.72	10999.6	273.72	10516.2	273.72	10424.3	273.82	10111
273.62	11482.2	273.57	11264.5	273.79	10765.9	273.82	10169.7	273.82	11417.7	273.82	11077.2	273.92	9135.63
273.72	11898.8	273.67	12195.5	273.89	10797.7	273.92	11887.1	273.92	12400.3	273.92	11406.3	274.02	11233.5
273.82	11075.2	273.77	11973.4	273.99	11502.8	274.02	12251.2	274.02	10912.2	274.02	11372.8	274.12	11067.8
273.92	12569.3	273.87	9885.88	274.09	12211.2	274.12	11565.7	274.12	10071.2	274.12	11402.6	274.22	10889.4
274.02	12435.5	273.97	9928.89	274.19	11143.5	274.22	11301.6	274.22	9475.27	274.22	10189.4	274.32	10923.7
274.12	11245.8	274.07	11495.7	274.29	11290.3	274.32	10431.3	274.32	9793.13	274.32	9824.4	274.42	10673.5
274.22	11736.3	274.17	12694	274.39	10732.6	274.42	10013.9	274.42	10812.3	274.42	11414.4	274.52	9629.52
274.32	11521	274.27	12386.6	274.49	9681.11	274.52	12675.5	274.52	11406.1	274.52	10691.5	274.62	10526.2
274.42	11210.2	274.37	10619.8	274.59	10146.3	274.62	11094.3	274.62	11177.8	274.62	10232.2	274.72	10004.9
274.52	11638.6	274.47	10605.1	274.69	11218.1	274.72	9597.52	274.72	11197.4	274.72	8773.18	274.82	10012.2
274.62	11074.6	274.57	10953.6	274.79	12245.2	274.82	10835.9	274.82	10060.4	274.82	10018.1	274.92	9922.22
274.72	10308.8	274.67	10455.7	274.89	10787.4	274.92	10568.6	274.92	10606.8	274.92	11304.3	275.02	9307.44
274.82	10972	274.77	10801.7	274.99	10403.6	275.02	11238.6	275.02	11744.6	275.02	10075.6	275.12	10849.2
274.92	10994.7	274.87	11182.6	275.09	11376.6	275.12	11044.9	275.12	9801.41	275.12	10762.1	275.22	11299.2
275.02	9966.41	274.97	9232.92	275.19	10169.1	275.22	9916.25	275.22	8988.37	275.22	9891.33	275.32	9163.43
275.12	11408.3	275.07	9227.75	275.29	10063	275.32	10328	275.32	9683.87	275.32	10026.4	275.42	9883.96
275.22	12023.3	275.17	11701	275.39	11003.4	275.42	10097.2	275.42	10988.6	275.42	11736.6	275.52	11040.5
275.32	10738.4	275.27	10600.3	275.49	10160.9	275.52	8404.8	275.52	10067.6	275.52	11198	275.62	10032
275.42	10641.3	275.37	11100.1	275.59	8343.07	275.62	11050.4	275.62	11278.7	275.62	10269.2	275.72	9404.37
275.52	10092.8	275.47	10222.9	275.69	9398.11	275.72	9253.73	275.72	11262.5	275.72	10787.7	275.82	9571.02
275.62	10506.6	275.57	10100.7	275.79	10493.2	275.82	9955.43	275.82	10085.9	275.82	9978	275.92	11255.4
275.72	11161.8	275.67	10756.7	275.89	10810.6	275.92	11895.5	275.92	9692.47	275.92	9628.55	276.02	11628.5
275.82	11681.4	275.77	11135	275.99	11233.4	276.02	10155.2	276.02	10306.6	276.02	10132.8	276.12	10183.4
275.92	11939.9	275.87	11071.7	276.09	10918.7	276.12	10586.1	276.12	10575.7	276.12	11373.9	276.22	9459.61
276.02	11255.2	275.97	10413.5	276.19	11050.3	276.22	9970.41	276.22	9452.95	276.22	9779.93	276.32	10096.7
276.12	10535.2	276.07	9594.31	276.29	10390.7	276.32	8907.31	276.32	10057.2	276.32	9945.5	276.42	10194.7
276.22	10100.4	276.17	10265.6	276.39	9294.29	276.42	10538.1	276.42	8594.78	276.42	9543.51	276.52	10434.2
276.32	10126.2	276.27	10691.3	276.49	8857.38	276.52	10364.3	276.52	8749.36	276.52	8853.24	276.62	8798.42
276.42	10411.6	276.37	8923.96	276.59	8904.09	276.62	8589.96	276.62	9593.95	276.62	10232	276.72	8759.43
276.52	10046.4	276.47	9717.26	276.69	10312.9	276.72	10527	276.72	10430.4	276.72	11102.3	276.82	10375
276.62	11408	276.57	9820.4	276.79	11652.8	276.82	10554.3	276.82	9806.12	276.82	10287	276.92	10265.7
276.72	10705.3	276.67	10381.6	276.89	11512.1	276.92	9604.28	276.92	10163.6	276.92	10232.6	277.02	10608.7
276.82	11166.7	276.77	9901.53	276.99	10379	277.02	10167.5	277.02	9877	277.02	9607.53	277.12	9215.8
276.92	11025.7	276.87	9831.03	277.09	12351.2	277.12	9525.24	277.12	9383.02	277.12	9328.79	277.22	7905.86
277.02	10566.9	276.97	10502.9	277.19	11727.9	277.22	10032.5	277.22	8733.56	277.22	9603.21	277.32	9745.63
277.12	9533.17	277.07	9598.37	277.29	9896.8	277.32	10420.8	277.32	9094.23	277.32	9930.35	277.42	10991.8
277.22	9609.14	277.17	8748.73	277.39	9063.93	277.42	9529.72	277.42	10024.4	277.42	10423.8	277.52	10370.3
277.32	10221.5	277.27	10383.2	277.49	8878.96	277.52	9555.79	277.52	8961.19	277.52	9776.44	277.62	10057.7
277.42	9934.1	277.37	11067.4	277.59	9265.27	277.62	9842.51	277.62	9211.16	277.62	9941.25	277.72	10629.8
277.52	9020.09	277.47	10675.3	277.69	9433.34	277.72	9643.81	277.72	9295.88	277.72	9936.54	277.82	10576
277.62	8595.61	277.57	10224.3	277.79	9838.12	277.82	10036.2	277.82	9157.47	277.82	10054.8	277.92	10301.7
277.72	9435.21	277.67	9488.6	277.89	9701.28	277.92	8589.81	277.92	8923.72	277.92	9419.33	278.02	9917.74
277.82	9899.72	277.77	9030.28	277.99	9707.73	278.02	7766.83	278.02	9769.04	278.02	9377.96	278.12	10013.6
277.92	10010	277.87	9411.84	278.09	10235	278.12	8792.74	278.12	9783.95	278.12	9654.92	278.22	9997.33
278.02	10910	277.97	9163.98	278.19	10843.8	278.22	8408.84	278.22	8991.02	278.22	10363	278.32	9888.94
278.12	10604.7	278.07	11430.6	278.29	9233.18	278.32	9262.17	278.32	10202.6	278.32	9694.11	278.42	9954.7
278.22	10461.1	278.17	10477.8	278.39	8193.72	278.42	9313.29	278.42	9233.08	278.42	9729.33	278.52	10443.4
278.32	10953.3	278.27	9760.1	278.49	10775.6	278.52	8528.42	278.52	9578.15	278.52	10264.3	278.62	10293
278.42	9873.69	278.37	9559.29	278.59	11452.8	278.62	8918.7	278.62	9163.8	278.62	10321.2	278.72	9696.63
278.52	9565.17	278.47	9385.42	278.69	10320.4	278.72	8989.73	278.72	8877.26	278.72	11178	278.82	9751.82
278.62	11340	278.57	9098.54	278.79	10714.3	278.82	9276.22	278.82	9170.11	278.82	11119.3	278.92	10430
278.72	12173.6	278.67	10515.1	278.89	10597.9	278.92	12230.8	278.92	10473.6	278.92	9402.97	279.02	11431
278.82	10431.6	278.77	10049.7	278.99	11199	279.02	10791.2	279.02	9368.39	279.02	10039.8	279.12	10437.8
278.92	10355.1	278.87	10305.1	279.09	10504.6	279.12	9377.08	279.12	8909.9	279.12	10358.8	279.22	10274
279.02	9391.74	278.97	11150.6	279.19	10728.2	279.22	9965.09	279.22	8551.3	279.22	9204.26	279.32	10419.1
279.12	8950.36	279.07	10086.4	279.29	10839.7	279.32	9158.37	279.32	8786.34	279.32	10028.8	279.42	9256.92
279.22	10478.1	279.17	9946.54	279.39	9577.92	279.42	9380.95	279.42	10385.5	279.42	10245.9	279.52	9587.14
279.32	10153.8	279.27	11071.2	279.49	9098.72	279.52	11432	279.52	10339	279.52	10232.9	279.62	11072.9
279.42	9681.42	279.37	11233.1	279.59	11797.9	279.62	10079.2	279.62	10479.2	279.62	10522.6	279.72	10192.8
279.52	10568.3	279.47	10157.3	279.69	11806.3	279.72	10301.8	279.72	10434.3	279.72	10094.9	279.82	10270.9
279.62	9993.29	279.57	10525.3	279.79	10932.4	279.82	10772.7	279.82	11154.8	279.82	10220.3	279.92	11107.8
279.72	11306.6	279.67	12031	279.89	11426.2	279.92	11019.1	279.92	11287.1	279.92	11720.8	280.02	11271.8
279.82	9989.82	279.77	10697.4	279.99	11194.9	280.02	12324.2	280.02	11514.9	280.02	11750.1	280.12	11992.9
279.92	10302.1	279.87	10768.7	280.09	11299.5	280.12	12137.7	280.12	12522.7	280.12	11767.7	280.22	12217.5
280.02	10255.1	279.97	11858.4	280.19	12577.9	280.22	12318.1	280.22	12940.7	280.22	12367.5	280.32	12325.2
280.12	12426.2	280.07	12297	280.29	12652.7	280.32	11202.5	280.32	13321.6	280.32	12038.5	280.42	13430.5
280.22	12435.5	280.17	11694.3	280.39	12114.8	280.42	12308.2	280.42	11541.9	280.42	12766.8	280.52	14563
280.32	12736.6	280.27	11706.2	280.49	12070.9	280.52	12764.7	280.52	13782	280.52	12205.5	280.62	14232.1
280.42	11787.8	280.37	13051.1	280.59	12731.7	280.62	13710.8	280.62	14598.4	280.62	13902.7	280.72	14613.3
280.52	12019.3	280.47	12370.8	280.69	12676.8	280.72	13104.4	280.72	14980.8	280.72	13913.8	280.82	14404.7
280.62	13325.3	280.57	12756.5	280.79	13011.1	280.82	13368.9	280.82	14556.9	280.82	13681.2	280.92	14343.1
280.72	14435.6	280.67	13183.5	280.89	12572.2	280.92	15047.4	280.92	15253.8	280.92	14199.6	281.02	14132.6
280.82	12366	280.77	13616.1	280.99	14552.2	281.02	14933	281.02	14134.9	281.02	13447.2	281.12	14272.2
280.92	13132.7	280.87	13947	281.09	14820	281.12	15674.1	281.12	15549.4	281.12	14948.4	281.22	16525.8
281.02	13973.3	280.97	13190.2	281.19	13269.5	281.22	15052.8	281.22	15510	281.22	16308.1	281.32	16945.3
281.12	13821.5	281.07	14095.5	281.29	14075.9	281.32	13535	281.32	15168	281.32	15891.2	281.42	15691.9
281.22	13113.5	281.17	14666.2	281.39	15154.1	281.42	15091.5	281.42	16086.6	281.42	15311.9	281.52	15878.3
281.32	13065.7	281.27	14215.2	281.49	14822.5	281.52	15338.6	281.52	15463.1	281.52	14487.2	281.62	15363.8
281.42	14123	281.37	14248.1	281.59	14658.7	281.62	15471.6	281.62	15656.2	281.62	14526.6	281.72	15453.8
281.52	13815.4	281.47	15101.7	281.69	14676.3	281.72	16453.3	281.72	15565.3	281.72	14089.8	281.82	15427.6
281.62	13386	281.57	13769	281.79	13883.7	281.82	16023.6	281.82	15124	281.82	14427.3	281.92	14541
281.72	14421.4	281.67	15214.1	281.89	13846.1	281.92	15776.3	281.92	15130.3	281.92	14913.7	282.02	15772.9
281.82	13902.3	281.77	15506.2	281.99	15088.2	282.02	15575.3	282.02	14752.4	282.02	14239.1	282.12	15641.4
281.92	13503.8	281.87	13719.3	282.09	14511.7	282.12	14645	282.12	14782.8	282.12	15178.8	282.22	14970
282.02	15593.7	281.97	14396.8	282.19	14081.6	282.22	12993.8	282.22	15142.9	282.22	14713.9	282.32	15627.5
282.12	14695.7	282.07	16635.5	282.29	13741.2	282.32	14633.5	282.32	15435.7	282.32	15891.2	282.42	15456.4
282.22	14735.8	282.17	14488.1	282.39	14186.5	282.42	13914.1	282.42	14758.8	282.42	16059.5	282.52	16105.2
282.32	14951.7	282.27	14028	282.49	15276.2	282.52	15162.3	282.52	15235.7	282.52	15717	282.62	16919.5
282.42	14731	282.37	14729.4	282.59	15302.3	282.62	16325.1	282.62	14381	282.62	16525.7	282.72	16785.3
282.52	13913.1	282.47	15174.8	282.69	15525.9	282.72	15548.6	282.72	16062.3	282.72	14985.1	282.82	17126.3
282.62	14721.1	282.57	16371.5	282.79	16168.7	282.82	15999.5	282.82	16052	282.82	15877.3	282.92	17191.1
282.72	15185.8	282.67	16076.1	282.89	16014.6	282.92	16276	282.92	16185.8	282.92	15951.5	283.02	16593.7
282.82	15417.8	282.77	14209.2	282.99	16278	283.02	16060	283.02	15304.1	283.02	15553	283.12	17715.4
282.92	14908.1	282.87	14099.3	283.09	16900.6	283.12	16155.6	283.12	15467.6	283.12	16414.6	283.22	17053.5
283.02	15186.3	282.97	14305.7	283.19	15681.8	283.22	15315.7	283.22	15861.7	283.22	16862.2	283.32	16403.3
283.12	14430.3	283.07	14343.5	283.29	15486.8	283.32	15470.8	283.32	15718.7	283.32	16606.7	283.42	17158.5
283.22	15294.1	283.17	16525.5	283.39	17463.5	283.42	16039.4	283.42	17029.8	283.42	15961.1	283.52	17004.9
283.32	16273.1	283.27	16595.4	283.49	16723.2	283.52	15739.5	283.52	16557.4	283.52	16674.3	283.62	17421
283.42	16145.2	283.37	15402.3	283.59	15648.7	283.62	16960.2	283.62	16209.6	283.62	16553.8	283.72	16358.2
283.52	15212.5	283.47	15836.8	283.69	16228.1	283.72	17130.8	283.72	15644.6	283.72	18421.1	283.82	15871.6
283.62	16411.5	283.57	16482	283.79	17332	283.82	18052.4	283.82	16643.8	283.82	18900.1	283.92	18211.7
283.72	17189.7	283.67	18597.1	283.89	17846.8	283.92	18238.3	283.92	17026.5	283.92	17952.4	284.02	19133.4
283.82	17211.6	283.77	18325.7	283.99	17574.7	284.02	17964.6	284.02	17197.4	284.02	17957.3	284.12	18543
283.92	17593.3	283.87	18288.4	284.09	17966.7	284.12	17957.7	284.12	18322.7	284.12	18504.5	284.22	18931.1
284.02	18126.5	283.97	17644.8	284.19	18372.3	284.22	18595.5	284.22	19093.3	284.22	17628.9	284.32	17995.9
284.12	18524.4	284.07	18987.3	284.29	17497.7	284.32	18256.7	284.32	18811.4	284.32	18006.8	284.42	17772.9
284.22	18634.9	284.17	19862.7	284.39	17356.5	284.42	18247.8	284.42	19497.5	284.42	19788.9	284.52	19633
284.32	19099.8	284.27	18062	284.49	20109.7	284.52	19422.6	284.52	20424.2	284.52	18951.9	284.62	20569.4
284.42	18888	284.37	18468.7	284.59	19355.3	284.62	19479.3	284.62	18951.8	284.62	19782.3	284.72	20035.1
284.52	18952.1	284.47	18842	284.69	18664.3	284.72	18723.8	284.72	19792.3	284.72	19948.9	284.82	20080
284.62	17965.3	284.57	18780	284.79	19378.5	284.82	19643.9	284.82	19294.4	284.82	18923.1	284.92	18952
284.72	17633.8	284.67	17920.9	284.89	19370.5	284.92	18999.1	284.92	19148.6	284.92	19473.2	285.02	19214.9
284.82	17139.1	284.77	18493.9	284.99	18092.5	285.02	18806.6	285.02	18837.4	285.02	18845.7	285.12	19776.2
284.92	16611.7	284.87	18764	285.09	17716.3	285.12	19050.1	285.12	20485.8	285.12	19903	285.22	19413
285.02	17886.6	284.97	18903.2	285.19	17867.9	285.22	19329.6	285.22	19968.9	285.22	20583.6	285.32	19386.2
285.12	19483.4	285.07	18549.4	285.29	19219.9	285.32	18765.7	285.32	18657.5	285.32	19873.5	285.42	20505.8
285.22	18562.4	285.17	18794.1	285.39	19300.2	285.42	20350	285.42	19860.6	285.42	20709.7	285.52	19706.4
285.32	18900.6	285.27	19096.8	285.49	18914.5	285.52	20227.1	285.52	19971.7	285.52	18433.2	285.62	19951
285.42	19481.2	285.37	19137.3	285.59	19303.2	285.62	20604	285.62	20439.3	285.62	18666.4	285.72	20485.9
285.52	20646.9	285.47	18722.2	285.69	18994.7	285.72	20629.6	285.72	20300.5	285.72	20811	285.82	20375.5
285.62	19180.1	285.57	18987.6	285.79	18733.6	285.82	19884.2	285.82	20551	285.82	21131.5	285.92	20560.7
285.72	19887.5	285.67	19548.3	285.89	19996.3	285.92	20712.2	285.92	20945.6	285.92	21261.1	286.02	20988.5
285.82	18709	285.77	19599.8	285.99	19449.1	286.02	20820.9	286.02	20289.3	286.02	20053.4	286.12	21192.9
285.92	18800.7	285.87	19947.6	286.09	19126.6	286.12	21266.2	286.12	20945.1	286.12	21052.9	286.22	22627.9
286.02	20333.9	285.97	19629.2	286.19	18717.4	286.22	21628.3	286.22	21730	286.22	21326.1	286.32	22014.5
286.12	20630.4	286.07	19278	286.29	19444.4	286.32	21242.3	286.32	21000.6	286.32	20735.3	286.42	22504.5
286.22	19561.6	286.17	19733.3	286.39	20711.1	286.42	20467.1	286.42	20864.4	286.42	21647.4	286.52	22831.1
286.32	19944.9	286.27	19329.8	286.49	21117.9	286.52	20765.3	286.52	20531.3	286.52	21842.1	286.62	21624.2
286.42	20010.3	286.37	19193.9	286.59	21125.3	286.62	21514.2	286.62	20913.8	286.62	22079.7	286.72	21415.1
286.52	20710.9	286.47	20517.4	286.69	21302	286.72	23805.2	286.72	22207.1	286.72	22400.4	286.82	22442.3
286.62	20271.8	286.57	22843.3	286.79	21205.3	286.82	22940	286.82	22499.8	286.82	22574.4	286.92	22985.1
286.72	21480.5	286.67	21992.5	286.89	22637.7	286.92	22060.4	286.92	22288.3	286.92	22980.6	287.02	22662.6
286.82	21771.6	286.77	21206.9	286.99	22915.1	287.02	22378.7	287.02	22862.5	287.02	22957.5	287.12	22205.8
286.92	21690.8	286.87	21705.2	287.09	22062.9	287.12	21492.4	287.12	23606.2	287.12	23350.2	287.22	22402.6
287.02	21817	286.97	21028.1	287.19	21056.1	287.22	22751.1	287.22	23284.4	287.22	22786.6	287.32	24980.1
287.12	20699.7	287.07	21477.8	287.29	21938.4	287.32	21873.3	287.32	23292.5	287.32	22363.9	287.42	23387.6
287.22	20320.7	287.17	21067.9	287.39	20152	287.42	21629.5	287.42	22733.6	287.42	23649.8	287.52	22159.9
287.32	19445.4	287.27	20197.5	287.49	20297.6	287.52	22095.7	287.52	22661.2	287.52	21941.4	287.62	22537.7
287.42	21815.5	287.37	21643.6	287.59	21627.3	287.62	22461	287.62	23487.6	287.62	22463.8	287.72	23160.6
287.52	21749.6	287.47	21483.4	287.69	21276.6	287.72	22837.2	287.72	23205.9	287.72	22683.7	287.82	23409.5
287.62	21191.6	287.57	20225	287.79	20708.6	287.82	22137.7	287.82	22857.9	287.82	22868.7	287.92	23541.5
287.72	20487.1	287.67	21479.3	287.89	21670.4	287.92	22313.5	287.92	22046.6	287.92	22722.6	288.02	22724.9
287.82	21213.4	287.77	21906.7	287.99	22078.7	288.02	22260.4	288.02	21941.4	288.02	23008.3	288.12	23507.7
287.92	21454.2	287.87	22574.2	288.09	22583.4	288.12	22664.9	288.12	22774.1	288.12	23705.1	288.22	23194.1
288.02	22164.7	287.97	21913.9	288.19	21498.5	288.22	22368.2	288.22	23647.1	288.22	23679.9	288.32	24222.2
288.12	21534.3	288.07	21508.8	288.29	22047.6	288.32	21966.4	288.32	23220.2	288.32	23313.2	288.42	23577.1
288.22	23675.5	288.17	21476.9	288.39	22564.9	288.42	22498.3	288.42	22686.3	288.42	23046.5	288.52	22819
288.32	23628.2	288.27	22813.1	288.49	22043.9	288.52	22806.5	288.52	22617.4	288.52	22885.5	288.62	23493.1
288.42	22456.4	288.37	22899.8	288.59	22763.8	288.62	23400.2	288.62	22637.6	288.62	23913.4	288.72	24881.8
288.52	22745.5	288.47	22911	288.69	23006.9	288.72	23319.6	288.72	23933.4	288.72	25031.5	288.82	24723.8
288.62	22742.9	288.57	23967.4	288.79	22507.3	288.82	23185.7	288.82	23868.6	288.82	23791.5	288.92	24643.2
288.72	21815.4	288.67	22587.2	288.89	22714.3	288.92	22520.5	288.92	24539	288.92	23353.8	289.02	23504
288.82	22289.1	288.77	23151.4	288.99	23822.1	289.02	21707.7	289.02	23657.2	289.02	23872	289.12	23490.9
288.92	23387.8	288.87	23670.2	289.09	22166.9	289.12	21922.6	289.12	22660.8	289.12	23099.8	289.22	24542.8
289.02	22238	288.97	22128.3	289.19	21465.1	289.22	23027.9	289.22	22782.6	289.22	24109	289.32	24731.3
289.12	22791.4	289.07	22276.2	289.29	22802.4	289.32	23775.4	289.32	23339.5	289.32	25313.3	289.42	24464.2
289.22	22499.3	289.17	22150.2	289.39	24120.4	289.42	24408.9	289.42	23498.1	289.42	26082.3	289.52	25733.1
289.32	22981.3	289.27	25092.7	289.49	24529.7	289.52	23338.6	289.52	24729	289.52	26172.7	289.62	25138.8
289.42	22160.3	289.37	25446.9	289.59	23305.3	289.62	24443	289.62	24555.5	289.62	24518	289.72	25873.3
289.52	22355.1	289.47	23395.5	289.69	21537.3	289.72	23825.7	289.72	23361.5	289.72	22063.2	289.82	24894.1
289.62	21964.3	289.57	22469.7	289.79	23700	289.82	23962.7	289.82	22782	289.82	22846.6	289.92	22887.3
289.72	22942.6	289.67	22229.3	289.89	23433	289.92	24169.2	289.92	22989.9	289.92	24101.3	290.02	24097.5
289.82	23818.7	289.77	22804.7	289.99	23475	290.02	23821.6	290.02	23394.5	290.02	24756.5	290.12	24582.7
289.92	24837.1	289.87	24477.4	290.09	24290.2	290.12	23877.2	290.12	24997.2	290.12	24926.1	290.22	24687.8
290.02	23913.7	289.97	24966.7	290.19	24474.7	290.22	23673.2	290.22	24586.6	290.22	24536	290.32	24881.1
290.12	22829.9	290.07	23774.1	290.29	24197.5	290.32	24593.6	290.32	24839.8	290.32	24247.1	290.42	25115.9
290.22	23237.5	290.17	24199.9	290.39	23960.3	290.42	24548.7	290.42	23852.4	290.42	26149.2	290.52	24526.7
290.32	22997.8	290.27	23179.6	290.49	23838.7	290.52	23704.5	290.52	23205.6	290.52	25346.4	290.62	24459.5
290.42	23458.3	290.37	23530.4	290.59	22898.9	290.62	23466.9	290.62	22662.8	290.62	25205.6	290.72	24100.4
290.52	23041.4	290.47	23140	290.69	22799.5	290.72	24241.5	290.72	23439	290.72	25539.3	290.82	24399.2
290.62	22871.9	290.57	22643.8	290.79	23848.3	290.82	22859.3	290.82	22549.1	290.82	23622.4	290.92	23878.1
290.72	22348.9	290.67	21791.4	290.89	23927	290.92	22755.8	290.92	23362.9	290.92	23147.5	291.02	23713.6
290.82	22144.5	290.77	22770.3	290.99	23394.2	291.02	23159.3	291.02	22308.8	291.02	22714.6	291.12	23549.5
290.92	20666.8	290.87	22195.8	291.09	22256.6	291.12	22506.4	291.12	22628.9	291.12	23185.8	291.22	23145.6
291.02	21831	290.97	22855.9	291.19	22858.8	291.22	22622.2	291.22	23603.6	291.22	24077.1	291.32	22550
291.12	21778.9	291.07	22853.6	291.29	22685.6	291.32	22779.9	291.32	23161	291.32	23542	291.42	22981.1
291.22	22776	291.17	23193.8	291.39	22430.8	291.42	22385.9	291.42	22055.2	291.42	23961.5	291.52	24061.2
291.32	22631.1	291.27	22986.6	291.49	22533.6	291.52	22662.2	291.52	21574.4	291.52	22938.8	291.62	24235.9
291.42	22371.6	291.37	22403	291.59	22477.7	291.62	22572.5	291.62	21723.3	291.62	23996.3	291.72	24182.8
291.52	22441.4	291.47	23259.9	291.69	22806.9	291.72	22844.4	291.72	23090.6	291.72	24499.8	291.82	24069.6
291.62	22822.2	291.57	24828.7	291.79	23417	291.82	24911.2	291.82	24080.1	291.82	23040	291.92	23966.1
291.72	23096.1	291.67	24686.8	291.89	24380.8	291.92	24940.4	291.92	23436.4	291.92	25134.9	292.02	24803.3
291.82	22262.5	291.77	24308.6	291.99	23488.3	292.02	23986.9	292.02	23038.3	292.02	25399.4	292.12	24178.8
291.92	23046.3	291.87	23336.7	292.09	22774.6	292.12	24208.3	292.12	22413.9	292.12	24461.8	292.22	24082.8
292.02	23874.9	291.97	22170.8	292.19	23438.4	292.22	22903.1	292.22	22601.3	292.22	22745.7	292.32	23127.8
292.12	21579.4	292.07	21205	292.29	22776.4	292.32	22566.4	292.32	23230.4	292.32	22871.7	292.42	22948.9
292.22	22375.1	292.17	22011.2	292.39	22909	292.42	23154.5	292.42	23620.9	292.42	23759.5	292.52	23563.6
292.32	21600.7	292.27	23141.9	292.49	22429.4	292.52	22393.4	292.52	22282.7	292.52	23917.5	292.62	24784.1
292.42	21852.5	292.37	23110.4	292.59	22108.9	292.62	23748.8	292.62	21769.6	292.62	24772.9	292.72	24507.7
292.52	22495.7	292.47	22933.9	292.69	22122.8	292.72	23552.7	292.72	22270.1	292.72	23830	292.82	22445.6
292.62	23669	292.57	23168.6	292.79	22897.5	292.82	23691.8	292.82	21997	292.82	23961	292.92	23286.2
292.72	23106.9	292.67	23099.6	292.89	23268.1	292.92	23970.7	292.92	23084.7	292.92	24506.3	293.02	24194.1
292.82	23302.7	292.77	22614.4	292.99	22791.6	293.02	22023.6	293.02	22233.9	293.02	24751.7	293.12	25415.5
292.92	22708.7	292.87	22574.7	293.09	21718.8	293.12	22566.1	293.12	21760.6	293.12	25002.5	293.22	23537.8
293.02	22978.5	292.97	21912.3	293.19	23032.9	293.22	23771.8	293.22	22085.4	293.22	24042.6	293.32	23305.9
293.12	22899	293.07	21331.2	293.29	23914.6	293.32	23119.4	293.32	22248.8	293.32	24122.7	293.42	23338.2
293.22	22870	293.17	21927.6	293.39	22350.5	293.42	23731.7	293.42	22517.2	293.42	24374.2	293.52	23657.9
293.32	22187.1	293.27	24205.7	293.49	21251.3	293.52	23645.3	293.52	23233.9	293.52	23264.8	293.62	23848.5
293.42	22349.1	293.37	23116.2	293.59	21654.6	293.62	22463.2	293.62	23642.2	293.62	23351.2	293.72	23506.4
293.52	22184.4	293.47	22280.6	293.69	22966.5	293.72	24217.5	293.72	22836.3	293.72	24605	293.82	22929.5
293.62	22591.8	293.57	22860.8	293.79	23749	293.82	23030.9	293.82	22595.6	293.82	24462.7	293.92	23669.5
293.72	22049	293.67	21617.2	293.89	22840.6	293.92	22237.2	293.92	22476.6	293.92	24220.7	294.02	24222.4
293.82	21262.8	293.77	20865.4	293.99	22153.8	294.02	23037.8	294.02	22010.3	294.02	23939.6	294.12	23440.5
293.92	21631.7	293.87	21438.1	294.09	21338.2	294.12	23128	294.12	20967.9	294.12	22899.6	294.22	23295.4
294.02	22374.3	293.97	22617.6	294.19	22119.7	294.22	21227	294.22	21272.7	294.22	23232.5	294.32	23158.1
294.12	21584.2	294.07	23349.3	294.29	23429.6	294.32	22115.3	294.32	22831	294.32	24303.9	294.42	24134.9
294.22	22112.8	294.17	23262.7	294.39	23148.7	294.42	21903.6	294.42	21867.2	294.42	23841.5	294.52	24284.3
294.32	22771.9	294.27	20413.7	294.49	20777.3	294.52	21473.8	294.52	21341.5	294.52	22715.3	294.62	22700.3
294.42	21732.9	294.37	19551.7	294.59	20733.2	294.62	21383.6	294.62	21313.3	294.62	22155.2	294.72	22507.7
294.52	22213	294.47	20066	294.69	20806.2	294.72	20435.5	294.72	19347.8	294.72	22287.2	294.82	22441.1
294.62	20291.8	294.57	20051.1	294.79	20247.6	294.82	20241.8	294.82	18576.3	294.82	20207.8	294.92	22518
294.72	19971.3	294.67	20690.7	294.89	20497.2	294.92	20764.4	294.92	19899.9	294.92	21360.4	295.02	21945
294.82	19962.9	294.77	20748	294.99	20730.6	295.02	20554.2	295.02	20470.1	295.02	22077	295.12	20717.3
294.92	19689.4	294.87	20729	295.09	21704.1	295.12	21483.8	295.12	22112.2	295.12	21206.2	295.22	21533.8
295.02	20863.9	294.97	20007.6	295.19	20390.7	295.22	21482.5	295.22	21513.4	295.22	21263.8	295.32	21831.1
295.12	21805.9	295.07	19815.2	295.29	20353.7	295.32	20191.6	295.32	21219.9	295.32	21088.9	295.42	21982.7
295.22	21394.1	295.17	20062.2	295.39	20934.2	295.42	20463.8	295.42	20478	295.42	22437.4	295.52	22256.7
295.32	22450.9	295.27	20301.2	295.49	21247.7	295.52	20512.6	295.52	20669.9	295.52	21787.6	295.62	22289.6
295.42	21600.6	295.37	21268.8	295.59	20361.3	295.62	22115.2	295.62	22336.4	295.62	22293.4	295.72	21481.1
295.52	21040.2	295.47	20988.6	295.69	21334	295.72	22011.1	295.72	22121.8	295.72	21548.8	295.82	22257.1
295.62	20921.6	295.57	21825.4	295.79	21179.6	295.82	21039.5	295.82	21900.2	295.82	20752.9	295.92	23293.4
295.72	22164.5	295.67	22637.1	295.89	21023	295.92	21339	295.92	21052.9	295.92	22165.1	296.02	22583.4
295.82	20527.4	295.77	21150	295.99	21067.9	296.02	21433	296.02	21447.3	296.02	20627	296.12	22113.9
295.92	20494.6	295.87	19673.1	296.09	21866	296.12	19576.7	296.12	20637.1	296.12	20482.7	296.22	21278.5
296.02	20444.1	295.97	21899.7	296.19	21199.8	296.22	21353.5	296.22	21232.8	296.22	22017.7	296.32	21957.7
296.12	20829.6	296.07	21201.6	296.29	21745.4	296.32	22305.9	296.32	22321.5	296.32	21126.8	296.42	22885.4
296.22	20817.1	296.17	20958.2	296.39	21096.7	296.42	20487.6	296.42	21033.1	296.42	22205.7	296.52	21823.3
296.32	20233.5	296.27	22278.7	296.49	20736.1	296.52	21266.9	296.52	19433.1	296.52	20785.8	296.62	21012.7
296.42	20482.4	296.37	20438.3	296.59	19978.7	296.62	19203.3	296.62	19684.5	296.62	19698.6	296.72	20687.7
296.52	19442.3	296.47	19187	296.69	20532	296.72	19446.8	296.72	19831.7	296.72	21575.2	296.82	19894.5
296.62	19066.6	296.57	19134.7	296.79	20231.4	296.82	20222	296.82	20535.6	296.82	19933.1	296.92	19991.1
296.72	19494.4	296.67	17911.8	296.89	19645.2	296.92	19638	296.92	20335.7	296.92	19770.8	297.02	20246.5
296.82	20243.2	296.77	18030.7	296.99	19097.3	297.02	20374.2	297.02	19458.6	297.02	19994.6	297.12	20195
296.92	18803.2	296.87	18211.3	297.09	18387.1	297.12	19118.8	297.12	19118.4	297.12	19229.5	297.22	20242.4
297.02	19108.9	296.97	19282.2	297.19	19181.9	297.22	18810.5	297.22	19323.3	297.22	20321.4	297.32	20454.9
297.12	19285.4	297.07	19874.7	297.29	19083.4	297.32	19729	297.32	19341.1	297.32	19544.3	297.42	20322.5
297.22	18970.6	297.17	19069	297.39	20392	297.42	19584.4	297.42	20549.8	297.42	18740.9	297.52	21163.5
297.32	18750	297.27	18085.2	297.49	20181.3	297.52	19153.1	297.52	19764.5	297.52	18737.4	297.62	19772.4
297.42	19781.2	297.37	18054.6	297.59	18135.9	297.62	19406.7	297.62	18759.4	297.62	19977.1	297.72	19379.2
297.52	19332.7	297.47	18611.6	297.69	18037.9	297.72	18262.7	297.72	18000.7	297.72	19657.6	297.82	19131.4
297.62	18530.8	297.57	18239.2	297.79	18357	297.82	18361	297.82	17588.8	297.82	18845.8	297.92	18816.5
297.72	17568.2	297.67	17969.4	297.89	17874	297.92	17653.2	297.92	18056.9	297.92	18563.2	298.02	17794.8
297.82	18090.7	297.77	18062.9	297.99	16932	298.02	16933.1	298.02	18249	298.02	18701.6	298.12	18041.5
297.92	18158.1	297.87	18131.9	298.09	18357	298.12	18821.7	298.12	18018.8	298.12	17883.2	298.22	18934.7
298.02	18613.3	297.97	17525.3	298.19	18093.4	298.22	20134.3	298.22	18040.4	298.22	18773.4	298.32	19986
298.12	19344.4	298.07	19251.6	298.29	18221.5	298.32	18787.9	298.32	17676.3	298.32	19778.2	298.42	18663.7
298.22	19304.2	298.17	17857.5	298.39	17625.2	298.42	19832.5	298.42	18434	298.42	18897.4	298.52	17911.2
298.32	19108.8	298.27	15911.4	298.49	18392.8	298.52	18126.8	298.52	18032.7	298.52	19238.6	298.62	18626.9
298.42	17717.5	298.37	18126.5	298.59	18299.3	298.62	17458.5	298.62	16554.5	298.62	18803.4	298.72	18911.8
298.52	18202.5	298.47	19326.2	298.69	18528.8	298.72	18569.4	298.72	16413.8	298.72	17946.7	298.82	19383.1
298.62	18753.9	298.57	18103	298.79	18601.2	298.82	18328.1	298.82	16162.4	298.82	18215.7	298.92	19208.1
298.72	19032.7	298.67	18954.7	298.89	18201.3	298.92	16690.5	298.92	16121.3	298.92	18300.6	299.02	17215.2
298.82	18761.7	298.77	18133.3	298.99	16857	299.02	16893.1	299.02	17361.8	299.02	18018.3	299.12	18551.3
298.92	18322.5	298.87	17589	299.09	16669.3	299.12	16957.6	299.12	18128.2	299.12	18164.9	299.22	18947.7
299.02	18762.2	298.97	18747	299.19	16745.1	299.22	17126.6	299.22	16732.1	299.22	18800.4	299.32	17798.3
299.12	18785.5	299.07	18015.5	299.29	18516.8	299.32	17562.4	299.32	17042.9	299.32	17683.4	299.42	18182.3
299.22	19266.1	299.17	17083.4	299.39	17310.7	299.42	17553.9	299.42	16475.7	299.42	17369.1	299.52	17877.9
299.32	18507	299.27	18015.1	299.49	18026.4	299.52	16685	299.52	17035.5	299.52	18507.6	299.62	18704.9
299.42	18340.5	299.37	18192.9	299.59	17567.5	299.62	17331.3	299.62	18734.5	299.62	19039	299.72	19088
299.52	17966.4	299.47	18790.4	299.69	16862.9	299.72	17257.7	299.72	18667.1	299.72	18821.8	299.82	18863.8
299.62	16767.9	299.57	18651.9	299.79	17548.7	299.82	17746.4	299.82	17511.1	299.82	18714.9	299.92	17186.8
299.72	17838.9	299.67	16167.9	299.89	17881.2	299.92	18178	299.92	17219.5	299.92	17599.2	300.02	16456.9
299.82	17256.1	299.77	15698.1	299.99	17721.1	300.02	16701.5	300.02	15947.8	300.02	16684.5	300.12	16761.4
299.92	16154.1	299.87	15217.1	300.09	15155.1	300.12	15883.7	300.12	16030.5	300.12	16771.4	300.22	17673.2
300.02	17089	299.97	15826.8	300.19	16276.5	300.22	16271.4	300.22	16862.3	300.22	16664	300.32	17078.8
300.12	18097.3	300.07	16892.4	300.29	18794.5	300.32	16094.7	300.32	16927.1	300.32	17327.7	300.42	17477.3
300.22	18079.9	300.17	18521.3	300.39	17093	300.42	16554.9	300.42	17281.1	300.42	18306.4	300.52	17404.2
300.32	16532.6	300.27	17424.2	300.49	16784.2	300.52	15986.5	300.52	16831.7	300.52	18168.6	300.62	17386.6
300.42	15860.1	300.37	17141.7	300.59	16627.1	300.62	16899.6	300.62	16661.3	300.62	17329.2	300.72	16968.9
300.52	16578.6	300.47	17178	300.69	15764.5	300.72	15310.6	300.72	15580.8	300.72	16884.7	300.82	16469.7
300.62	17341.1	300.57	16117.3	300.79	14843	300.82	14139.2	300.82	15340.5	300.82	16218.3	300.92	16570
300.72	17306.5	300.67	15043.6	300.89	14791.4	300.92	14364	300.92	14375.1	300.92	16838	301.02	16593.5
300.82	16505.9	300.77	16908.4	300.99	15453	301.02	15355.8	301.02	14994.1	301.02	15864.8	301.12	15856.8
300.92	16748.1	300.87	17288.6	301.09	16184.1	301.12	15696.4	301.12	15843.8	301.12	15895.6	301.22	15239.1
301.02	15986.9	300.97	15365.2	301.19	16605.5	301.22	17093.1	301.22	15986.8	301.22	16703.1	301.32	16172
301.12	14863	301.07	15493.7	301.29	16122.6	301.32	16251.1	301.32	14339.9	301.32	15471.9	301.42	16805.4
301.22	15005.5	301.17	14969.4	301.39	14478.8	301.42	14840.8	301.42	13499.8	301.42	15283.7	301.52	14862.6
301.32	15350.6	301.27	13864.1	301.49	13353.9	301.52	13931.6	301.52	12988.7	301.52	14240.7	301.62	15657.8
301.42	16782.3	301.37	15771.3	301.59	15942.8	301.62	14306.4	301.62	13733.5	301.62	15263.7	301.72	15093.2
301.52	17366.7	301.47	16073.4	301.69	17319.8	301.72	15834.7	301.72	14674.9	301.72	16715.5	301.82	14939.3
301.62	16055.1	301.57	15424.6	301.79	15281.7	301.82	16467.9	301.82	15014.4	301.82	15541.5	301.92	15499.1
301.72	15651.1	301.67	17608.8	301.89	14587.5	301.92	15967.6	301.92	15515.9	301.92	17272	302.02	16892.8
301.82	15831.3	301.77	16904.5	301.99	16515.2	302.02	15121.4	302.02	15375.8	302.02	15965.4	302.12	16924
301.92	16368.5	301.87	15676.7	302.09	15654.7	302.12	16397.9	302.12	14788.8	302.12	15205.6	302.22	15164.6
302.02	16101	301.97	16101.1	302.19	15983.7	302.22	15480.3	302.22	13837.8	302.22	15988.7	302.32	15387.5
302.12	16398.4	302.07	14996.4	302.29	16114	302.32	16230.7	302.32	14059.4	302.32	14787.3	302.42	15415.8
302.22	17336.5	302.17	15031.5	302.39	15508.5	302.42	15516	302.42	15362.6	302.42	14987.4	302.52	15935.1
302.32	16778.8	302.27	15938.1	302.49	15013.7	302.52	15940.8	302.52	14929.3	302.52	15419.2	302.62	15563.6
302.42	14514.9	302.37	14718.7	302.59	14219.8	302.62	15682.7	302.62	13514.9	302.62	13901.9	302.72	14451.6
302.52	14325.3	302.47	14621.8	302.69	15235.2	302.72	13325.9	302.72	13051.5	302.72	14827.7	302.82	13488.1
302.62	13074.8	302.57	15704.1	302.79	14642.1	302.82	13915.8	302.82	13359.2	302.82	15235.2	302.92	14266.8
302.72	13392.5	302.67	13788.6	302.89	12988.4	302.92	14805.4	302.92	12258.3	302.92	14455.7	303.02	15115.1
302.82	15163.8	302.77	13457	302.99	14586.6	303.02	14568.3	303.02	14071.4	303.02	15114.7	303.12	14797.2
302.92	14827.6	302.87	15321.8	303.09	14991.3	303.12	14443.8	303.12	14193.2	303.12	14520.2	303.22	14988
303.02	14492.4	302.97	14563.4	303.19	13866	303.22	14809.6	303.22	13346.2	303.22	14372.8	303.32	14790.6
303.12	15815.4	303.07	14561.4	303.29	13777.6	303.32	14145.3	303.32	13516.5	303.32	15912.1	303.42	13882.4
303.22	15457.9	303.17	16121.2	303.39	14436.3	303.42	14669.9	303.42	13432.4	303.42	15241.6	303.52	15786.7
303.32	16664	303.27	15849.6	303.49	14435.9	303.52	15135.6	303.52	15020.6	303.52	14834.7	303.62	15581.9
303.42	13906.8	303.37	14807.1	303.59	14195.4	303.62	14539.7	303.62	14168.1	303.62	14682.2	303.72	13465.6
303.52	14716.1	303.47	14689.3	303.69	14744.9	303.72	13961.1	303.72	13637.8	303.72	14401.2	303.82	13248.4
303.62	14260.2	303.57	12991.6	303.79	12653.4	303.82	12774.4	303.82	13391.6	303.82	14690.2	303.92	13907.9
303.72	15603.3	303.67	13352.5	303.89	11759.8	303.92	11904.3	303.92	12654.9	303.92	14402.8	304.02	14055.4
303.82	15559.1	303.77	14830.5	303.99	11688.9	304.02	14239.8	304.02	12668.9	304.02	13714	304.12	13846.8
303.92	15264.6	303.87	14667	304.09	13288.6	304.12	13403.1	304.12	14587.3	304.12	14129	304.22	13243.7
304.02	14790.7	303.97	13943.1	304.19	14438.4	304.22	14104.4	304.22	14339.3	304.22	15683	304.32	13741.4
304.12	15102.4	304.07	15221	304.29	14170.4	304.32	14958.5	304.32	13408.4	304.32	15000.1	304.42	14729.5
304.22	14537.7	304.17	14948.3	304.39	15510.3	304.42	13883.9	304.42	13893	304.42	13852	304.52	13979.4
304.32	14528.4	304.27	13809.9	304.49	14804.9	304.52	14249.2	304.52	13685.4	304.52	14298.2	304.62	13395
304.42	14512	304.37	13408.4	304.59	13782.3	304.62	14224.9	304.62	13704.3	304.62	14580.4	304.72	14464.8
304.52	14580.1	304.47	13269	304.69	12552.2	304.72	13854.5	304.72	14301.2	304.72	14482.3	304.82	12863.3
304.62	14191.6	304.57	13051.9	304.79	13694.4	304.82	14376.5	304.82	13122.2	304.82	13187.6	304.92	13375.1
304.72	13599.6	304.67	14484.9	304.89	13233.3	304.92	13790.9	304.92	11708	304.92	13250.6	305.02	13463
304.82	13855	304.77	14728	304.99	12689.1	305.02	12442.9	305.02	12563.2	305.02	14423.2	305.12	13451.1
304.92	14549.3	304.87	13982.8	305.09	13376.3	305.12	14725.6	305.12	12889.9	305.12	13870.4	305.22	14512.1
305.02	14185.3	304.97	14252.4	305.19	13961.7	305.22	14221.8	305.22	13626.3	305.22	14289.1	305.32	12860.4
305.12	13374.5	305.07	12749.2	305.29	13676.7	305.32	12489.9	305.32	12527.8	305.32	12557.6	305.42	12265.9
305.22	13046	305.17	11878.3	305.39	12864.7	305.42	13305.4	305.42	11404.3	305.42	12850.9	305.52	13455.3
305.32	12783.5	305.27	12706.1	305.49	13256.7	305.52	12244.4	305.52	12109.3	305.52	13395	305.62	12636.2
305.42	12612.8	305.37	13484.7	305.59	12131.7	305.62	11966.4	305.62	11807.6	305.62	12652.9	305.72	13128
305.52	14172.4	305.47	11893.5	305.69	11689.3	305.72	13004.4	305.72	12439.5	305.72	13297.9	305.82	13290.5
305.62	15032	305.57	12943.5	305.79	12228.8	305.82	12458.4	305.82	13962.2	305.82	13759.4	305.92	13163.3
305.72	13964	305.67	12528.1	305.89	12959.8	305.92	13386.5	305.92	12873.8	305.92	13608.6	306.02	13196.6
305.82	13525.2	305.77	11354.9	305.99	13472.1	306.02	12683.7	306.02	12019.7	306.02	13903.2	306.12	12367.5
305.92	13523.4	305.87	13380	306.09	13303	306.12	12004.9	306.12	11953.8	306.12	12515.5	306.22	12682.2
306.02	12749.4	305.97	12572	306.19	13068.4	306.22	13185.7	306.22	11192.1	306.22	11712	306.32	14160.4
306.12	11920.3	306.07	11124.4	306.29	12173.6	306.32	12200.5	306.32	12164.4	306.32	12679.4	306.42	12503.5
306.22	12835.5	306.17	11676.6	306.39	10768.4	306.42	10528.6	306.42	12506.5	306.42	12900	306.52	11011.5
306.32	13384.9	306.27	10781.3	306.49	11175.1	306.52	12128.3	306.52	12318.3	306.52	11392.2	306.62	11960.7
306.42	12262.9	306.37	11072.3	306.59	11662.5	306.62	12475.4	306.62	12390.4	306.62	11211.7	306.72	11772.2
306.52	12870.6	306.47	12956.3	306.69	11131.2	306.72	11339.1	306.72	10647.7	306.72	11004.9	306.82	11344.9
306.62	13676	306.57	12372.4	306.79	10517.3	306.82	11746.3	306.82	11022.8	306.82	10752.9	306.92	11051.9
306.72	11959.1	306.67	12453.9	306.89	11780.2	306.92	10927.6	306.92	10868.2	306.92	12732.2	307.02	11973
306.82	11661.6	306.77	11965	306.99	10274.4	307.02	11990.3	307.02	10937.8	307.02	12235.1	307.12	11536
306.92	13053.2	306.87	10506.2	307.09	11943	307.12	11951.9	307.12	11140.3	307.12	12769.7	307.22	11351.4
307.02	13288.7	306.97	12395.6	307.19	13835.5	307.22	11286.7	307.22	11525	307.22	13363.6	307.32	12083.4
307.12	12288.9	307.07	13054.7	307.29	12761.5	307.32	13107	307.32	10449.7	307.32	11426.4	307.42	13059.6
307.22	11766.5	307.17	12541.8	307.39	11207.4	307.42	12792.2	307.42	10766.7	307.42	12578.9	307.52	12513
307.32	11715.5	307.27	11151.6	307.49	10882.9	307.52	10709.6	307.52	10807	307.52	13279.7	307.62	11825.1
307.42	11816.2	307.37	9956.26	307.59	11520.1	307.62	11583.9	307.62	10973.3	307.62	12860.5	307.72	11859.6
307.52	11479.5	307.47	10255.5	307.69	11254.9	307.72	10436.6	307.72	10963.9	307.72	11442	307.82	11986.5
307.62	11071	307.57	11749.1	307.79	11103.7	307.82	9764.6	307.82	10513.6	307.82	11899.4	307.92	11266.9
307.72	12193.6	307.67	12483.1	307.89	10797.6	307.92	11264.4	307.92	10709.4	307.92	12020.1	308.02	10981.8
307.82	12565.1	307.77	12815.3	307.99	11034.4	308.02	11259.7	308.02	11234.6	308.02	11476.9	308.12	11809.2
307.92	11589.1	307.87	11798.5	308.09	10916.3	308.12	11393.6	308.12	11180.1	308.12	12339.2	308.22	13269.1
308.02	11801.7	307.97	11131.3	308.19	11412.7	308.22	11720.3	308.22	10919.8	308.22	11857.9	308.32	11975.5
308.12	11400.7	308.07	13170.1	308.29	12598.9	308.32	11434.5	308.32	11022.8	308.32	11569.6	308.42	12100.8
308.22	12233.7	308.17	12541.9	308.39	10949.8	308.42	12510	308.42	10952.4	308.42	12029.1	308.52	12239.4
308.32	13741.9	308.27	12157.5	308.49	10471.8	308.52	11760.4	308.52	11527.9	308.52	13069.4	308.62	11767
308.42	14068	308.37	12284.7	308.59	11809.4	308.62	11059.9	308.62	11835.3	308.62	12180.5	308.72	12134
308.52	13563.3	308.47	11573.3	308.69	11782.6	308.72	12026.6	308.72	10751.4	308.72	12751.9	308.82	12675.5
308.62	12776.9	308.57	13143.9	308.79	11634	308.82	11275.1	308.82	10649.6	308.82	12564.9	308.92	11717.2
308.72	13062.9	308.67	13738.2	308.89	10826.7	308.92	11013.4	308.92	10878.8	308.92	12649.6	309.02	12614
308.82	11778.2	308.77	10606	308.99	11584.4	309.02	11604.8	309.02	11637.8	309.02	11946.2	309.12	11431
308.92	11264.6	308.87	10380.3	309.09	11248.8	309.12	11430.6	309.12	10929.6	309.12	10731	309.22	10766.9
309.02	12355	308.97	10313.6	309.19	10497.2	309.22	11863.7	309.22	11879	309.22	11005.7	309.32	11450.5
309.12	13035.6	309.07	10401.7	309.29	11439.9	309.32	10607.9	309.32	11740	309.32	11977.6	309.42	11574.5
309.22	12417.4	309.17	12771	309.39	11148.4	309.42	11239.8	309.42	11082.4	309.42	11734.8	309.52	11869.6
309.32	12546	309.27	13084.1	309.49	10470.4	309.52	12857.6	309.52	10737.5	309.52	12120.1	309.62	12361.4
309.42	12887.4	309.37	12220.2	309.59	11025.5	309.62	11343.4	309.62	11107.5	309.62	12014.4	309.72	12458.8
309.52	11634	309.47	11542	309.69	11187.7	309.72	9851.83	309.72	10775.2	309.72	12897.6	309.82	11599.5
309.62	12060	309.57	10622.2	309.79	10894.9	309.82	11114.4	309.82	11103.6	309.82	10995.6	309.92	11816.1
309.72	12308.1	309.67	10497.9	309.89	11112.3	309.92	11549.3	309.92	11485.8	309.92	10854.9	310.02	11001.7
309.82	12842.3	309.77	11563.5	309.99	10840.9	310.02	11488.6	310.02	11390.1	310.02	11794.3	310.12	12459.4
309.92	12900.1	309.87	10952.6	310.09	11308.9	310.12	12671	310.12	11276.2	310.12	11141.6	310.22	12120.5
310.02	12430.2	309.97	11807.9	310.19	10286.6	310.22	11288.5	310.22	11155.6	310.22	12767.5	310.32	11394.3
310.12	11578.5	310.07	12564.6	310.29	10690.5	310.32	10965.1	310.32	10865.8	310.32	11865.7	310.42	10561.1
310.22	11218.4	310.17	11500.5	310.39	12193.7	310.42	10606.6	310.42	10559	310.42	10207.1	310.52	10656.6
310.32	11851.1	310.27	10960.3	310.49	11485.5	310.52	10628.2	310.52	10217.4	310.52	11922.4	310.62	10578
310.42	11062.5	310.37	10893.3	310.59	9384.43	310.62	10946	310.62	10711.1	310.62	10228	310.72	11191.2
310.52	10263.1	310.47	10512	310.69	8652.82	310.72	10782.6	310.72	9433.27	310.72	10375.9	310.82	9740.8
310.62	10155.2	310.57	10625	310.79	9244.7	310.82	9072.23	310.82	10163.5	310.82	11120.9	310.92	9215.09
310.72	9729.3	310.67	10445.9	310.89	9184.4	310.92	9453.79	310.92	10158	310.92	11068.3	311.02	10392.3
310.82	10195.4	310.77	11593.5	310.99	10346.7	311.02	9369.94	311.02	8106.84	311.02	10419.1	311.12	10537.4
310.92	10283.8	310.87	11037.2	311.09	11033.3	311.12	9366.09	311.12	8472.93	311.12	10342.4	311.22	10067.4
311.02	10363	310.97	9580.27	311.19	9327.65	311.22	10338.4	311.22	10734.9	311.22	10460.6	311.32	10704
311.12	10842.8	311.07	10354.4	311.29	10039.7	311.32	10975.7	311.32	10991.8	311.32	9568.94	311.42	9926.08
311.22	11894	311.17	11297.7	311.39	11057.6	311.42	11927.5	311.42	11651.6	311.42	10693.8	311.52	11915.8
311.32	12118.7	311.27	11955.1	311.49	12010.8	311.52	11634.1	311.52	10106.6	311.52	12072.4	311.62	11622.9
311.42	10368.8	311.37	12072.2	311.59	10780	311.62	9631.58	311.62	8640.29	311.62	11439.4	311.72	10191.9
311.52	10543.3	311.47	11804.6	311.69	9710.75	311.72	10265.5	311.72	9375.38	311.72	11423.7	311.82	10377.6
311.62	10642	311.57	11158.1	311.79	10146.6	311.82	10922.3	311.82	8891.3	311.82	11168.3	311.92	10305.7
311.72	10770.4	311.67	11319.2	311.89	11072.1	311.92	9467.31	311.92	10856.3	311.92	10520.1	312.02	10089.6
311.82	11598.8	311.77	11522.8	311.99	11650.7	312.02	10810.1	312.02	10552.3	312.02	11216.2	312.12	11035.5
311.92	11129.2	311.87	11701.8	312.09	12008.1	312.12	10568.5	312.12	10107.8	312.12	11580.2	312.22	11156
312.02	11124.1	311.97	11320	312.19	11743.4	312.22	8813.4	312.22	9869.62	312.22	10904.2	312.32	11702.9
312.12	11847.1	312.07	10349.9	312.29	10235	312.32	10752.9	312.32	9761.51	312.32	11260.9	312.42	12926.3
312.22	11374.7	312.17	10129.4	312.39	10620.5	312.42	10911.6	312.42	9256.91	312.42	11653.5	312.52	11591.2
312.32	11023.5	312.27	11155.7	312.49	11154.6	312.52	10992.4	312.52	10682.7	312.52	11089.9	312.62	11930
312.42	12249.3	312.37	12390.4	312.59	10558	312.62	11372.9	312.62	11072.8	312.62	11598.5	312.72	11137.5
312.52	13285	312.47	11528.4	312.69	11018.5	312.72	10512	312.72	10814	312.72	11732	312.82	11987.7
312.62	12170.2	312.57	12028.3	312.79	11443	312.82	11134.4	312.82	11250.3	312.82	9638.73	312.92	12776.5
312.72	12033.5	312.67	11899.4	312.89	11241.8	312.92	11615	312.92	10675.3	312.92	10552.3	313.02	11355.5
312.82	11686.1	312.77	11469.8	312.99	10590.2	313.02	11406.2	313.02	10512.4	313.02	10975.4	313.12	10813.3
312.92	10819.6	312.87	12151.3	313.09	10837	313.12	10617	313.12	10811.1	313.12	10856.8	313.22	10949.2
313.02	11894.2	312.97	11321.9	313.19	11640.5	313.22	10933.4	313.22	11259.4	313.22	11817.9	313.32	10480.8
313.12	12307.2	313.07	11134.2	313.29	11468.3	313.32	10786.5	313.32	11275.9	313.32	11671.7	313.42	12728.1
313.22	13409.3	313.17	11710.7	313.39	11771.6	313.42	10824.2	313.42	10905.9	313.42	11026.5	313.52	11815.3
313.32	13084.8	313.27	13015.1	313.49	11953.2	313.52	11391.6	313.52	11286.9	313.52	11765	313.62	10922.1
313.42	12508.7	313.37	12222.1	313.59	11703.2	313.62	12053	313.62	11637.5	313.62	11077.5	313.72	10669.9
313.52	11021.6	313.47	10922.1	313.69	10561.1	313.72	11731.3	313.72	11741.3	313.72	10875.1	313.82	11108.4
313.62	10791.9	313.57	9807.05	313.79	11227.7	313.82	10553.2	313.82	10789.7	313.82	11849.4	313.92	11374.2
313.72	10683.8	313.67	10234	313.89	11646.4	313.92	10369.9	313.92	11881.7	313.92	11268.8	314.02	11982.9
313.82	11190.4	313.77	10829.9	313.99	9928.07	314.02	9740.52	314.02	9882.79	314.02	11175.5	314.12	9815.23
313.92	10841.6	313.87	11605.9	314.09	8980.71	314.12	10199.2	314.12	10201.8	314.12	10764.2	314.22	9534.34
314.02	11974.2	313.97	11028.4	314.19	9582.07	314.22	9928.55	314.22	10446.8	314.22	9843.17	314.32	10828.8
314.12	10811.4	314.07	11018.9	314.29	10822.4	314.32	10886	314.32	10323.4	314.32	10011.6	314.42	10490.2
314.22	10670.1	314.17	10820.2	314.39	9815.65	314.42	9937.98	314.42	8982.67	314.42	10508.4	314.52	11453.3
314.32	10158.8	314.27	9874.73	314.49	10170.4	314.52	9826.93	314.52	9694.06	314.52	10660.8	314.62	10485.8
314.42	12223.5	314.37	10875.6	314.59	11207.6	314.62	10659.2	314.62	10386.2	314.62	10724.5	314.72	9762.97
314.52	12072.1	314.47	11874.1	314.69	11560.9	314.72	11187.4	314.72	11632.9	314.72	11714.1	314.82	11979.5
314.62	12858.1	314.57	11461.4	314.79	11294.4	314.82	11655.1	314.82	11516.8	314.82	13113.1	314.92	12583
314.72	12012.1	314.67	11786.5	314.89	11543.6	314.92	10900.5	314.92	11386.3	314.92	12741.8	315.02	12368.4
314.82	12337.9	314.77	12369.8	314.99	11542.4	315.02	11448.9	315.02	11774.7	315.02	11838.5	315.12	11757.6
314.92	11326.4	314.87	12005.5	315.09	11126.2	315.12	12036.3	315.12	10692.6	315.12	12117.5	315.22	10449.2
315.02	11349.9	314.97	12264.3	315.19	11068.2	315.22	11240.6	315.22	11783.6	315.22	11830.4	315.32	10933.3
315.12	10865.8	315.07	11273.7	315.29	11753.3	315.32	10021.2	315.32	11303.9	315.32	11624.7	315.42	11539.5
315.22	10702.4	315.17	10114.1	315.39	11450.1	315.42	10511	315.42	10777.7	315.42	11003	315.52	10153.4
315.32	11749	315.27	11505.3	315.49	9897.94	315.52	10625.7	315.52	10038.8	315.52	11317.1	315.62	10387.7
315.42	10956.2	315.37	12470.4	315.59	9735.77	315.62	10215.2	315.62	10572.3	315.62	10463	315.72	10706.3
315.52	11218.9	315.47	11737.8	315.69	9405.93	315.72	10734.3	315.72	10830.4	315.72	10612.1	315.82	10394.5
315.62	12191.8	315.57	11914	315.79	10048.6	315.82	10449.5	315.82	10079.4	315.82	9332.54	315.92	11378.5
315.72	10570.3	315.67	10782.4	315.89	10232.9	315.92	10145.2	315.92	11558.4	315.92	10019.3	316.02	10078.1
315.82	10540.8	315.77	10531.6	315.99	9679.87	316.02	10963.4	316.02	9973.31	316.02	11248.8	316.12	9981.2
315.92	10082.3	315.87	10159	316.09	9671.22	316.12	10494.6	316.12	9338.39	316.12	9430.39	316.22	10792.2
316.02	9891.28	315.97	10901.8	316.19	9081.14	316.22	10401.8	316.22	10023	316.22	11413.7	316.32	10560.4
316.12	9962.99	316.07	11624.1	316.29	8979.02	316.32	9835.37	316.32	10430.3	316.32	10855.3	316.42	9590.04
316.22	11534.4	316.17	11786.5	316.39	10173.9	316.42	9749.74	316.42	10992.4	316.42	9847.69	316.52	11000.4
316.32	12992.8	316.27	11512.8	316.49	9634.92	316.52	10550.2	316.52	10864	316.52	10969.5	316.62	10682.2
316.42	11530.4	316.37	10733.6	316.59	10168.6	316.62	10462.8	316.62	10004.4	316.62	10455.4	316.72	10184.8
316.52	11730.9	316.47	9345.18	316.69	10278.7	316.72	10243.6	316.72	9809.12	316.72	10896.4	316.82	10595.4
316.62	11184.7	316.57	9928.64	316.79	8734.01	316.82	10199	316.82	10072.7	316.82	11183.3	316.92	9945.72
316.72	11002.7	316.67	10917.1	316.89	10161.7	316.92	9872.63	316.92	9987.76	316.92	10867.6	317.02	10492.3
316.82	10353.3	316.77	11215.1	316.99	11284.6	317.02	9869.06	317.02	10353.1	317.02	9931.25	317.12	10012.7
316.92	11001.2	316.87	11507.3	317.09	11497.3	317.12	10435.6	317.12	9444.97	317.12	10503.2	317.22	10019.4
317.02	10719.8	316.97	11007.3	317.19	10629.8	317.22	11190.7	317.22	9006.84	317.22	11086.7	317.32	10832.1
317.12	11636.9	317.07	11460.5	317.29	10714.4	317.32	11898.8	317.32	10421.5	317.32	10250.1	317.42	9651.53
317.22	11483.7	317.17	12600.6	317.39	11707.9	317.42	11151.9	317.42	12269.5	317.42	11954.6	317.52	10106.2
317.32	11555.2	317.27	11490.6	317.49	11796.9	317.52	11536.4	317.52	11979.8	317.52	12034.9	317.62	11882
317.42	10682.9	317.37	11796	317.59	12040.1	317.62	12482.7	317.62	11518.9	317.62	12318.1	317.72	12364.1
317.52	12403.1	317.47	13503.8	317.69	13054.8	317.72	10983.9	317.72	9593.64	317.72	12834.1	317.82	10695
317.62	11189.1	317.57	12292.6	317.79	12276.8	317.82	9948.33	317.82	8501.52	317.82	11857	317.92	10396
317.72	10928.2	317.67	11802.8	317.89	10796.2	317.92	11381.4	317.92	9966.86	317.92	10029.7	318.02	10173.2
317.82	10828.5	317.77	12049.8	317.99	10617.2	318.02	11204.9	318.02	10266.3	318.02	9676.67	318.12	10428.7
317.92	10876	317.87	9258.92	318.09	10748.1	318.12	10561.1	318.12	10909	318.12	11109.7	318.22	10807.9
318.02	10329.5	317.97	10096.7	318.19	8960.09	318.22	10150.9	318.22	10228.8	318.22	10057	318.32	10267.3
318.12	9938.29	318.07	9395.33	318.29	7716.04	318.32	8771.37	318.32	7763.1	318.32	9183.73	318.42	9287.25
318.22	8368.36	318.17	8133.26	318.39	8231.56	318.42	8080.38	318.42	6808.19	318.42	8269.91	318.52	6805.12
318.32	8070.37	318.27	8776.11	318.49	7771.97	318.52	7744.03	318.52	7338.3	318.52	7470.47	318.62	7715.21
318.42	9592.52	318.37	9828.99	318.59	7713.29	318.62	8297.52	318.62	8933.87	318.62	8522.07	318.72	9901.4
318.52	10021.4	318.47	10831.8	318.69	9379.95	318.72	9963.12	318.72	11424.5	318.72	10623.2	318.82	10469.8
318.62	11664.1	318.57	12423.8	318.79	10971	318.82	10800.3	318.82	12000.5	318.82	11607.7	318.92	11093
318.72	10307.3	318.67	10934.5	318.89	11279.5	318.92	10964.2	318.92	10941.9	318.92	11493.6	319.02	9654.01
318.82	9735.96	318.77	8623.25	318.99	10040.6	319.02	10595.4	319.02	10780.3	319.02	10938.9	319.12	10156.5
318.92	9757.23	318.87	10518.1	319.09	10075.7	319.12	10651	319.12	9159	319.12	10335.4	319.22	11248.8
319.02	10025.7	318.97	10039.5	319.19	10333.9	319.22	9082.78	319.22	9994.09	319.22	10642.9	319.32	10588.3
319.12	9743.94	319.07	10406.8	319.29	10137	319.32	9128.18	319.32	10230	319.32	11489.9	319.42	9552.7
319.22	10616.2	319.17	9778.51	319.39	9456.11	319.42	10262.8	319.42	10620.4	319.42	8521.53	319.52	9757.33
319.32	11041.6	319.27	11131.5	319.49	9454	319.52	8912.7	319.52	10126.5	319.52	9485.67	319.62	9499.56
319.42	12369.3	319.37	10292.1	319.59	9689.78	319.62	9041.5	319.62	10169	319.62	10641.8	319.72	10324.9
319.52	10843.4	319.47	9730.02	319.69	8347.99	319.72	8496.94	319.72	9437.08	319.72	10519.7	319.82	11050.3
319.62	10179.6	319.57	10047.3	319.79	9366.66	319.82	9241.89	319.82	10535.1	319.82	11133.2	319.92	10677.5
319.72	10037.2	319.67	9101.89	319.89	9662.17	319.92	10681.4	319.92	9715.45	319.92	10460.2	320.02	10002.8
319.82	10427.5	319.77	8887.88	319.99	9150.5	320.02	9519.64	320.02	9557.69	320.02	9425.02	320.12	9700.48
319.92	10383.9	319.87	10015.8	320.09	9835.68	320.12	9731.74	320.12	10558.2	320.12	11007.6	320.22	10479.7
320.02	11848.7	319.97	11467.7	320.19	11076.3	320.22	9999.57	320.22	9736.85	320.22	11815.9	320.32	11924.1
320.12	11391.7	320.07	11662.6	320.29	11541.6	320.32	10028	320.32	10766.3	320.32	10532.7	320.42	9849.16
320.22	11076.9	320.17	12964.2	320.39	9823.89	320.42	9568.96	320.42	10416.4	320.42	11941.2	320.52	10212
320.32	11602	320.27	10728.9	320.49	10114.6	320.52	9683.29	320.52	9765.29	320.52	11849.7	320.62	12097
320.42	10569	320.37	10157.3	320.59	10361.9	320.62	9811.84	320.62	11032.4	320.62	10528.4	320.72	10767.7
320.52	11193.8	320.47	12582.2	320.69	11472.2	320.72	10249.9	320.72	11439.3	320.72	11722.8	320.82	10835.3
320.62	10878.2	320.57	11538.1	320.79	12081.9	320.82	10198.3	320.82	10794.5	320.82	10201.1	320.92	10724.9
320.72	10059.2	320.67	9846.35	320.89	10853.8	320.92	10055.9	320.92	9745.12	320.92	9566.24	321.02	10428.5
320.82	9598.82	320.77	10879.6	320.99	9949.85	321.02	10296.7	321.02	8968.35	321.02	10579.8	321.12	10695.9
320.92	11196.5	320.87	10455.8	321.09	10429.6	321.12	9167.55	321.12	8245.57	321.12	10654.3	321.22	9669.16
321.02	10893.5	320.97	10002	321.19	11208.3	321.22	9980.17	321.22	9420.71	321.22	10833.9	321.32	9683.36
321.12	10941.5	321.07	10880.5	321.29	13149.4	321.32	11129.5	321.32	9958.94	321.32	11774	321.42	11575.9
321.22	10766.7	321.17	10435.2	321.39	12162.8	321.42	10779	321.42	11569.1	321.42	12272.9	321.52	11478.4
321.32	12283.5	321.27	11762.9	321.49	11508.9	321.52	10020.3	321.52	11147	321.52	11503.9	321.62	12139.2
321.42	11735.9	321.37	12213.3	321.59	12156.9	321.62	10472.5	321.62	11218.5	321.62	10051.8	321.72	11165
321.52	13118	321.47	11114.5	321.69	13049.9	321.72	10833.5	321.72	11883.3	321.72	11317.4	321.82	10849.9
321.62	11720.1	321.57	12780.7	321.79	12098.2	321.82	11324.7	321.82	11603.1	321.82	11811.1	321.92	10643.2
321.72	12014.7	321.67	12587.4	321.89	13125.9	321.92	10901.3	321.92	11731.1	321.92	10489.4	322.02	11341.1
321.82	11938.3	321.77	11467.2	321.99	11871.1	322.02	10936.4	322.02	12785.8	322.02	11273.9	322.12	11057.2
321.92	11904.9	321.87	11038.2	322.09	10879.6	322.12	12013.6	322.12	12501.4	322.12	10934.9	322.22	10966.8
322.02	11809.6	321.97	12019.8	322.19	13047.5	322.22	11716.7	322.22	10960.1	322.22	12023	322.32	10569.2
322.12	12578	322.07	10843.5	322.29	12597.3	322.32	10855	322.32	11745.9	322.32	12257.5	322.42	10712
322.22	11626.2	322.17	12719.1	322.39	10610.9	322.42	11267.2	322.42	11666.6	322.42	11259.5	322.52	12093.7
322.32	11487.4	322.27	13102.2	322.49	9559.82	322.52	11231.6	322.52	11721.7	322.52	10676.8	322.62	11674.3
322.42	11229.6	322.37	11800	322.59	10730.7	322.62	9824.83	322.62	10914.6	322.62	10436.4	322.72	9372.92
322.52	10110.3	322.47	10372	322.69	11711.8	322.72	9915.01	322.72	11238.5	322.72	10439.6	322.82	9972.15
322.62	10469.8	322.57	9503.01	322.79	10690.4	322.82	11138.6	322.82	9894.68	322.82	10753.8	322.92	9822.29
322.72	10959.5	322.67	9383.78	322.89	9811.01	322.92	11308.6	322.92	10320	322.92	11322.9	323.02	10676.2
322.82	11938	322.77	10676.3	322.99	10710.2	323.02	10338.9	323.02	11118.3	323.02	11191	323.12	11082
322.92	11283	322.87	11793.3	323.09	11328.4	323.12	9802.3	323.12	10911.2	323.12	10293.8	323.22	9586.31
323.02	12082.8	322.97	11720.2	323.19	11559.4	323.22	10749.3	323.22	10822.6	323.22	10878.6	323.32	9841.1
323.12	11647.5	323.07	12006.2	323.29	12592.1	323.32	10549.9	323.32	10669.6	323.32	10861.6	323.42	10878.8
323.22	11199.1	323.17	11189.7	323.39	12053.7	323.42	10994.7	323.42	10855.9	323.42	11380.8	323.52	9984.5
323.32	11784	323.27	10532.9	323.49	10494.3	323.52	11855.7	323.52	10832.5	323.52	11442.5	323.62	10364.9
323.42	10915.2	323.37	11004.7	323.59	10438.7	323.62	11031	323.62	10889.3	323.62	9831.08	323.72	10833.4
323.52	10193.5	323.47	10738.4	323.69	11085.1	323.72	9829.46	323.72	10588.9	323.72	10540.1	323.82	10328.2
323.62	10821.2	323.57	11105.5	323.79	11058.1	323.82	9802.68	323.82	10746.4	323.82	10879.7	323.92	9452.75
323.72	10556.8	323.67	10765.9	323.89	10030.2	323.92	9607.86	323.92	9484.8	323.92	10195.5	324.02	9326.95
323.82	10578.5	323.77	12242.8	323.99	10564.6	324.02	10159.1	324.02	9296.09	324.02	10386.4	324.12	10662
323.92	10094.1	323.87	12018.7	324.09	10700.5	324.12	10959.7	324.12	10638.3	324.12	10062.4	324.22	10270.1
324.02	10685.8	323.97	10342.9	324.19	10764.3	324.22	10126.6	324.22	10240.7	324.22	10048.4	324.32	10170.2
324.12	10699.2	324.07	10668.1	324.29	11147.1	324.32	10672.2	324.32	9628.65	324.32	12280	324.42	10799.9
324.22	10493.6	324.17	10019.7	324.39	11597.3	324.42	11423.2	324.42	9615.58	324.42	11413.6	324.52	9894.4
324.32	11164	324.27	9755.69	324.49	10903.4	324.52	9749.69	324.52	9278.7	324.52	9782.59	324.62	8738.04
324.42	10657.9	324.37	10655.9	324.59	10420	324.62	10843.1	324.62	9615.06	324.62	9889.15	324.72	9819.46
324.52	10195.3	324.47	10531.7	324.69	9817.01	324.72	10582	324.72	10358	324.72	10750.2	324.82	10317.5
324.62	11043.3	324.57	11382.1	324.79	10990.2	324.82	9386.3	324.82	10771.2	324.82	11857.9	324.92	10887.6
324.72	11499.9	324.67	13212.1	324.89	11693.2	324.92	10796	324.92	10346.4	324.92	10827.5	325.02	10642.6
324.82	11490.9	324.77	11185.5	324.99	10644.5	325.02	9967.52	325.02	9991.26	325.02	9992.23	325.12	9447.9
324.92	11333.3	324.87	11430.5	325.09	11356.7	325.12	10304.6	325.12	11137	325.12	10330.6	325.22	10649.2
325.02	11383.3	324.97	11137	325.19	11294.9	325.22	10264	325.22	10305.3	325.22	9227.57	325.32	10834.1
325.12	10321.8	325.07	8997.88	325.29	10067.6	325.32	9244.44	325.32	9837.44	325.32	10134.4	325.42	9030.46
325.22	9030.41	325.17	10200.9	325.39	9818.09	325.42	9829.43	325.42	9916.99	325.42	9404.87	325.52	8938.76
325.32	8595.81	325.27	10281.4	325.49	9941.04	325.52	9385.94	325.52	9074.92	325.52	9353.2	325.62	9569.55
325.42	8393.17	325.37	10109	325.59	9263.39	325.62	8194.79	325.62	9934.33	325.62	9022.95	325.72	10155.2
325.52	9566.35	325.47	9848.39	325.69	10050.7	325.72	9986.2	325.72	9835.41	325.72	9942.25	325.82	10554.7
325.62	9215	325.57	8895.91	325.79	9974.67	325.82	10038.6	325.82	9682.74	325.82	9805.65	325.92	9732.48
325.72	10179.2	325.67	8827.63	325.89	9377.83	325.92	10072.2	325.92	9554.67	325.92	9806.57	326.02	10182
325.82	9973.12	325.77	10372.9	325.99	10075.7	326.02	10399.3	326.02	9887.76	326.02	10103.8	326.12	10353.9
325.92	10328.7	325.87	9688.39	326.09	10539.1	326.12	9656.56	326.12	10395.1	326.12	10430.7	326.22	10100.2
326.02	8892.81	325.97	9345.36	326.19	10817.8	326.22	10859.3	326.22	9786.26	326.22	10452.2	326.32	11089
326.12	10586	326.07	10597.1	326.29	10337.1	326.32	10502.1	326.32	10846.4	326.32	9942.76	326.42	10958.3
326.22	10244.4	326.17	10560.6	326.39	10913	326.42	8368.33	326.42	9715.66	326.42	10049	326.52	9535.43
326.32	10837	326.27	10928.1	326.49	11480.2	326.52	10046.9	326.52	10077.1	326.52	11096.3	326.62	10455.5
326.42	11061.2	326.37	10212.7	326.59	11395.3	326.62	10992.6	326.62	10956.8	326.62	10251.6	326.72	10301.7
326.52	10420.9	326.47	10059.5	326.69	10494.5	326.72	9514.6	326.72	10505.7	326.72	10681.7	326.82	10449.7
326.62	9055.27	326.57	10235.3	326.79	11573.8	326.82	10364.5	326.82	10380	326.82	10545.6	326.92	11349.4
326.72	10276.1	326.67	9578.87	326.89	10757.8	326.92	9470.82	326.92	10102.8	326.92	9422.11	327.02	9500.15
326.82	10300	326.77	9954.88	326.99	9355.7	327.02	7959.89	327.02	9147.32	327.02	10188.8	327.12	9929.69
326.92	9793.68	326.87	10850.2	327.09	8976.57	327.12	9613.07	327.12	9315.24	327.12	9095.38	327.22	10149.3
327.02	10073.9	326.97	8768.96	327.19	10529.7	327.22	9521.07	327.22	9556.62	327.22	8890.96	327.32	8820.58
327.12	10534.6	327.07	9313.34	327.29	9962.01	327.32	9777.35	327.32	9499.08	327.32	10208	327.42	9330.91
327.22	9736.02	327.17	10081.7	327.39	9930.03	327.42	10197.2	327.42	9867.04	327.42	10117.4	327.52	9923.63
327.32	9324.07	327.27	8700.53	327.49	9810.24	327.52	9069.22	327.52	9970.73	327.52	9610.51	327.62	9268.68
327.42	9645.89	327.37	10005.2	327.59	10138.2	327.62	10484.5	327.62	10267.9	327.62	9681.27	327.72	10174.8
327.52	10024.8	327.47	9824.95	327.69	9014.39	327.72	10270.9	327.72	9677.95	327.72	8960.08	327.82	9460.64
327.62	9961.21	327.57	10257.9	327.79	9745.31	327.82	9113.82	327.82	8835.22	327.82	9672.1	327.92	9380.44
327.72	8960.55	327.67	11335.9	327.89	10585.1	327.92	9591.86	327.92	9153.85	327.92	10358.1	328.02	9789.91
327.82	10994.5	327.77	10419.4	327.99	8959.82	328.02	8900.36	328.02	9279.4	328.02	9390.42	328.12	10000.1
327.92	9935.22	327.87	8598.63	328.09	9236.67	328.12	8225.97	328.12	10138.9	328.12	9187.51	328.22	9412.84
328.02	8931.85	327.97	8576.72	328.19	10116.7	328.22	8826.8	328.22	10097.3	328.22	8425.94	328.32	9145.76
328.12	8716.91	328.07	7306.18	328.29	10347.6	328.32	9739.58	328.32	8199.52	328.32	8874.03	328.42	8139.56
328.22	8982.7	328.17	8901.39	328.39	8930.35	328.42	8330.38	328.42	7342.23	328.42	9677.26	328.52	9302.18
328.32	9295.97	328.27	10672.6	328.49	8586.5	328.52	8513.75	328.52	8024.29	328.52	9873.4	328.62	9601.68
328.42	8812.19	328.37	9693.16	328.59	9452.28	328.62	7691.79	328.62	9100.68	328.62	9990.51	328.72	8704.14
328.52	8739.37	328.47	11036.2	328.69	9711.61	328.72	8383.57	328.72	9180.49	328.72	9415.61	328.82	8613.09
328.62	10570.5	328.57	11192.6	328.79	9531.82	328.82	9333.41	328.82	9233.89	328.82	9729.02	328.92	8857.45
328.72	9798.46	328.67	9532.65	328.89	9266	328.92	7742.02	328.92	9410.62	328.92	9121.1	329.02	9038.51
328.82	9682.65	328.77	9387.6	328.99	9150.61	329.02	9143.51	329.02	9428.42	329.02	10025.6	329.12	10064.5
328.92	10185.4	328.87	8746.07	329.09	8836.48	329.12	9274.95	329.12	9716.35	329.12	9793.33	329.22	9609.64
329.02	9731.1	328.97	9063.77	329.19	8232.19	329.22	7191.96	329.22	9110.9	329.22	9240.57	329.32	8703.18
329.12	8424.42	329.07	10456.6	329.29	9464.5	329.32	8663.18	329.32	8879.14	329.32	8619.18	329.42	7918.95
329.22	8591.19	329.17	9799.52	329.39	8508.24	329.42	9468.65	329.42	8976.59	329.42	9995	329.52	9551.3
329.32	8841.36	329.27	9580.17	329.49	8898.5	329.52	8929.31	329.52	8962.1	329.52	10542.8	329.62	10328.6
329.42	9362.73	329.37	8053.66	329.59	10522.2	329.62	9121.89	329.62	9223.85	329.62	8648.38	329.72	9532.82
329.52	10609.9	329.47	7449.56	329.69	10400.1	329.72	9913.99	329.72	9059.2	329.72	8474.54	329.82	8423.03
329.62	10828.4	329.57	9318.9	329.79	9460.57	329.82	9530.29	329.82	9550.64	329.82	9272.95	329.92	7969.93
329.72	10079.8	329.67	11167.8	329.89	9196.28	329.92	10443.5	329.92	9978.26	329.92	8316.51	330.02	8567.89
329.82	10084.3	329.77	9886.69	329.99	9786.03	330.02	10838.2	330.02	10001.9	330.02	9823.8	330.12	9258.34
329.92	8788.31	329.87	10541	330.09	10736.5	330.12	11434.7	330.12	9952.42	330.12	10046.9	330.22	10172.7
330.02	8943.58	329.97	9997.5	330.19	9073.68	330.22	10572.1	330.22	9500.75	330.22	8633.64	330.32	8926.26
330.12	9271.85	330.07	8817.77	330.29	8817.55	330.32	8210.92	330.32	9617.86	330.32	9725.36	330.42	8807.09
330.22	9776.12	330.17	9512.97	330.39	9266.49	330.42	9787.7	330.42	9292.88	330.42	9833.84	330.52	9860.79
330.32	10009.5	330.27	8872.88	330.49	9458.2	330.52	10621.1	330.52	9803.71	330.52	9513.83	330.62	9888.68
330.42	9367.77	330.37	8269.54	330.59	9570.55	330.62	10113.5	330.62	9119.73	330.62	9424.58	330.72	8371.69
330.52	8329.62	330.47	10761.1	330.69	9453.52	330.72	10255.4	330.72	8445.97	330.72	9406.52	330.82	8633.46
330.62	8538.33	330.57	9639.99	330.79	7475.81	330.82	8449.39	330.82	9446.61	330.82	7727.41	330.92	8155.54
330.72	7384.84	330.67	9483.96	330.89	7537.5	330.92	8456.28	330.92	10174.3	330.92	8803.51	331.02	8890.04
330.82	7620.78	330.77	9721.92	330.99	9591.7	331.02	9446.26	331.02	9247.45	331.02	10191.4	331.12	8605.35
330.92	8735.02	330.87	8426.06	331.09	10317.9	331.12	8473.13	331.12	9148.62	331.12	8544.17	331.22	9526.7
331.02	8783.06	330.97	8999.45	331.19	9404.65	331.22	8812.79	331.22	8843.53	331.22	9277.42	331.32	9425.27
331.12	8983.6	331.07	7754.01	331.29	8322.39	331.32	9037.04	331.32	8005.84	331.32	9188.59	331.42	9202.38
331.22	8865.7	331.17	8601.99	331.39	8065.6	331.42	8201.59	331.42	8959.43	331.42	8292.8	331.52	8639.5
331.32	7695.04	331.27	10840.7	331.49	8348.86	331.52	8890.63	331.52	9595.31	331.52	8707.52	331.62	8945.83
331.42	7913.13	331.37	9616.91	331.59	8640.9	331.62	9160.71	331.62	10338.1	331.62	8343.12	331.72	8725.6
331.52	7936.45	331.47	7796.06	331.69	9490.32	331.72	8122.1	331.72	8700.71	331.72	8648.21	331.82	9576.34
331.62	9375.98	331.57	8466.69	331.79	9282.6	331.82	9155.14	331.82	8803.8	331.82	8419.38	331.92	8830.3
331.72	8686.83	331.67	8001.87	331.89	7750.12	331.92	8929.98	331.92	8421.11	331.92	7917.68	332.02	8226.68
331.82	8397.88	331.77	7475.12	331.99	8045.91	332.02	8095.38	332.02	8069.41	332.02	9006.25	332.12	8754.16
331.92	8435.09	331.87	7937.56	332.09	9991.09	332.12	8421.47	332.12	7792.63	332.12	8320.08	332.22	7875.19
332.02	8291.82	331.97	7777.78	332.19	8645.41	332.22	7027.92	332.22	8242.9	332.22	8059.37	332.32	7518.58
332.12	7426.82	332.07	9008.7	332.29	7695.92	332.32	8044.62	332.32	7499.88	332.32	7662.34	332.42	8631.21
332.22	6853.59	332.17	8286.01	332.39	7305.49	332.42	7855.06	332.42	7042.75	332.42	7524.23	332.52	7334.71
332.32	7121.79	332.27	7759.83	332.49	7735.71	332.52	7633.73	332.52	8114.4	332.52	8206.75	332.62	7281.35
332.42	8193.35	332.37	9529.17	332.59	7758.52	332.62	7945.31	332.62	8486.26	332.62	8200.48	332.72	7872.43
332.52	7470.35	332.47	9196.44	332.69	8574.3	332.72	8507.13	332.72	8064.51	332.72	8540.7	332.82	8133.4
332.62	9054.31	332.57	9190.41	332.79	8366.44	332.82	8061.13	332.82	8380.21	332.82	8591.53	332.92	9123.42
332.72	7907.67	332.67	8543.72	332.89	7516.31	332.92	8210.7	332.92	7820.59	332.92	7117.02	333.02	7940.47
332.82	7555.81	332.77	7837.32	332.99	7677.14	333.02	8035.62	333.02	7021.7	333.02	7816.95	333.12	7211.77
332.92	7239.69	332.87	7812.93	333.09	9846.26	333.12	8020	333.12	8112.48	333.12	9041.09	333.22	8169.45
333.02	8286.73	332.97	9151.53	333.19	9027.05	333.22	9231.17	333.22	8579.9	333.22	8518.05	333.32	8551.81
333.12	8196.87	333.07	8055.11	333.29	6683.12	333.32	7452.44	333.32	8343.83	333.32	8654.38	333.42	8640.98
333.22	8222.53	333.17	8807.1	333.39	8202.26	333.42	7562.39	333.42	7829.27	333.42	8297.62	333.52	8505.81
333.32	8749.79	333.27	7870.44	333.49	9576.49	333.52	8218.74	333.52	7926.02	333.52	6842.55	333.62	7200.29
333.42	7430.64	333.37	6833.71	333.59	8177.71	333.62	7967.32	333.62	7344.01	333.62	7500.28	333.72	6466.01
333.52	7383.01	333.47	7269.35	333.69	7132.32	333.72	7228.38	333.72	6791.47	333.72	6853.33	333.82	6314.15
333.62	8167.07	333.57	7367.89	333.79	7509.81	333.82	7968.78	333.82	7912.36	333.82	6819.55	333.92	7794.24
333.72	7727.92	333.67	7856.47	333.89	7964.73	333.92	8306.95	333.92	6925.82	333.92	7914.52	334.02	8279.03
333.82	6515.2	333.77	10091.2	333.99	7803.94	334.02	7292.22	334.02	6735.84	334.02	8424.86	334.12	6868.6
333.92	8385.68	333.87	9371.17	334.09	8353.39	334.12	7718.09	334.12	7059.55	334.12	7847.94	334.22	6456.16
334.02	8337.02	333.97	8809.94	334.19	9254.89	334.22	7737.31	334.22	8358.28	334.22	8014.19	334.32	9083.23
334.12	8168.55	334.07	9736.18	334.29	9581.16	334.32	10256.3	334.32	9095.5	334.32	8233.27	334.42	8496.91
334.22	8142.38	334.17	8377.36	334.39	8123.79	334.42	8553.33	334.42	9054.92	334.42	7698.16	334.52	8494.28
334.32	8557.08	334.27	8474.79	334.49	8473.9	334.52	8021.91	334.52	8413.15	334.52	9031.48	334.62	9098
334.42	9111.72	334.37	9937.55	334.59	9047.68	334.62	9168.2	334.62	7029.7	334.62	9541.69	334.72	8350.97
334.52	9041.74	334.47	9258.35	334.69	7164.29	334.72	7947.13	334.72	7950.08	334.72	8651.8	334.82	8727.89
334.62	7289.77	334.57	9550.51	334.79	7677.32	334.82	7908.29	334.82	8159.5	334.82	8989.55	334.92	8918.13
334.72	8225.2	334.67	9265.47	334.89	8021.8	334.92	8821.53	334.92	8868.16	334.92	7521.97	335.02	8473.75
334.82	8316.81	334.77	8136	334.99	9375.6	335.02	7771.72	335.02	9255.64	335.02	7636.59	335.12	8984.14
334.92	7981.86	334.87	8779.04	335.09	8587.46	335.12	7422.51	335.12	8548.33	335.12	8006.01	335.22	8367.33
335.02	7876.2	334.97	7826.14	335.19	8697.82	335.22	8110.54	335.22	7245.46	335.22	8393.92	335.32	7965.94
335.12	8677.68	335.07	8661.12	335.29	8859.99	335.32	7275.95	335.32	8544.5	335.32	8756.96	335.42	8320.93
335.22	8563.58	335.17	8299.39	335.39	8802.21	335.42	9325.21	335.42	8475.48	335.42	7686.56	335.52	8279.83
335.32	8700.06	335.27	9335.22	335.49	8391.82	335.52	9719.53	335.52	8777.93	335.52	8267.87	335.62	7946.81
335.42	9103.91	335.37	10100.1	335.59	9585.76	335.62	8819.4	335.62	9423.98	335.62	9143.34	335.72	8905.93
335.52	9333.74	335.47	8392.67	335.69	8398.6	335.72	10128	335.72	8978.56	335.72	9193.53	335.82	9275.43
335.62	8321.35	335.57	6335.85	335.79	7916.49	335.82	8284.64	335.82	9250.54	335.82	9508.88	335.92	9369.1
335.72	7909.11	335.67	7250.37	335.89	8363.63	335.92	6377.53	335.92	8340.3	335.92	7926.01	336.02	8129.65
335.82	8798.58	335.77	6991.7	335.99	8492.29	336.02	7567.02	336.02	8143.54	336.02	7319.9	336.12	7091.42
335.92	8344.98	335.87	8490.74	336.09	8373.48	336.12	7683.5	336.12	6853.65	336.12	7973.68	336.22	8494.84
336.02	7869.32	335.97	9535.56	336.19	8044.07	336.22	7839.81	336.22	6261.19	336.22	6894.86	336.32	8121.17
336.12	7744.17	336.07	8579.14	336.29	7654.48	336.32	8016.71	336.32	6970.44	336.32	7280.51	336.42	7202.95
336.22	7578.26	336.17	7971.17	336.39	7074.3	336.42	7511.32	336.42	7875.94	336.42	7469.18	336.52	7771.49
336.32	7536.2	336.27	6755.51	336.49	6909.38	336.52	6962.02	336.52	7654.8	336.52	7827.25	336.62	7781.75
336.42	7308.1	336.37	5991.24	336.59	8844.94	336.62	7797.5	336.62	7377.4	336.62	7881.17	336.72	8371.8
336.52	7222.31	336.47	7153.9	336.69	9122.52	336.72	8338.84	336.72	6486.5	336.72	8165.33	336.82	7988.51
336.62	8677.96	336.57	7411.3	336.79	6623	336.82	8752.33	336.82	5494.57	336.82	7308.34	336.92	7441.32
336.72	7925.44	336.67	7156.37	336.89	6943.11	336.92	6299.47	336.92	6541.38	336.92	7899.46	337.02	8203.97
336.82	8988.05	336.77	9641.14	336.99	7681.41	337.02	5926.87	337.02	7963.57	337.02	8302.69	337.12	8573.46
336.92	7430.45	336.87	8534.68	337.09	6507.27	337.12	7239.46	337.12	8334.56	337.12	6716.79	337.22	7491.46
337.02	7799.42	336.97	7485.64	337.19	7642.06	337.22	7036.92	337.22	7320.04	337.22	8234.75	337.32	8484.59
337.12	7646.51	337.07	8216.42	337.29	7435.07	337.32	8240.32	337.32	7211.93	337.32	9032.46	337.42	7463.32
337.22	7009.26	337.17	7228.4	337.39	7553.32	337.42	8618.95	337.42	6712.36	337.42	7422.21	337.52	6330.07
337.32	7052.41	337.27	8375.78	337.49	6597.21	337.52	7821.21	337.52	7425.45	337.52	8010.57	337.62	7603.14
337.42	8150.14	337.37	8870.21	337.59	7451.07	337.62	8885.72	337.62	8589.93	337.62	6802.48	337.72	8499.11
337.52	7467.64	337.47	7565.25	337.69	7958.34	337.72	8588.49	337.72	9031.09	337.72	6791.04	337.82	8375.88
337.62	7393.66	337.57	8086.94	337.79	7696.43	337.82	7383.16	337.82	7370.99	337.82	7532.7	337.92	8156.12
337.72	7770.8	337.67	8180.58	337.89	6418.19	337.92	7996.16	337.92	5567.66	337.92	6815.18	338.02	6984.77
337.82	7709.99	337.77	7500.17	337.99	7222.17	338.02	7840.85	338.02	6618.04	338.02	6356.13	338.12	7151.44
337.92	6909.73	337.87	6565.25	338.09	7209.83	338.12	7285.33	338.12	7439.66	338.12	8016.07	338.22	7530.75
338.02	7547.51	337.97	7507.77	338.19	5920.3	338.22	8275.37	338.22	8241.06	338.22	8488.81	338.32	6820.39
338.12	7738.13	338.07	7099.26	338.29	6840.52	338.32	8036.12	338.32	7989.73	338.32	8580.92	338.42	7944.96
338.22	7652.01	338.17	9054.12	338.39	8600.71	338.42	7364.69	338.42	7577.67	338.42	7814.3	338.52	8026.2
338.32	8826.12	338.27	9552.93	338.49	7481.01	338.52	8173.29	338.52	6667.34	338.52	7422.66	338.62	8041.81
338.42	7472.37	338.37	9665.83	338.59	8359.83	338.62	8054.54	338.62	6420.06	338.62	8525.24	338.72	8168.69
338.52	7515.29	338.47	8563.95	338.69	8975.17	338.72	8404.5	338.72	7752.78	338.72	8079.96	338.82	7897.88
338.62	8241.8	338.57	7407.79	338.79	8140.22	338.82	7872.62	338.82	8139.78	338.82	8707.91	338.92	8383.3
338.72	8164.12	338.67	7757.14	338.89	7975.47	338.92	7727.38	338.92	8413.88	338.92	7660.57	339.02	8504.14
338.82	7058.24	338.77	7681.01	338.99	8186.12	339.02	8190.47	339.02	8069.73	339.02	7426.57	339.12	7540.32
338.92	8879.07	338.87	7963.89	339.09	9458.63	339.12	8318.07	339.12	7250.2	339.12	8434.43	339.22	8719.46
339.02	8101.59	338.97	9632.72	339.19	8959.81	339.22	8701.31	339.22	6970	339.22	8026.31	339.32	8236.59
339.12	8864.08	339.07	8442.78	339.29	7710.96	339.32	8381.75	339.32	8705.53	339.32	7951.86	339.42	8154.6
339.22	8436.92	339.17	8322.45	339.39	8297.86	339.42	7243.36	339.42	7984.98	339.42	9376.54	339.52	8229.43
339.32	8581.77	339.27	8490.76	339.49	8666.16	339.52	7427.66	339.52	7174.24	339.52	7262.87	339.62	8314.5
339.42	7667.16	339.37	6703.62	339.59	8012.95	339.62	8488.37	339.62	7104.15	339.62	6923.32	339.72	7361.88
339.52	6653.09	339.47	6972.86	339.69	7229.78	339.72	7583.55	339.72	6579.6	339.72	7146.01	339.82	6994.17
339.62	7231.55	339.57	6772.16	339.79	7764.57	339.82	8143.51	339.82	7081.74	339.82	8232.4	339.92	6643.74
339.72	8330.56	339.67	6768.96	339.89	7743.38	339.92	8340.77	339.92	7845.58	339.92	7414.68	340.02	7604.52
339.82	7773.66	339.77	8365.39	339.99	7661.99	340.02	6974.16	340.02	7373.01	340.02	7687.56	340.12	7736.79
339.92	7773.97	339.87	8587.5	340.09	8187.91	340.12	8648.19	340.12	6188.66	340.12	6716.75	340.22	6217.15
340.02	6393.56	339.97	8012.34	340.19	7618.72	340.22	8309.53	340.22	5878.68	340.22	6650.73	340.32	5758.69
340.12	7230.8	340.07	9023.65	340.29	7794.43	340.32	6923.45	340.32	6772.35	340.32	8204.51	340.42	7590.45
340.22	7379.07	340.17	7468.49	340.39	8318.74	340.42	8160.01	340.42	7161.03	340.42	7565.13	340.52	7557.82
340.32	6284.74	340.27	5867.49	340.49	8306.66	340.52	7800.81	340.52	6766.84	340.52	7313.08	340.62	6938.42
340.42	6844.28	340.37	8104.93	340.59	6901.53	340.62	6302.62	340.62	7182.72	340.62	7185.33	340.72	7132.33
340.52	7297.35	340.47	7719.03	340.69	5577.51	340.72	6878.38	340.72	6400.2	340.72	5655.79	340.82	6848.73
340.62	5971.64	340.57	6802.1	340.79	5856.21	340.82	6927.6	340.82	5633.38	340.82	5698.22	340.92	6231.61
340.72	6308.03	340.67	7923.95	340.89	6907.57	340.92	6910	340.92	6138.76	340.92	5620.42	341.02	7547.66
340.82	7713.09	340.77	6780.08	340.99	6875.2	341.02	8087.44	341.02	7887.89	341.02	6121.47	341.12	8093.89
340.92	7456.57	340.87	7326.44	341.09	7817.13	341.12	7016.9	341.12	8541.23	341.12	7140.21	341.22	7871
341.02	8153.75	340.97	8334.74	341.19	7854.23	341.22	7985.7	341.22	7494.09	341.22	8135.81	341.32	7569.33
341.12	7865.17	341.07	7370.33	341.29	7639.75	341.32	8469.68	341.32	7861.69	341.32	7991.46	341.42	8079.45
341.22	8137.25	341.17	7248.04	341.39	7220.5	341.42	8290.38	341.42	6908.47	341.42	7273.4	341.52	8535.25
341.32	7535.63	341.27	8476.25	341.49	8267.06	341.52	8451.95	341.52	6876.71	341.52	7920.18	341.62	8237.45
341.42	7459.61	341.37	7894.12	341.59	7817.7	341.62	8575.58	341.62	7495.04	341.62	8059.76	341.72	7363.17
341.52	7233.78	341.47	8072.48	341.69	5950.86	341.72	7483.45	341.72	7059.03	341.72	7114.09	341.82	6870.6
341.62	7002.32	341.57	7332.54	341.79	6759.59	341.82	7108.79	341.82	5975.92	341.82	7885.16	341.92	7536.29
341.72	7467.11	341.67	6213.17	341.89	8436.05	341.92	7364.28	341.92	6014.45	341.92	7816.03	342.02	7498.74
341.82	8302.9	341.77	7382.48	341.99	7697.83	342.02	7755.65	342.02	7883.44	342.02	7572.12	342.12	7198.45
341.92	7463.69	341.87	7173.49	342.09	6555.91	342.12	8423.55	342.12	7438.11	342.12	7878.48	342.22	6825.6
342.02	7418.36	341.97	9090.2	342.19	8490.03	342.22	7482.52	342.22	7687.27	342.22	7627.34	342.32	7399.31
342.12	8295.61	342.07	9820.63	342.29	7229.1	342.32	7297.47	342.32	7803.77	342.32	7374.22	342.42	7646.24
342.22	7182.32	342.17	8629.05	342.39	6382.9	342.42	6971.42	342.42	7751.6	342.42	8041.45	342.52	8305.97
342.32	7234.06	342.27	7110.4	342.49	6499.94	342.52	7148.47	342.52	7207.16	342.52	7460.06	342.62	7971.59
342.42	6219.64	342.37	6024.26	342.59	6386.57	342.62	7376.64	342.62	7450.78	342.62	6805.33	342.72	7445.61
342.52	6722.04	342.47	6514.57	342.69	6799.91	342.72	8010.11	342.72	7397.88	342.72	7802.63	342.82	7187.08
342.62	7010.61	342.57	7400.48	342.79	7612.38	342.82	7339.98	342.82	7354.16	342.82	7722.8	342.92	7078.73
342.72	7822.73	342.67	6937.79	342.89	8732.47	342.92	7833.91	342.92	7715.83	342.92	7983.86	343.02	7731.29
342.82	7308.82	342.77	7365.63	342.99	7555.29	343.02	7983.38	343.02	7973.04	343.02	8002.84	343.12	7881.84
342.92	8060.12	342.87	8117.77	343.09	6086.23	343.12	6694.12	343.12	6998.3	343.12	7269.49	343.22	7030.06
343.02	7104.06	342.97	6117.75	343.19	6217.9	343.22	6920.26	343.22	6597.11	343.22	7152.96	343.32	7204
343.12	7198.08	343.07	6507.94	343.29	7819.88	343.32	7022.4	343.32	6689.47	343.32	8871.99	343.42	7028.86
343.22	6500.24	343.17	7149.34	343.39	7463.98	343.42	7005.67	343.42	6783.33	343.42	7703.27	343.52	7453.37
343.32	6698.94	343.27	5670.27	343.49	7320.59	343.52	8415.91	343.52	6864.45	343.52	7094.03	343.62	6966.89
343.42	6869.82	343.37	7057.25	343.59	8182.97	343.62	8736.51	343.62	6871.65	343.62	7913.5	343.72	7324.94
343.52	7390.06	343.47	7489.85	343.69	8283.53	343.72	7653.11	343.72	7939.03	343.72	6778.44	343.82	8124.27
343.62	8049.52	343.57	7482.42	343.79	7074.59	343.82	6961.88	343.82	7400.17	343.82	8259.06	343.92	7969.68
343.72	8238.06	343.67	8018.25	343.89	6886.52	343.92	7849.25	343.92	7177.71	343.92	8713.48	344.02	6273.08
343.82	6874.59	343.77	7684.57	343.99	7333.27	344.02	7449.2	344.02	6861.88	344.02	7139.08	344.12	6079.41
343.92	7036.56	343.87	6381.81	344.09	6865.64	344.12	7743.77	344.12	5802.4	344.12	7468.28	344.22	7168.4
344.02	5957.76	343.97	6798.01	344.19	6276.95	344.22	7295.82	344.22	6078.56	344.22	7429.55	344.32	6591.65
344.12	5585.83	344.07	5484.99	344.29	7023.45	344.32	6263	344.32	6934.41	344.32	7188.6	344.42	6211.92
344.22	7657.88	344.17	6604.05	344.39	6947.5	344.42	6609.46	344.42	7912.89	344.42	7217.07	344.52	6588.64
344.32	8926.8	344.27	7811.93	344.49	6335.68	344.52	6422.72	344.52	7406.31	344.52	6891.59	344.62	6153.88
344.42	7630.45	344.37	6756.1	344.59	6585.75	344.62	6994.97	344.62	6555.57	344.62	6541.36	344.72	7174.4
344.52	7316.98	344.47	7744.03	344.69	6586.56	344.72	6311.34	344.72	5346.16	344.72	6407.78	344.82	6684.39
344.62	7768.11	344.57	7496.12	344.79	6701.59	344.82	6283.92	344.82	6013.07	344.82	7404.51	344.92	6878.03
344.72	6636.2	344.67	6467.59	344.89	7017.36	344.92	6727.17	344.92	7297.79	344.92	7800.08	345.02	6315.14
344.82	6973.3	344.77	6118.86	344.99	7543.12	345.02	7052.94	345.02	6885.73	345.02	7290.8	345.12	6654.82
344.92	7842.94	344.87	7051.48	345.09	8042.72	345.12	6526.95	345.12	7484.81	345.12	7030.41	345.22	7456.48
345.02	7750.36	344.97	6148.42	345.19	7860.41	345.22	6142.8	345.22	7105.03	345.22	7563.31	345.32	7663.42
345.12	8419.17	345.07	8080.67	345.29	7995.56	345.32	6360.72	345.32	6674.67	345.32	7344.44	345.42	6727.06
345.22	7379.15	345.17	7044.4	345.39	8038.18	345.42	6782.43	345.42	5818.59	345.42	7102.97	345.52	6667.07
345.32	6655.42	345.27	6344.61	345.49	7033.6	345.52	8009.25	345.52	6861.1	345.52	6757.86	345.62	6090.82
345.42	7367.75	345.37	7060.97	345.59	6116.12	345.62	7860.64	345.62	6314.23	345.62	6837.14	345.72	6040.09
345.52	7362.61	345.47	5223.86	345.69	7713.66	345.72	7088	345.72	5808.35	345.72	5801.08	345.82	6196.06
345.62	7164.51	345.57	6384.52	345.79	7293.79	345.82	6845	345.82	6624.81	345.82	6794.67	345.92	6478.14
345.72	6782.49	345.67	6724.96	345.89	6753.83	345.92	6773.11	345.92	7038.35	345.92	6553.42	346.02	6493.05
345.82	7517.8	345.77	6308.08	345.99	7179.67	346.02	6900.31	346.02	6777.65	346.02	7552.71	346.12	7066.27
345.92	8960.62	345.87	7439.79	346.09	7194.12	346.12	7298.95	346.12	6759.46	346.12	8200.36	346.22	7156.03
346.02	9198.79	345.97	7533.17	346.19	7373.14	346.22	6492.05	346.22	6501.57	346.22	8148.82	346.32	7851.27
346.12	7210.67	346.07	7272.68	346.29	6605.03	346.32	7227.75	346.32	5829.27	346.32	8294.61	346.42	8084.25
346.22	7123.51	346.17	7635.69	346.39	7240.57	346.42	7610.96	346.42	6639.1	346.42	7028.17	346.52	7497.73
346.32	7234.77	346.27	5792.86	346.49	7399.92	346.52	6785.89	346.52	6620.62	346.52	6258.84	346.62	6311.34
346.42	7318.27	346.37	5470.92	346.59	6849.31	346.62	6096.35	346.62	6131.92	346.62	6832.21	346.72	5843.54
346.52	7739.4	346.47	6683.99	346.69	7540.87	346.72	6096.6	346.72	6352.81	346.72	6238.11	346.82	6947.78
346.62	7749.13	346.57	6207.88	346.79	7872.71	346.82	7450.48	346.82	6969.64	346.82	7571.36	346.92	7255.4
346.72	8292.2	346.67	8843.03	346.89	6832.85	346.92	7346.06	346.92	7114.3	346.92	7459.78	347.02	7595.51
346.82	7882.58	346.77	8797.6	346.99	6880.04	347.02	7568.01	347.02	7032.83	347.02	7305.9	347.12	7925.94
346.92	7209.5	346.87	7745.45	347.09	7647.89	347.12	6684.85	347.12	7152.08	347.12	8306.55	347.22	6667.51
347.02	6909.37	346.97	6790.32	347.19	7405.55	347.22	5782.39	347.22	6710.4	347.22	8147.23	347.32	6288.36
347.12	6158.58	347.07	4907.98	347.29	5899.77	347.32	6052.87	347.32	6051.92	347.32	6282.63	347.42	6735.79
347.22	5852.84	347.17	5221.33	347.39	5202.34	347.42	6900.11	347.42	5936.34	347.42	5227.32	347.52	6080.79
347.32	7034.58	347.27	7123.71	347.49	6088.86	347.52	6705.63	347.52	6001.58	347.52	5810.34	347.62	7314.95
347.42	7481.96	347.37	6560.6	347.59	5640.52	347.62	6262.08	347.62	6108.4	347.62	5476.34	347.72	6007.12
347.52	7347.48	347.47	5953.91	347.69	6192	347.72	7240.78	347.72	7435.09	347.72	6332.01	347.82	5504.11
347.62	7434.93	347.57	7566.12	347.79	7318.14	347.82	7056.12	347.82	7182	347.82	7069.63	347.92	5980.11
347.72	6919.64	347.67	6073.67	347.89	7423.98	347.92	7281.96	347.92	6780.56	347.92	6196.07	348.02	7125.47
347.82	6347.53	347.77	6925	347.99	5737.5	348.02	6173.31	348.02	6982.78	348.02	5803.79	348.12	6687.92
347.92	6158.81	347.87	6951.26	348.09	6447.94	348.12	6604.89	348.12	6599.63	348.12	6580.42	348.22	7210.3
348.02	6119.02	347.97	5747.01	348.19	6717.27	348.22	6625.05	348.22	6813.45	348.22	6041.52	348.32	5573.72
348.12	6403.05	348.07	6111.39	348.29	6124.35	348.32	6995.2	348.32	5802.17	348.32	6124.45	348.42	6483.64
348.22	5910.65	348.17	6281.41	348.39	6139.66	348.42	5702.62	348.42	5598.7	348.42	5957.74	348.52	6206.69
348.32	6849.73	348.27	6315.15	348.49	6214.85	348.52	5884.52	348.52	5610.02	348.52	5791.73	348.62	6729.81
348.42	6334.56	348.37	6947.92	348.59	6024.33	348.62	6117.63	348.62	5739.97	348.62	5814.26	348.72	6944.01
348.52	5590.71	348.47	4634.36	348.69	5615.2	348.72	5141.37	348.72	5766.28	348.72	4860.59	348.82	6322.25
348.62	6684.53	348.57	4207.68	348.79	6002.23	348.82	6333.41	348.82	5532.5	348.82	5335.7	348.92	5449.83
348.72	6588.13	348.67	5369.07	348.89	6757.58	348.92	6840.5	348.92	5763.19	348.92	6993.45	349.02	7731
348.82	6825.59	348.77	6400.51	348.99	6616.34	349.02	6588.35	349.02	6529.93	349.02	7113.61	349.12	8062.93
348.92	8322.07	348.87	7593.5	349.09	6064.26	349.12	6504.51	349.12	7315.24	349.12	7984.37	349.22	7653.37
349.02	7068.51	348.97	7802.76	349.19	7576.76	349.22	6317.46	349.22	6591.9	349.22	6260.05	349.32	5967.58
349.12	7843.57	349.07	6425.87	349.29	8008.87	349.32	6754.21	349.32	6658.06	349.32	5840.48	349.42	4866.83
349.22	7097.59	349.17	6868.94	349.39	6655.97	349.42	7354.02	349.42	6135.8	349.42	6473.49	349.52	5927.03
349.32	6669.24	349.27	6250.94	349.49	6604.25	349.52	6003.34	349.52	6750.42	349.52	5682.23	349.62	6186.55
349.42	6641.08	349.37	6299.58	349.59	6496.9	349.62	5834.43	349.62	6951.76	349.62	6936.83	349.72	5799.3
349.52	6125.27	349.47	6872.46	349.69	6221.6	349.72	7676.63	349.72	7385.38	349.72	6367.17	349.82	5547.36
349.62	6082.4	349.57	6979.2	349.79	6000.18	349.82	6469.88	349.82	7307.4	349.82	6323.88	349.92	6016.27
349.72	5760.74	349.67	6673.5	349.89	6201.53	349.92	6576.18	349.92	6939.34	349.92	7374.96	350.02	6001.2
349.82	6994.94	349.77	8363.57	349.99	5978.19	350.02	6031.95	350.02	5641.4	350.02	6142.11	350.12	6154.41
349.92	6082.06	349.87	6327.36	350.09	6320.37	350.12	4811.68	350.12	5754.16	350.12	6012.89	350.22	6869.94
350.02	7318.89	349.97	5032.43	350.19	6309.82	350.22	6540.66	350.22	6292.08	350.22	7212.45	350.32	7470.12
350.12	7007.97	350.07	6238.35	350.29	6745.75	350.32	5856.76	350.32	5727.73	350.32	7003.15	350.42	6573.4
350.22	6480.93	350.17	5076.06	350.39	5877.21	350.42	6157.01	350.42	6983.79	350.42	7276.85	350.52	6783.18
350.32	5400.27	350.27	6346.42	350.49	5467.28	350.52	8127.16	350.52	7178.27	350.52	7883.24	350.62	6417.64
350.42	6566.13	350.37	6526.94	350.59	6753.31	350.62	7549.69	350.62	6604.79	350.62	6623.37	350.72	6890.15
350.52	7170.43	350.47	7673.44	350.69	6699.31	350.72	6449.7	350.72	5469.58	350.72	7219.07	350.82	6356.3
350.62	7924.01	350.57	7059.31	350.79	6266.37	350.82	7114.38	350.82	5863.11	350.82	7899	350.92	7870.32
350.72	6673.41	350.67	6386.92	350.89	6596.9	350.92	6438.71	350.92	5241.07	350.92	6601.64	351.02	7332.9
350.82	6584.58	350.77	5049.88	350.99	6813.86	351.02	5944.23	351.02	5436.8	351.02	6517.24	351.12	6644.63
350.92	6109.52	350.87	5365.34	351.09	5245.28	351.12	6716.17	351.12	6769.79	351.12	6986.13	351.22	5083.05
351.02	5523.3	350.97	5795.05	351.19	6023.5	351.22	6539.23	351.22	7494.53	351.22	6103.83	351.32	6723.09
351.12	6570.3	351.07	5418.62	351.29	7081.76	351.32	6763.67	351.32	6735.99	351.32	6631.65	351.42	7663.64
351.22	7697.95	351.17	7784.68	351.39	7275.37	351.42	7257.52	351.42	6300.46	351.42	7094.09	351.52	7609.34
351.32	7096.03	351.27	7247.1	351.49	5415.66	351.52	6282.34	351.52	6062.64	351.52	7391.56	351.62	6477.24
351.42	7342.45	351.37	6509.54	351.59	5734.46	351.62	6717.52	351.62	5838.94	351.62	7710.97	351.72	6434.27
351.52	6418.85	351.47	6043.46	351.69	6194.71	351.72	5769.78	351.72	6625.02	351.72	6548.16	351.82	6915.63
351.62	5540.66	351.57	4906.77	351.79	4687.89	351.82	5039.41	351.82	6909.76	351.82	6811.82	351.92	7502.31
351.72	6656.39	351.67	6858.36	351.89	5377.36	351.92	6698.75	351.92	6383.75	351.92	6281.32	352.02	7576.96
351.82	6921.61	351.77	5768.14	351.99	7032.35	352.02	5714.25	352.02	5768.42	352.02	6158.53	352.12	6775.81
351.92	6547.1	351.87	5253.12	352.09	6833.8	352.12	6035.15	352.12	6642.25	352.12	5953.02	352.22	5975.31
352.02	6593.36	351.97	6513.5	352.19	5980.01	352.22	6351.35	352.22	5507.55	352.22	6473.97	352.32	6945.05
352.12	5941.3	352.07	6642.33	352.29	5851.8	352.32	5094.58	352.32	5427.24	352.32	6372.77	352.42	6849.48
352.22	5724.01	352.17	5154.87	352.39	6416.74	352.42	6210.07	352.42	5973.44	352.42	6654.55	352.52	6314.37
352.32	5448.01	352.27	6118.66	352.49	5451.14	352.52	6098.61	352.52	5699.4	352.52	5022.6	352.62	6096
352.42	5809.51	352.37	5053.91	352.59	4233.9	352.62	4797.79	352.62	5613.52	352.62	4668.88	352.72	4934.98
352.52	5896.51	352.47	6026.38	352.69	5323.33	352.72	5713.05	352.72	5486.48	352.72	5734.18	352.82	4761.85
352.62	5426.15	352.57	6169.31	352.79	6723.72	352.82	4953.07	352.82	5709.04	352.82	5364.27	352.92	5281.33
352.72	5270.33	352.67	3882.11	352.89	5136.9	352.92	4107.96	352.92	4423.7	352.92	6413.38	353.02	5191.22
352.82	5976.57	352.77	4843.24	352.99	5485.59	353.02	6660.92	353.02	3939.69	353.02	5065.31	353.12	5094.8
352.92	6081.5	352.87	5153.46	353.09	5711.47	353.12	6441.22	353.12	4876.81	353.12	5819.34	353.22	6484.58
353.02	5612.39	352.97	5073.9	353.19	5433.46	353.22	5718.05	353.22	6207.62	353.22	6669.93	353.32	6308.37
353.12	6499.74	353.07	6865.48	353.29	5929.2	353.32	6224.27	353.32	6472.63	353.32	6127.01	353.42	6756.71
353.22	6264.84	353.17	6223.1	353.39	5842.94	353.42	5569.61	353.42	5461.35	353.42	6055.19	353.52	6321.17
353.32	5432.31	353.27	5052.62	353.49	4734.57	353.52	5596.92	353.52	5050.67	353.52	5358.39	353.62	6272.66
353.42	5715.72	353.37	6611.68	353.59	5132.31	353.62	6202.94	353.62	4969.84	353.62	6642.64	353.72	6316.45
353.52	5391.04	353.47	5942.31	353.69	5709.31	353.72	5431.98	353.72	5210.01	353.72	6860.59	353.82	5559.62
353.62	6568.55	353.57	5734.26	353.79	5302.4	353.82	6826.23	353.82	5460.17	353.82	6778.54	353.92	5210.53
353.72	5278.65	353.67	6627.08	353.89	4719.82	353.92	5999.15	353.92	5571.26	353.92	5518.05	354.02	6061.99
353.82	5393.93	353.77	5597.5	353.99	4969.72	354.02	6095.53	354.02	5709.06	354.02	4972.42	354.12	6127.52
353.92	6740.6	353.87	6259.17	354.09	5823.21	354.12	7656.81	354.12	5304.4	354.12	6512.81	354.22	6501.58
354.02	6650.01	353.97	6364.46	354.19	6079.29	354.22	5576.14	354.22	5356.26	354.22	6229.11	354.32	6160.21
354.12	5916.27	354.07	5815.93	354.29	5789.26	354.32	6086.7	354.32	6193.54	354.32	6163.11	354.42	6088.05
354.22	7128.77	354.17	6558.13	354.39	5693.46	354.42	6558.97	354.42	5908.17	354.42	6595.22	354.52	5995.67
354.32	6293.16	354.27	5995.55	354.49	6978.19	354.52	5456.11	354.52	6037.94	354.52	5712.75	354.62	6216.65
354.42	5942.49	354.37	5626.9	354.59	6329.35	354.62	6541.83	354.62	5587.67	354.62	6124.67	354.72	5972.22
354.52	6313.63	354.47	6283.71	354.69	4821.36	354.72	7414.5	354.72	4802.12	354.72	5529.66	354.82	6443.38
354.62	6275.29	354.57	5507.69	354.79	5481.75	354.82	6000.97	354.82	5130.5	354.82	5482.1	354.92	5055.38
354.72	6103.91	354.67	5893.15	354.89	6238.1	354.92	7016.4	354.92	5239.16	354.92	6683.93	355.02	4765.07
354.82	6271.93	354.77	5700.74	354.99	6683.39	355.02	7389.11	355.02	6250.35	355.02	5994.06	355.12	6945.44
354.92	6138.35	354.87	5314.52	355.09	7328.96	355.12	5730.75	355.12	5888.05	355.12	6848.92	355.22	6871.52
355.02	6177.84	354.97	6590.03	355.19	6990.22	355.22	6802.55	355.22	5840.19	355.22	6566.72	355.32	6138.02
355.12	5791.55	355.07	7001.42	355.29	5061.58	355.32	4556.18	355.32	5469.51	355.32	6104.82	355.42	5962.29
355.22	6346.17	355.17	7031.6	355.39	4904.44	355.42	3899.22	355.42	4970.24	355.42	5540.59	355.52	5856.79
355.32	5970.37	355.27	6766.21	355.49	5474.95	355.52	5460.14	355.52	4687.31	355.52	5192.13	355.62	5811.85
355.42	5321.52	355.37	5391.81	355.59	5217.06	355.62	4467.39	355.62	5013.53	355.62	6348.25	355.72	6611.98
355.52	5725.22	355.47	4989.44	355.69	4873.23	355.72	5363.49	355.72	4577.82	355.72	5881.33	355.82	5986.91
355.62	5572.81	355.57	6200.9	355.79	5371.98	355.82	6088.73	355.82	4791.07	355.82	6368.4	355.92	6039.55
355.72	5417.22	355.67	6364.92	355.89	5774.59	355.92	5297.27	355.92	5821.79	355.92	5932.63	356.02	5346.98
355.82	6430.81	355.77	7257.22	355.99	5869.13	356.02	5795.89	356.02	6068.65	356.02	5172.17	356.12	5292.01
355.92	6214.52	355.87	7787.67	356.09	5341.87	356.12	5643.48	356.12	6846.77	356.12	5893.68	356.22	6201.72
356.02	7464.97	355.97	5413.8	356.19	6402.13	356.22	5433.54	356.22	5828.05	356.22	7056.71	356.32	6906.26
356.12	7909.59	356.07	6603.94	356.29	6243.03	356.32	7494.4	356.32	5518.01	356.32	6703.02	356.42	7008.27
356.22	7028.51	356.17	5996.46	356.39	5266.06	356.42	6014.59	356.42	5456.19	356.42	6507.2	356.52	5329.05
356.32	5674.02	356.27	4705.57	356.49	4988.64	356.52	5240.96	356.52	5265.89	356.52	6012.48	356.62	5559.8
356.42	5455.51	356.37	6034.46	356.59	5684.85	356.62	6568.19	356.62	5741.33	356.62	6208.37	356.72	7354.82
356.52	5507.86	356.47	6123.1	356.69	4550.76	356.72	5293.4	356.72	5620.86	356.72	6326.45	356.82	5478.88
356.62	6255.43	356.57	5811.77	356.79	3837.43	356.82	6110.01	356.82	4684.08	356.82	6980.51	356.92	4595.23
356.72	6215.34	356.67	6101.95	356.89	6303.46	356.92	6484.61	356.92	4816.19	356.92	5803.38	357.02	5570.36
356.82	6008.15	356.77	5457.56	356.99	6384.23	357.02	5177.6	357.02	4440.09	357.02	5540.88	357.12	5719.72
356.92	6530.4	356.87	5138.92	357.09	4884.72	357.12	6125.39	357.12	4502.45	357.12	6616.4	357.22	5320.23
357.02	5420.42	356.97	5020.88	357.19	4955.98	357.22	6005.63	357.22	5922.51	357.22	5463.36	357.32	5331.49
357.12	5344.9	357.07	4897.84	357.29	4367.54	357.32	4765.31	357.32	6209.61	357.32	5134.94	357.42	4766.8
357.22	5048.21	357.17	5202.18	357.39	4409.57	357.42	5754.12	357.42	5451.47	357.42	6395.34	357.52	5396.44
357.32	5961.06	357.27	5987.57	357.49	5550.31	357.52	5594.32	357.52	4370.29	357.52	5244.37	357.62	5132.21
357.42	5604.09	357.37	5316.27	357.59	6327.13	357.62	3772.2	357.62	4285.19	357.62	4897.48	357.72	4791.25
357.52	5873.4	357.47	5424.05	357.69	6020.32	357.72	5754.23	357.72	4603.09	357.72	5616.65	357.82	5729.61
357.62	6084.88	357.57	5046.65	357.79	4252.25	357.82	5218.01	357.82	4253.52	357.82	4803.08	357.92	5434.61
357.72	5181.71	357.67	5618.02	357.89	5718.86	357.92	5254.36	357.92	5424.7	357.92	5629.83	358.02	5831.14
357.82	4322.83	357.77	5380.07	357.99	6319.66	358.02	5307.93	358.02	5061.09	358.02	6485.07	358.12	5364.86
357.92	4923.47	357.87	5313.64	358.09	5843.46	358.12	4532.91	358.12	5614.71	358.12	5253.47	358.22	5367.31
358.02	5023.91	357.97	5702.2	358.19	4768.26	358.22	5349.21	358.22	5344.61	358.22	5607.62	358.32	5815.53
358.12	5380.98	358.07	5758.14	358.29	5081.21	358.32	5525.04	358.32	4901.47	358.32	5273.81	358.42	5416.62
358.22	6409.65	358.17	4446.71	358.39	5029.6	358.42	4981.52	358.42	4547.26	358.42	5493.2	358.52	5558.9
358.32	5472.59	358.27	5297.86	358.49	5585.58	358.52	5353.78	358.52	4935.07	358.52	5907.78	358.62	6315.63
358.42	4281.2	358.37	5176.27	358.59	5763.35	358.62	4884.88	358.62	5820.02	358.62	6004.44	358.72	5691.85
358.52	4792.22	358.47	6040.21	358.69	5621.4	358.72	4075.95	358.72	5281.72	358.72	5948.01	358.82	5385.17
358.62	6757.52	358.57	5575.62	358.79	4581.7	358.82	6006.01	358.82	5489.3	358.82	6176.22	358.92	6395.64
358.72	5031.65	358.67	3899.69	358.89	5401.67	358.92	4984.1	358.92	5374.84	358.92	6739.23	359.02	6151.94
358.82	5368.4	358.77	6165.94	358.99	6209.57	359.02	5931.18	359.02	4636.34	359.02	5255.5	359.12	5389.73
358.92	6339.73	358.87	6359.85	359.09	6068.4	359.12	5862.33	359.12	3866.86	359.12	5600.03	359.22	5343.07
359.02	6239.19	358.97	4311.44	359.19	4638.71	359.22	5531.12	359.22	5330.95	359.22	5849.34	359.32	5146.5
359.12	5908.71	359.07	5004.96	359.29	5849.23	359.32	6617.69	359.32	6716.71	359.32	6188.59	359.42	7062.37
359.22	5450.6	359.17	6333.55	359.39	6504.21	359.42	5960.62	359.42	6810.2	359.42	6069.03	359.52	6678.62
359.32	5664.72	359.27	5699.27	359.49	5791.19	359.52	4362.1	359.52	5553.18	359.52	5830.87	359.62	4800.32
359.42	5707.6	359.37	5092.5	359.59	6222.61	359.62	5934.7	359.62	4451.75	359.62	5318.25	359.72	4198.04
359.52	5788.68	359.47	5443.4	359.69	5120.18	359.72	6377.61	359.72	3739.2	359.72	5072.55	359.82	5250.94
359.62	5127.53	359.57	4768.12	359.79	4646.57	359.82	5487.67	359.82	4634.68	359.82	5647.41	359.92	5105.66
359.72	5041.66	359.67	6634.7	359.89	4987.95	359.92	6412.78	359.92	6323.87	359.92	5685.76	360.02	5632.64
359.82	3871.12	359.77	5357.9	359.99	5862.98	360.02	5122.12	360.02	6213.99	360.02	3618.06	360.12	5890.32
359.92	5137.25	359.87	4341.91	360.09	6626.48	360.12	5292.89	360.12	5062.4	360.12	5276.33	360.22	4815.35
360.02	6023.98	359.97	4967.43	360.19	6168.64	360.22	6116.31	360.22	4526.79	360.22	5251.89	360.32	5050.61
360.12	6298.58	360.07	4455.38	360.29	4205.32	360.32	4764.43	360.32	4970.17	360.32	6499.62	360.42	5583.83
360.22	6248	360.17	4824.77	360.39	4609.13	360.42	5326.98	360.42	5037.63	360.42	7616.04	360.52	6578.71
360.32	5448.55	360.27	6058.35	360.49	5238.59	360.52	4823.49	360.52	6940.99	360.52	5201.03	360.62	6930.58
360.42	5165.11	360.37	5972.62	360.59	5622.8	360.62	4396.22	360.62	6505.89	360.62	4827.25	360.72	5358.6
360.52	4967.07	360.47	5244.99	360.69	6823.55	360.72	5447.74	360.72	5389.22	360.72	6490.75	360.82	6177.38
360.62	5526.75	360.57	5300.17	360.79	5696.12	360.82	5064.35	360.82	4322.41	360.82	5995.09	360.92	6589.64
360.72	5463.01	360.67	4404.9	360.89	4597.53	360.92	4431.83	360.92	4697.6	360.92	5935.5	361.02	5838.51
360.82	5147.44	360.77	4613.85	360.99	4433.22	361.02	5376.7	361.02	5757.65	361.02	5675.71	361.12	5809.47
360.92	5606.41	360.87	5441.38	361.09	6319.63	361.12	4667.85	361.12	6003.8	361.12	4936.01	361.22	5521.86
361.02	5336.75	360.97	4792.44	361.19	6270.73	361.22	5483.02	361.22	5426.2	361.22	4284.6	361.32	6118.39
361.12	4415	361.07	4745.56	361.29	4767.73	361.32	6100.05	361.32	5546.04	361.32	4905.93	361.42	6338.6
361.22	4307.33	361.17	5131.63	361.39	4732.32	361.42	5300.52	361.42	5158.95	361.42	4885.22	361.52	5240.35
361.32	5946.36	361.27	5273.27	361.49	5537.79	361.52	5162.32	361.52	3984.12	361.52	5377.23	361.62	5440.35
361.42	6833.47	361.37	4692.7	361.59	4774.9	361.62	5474.67	361.62	5463.27	361.62	5550.07	361.72	5310.58
361.52	6358.37	361.47	5197.58	361.69	3936.1	361.72	4118.74	361.72	5772.86	361.72	5600.42	361.82	5041.83
361.62	5740.96	361.57	4851.43	361.79	4744.78	361.82	5148.84	361.82	5009.2	361.82	6076.16	361.92	5757.18
361.72	4747.51	361.67	5507.63	361.89	4709.36	361.92	5223.74	361.92	4861.06	361.92	4550.84	362.02	4758.13
361.82	3996.04	361.77	5086.34	361.99	3881.83	362.02	4406.12	362.02	4654.89	362.02	4843.4	362.12	4408.07
361.92	4316.09	361.87	5363.57	362.09	4524.2	362.12	4567.58	362.12	5130.97	362.12	5067.04	362.22	5707.82
362.02	5146.07	361.97	5529.5	362.19	5674.29	362.22	4356.75	362.22	5081.22	362.22	6087.16	362.32	5364.84
362.12	5146.97	362.07	4789.74	362.29	4227.98	362.32	5209.22	362.32	5399.19	362.32	6267.01	362.42	4848.74
362.22	5934.44	362.17	4323.51	362.39	4469.64	362.42	6222.69	362.42	4335.8	362.42	6171.7	362.52	5194.39
362.32	5951.24	362.27	2817.89	362.49	5997.94	362.52	5307.75	362.52	4095.28	362.52	5665.38	362.62	4882.02
362.42	5340.68	362.37	4282.67	362.59	5470.65	362.62	5573.66	362.62	5171.9	362.62	5514.32	362.72	5848.42
362.52	4657.13	362.47	5958.45	362.69	4388.11	362.72	5351.45	362.72	5537.46	362.72	4978.26	362.82	6086.01
362.62	4516.07	362.57	4338.72	362.79	4294.01	362.82	4199.46	362.82	5457.04	362.82	5312.35	362.92	5064.78
362.72	4563.49	362.67	4724.01	362.89	5032.01	362.92	5090.86	362.92	5166.57	362.92	6040.92	363.02	3924.23
362.82	4444.41	362.77	4968.19	362.99	4839.1	363.02	5623.87	363.02	5310.66	363.02	5058.43	363.12	4687.93
362.92	4783.42	362.87	3712	363.09	4752.8	363.12	4958.16	363.12	4245.59	363.12	5315.78	363.22	5221.28
363.02	5144.84	362.97	4761.41	363.19	5056.6	363.22	5104.89	363.22	4740.41	363.22	5546.41	363.32	5961.43
363.12	4518.81	363.07	5037.23	363.29	4426.87	363.32	4218.29	363.32	4769.52	363.32	4253.15	363.42	4951.27
363.22	4228.52	363.17	3685.6	363.39	4554.28	363.42	3824.96	363.42	5920.62	363.42	5904.98	363.52	4686.81
363.32	4150.34	363.27	5436.81	363.49	4546.95	363.52	4885.84	363.52	4979.68	363.52	5354.55	363.62	4371.92
363.42	3418.94	363.37	4788.04	363.59	6417.26	363.62	5638.98	363.62	3998.73	363.62	5114.38	363.72	4774.66
363.52	4311.23	363.47	3712.54	363.69	4883.68	363.72	6053.74	363.72	3975.67	363.72	5124.23	363.82	5365.84
363.62	4294.89	363.57	6469.23	363.79	4283.46	363.82	5995.57	363.82	4423.87	363.82	3948.22	363.92	5766.77
363.72	5239.91	363.67	4954.79	363.89	4892.9	363.92	4617.98	363.92	4579.28	363.92	4570.96	364.02	5311.32
363.82	4855.75	363.77	3847.2	363.99	5288.94	364.02	4166.26	364.02	5454.88	364.02	5899.77	364.12	5104.06
363.92	5571.86	363.87	5343.93	364.09	4998.63	364.12	5103.75	364.12	5796.38	364.12	6193.88	364.22	5372.17
364.02	5305.71	363.97	5651.49	364.19	5554.48	364.22	4776.91	364.22	5136.23	364.22	5410.53	364.32	5795.87
364.12	5653.44	364.07	5384.36	364.29	4683.67	364.32	5688.5	364.32	5071.32	364.32	4601.45	364.42	5716.01
364.22	5109.25	364.17	5540.64	364.39	5056.21	364.42	5638.57	364.42	4748.82	364.42	5544.48	364.52	5026.97
364.32	4782.82	364.27	4856.5	364.49	4975.91	364.52	5313.1	364.52	5455.15	364.52	5044.95	364.62	5147.22
364.42	4719.71	364.37	4935.1	364.59	5382.51	364.62	5503.05	364.62	5459.74	364.62	5180.46	364.72	5980.58
364.52	4491.17	364.47	3316.1	364.69	4857.53	364.72	5104.78	364.72	4991.45	364.72	5689.66	364.82	5116.53
364.62	4186.22	364.57	3418.04	364.79	4773.55	364.82	5559.33	364.82	5042.18	364.82	5915.23	364.92	5068.63
364.72	6104.83	364.67	4132.84	364.89	5261.86	364.92	6063.69	364.92	4417.1	364.92	6528	365.02	5961.63
364.82	5818.41	364.77	4351.13	364.99	6389.55	365.02	5396.63	365.02	5468.46	365.02	6087.52	365.12	5907.67
364.92	5517.27	364.87	4936.76	365.09	5641.03	365.12	5126.84	365.12	5428.5	365.12	5429.4	365.22	5364.14
365.02	5293.81	364.97	4835.34	365.19	4484.99	365.22	5246.3	365.22	4441.99	365.22	4630.75	365.32	5849.29
365.12	4842.1	365.07	4303.12	365.29	4256.01	365.32	4722.27	365.32	4715.1	365.32	5382.41	365.42	6151.35
365.22	4463.68	365.17	4777.25	365.39	4652.17	365.42	3780.61	365.42	4765.54	365.42	6468.26	365.52	6252.32
365.32	4777.97	365.27	3496.92	365.49	5367.2	365.52	5177.09	365.52	4532.93	365.52	5356.39	365.62	6724.33
365.42	5629.22	365.37	3999.94	365.59	5118.89	365.62	5488.39	365.62	5346.32	365.62	4275.76	365.72	5653.49
365.52	5634.44	365.47	5328.59	365.69	5707.16	365.72	4984.43	365.72	4881.43	365.72	4317.85	365.82	5586.36
365.62	5608.07	365.57	5408.66	365.79	4910.09	365.82	4234.16	365.82	4502.69	365.82	5742.02	365.92	4745.84
365.72	6167.33	365.67	5361.66	365.89	4747.73	365.92	5232.19	365.92	5163.1	365.92	6511.56	366.02	5554.4
365.82	6062.44	365.77	5908.46	365.99	5315.08	366.02	5366.28	366.02	5511.68	366.02	5255.29	366.12	5611.85
365.92	6337.59	365.87	4242.67	366.09	4829.31	366.12	5599.66	366.12	5917.18	366.12	5517.28	366.22	5508.51
[truncated: 48 more rows]
