# Supplementary material for: Contribution of boundary non-stoichiometry to the lower-temperature plasticity in high-pressure sintered boron carbide
Source: Nat Commun. 2023 Aug 21;14:4889. doi: 10.1038/s41467-023-40581-7 (PMC10442403; doi:10.1038/s41467-023-40581-7)
Supplement: Supplementary file 3 — Source Data [file 41467_2023_40581_MOESM3_ESM.zip › Source Data/Source Data Fig.2-h.xlsx]

## Sheet: Sheet1
167.21	0	166.75	0	166.98	0	167.54	488.281	167.64	0	167.64	0	167.64	0
167.31	0	166.85	0	167.08	0	167.64	-1320.4	167.74	0	167.74	0	167.74	0
167.41	0	166.95	0	167.18	0	167.74	-293.629	167.84	0	167.84	0	167.84	0
167.51	0	167.05	0	167.28	0	167.84	-1246.62	167.94	0	167.94	0	167.94	0
167.61	0	167.15	0	167.38	0	167.94	-2951.74	168.04	0	168.04	0	168.04	0
167.71	0	167.25	0	167.48	0	168.04	-1119.34	168.14	0	168.14	0	168.14	0
167.81	0	167.35	72.8299	167.58	0	168.14	-1499.85	168.24	301.015	168.24	0	168.24	591.531
167.91	0	167.45	638.955	167.68	-53.5191	168.24	-1139.11	168.34	440.352	168.34	0	168.34	205.167
168.01	-1373.22	167.55	-1061.31	167.78	801.37	168.34	-481.874	168.44	334.499	168.44	1974.66	168.44	790.82
168.11	-2757.06	167.65	-1549.89	167.88	-140.689	168.44	-1811.67	168.54	410.652	168.54	377.523	168.54	882.858
168.21	-1515.4	167.75	-3410.75	167.98	507.083	168.54	-681.918	168.64	-1015.56	168.64	-949.904	168.64	192.08
168.31	-256.653	167.85	-2895.52	168.08	-585.783	168.64	-1124.37	168.74	-647.963	168.74	-319.134	168.74	461.362
168.41	1137.27	167.95	-1562.66	168.18	-599.168	168.74	-1339.48	168.84	-960.613	168.84	1119.47	168.84	-825.018
168.51	1279.05	168.05	-2697.12	168.28	-242.95	168.84	-890.623	168.94	258.444	168.94	1274.66	168.94	-1355.98
168.61	450.85	168.15	-359.346	168.38	-238.922	168.94	-1661.92	169.04	1047.62	169.04	-1228.79	169.04	-513.289
168.71	612.948	168.25	-3310.35	168.48	283.67	169.04	375.939	169.14	-812.032	169.14	-11.5473	169.14	-250.923
168.81	-982.132	168.35	-2664.07	168.58	-174.956	169.14	409.332	169.24	-1001.7	169.24	395.506	169.24	-515.221
168.91	-1831.61	168.45	-257.816	168.68	-1589.6	169.24	-2145.06	169.34	582.886	169.34	720.02	169.34	-394.661
169.01	-3072.2	168.55	-778.255	168.78	-1438.16	169.34	-1689.96	169.44	-226.871	169.44	-945.592	169.44	-766.075
169.11	-2327.11	168.65	-1961.71	168.88	-1019.89	169.44	-1942.05	169.54	-640.927	169.54	-649.285	169.54	-134.601
169.21	-1359.36	168.75	-2472.89	168.98	-930.491	169.54	-1507.31	169.64	465.057	169.64	-146.504	169.64	-373.963
169.31	1552.34	168.85	-4113.02	169.08	595.164	169.64	-331.157	169.74	647.769	169.74	1044.37	169.74	-348.932
169.41	1121.54	168.95	-2497.83	169.18	967.968	169.74	-531.794	169.84	-336.133	169.84	645.659	169.84	1131.24
169.51	671.06	169.05	-2657.61	169.28	82.1891	169.84	-424.828	169.94	-1275.62	169.94	975.015	169.94	608.487
169.61	-983.901	169.15	-2838.63	169.38	-2267.5	169.94	-519.922	170.04	-990.258	170.04	631.927	170.04	-304.617
169.71	-1689.99	169.25	-2449.88	169.48	-2094.96	170.04	-1120.18	170.14	-791.211	170.14	200.037	170.14	645.74
169.81	-3123.41	169.35	-1824.03	169.58	-1565.48	170.14	-748.792	170.24	-1025.93	170.24	-82.1998	170.24	-814.223
169.91	-2937.31	169.45	-2516.31	169.68	-1098.41	170.24	-256.719	170.34	-2085.05	170.34	172.963	170.34	-1941.35
170.01	-2086.49	169.55	-1918.14	169.78	178.581	170.34	-1167.47	170.44	-1103.73	170.44	1317.35	170.44	-1386.09
170.11	231.352	169.65	-638.436	169.88	473.2	170.44	304.792	170.54	-516.544	170.54	1822.72	170.54	-1219.5
170.21	1012.16	169.75	-1932.46	169.98	805.568	170.54	244.672	170.64	-89.0719	170.64	1133.22	170.64	-379.623
170.31	1923.54	169.85	-1228.49	170.08	-781.418	170.64	-44.0932	170.74	-152.489	170.74	72.6444	170.74	275.727
170.41	2589.12	169.95	-2119.01	170.18	-472.588	170.74	735.959	170.84	-519.575	170.84	1040.42	170.84	-467.952
170.51	2023.26	170.05	-2319.65	170.28	1386.87	170.84	296.686	170.94	-79.934	170.94	2313.2	170.94	338.602
170.61	774.293	170.15	-617.58	170.38	518.849	170.94	223.417	171.04	-226.515	171.04	1490.04	171.04	-976.385
170.71	-895.563	170.25	-2085.03	170.48	474.51	171.04	-992.938	171.14	-326.104	171.14	448.951	171.14	-1581.33
170.81	-1429.37	170.35	-2282.18	170.58	553.35	171.14	-287.444	171.24	-634.674	171.24	-134.836	171.24	-51.245
170.91	-1674.28	170.45	-1811.24	170.68	643.039	171.24	-446.899	171.34	-843.762	171.34	122.89	171.34	-10.0954
171.01	-132.578	170.55	-2983.47	170.78	-485.21	171.34	128.031	171.44	-261.44	171.44	-328.686	171.44	686.169
171.11	759.118	170.65	-3181.45	170.88	-1467.39	171.44	-848.099	171.54	80.0155	171.54	4.98951	171.54	480.544
171.21	2463.66	170.75	-4362.31	170.98	-352.662	171.54	-1543.41	171.64	-33.0239	171.64	-359.426	171.64	-741.756
171.31	806.175	170.85	-2257.52	171.08	597.318	171.64	-1122.22	171.74	-155.353	171.74	1011.11	171.74	-1250.68
171.41	-1189.34	170.95	288.906	171.18	-551.631	171.74	-821.119	171.84	545.307	171.84	1340.5	171.84	22.6843
171.51	-1646.47	171.05	-2067.66	171.28	34.3919	171.84	-456.958	171.94	280.606	171.94	460.857	171.94	-1058.58
171.61	-1544.19	171.15	-1284.48	171.38	1999.13	171.94	-899.083	172.04	156.266	172.04	-396.644	172.04	966.35
171.71	-1420.49	171.25	-1197.84	171.48	304.329	172.04	95.2696	172.14	-822.935	172.14	-852.402	172.14	-236.021
171.81	387.242	171.35	566.517	171.58	-368.823	172.14	680.93	172.24	-378.941	172.24	261.524	172.24	-1304.98
171.91	1726.97	171.45	341.539	171.68	1834.78	172.24	-1323.07	172.34	-125.909	172.34	733.36	172.34	-986.963
172.01	2769.62	171.55	-3289.22	171.78	1125.53	172.34	-1447.36	172.44	-560.547	172.44	1542.87	172.44	-1210.52
172.11	2766.47	171.65	-3806.15	171.88	-559.683	172.44	249.367	172.54	-893.656	172.54	-124.143	172.54	-61.0363
172.21	4022.42	171.75	-1626.89	171.98	714.368	172.54	79.9673	172.64	707.592	172.64	375.394	172.64	1122.9
172.31	2120.2	171.85	201.529	172.08	1362.64	172.64	1247.19	172.74	1551.5	172.74	515.585	172.74	520.586
172.41	487.688	171.95	-763.389	172.18	449.446	172.74	277.744	172.84	295.996	172.84	1129.02	172.84	648.038
172.51	-845.905	172.05	366.547	172.28	-360.545	172.84	442.205	172.94	-385.574	172.94	2473.02	172.94	1109.96
172.61	-1880.65	172.15	1357.33	172.38	81.8461	172.94	1290.49	173.04	-765.155	173.04	705.36	173.04	-332.879
172.71	449.575	172.25	-1030.37	172.48	-469.299	173.04	1337.86	173.14	-673.647	173.14	408.668	173.14	28.7572
172.81	1276.75	172.35	-568.067	172.58	-820.994	173.14	929.632	173.24	-312.325	173.24	216.816	173.24	-906.838
172.91	3087.7	172.45	-2038.81	172.68	-139.224	173.24	788.731	173.34	-605.545	173.34	946.848	173.34	-1454.64
173.01	1436.04	172.55	-20.0736	172.78	1350.82	173.34	-607.263	173.44	429.021	173.44	1074.39	173.44	-466.584
173.11	1759.76	172.65	384.033	172.88	291.496	173.44	-103.981	173.54	1357.65	173.54	1032.17	173.54	-357.318
173.21	464.488	172.75	-1962.49	172.98	-191.843	173.54	648.771	173.64	265.57	173.64	45.9131	173.64	-124.124
173.31	628.963	172.85	-698.962	173.08	273.219	173.64	52.7267	173.74	-205.564	173.74	828.116	173.74	702.291
173.41	-1091.4	172.95	785.144	173.18	760.23	173.74	74.3834	173.84	-363.248	173.84	502.102	173.84	-1007.47
173.51	673.526	173.05	-255.183	173.28	-182.067	173.84	-577.514	173.94	728.813	173.94	224.938	173.94	-965.754
173.61	1012.5	173.15	924.251	173.38	590.604	173.94	-840.934	174.04	827.649	174.04	1062.21	174.04	-589.724
173.71	1926.73	173.25	-223.233	173.48	1517.64	174.04	-195.443	174.14	1693.94	174.14	229.177	174.14	-1489.59
173.81	3994.99	173.35	-1090.91	173.58	1116.49	174.14	943.591	174.24	1430.97	174.24	509.502	174.24	308.39
173.91	4380.06	173.45	979.027	173.68	1797.4	174.24	745.589	174.34	393.89	174.34	822.411	174.34	-134.349
174.01	4072.18	173.55	-1538.28	173.78	2276.99	174.34	1907.05	174.44	659.794	174.44	1110.93	174.44	-655.758
174.11	1999.17	173.65	3262	173.88	1470.33	174.44	1035.66	174.54	566.432	174.54	2790.99	174.54	82.4923
174.21	2495.49	173.75	3438.1	173.98	1549.79	174.54	1237.2	174.64	698.095	174.64	2271.32	174.64	-523.915
174.31	2512.09	173.85	2422.6	174.08	2567.8	174.64	1641.25	174.74	626.603	174.74	1681.23	174.74	-1059.1
174.41	411.712	173.95	656.279	174.18	3158.38	174.74	1530.63	174.84	1486.18	174.84	1597.65	174.84	56.0296
174.51	610.546	174.05	104.796	174.28	3385.94	174.84	941.493	174.94	853.606	174.94	1243.46	174.94	57.5211
174.61	1771.98	174.15	612.248	174.38	900.992	174.94	-1314.06	175.04	295.2	175.04	1300.86	175.04	-148.619
174.71	2603.26	174.25	506.634	174.48	1354.16	175.04	-1540.16	175.14	-636.746	175.14	177.134	175.14	315.39
174.81	1717.23	174.35	-2042.92	174.58	136.205	175.14	243.122	175.24	81.4573	175.24	909.564	175.24	-1527.16
174.91	1996.43	174.45	-1666.44	174.68	-1000.32	175.24	181.783	175.34	-444.181	175.34	444.994	175.34	-827.256
175.01	1688.38	174.55	-607.084	174.78	336.067	175.34	-1241.66	175.44	-759.009	175.44	1015.77	175.44	-1288.14
175.11	-242.53	174.65	593.306	174.88	1035.34	175.44	189.068	175.54	-1008.98	175.54	326.173	175.54	-1205.41
175.21	-1675.72	174.75	2426.8	174.98	1077.61	175.54	144.488	175.64	328.017	175.64	334.933	175.64	-328.205
175.31	-1041.75	174.85	920.992	175.08	2367.27	175.64	-835.576	175.74	468.84	175.74	868.04	175.74	-1068.05
175.41	1182.08	174.95	257.188	175.18	3765.33	175.74	-961.3	175.84	-678.311	175.84	-74.8962	175.84	-984.769
175.51	1229.23	175.05	-1817.57	175.28	1048.47	175.84	-827.823	175.94	-1287.34	175.94	-131.803	175.94	-232.766
175.61	814.586	175.15	-1005.32	175.38	-561.329	175.94	-726.973	176.04	-305.885	176.04	-1120.69	176.04	-1134.82
175.71	1904.6	175.25	-1335.17	175.48	1388.92	176.04	413.717	176.14	-399.404	176.14	584.422	176.14	-1314.46
175.81	2017.54	175.35	355.327	175.58	1097.9	176.14	-170.976	176.24	826.209	176.24	326.175	176.24	-658.108
175.91	2390.49	175.45	1607.96	175.68	1391.83	176.24	523.43	176.34	1114.95	176.34	-172.243	176.34	-800.679
176.01	1590.74	175.55	2068.54	175.78	2629.27	176.34	-8.74213	176.44	637.733	176.44	1542.75	176.44	225.037
176.11	295.653	175.65	3437.67	175.88	2832.42	176.44	755.412	176.54	651.976	176.54	1771.63	176.54	178.152
176.21	1979.32	175.75	1613.24	175.98	3314.75	176.54	2032.84	176.64	596.046	176.64	2321.15	176.64	-169.609
176.31	3385.95	175.85	2726.31	176.08	2617.03	176.64	1815.85	176.74	495.243	176.74	624.012	176.74	786.349
176.41	4308.34	175.95	3707.42	176.18	4564.34	176.74	2301.98	176.84	-96.319	176.84	502.961	176.84	145.445
176.51	4419.8	176.05	1819.94	176.28	3997.58	176.84	1327.35	176.94	544.811	176.94	1954.81	176.94	-365.583
176.61	4856.41	176.15	1559.56	176.38	1589.39	176.94	215.229	177.04	202.718	177.04	1457.06	177.04	-255.429
176.71	4299.33	176.25	-178.833	176.48	884.971	177.04	-490.395	177.14	38.4548	177.14	-315.33	177.14	-1242.97
176.81	722.188	176.35	-163.812	176.58	2334.82	177.14	-345.929	177.24	-182.129	177.24	-1738.22	177.24	-1587.59
176.91	-186.786	176.45	2506.89	176.68	1425.54	177.24	-1181.17	177.34	-728.236	177.34	-731.55	177.34	-1036.53
177.01	-837.201	176.55	1744.24	176.78	1033.12	177.34	83.2856	177.44	-560.952	177.44	416.524	177.44	-1451.59
177.11	491.171	176.65	2205.05	176.88	1143.35	177.44	-84.8654	177.54	-819.728	177.54	881.169	177.54	-905.027
177.21	1208.16	176.75	2777.81	176.98	2204.63	177.54	-989.874	177.64	-571.467	177.64	25.0877	177.64	-160.775
177.31	2599.99	176.85	1289.81	177.08	1684.96	177.64	-645.603	177.74	32.3298	177.74	563.187	177.74	-849.135
177.41	3810.62	176.95	2246.96	177.18	1435.34	177.74	585.888	177.84	511.611	177.84	692.82	177.84	95.8414
177.51	2917.77	177.05	1488.96	177.28	3267.68	177.84	743.671	177.94	-348.41	177.94	-335.47	177.94	-478.636
177.61	3051.78	177.15	235.931	177.38	2979.4	177.94	-553.414	178.04	-2096.9	178.04	-1027.21	178.04	-266.758
177.71	1532.98	177.25	828.85	177.48	858.018	178.04	-1380.89	178.14	-991.385	178.14	-536.375	178.14	-321.013
177.81	798.224	177.35	578.076	177.58	593.391	178.14	-1007.99	178.24	-425.441	178.24	508.896	178.24	-1883.75
177.91	534.399	177.45	1370.18	177.68	622.65	178.24	-492.718	178.34	-317.488	178.34	-562.568	178.34	-2334.83
178.01	790.474	177.55	2786.17	177.78	1491.36	178.34	246.089	178.44	-1761.95	178.44	-1838.9	178.44	-1085.97
178.11	1394.03	177.65	1720.14	177.88	1204.8	178.44	910.948	178.54	-842.499	178.54	-1182.41	178.54	-1359.74
178.21	1290.8	177.75	2867.32	177.98	3960.38	178.54	515.224	178.64	52.6001	178.64	768.732	178.64	-224.386
178.31	3109.94	177.85	1580.48	178.08	3992.43	178.64	49.9675	178.74	730.988	178.74	1384.46	178.74	-3.54572
178.41	3130.04	177.95	593.743	178.18	2007.97	178.74	-358.058	178.84	-315.698	178.84	816.846	178.84	-930.862
178.51	3521.64	178.05	2047.47	178.28	2134.09	178.84	234.357	178.94	-1507.21	178.94	132.913	178.94	219.99
178.61	2715.73	178.15	796.547	178.38	1814.63	178.94	554.274	179.04	-1305.94	179.04	-312.615	179.04	-995.839
178.71	804.23	178.25	765.178	178.48	1065.8	179.04	447.319	179.14	-378.46	179.14	-833.344	179.14	-1457.5
178.81	2402.62	178.35	2130.08	178.58	1557.86	179.14	604.066	179.24	-782.791	179.24	-527.066	179.24	-830.525
178.91	738.011	178.45	1975.96	178.68	2333.05	179.24	-300.452	179.34	-603.532	179.34	-997.532	179.34	-970.89
179.01	218.2	178.55	1352.37	178.78	1452.43	179.34	-703.933	179.44	340.562	179.44	230.678	179.44	-1295.47
179.11	2921.37	178.65	3484.98	178.88	1048.82	179.44	-111.369	179.54	711.765	179.54	266.876	179.54	-706.872
179.21	4272.91	178.75	3448.77	178.98	1076.02	179.54	-99.8569	179.64	316.45	179.64	-582.313	179.64	-1869.31
179.31	3505.38	178.85	1725.21	179.08	1298.87	179.64	-680.989	179.74	-731.17	179.74	323.634	179.74	-886.635
179.41	3751.55	178.95	3356.68	179.18	1081.4	179.74	-966.386	179.84	-970.631	179.84	175.878	179.84	-1174.89
179.51	1840.54	179.05	2065.11	179.28	1039.75	179.84	-335.662	179.94	-186.318	179.94	-384.857	179.94	-1007.61
179.61	2488.8	179.15	1938.96	179.38	2142.08	179.94	-656.948	180.04	-981.744	180.04	-1612.8	180.04	-305.014
179.71	1978.08	179.25	3993.12	179.48	3392.15	180.04	461.527	180.14	-405.471	180.14	-351.688	180.14	-1171.04
179.81	1535.98	179.35	3619.64	179.58	2975.68	180.14	1619.84	180.24	405.583	180.24	473.323	180.24	-1344
179.91	1834.58	179.45	5187.36	179.68	3253.42	180.24	1006.7	180.34	905.177	180.34	1869.38	180.34	464.083
180.01	2879.6	179.55	6476.57	179.78	3739.34	180.34	702.888	180.44	1018.04	180.44	1377.21	180.44	125.207
180.11	5136.14	179.65	3707.69	179.88	2463.92	180.44	1735.16	180.54	725.16	180.54	2456.83	180.54	-183.588
180.21	5962.35	179.75	5239.4	179.98	2466.08	180.54	1125.65	180.64	353.429	180.64	2741.18	180.64	544.781
180.31	4540.69	179.85	3340.35	180.08	3648.59	180.64	1145.01	180.74	224.662	180.74	2196.9	180.74	-483.145
180.41	3796.89	179.95	4129.51	180.18	4089.01	180.74	39.2012	180.84	558.174	180.84	1503.73	180.84	135.121
180.51	557.663	180.05	4426.81	180.28	3572.64	180.84	850.604	180.94	747.246	180.94	764.485	180.94	92.2001
180.61	-1500.98	180.15	1657.29	180.38	2149.15	180.94	-3.78169	181.04	-1312.75	181.04	656.924	181.04	-1127.14
180.71	-1087.88	180.25	2596.4	180.48	1258.48	181.04	-1387.25	181.14	-774.155	181.14	-846.135	181.14	-1193.93
180.81	-191.695	180.35	3537.42	180.58	-855.086	181.14	-525.547	181.24	-617.949	181.24	-708.752	181.24	-1727.9
180.91	916.032	180.45	963.2	180.68	-898.818	181.24	-183.747	181.34	-6.01081	181.34	-694.834	181.34	-2097.21
181.01	2273.13	180.55	3038.09	180.78	996.425	181.34	396.95	181.44	-1170.5	181.44	-15.5879	181.44	-487.913
181.11	4477.06	180.65	2754.68	180.88	2599.9	181.44	251.733	181.54	-1305.47	181.54	-179.694	181.54	-676.737
181.21	2690.03	180.75	3725.98	180.98	4026.85	181.54	1039.81	181.64	82.7968	181.64	249.939	181.64	-171.793
181.31	3745.11	180.85	5529.4	181.08	4316.35	181.64	321.539	181.74	316.79	181.74	2286.86	181.74	186.77
181.41	1920.46	180.95	3505.76	181.18	4788.88	181.74	644.082	181.84	270.994	181.84	1502.41	181.84	-747.662
181.51	856.778	181.05	6394.32	181.28	2919.92	181.84	859.6	181.94	561.285	181.94	819.064	181.94	-544.678
181.61	1018.06	181.15	4170.34	181.38	2031.74	181.94	1266.34	182.04	657.669	182.04	-279.85	182.04	509.239
181.71	753.49	181.25	2709.48	181.48	2145.48	182.04	462.242	182.14	-179.727	182.14	774.097	182.14	-804.303
181.81	2526.67	181.35	2609.79	181.58	1697.99	182.14	143.519	182.24	-1362.98	182.24	963.797	182.24	-198.173
181.91	3368.75	181.45	3620.18	181.68	1852.23	182.24	153.591	182.34	-1496.6	182.34	-719.819	182.34	-1268.85
182.01	3906.96	181.55	3651.77	181.78	3241.04	182.34	784.424	182.44	-774.315	182.44	-1112.55	182.44	-769.257
182.11	2364.61	181.65	2171.28	181.88	2397.3	182.44	1647.83	182.54	-1185.81	182.54	-748.618	182.54	302.525
182.21	733.81	181.75	2425.17	181.98	1821.3	182.54	2210.82	182.64	-745.19	182.64	472.637	182.64	-928.013
182.31	910.621	181.85	2866.44	182.08	1535.82	182.64	908.872	182.74	-75.9627	182.74	746.818	182.74	-313.903
182.41	19.7805	181.95	5817.76	182.18	1820.15	182.74	9.01441	182.84	25.9917	182.84	629.67	182.84	389.564
182.51	-741.721	182.05	3620.6	182.28	2531.24	182.84	702.871	182.94	-348.517	182.94	1104.14	182.94	-1005.15
182.61	485.316	182.15	4500.91	182.38	1928.26	182.94	989.53	183.04	-581.903	183.04	1135.73	183.04	-693.353
182.71	1900.55	182.25	5244.61	182.48	2985.61	183.04	668.472	183.14	-495.609	183.14	218.413	183.14	-555.247
182.81	2008.46	182.35	2791.26	182.58	1939.1	183.14	-389.781	183.24	-411.773	183.24	-864.733	183.24	-975.799
182.91	1124.85	182.45	1236.64	182.68	548.242	183.24	-1025.92	183.34	402.532	183.34	252.279	183.34	-173.952
183.01	951.61	182.55	1781.81	182.78	711.238	183.34	-1269.28	183.44	110.685	183.44	711.914	183.44	-591.959
183.11	-1877.67	182.65	1893.44	182.88	-4.24916	183.44	-703.199	183.54	-777.43	183.54	-390.362	183.54	-1812.98
183.21	-1328.03	182.75	2624.1	182.98	810.596	183.54	222.467	183.64	-690.807	183.64	-945.638	183.64	-987.837
183.31	-2663.61	182.85	3477.41	183.08	1403.41	183.64	492.501	183.74	-616.893	183.74	-1046.23	183.74	-896.46
183.41	-1022.58	182.95	3456.95	183.18	2668.14	183.74	73.2429	183.84	-429.991	183.84	779.427	183.84	-145.219
183.51	1971.41	183.05	6205.34	183.28	3861.02	183.84	441.78	183.94	755.255	183.94	1568.2	183.94	258.329
183.61	1530.68	183.15	4022.17	183.38	2390.45	183.94	950.218	184.04	762.029	184.04	-426.588	184.04	-733.487
183.71	1609.14	183.25	3344.19	183.48	493.231	184.04	1480.74	184.14	554.885	184.14	-437.937	184.14	335.783
183.81	2624.68	183.35	3545.18	183.58	1095.36	184.14	1275.93	184.24	370.807	184.24	99.1396	184.24	479.848
183.91	2548.48	183.45	4184.24	183.68	551.483	184.24	1066.47	184.34	-151.078	184.34	851.853	184.34	-404.568
184.01	74.4914	183.55	3908.14	183.78	660.68	184.34	-41.9413	184.44	-972.542	184.44	-444.647	184.44	-18.5044
184.11	-2022.09	183.65	2650.63	183.88	2166.44	184.44	-712.046	184.54	-776.984	184.54	-780.211	184.54	-317.926
184.21	-3475.41	183.75	1505.1	183.98	1954.71	184.54	-1490.97	184.64	-1061.2	184.64	-1205.87	184.64	-1194.44
184.31	-3287.11	183.85	3158.68	184.08	250.839	184.64	-1759.96	184.74	-1304.96	184.74	-492.331	184.74	-1240.38
184.41	-2607.99	183.95	2449.99	184.18	359.079	184.74	-840.282	184.84	-907.585	184.84	-653.251	184.84	-1712.92
184.51	-755.074	184.05	1783.16	184.28	639.659	184.84	-904.331	184.94	-290.831	184.94	-870.897	184.94	-909.561
184.61	-476.06	184.15	2354.35	184.38	235.841	184.94	-323.777	185.04	-301.294	185.04	-40.8006	185.04	-130.389
184.71	1211.66	184.25	850.502	184.48	-793.237	185.04	-723.446	185.14	-478.269	185.14	-440.032	185.14	-2071.94
184.81	-1051.28	184.35	1505.29	184.58	-440.762	185.14	-751.204	185.24	-581.365	185.24	-1460.27	185.24	-938.214
184.91	-2074.2	184.45	1435.2	184.68	-952.833	185.24	132.542	185.34	-339.227	185.34	-1145.75	185.34	137.598
185.01	-3594.05	184.55	1541.92	184.78	89.7462	185.34	-172.624	185.44	295.206	185.44	-122.075	185.44	-76.4134
185.11	-2894.21	184.65	2239.93	184.88	802.652	185.44	-469.373	185.54	368.185	185.54	-529.12	185.54	637.151
185.21	-2149.59	184.75	3710.48	184.98	1879.13	185.54	-859.732	185.64	745.583	185.64	188.483	185.64	856.153
185.31	-1460.12	184.85	2233.5	185.08	1114.84	185.64	-1219.1	185.74	-207.477	185.74	-623.196	185.74	404.176
185.41	-536.12	184.95	2190.6	185.18	-1909.09	185.74	-1756.74	185.84	-372.521	185.84	473.104	185.84	376.259
185.51	269.357	185.05	2089.54	185.28	-434.989	185.84	-1234.63	185.94	-736.941	185.94	622.994	185.94	-18.3844
185.61	305.295	185.15	787.995	185.38	588.695	185.94	-766.221	186.04	-514.605	186.04	-374.209	186.04	429.444
185.71	-763.069	185.25	788.162	185.48	-94.4774	186.04	8.91583	186.14	-466.765	186.14	137.242	186.14	1326.58
185.81	-2138.8	185.35	414.922	185.58	-469.11	186.14	-794.7	186.24	25.7145	186.24	-272.909	186.24	156.268
185.91	-3067.9	185.45	622.708	185.68	857.944	186.24	-1953.7	186.34	761.071	186.34	-100.784	186.34	314.418
186.01	-2557.85	185.55	2865.83	185.78	449.173	186.34	-1555.94	186.44	806.881	186.44	844.243	186.44	660.438
186.11	-3609.43	185.65	304.103	185.88	-361.206	186.44	-668.44	186.54	508.635	186.54	1713.78	186.54	865.384
186.21	-2957.83	185.75	1351.51	185.98	-1333.34	186.54	-212.665	186.64	-595.928	186.64	965.174	186.64	210.685
186.31	-1761.43	185.85	1792.11	186.08	-1312.2	186.64	-727.979	186.74	-1619.31	186.74	817.511	186.74	-1.16071
186.41	-1349.46	185.95	-362.663	186.18	-388.061	186.74	-1351.39	186.84	-1489.84	186.84	371.915	186.84	328.584
186.51	-1698.57	186.05	1412.22	186.28	-698.206	186.84	-437.278	186.94	-1032.04	186.94	1639.69	186.94	2177.89
186.61	-2663.51	186.15	310.234	186.38	1708.41	186.94	-454.657	187.04	531.721	187.04	1308	187.04	1588.44
186.71	-3980.56	186.25	-1186.98	186.48	861.793	187.04	-891.539	187.14	624.428	187.14	415.816	187.14	2065.51
186.81	-2472.4	186.35	944.877	186.58	-1235.36	187.14	-447.769	187.24	1324.78	187.24	841.222	187.24	4024.74
186.91	-3157.37	186.45	-1812.38	186.68	-602.712	187.24	757.901	187.34	2208.63	187.34	1379.93	187.34	3484.81
187.01	-2477.84	186.55	463.975	186.78	-325.927	187.34	295.8	187.44	1921.95	187.44	3374.47	187.44	4109.54
187.11	-2454.99	186.65	995.096	186.88	-1081.84	187.44	242.783	187.54	1693.49	187.54	3250.16	187.54	4487.65
187.21	-310.396	186.75	-1579.93	186.98	386.726	187.54	383.378	187.64	2055.19	187.64	3797.81	187.64	4737.95
187.31	369.375	186.85	576.776	187.08	1553.04	187.64	973.225	187.74	1664.63	187.74	3705.39	187.74	5457.16
187.41	578.424	186.95	1274.02	187.18	2505.81	187.74	2007.59	187.84	3350.92	187.84	4878.42	187.84	7192.99
187.51	-1141.59	187.05	662.827	187.28	468.09	187.84	2436.5	187.94	3999.11	187.94	4845.31	187.94	7353.45
187.61	-1165.94	187.15	-273.177	187.38	-140.699	187.94	3789.84	188.04	4496	188.04	6008.05	188.04	9212.31
187.71	-2759.98	187.25	-1677.8	187.48	-470.737	188.04	3682.58	188.14	4994.28	188.14	7781.09	188.14	10019.1
187.81	-3703.15	187.35	-1288.04	187.58	-180.996	188.14	3668.65	188.24	6094.83	188.24	9085.31	188.24	11280
187.91	-1701.81	187.45	453.159	187.68	519.18	188.24	4774.95	188.34	6449.51	188.34	11684.2	188.34	14167.9
188.01	-822.542	187.55	-998.574	187.78	2780.33	188.34	5133.15	188.44	7543.34	188.44	11078.9	188.44	13927.8
188.11	412.265	187.65	1765.33	187.88	2986.32	188.44	5944.13	188.54	8639.05	188.54	14333.4	188.54	16595.5
188.21	2340.11	187.75	2331.51	187.98	2695.61	188.54	6532.64	188.64	10321.7	188.64	15957.9	188.64	19935.6
188.31	2156.58	187.85	2294.44	188.08	2267.02	188.64	7240.92	188.74	11509.1	188.74	17693.5	188.74	21830.4
188.41	1685.92	187.95	2722.65	188.18	3393.87	188.74	8080.09	188.84	13754.4	188.84	18969.3	188.84	23420.1
188.51	2321.08	188.05	4035.14	188.28	5002.83	188.84	10933.8	188.94	15566.7	188.94	21069.5	188.94	25378.3
188.61	1995.03	188.15	3291.96	188.38	5511.87	188.94	13496.6	189.04	17602.9	189.04	23593.1	189.04	27309.7
188.71	3024.15	188.25	4281.59	188.48	8870.25	189.04	14213.7	189.14	20045.5	189.14	25922.8	189.14	30415.6
188.81	4135.83	188.35	5563.02	188.58	9570.13	189.14	16235.8	189.24	21405.1	189.24	29131.3	189.24	32816.8
188.91	7080.78	188.45	4197.61	188.68	8402.36	189.24	16654.1	189.34	23423.2	189.34	28864.6	189.34	34567.3
189.01	9135.9	188.55	8987.96	188.78	9578.63	189.34	17585.2	189.44	24995.2	189.44	31897.6	189.44	36399
189.11	9655.67	188.65	7745.57	188.88	11305.3	189.44	19960.4	189.54	26677.6	189.54	32395.4	189.54	36647.2
189.21	10075.7	188.75	8822.13	188.98	12780.9	189.54	22664	189.64	29243.8	189.64	34065.2	189.64	37044.2
189.31	13468.5	188.85	12607.1	189.08	15832.2	189.64	24388.3	189.74	30985.7	189.74	33731.8	189.74	37324.7
189.41	13483.2	188.95	11778.9	189.18	18166.2	189.74	26252.9	189.84	31954.4	189.84	35201.6	189.84	37103.2
189.51	14751	189.05	13531.2	189.28	20998.8	189.84	28667.8	189.94	32277.6	189.94	35989.3	189.94	37804.4
189.61	17829.1	189.15	16901.8	189.38	22514.2	189.94	30880.6	190.04	32882.3	190.04	34400	190.04	37650.9
189.71	18997.3	189.25	17157	189.48	22917.8	190.04	31469	190.14	33306.4	190.14	33075.8	190.14	35191.4
189.81	23384.1	189.35	21343.6	189.58	25954	190.14	30873.8	190.24	32960.4	190.24	31864.8	190.24	34547.9
189.91	26784.7	189.45	21532.5	189.68	26551.8	190.24	31985.4	190.34	33852	190.34	32275.5	190.34	33940.2
190.01	28664.8	189.55	23131.8	189.78	28291.4	190.34	31391.2	190.44	32555.8	190.44	31106.8	190.44	31952.8
190.11	29059.6	189.65	26155	189.88	30036.6	190.44	29761.5	190.54	31127.6	190.54	30158.8	190.54	32162.8
190.21	27882.4	189.75	27616.4	189.98	30925.4	190.54	29556.9	190.64	30295.5	190.64	29648.9	190.64	31418
190.31	26592.9	189.85	27086.6	190.08	30344.2	190.64	29221.5	190.74	28993.9	190.74	29593.6	190.74	30788.9
190.41	26575.7	189.95	27617.2	190.18	31686	190.74	27048.1	190.84	27891.6	190.84	28050.6	190.84	30244.4
190.51	24791.6	190.05	27269.8	190.28	30207.6	190.84	25386.2	190.94	28120.1	190.94	27820.2	190.94	29941.8
190.61	24348.9	190.15	26246.2	190.38	28945.6	190.94	25188.9	191.04	27610.7	191.04	27744.7	191.04	30185.4
190.71	25241.1	190.25	28453.5	190.48	27128.2	191.04	25148.3	191.14	28926.8	191.14	29787.1	191.14	29788.9
190.81	25171	190.35	27556.5	190.58	26202.9	191.14	26005.6	191.24	28280.1	191.24	28733	191.24	29522.4
190.91	25259.7	190.45	27921.8	190.68	24802.7	191.24	26879.1	191.34	28365.8	191.34	27772.3	191.34	31280.4
191.01	23588.8	190.55	25733.2	190.78	23706.2	191.34	27349.6	191.44	26764.7	191.44	28695.1	191.44	31052.9
191.11	21803.1	190.65	22501.6	190.88	24008.9	191.44	25963	191.54	26525.8	191.54	28919.7	191.54	30817.5
191.21	22305.1	190.75	22017.1	190.98	24582.4	191.54	24398.8	191.64	27064.3	191.64	30969.6	191.64	31823
191.31	20975.2	190.85	22285.7	191.08	23705.8	191.64	24326.5	191.74	27885.1	191.74	30283.6	191.74	31639.6
191.41	19334.1	190.95	20278.2	191.18	22816.3	191.74	24769.9	191.84	28222.2	191.84	30663.9	191.84	31655.5
191.51	20619.2	191.05	20516.8	191.28	22826.7	191.84	25934	191.94	28720.8	191.94	30673.5	191.94	32202.5
191.61	20368.1	191.15	18893.1	191.38	22293.5	191.94	25513.4	192.04	28183.8	192.04	30886.6	192.04	31908.1
191.71	20641.9	191.25	19762.6	191.48	21630.9	192.04	25428.1	192.14	28891.2	192.14	31498	192.14	33410
191.81	21562	191.35	20250	191.58	22607.8	192.14	25435.9	192.24	29301.2	192.24	32361	192.24	34255
191.91	19534	191.45	18138.2	191.68	22948.6	192.24	26849.7	192.34	28120.1	192.34	31434.3	192.34	33579.4
192.01	19830.1	191.55	20420.5	191.78	21694.4	192.34	26215.9	192.44	28719.3	192.44	30710.7	192.44	34095.5
192.11	18684.5	191.65	19722.8	191.88	22040.1	192.44	26642.7	192.54	29882.1	192.54	32271.8	192.54	33508.1
192.21	17007	191.75	16043.5	191.98	22943.2	192.54	28081.4	192.64	30375.6	192.64	32640.4	192.64	34540.8
192.31	19520.5	191.85	16809.9	192.08	23856	192.64	27220.1	192.74	30553.9	192.74	33235.7	192.74	35623.1
192.41	20511.6	191.95	16418.4	192.18	22515.7	192.74	27224.6	192.84	31609.5	192.84	32055.4	192.84	35169.1
192.51	20364.5	192.05	18573	192.28	22261.9	192.84	27316.8	192.94	30829.8	192.94	32491.1	192.94	35353.3
192.61	22113.1	192.15	19487.9	192.38	22993.3	192.94	28254.3	193.04	31093.8	193.04	33145	193.04	36375.2
192.71	22365.2	192.25	17114.1	192.48	21823.3	193.04	27389.6	193.14	31267.3	193.14	32975.9	193.14	35786.2
192.81	21611	192.35	19695.1	192.58	22579.3	193.14	26641.8	193.24	31711.6	193.24	33699.5	193.24	36728.3
192.91	22495.1	192.45	19389.4	192.68	23612.7	193.24	28140.8	193.34	32964.4	193.34	34562.7	193.34	37794.4
193.01	20957.2	192.55	17274.2	192.78	24522	193.34	28401.3	193.44	34049.2	193.44	36436.3	193.44	37817.7
193.11	22018.7	192.65	18685.2	192.88	24751.2	193.44	28950.1	193.54	34781.1	193.54	36055.4	193.54	38998
193.21	20406.4	192.75	20164.9	192.98	25314.9	193.54	30045.6	193.64	34883.9	193.64	36748.4	193.64	38946.9
193.31	22008.5	192.85	18829.2	193.08	24449.5	193.64	31180	193.74	35494.1	193.74	37510.9	193.74	39053.5
193.41	25879.5	192.95	19440.2	193.18	24485.5	193.74	30968	193.84	34852.3	193.84	39684.5	193.84	40395.6
193.51	26325.4	193.05	19437.2	193.28	24864.2	193.84	30318.6	193.94	36118.3	193.94	39565.5	193.94	40067.2
193.61	26601.5	193.15	23137.9	193.38	25322.5	193.94	31496.1	194.04	36938	194.04	38294.5	194.04	40844.1
193.71	26956.1	193.25	22705.9	193.48	26235.8	194.04	32640.8	194.14	37988.2	194.14	38579	194.14	41641.8
193.81	25509.5	193.35	20512.3	193.58	25422.5	194.14	33311.2	194.24	39404.3	194.24	39611.2	194.24	41705.7
193.91	24481.2	193.45	19562	193.68	27241.9	194.24	34413.5	194.34	39047.6	194.34	41754.8	194.34	43382.5
194.01	25446.8	193.55	21698.7	193.78	28940	194.34	35081.5	194.44	38074	194.44	41885.8	194.44	43952.7
194.11	26319	193.65	22269.7	193.88	28726.2	194.44	35333.9	194.54	39836	194.54	42299.3	194.54	43245.3
194.21	27430.9	193.75	22904.3	193.98	28928.7	194.54	35237.1	194.64	40157.4	194.64	42524.2	194.64	43914.8
194.31	29151	193.85	22375.3	194.08	30367.5	194.64	35003.8	194.74	39518.4	194.74	43041.3	194.74	44231.3
194.41	30267.8	193.95	23711.6	194.18	29491.4	194.74	34624.9	194.84	39087.7	194.84	42099.5	194.84	43652.7
194.51	31250.4	194.05	25093.9	194.28	30189.7	194.84	35800	194.94	39917.1	194.94	42352.7	194.94	44128.9
194.61	31272.2	194.15	24997.6	194.38	30180.8	194.94	36972	195.04	41175.3	195.04	43002.2	195.04	43767.6
194.71	30790.4	194.25	26459.6	194.48	32807.3	195.04	36570.7	195.14	41592.9	195.14	44092.8	195.14	43347.5
194.81	30911.5	194.35	27309.6	194.58	33474.7	195.14	36773.1	195.24	40924.3	195.24	42994.7	195.24	44142.7
194.91	28267.2	194.45	26142.4	194.68	33155	195.24	36991.2	195.34	40968.1	195.34	42621.4	195.34	43472.3
195.01	30267.6	194.55	24885.8	194.78	32384.7	195.34	37771.6	195.44	40305.6	195.44	44088.5	195.44	44457.2
195.11	31950.2	194.65	27369.3	194.88	32805.7	195.44	37565.7	195.54	41172.6	195.54	43905.7	195.54	44198.3
195.21	33303.2	194.75	25755.2	194.98	32176.3	195.54	37535.6	195.64	41201.3	195.64	42714.7	195.64	44722.3
195.31	33294.8	194.85	26539.8	195.08	32374.8	195.64	37324.5	195.74	40357.4	195.74	41999.7	195.74	45054.4
195.41	34867.1	194.95	26744.2	195.18	34233.9	195.74	35587.3	195.84	40518.2	195.84	41965.9	195.84	44341.5
195.51	33890.7	195.05	27322.1	195.28	34063.3	195.84	36445.1	195.94	40048.3	195.94	41860.3	195.94	43657.4
195.61	31441.2	195.15	28751.3	195.38	33428.4	195.94	37802.4	196.04	40418.4	196.04	42370.2	196.04	44154.4
195.71	30216.6	195.25	27190.1	195.48	33327.1	196.04	38864.7	196.14	42535.3	196.14	41500.9	196.14	43954.1
195.81	31085.6	195.35	27091.7	195.58	33287.8	196.14	40238.9	196.24	42653.2	196.24	43587.3	196.24	44612.2
195.91	32247.9	195.45	29053.8	195.68	33252.6	196.24	39204.8	196.34	44073.3	196.34	43842.8	196.34	45182.8
196.01	34338.8	195.55	28193.5	195.78	33317.8	196.34	38382.7	196.44	43507.4	196.44	44809	196.44	44434.2
196.11	34586.1	195.65	28614.1	195.88	33926.5	196.44	38519.5	196.54	43461.7	196.54	43995	196.54	45246.9
196.21	36270.3	195.75	29090.2	195.98	35016.6	196.54	37293.3	196.64	43203.2	196.64	44087.8	196.64	45053.5
196.31	34215.1	195.85	27553.6	196.08	34252.6	196.64	38878.3	196.74	42890.9	196.74	44811	196.74	44697.7
196.41	34186.4	195.95	31737.1	196.18	34900.6	196.74	39166.4	196.84	41879.4	196.84	45409.1	196.84	45557.1
196.51	34390.2	196.05	29543.4	196.28	35383.4	196.84	38418.8	196.94	40379.5	196.94	46712.2	196.94	45507.6
196.61	33635.9	196.15	27889.8	196.38	34383.2	196.94	38977.4	197.04	42764	197.04	46192.2	197.04	45936.7
196.71	34467.1	196.25	29842.6	196.48	34167.5	197.04	39294.1	197.14	43967.3	197.14	46700.5	197.14	47640.1
196.81	33867.6	196.35	28758.9	196.58	36783.8	197.14	40456.5	197.24	44201.3	197.24	46392.1	197.24	46384.4
196.91	36169.7	196.45	29219.1	196.68	35960.7	197.24	41564.2	197.34	44199.6	197.34	47617.6	197.34	47144.9
197.01	36954.7	196.55	28817	196.78	35919	197.34	41917.9	197.44	44533.5	197.44	47952.9	197.44	47667.5
197.11	38395	196.65	28790	196.88	37486	197.44	41874.4	197.54	44438.7	197.54	47157.9	197.54	47810.8
197.21	38154.9	196.75	29599.9	196.98	38112.7	197.54	42615.5	197.64	45412.7	197.64	46975.7	197.64	47597
197.31	37783.7	196.85	30799	197.08	37687.7	197.64	42482.7	197.74	44680.9	197.74	46746.1	197.74	48013.6
197.41	35747.3	196.95	31758.7	197.18	36169	197.74	42607.4	197.84	45522.2	197.84	47123.3	197.84	46435.6
197.51	35350.7	197.05	32304.2	197.28	37708.3	197.84	41934.7	197.94	45595.9	197.94	47264.3	197.94	46368.5
197.61	36128	197.15	30634.2	197.38	38245.2	197.94	40701.3	198.04	45683.6	198.04	48356	198.04	46139.2
197.71	35265.6	197.25	29828.9	197.48	38608.8	198.04	41222	198.14	45274.2	198.14	46693.7	198.14	46669.9
197.81	37935.2	197.35	29650.6	197.58	38327.3	198.14	41017.5	198.24	45132.6	198.24	45687.4	198.24	47134.2
197.91	38279.9	197.45	29762.3	197.68	38964.7	198.24	42214.9	198.34	44435.4	198.34	44797.6	198.34	46414.6
198.01	40151.9	197.55	31464.3	197.78	39009.6	198.34	42453	198.44	45016.9	198.44	45202.2	198.44	46118.8
198.11	40582.6	197.65	31968.7	197.88	38672.5	198.44	42039.1	198.54	45951	198.54	46752.4	198.54	46070.8
198.21	39542.3	197.75	33906.3	197.98	39511.1	198.54	42102.4	198.64	46954.1	198.64	46666.2	198.64	45161.1
198.31	38158.8	197.85	35052.1	198.08	40064.1	198.64	42190.7	198.74	46067.9	198.74	45940.5	198.74	45958.8
198.41	38300.2	197.95	34428.2	198.18	40525.7	198.74	42407.2	198.84	46837.5	198.84	45732.4	198.84	47088.9
198.51	38157.6	198.05	32631.1	198.28	41179.6	198.84	41957	198.94	47520.6	198.94	47203.6	198.94	46326.7
198.61	37892.4	198.15	32795.6	198.38	40858.4	198.94	42150.4	199.04	46133.9	199.04	47605.7	199.04	46813.4
198.71	38760.8	198.25	33114.2	198.48	38868.1	199.04	42429.5	199.14	46212.2	199.14	47243.8	199.14	46757.1
198.81	39437.4	198.35	32156.5	198.58	38876.1	199.14	41742.4	199.24	45807.8	199.24	45257.5	199.24	46094.4
198.91	41442	198.45	34202.2	198.68	39551.6	199.24	42143.2	199.34	45633.5	199.34	45124.1	199.34	46295.1
199.01	41568.6	198.55	32530.8	198.78	39551.5	199.34	42048.4	199.44	44609.5	199.44	46219.6	199.44	45353.7
199.11	40176.2	198.65	33409.3	198.88	39726.8	199.44	41743.6	199.54	44723.6	199.54	46097.8	199.54	45654.6
199.21	40096.9	198.75	34865.6	198.98	41523.8	199.54	41193.5	199.64	45269.9	199.64	46662.2	199.64	45613.4
199.31	37590.6	198.85	33296.6	199.08	40949.3	199.64	40798.4	199.74	43874	199.74	45650.8	199.74	44734.4
199.41	38382	198.95	33463	199.18	39832.3	199.74	41259.2	199.84	44634.9	199.84	45654	199.84	44841.6
199.51	39375	199.05	34667.3	199.28	38469.6	199.84	41338.3	199.94	44786.4	199.94	45523.5	199.94	44586.3
199.61	40690.4	199.15	34032.6	199.38	39255.2	199.94	42182	200.04	45875	200.04	45214	200.04	44804.8
199.71	41964.6	199.25	34741.8	199.48	39194.1	200.04	43242.2	200.14	45292	200.14	44459.1	200.14	45433.7
199.81	41931.9	199.35	35540.1	199.58	40035.6	200.14	42988.7	200.24	45127.2	200.24	46248.8	200.24	46103
199.91	42740	199.45	35944.6	199.68	41186.1	200.24	43342.3	200.34	45108.1	200.34	45912.3	200.34	44667.6
200.01	42105.6	199.55	37362.5	199.78	41586.5	200.34	42206.9	200.44	45067.1	200.44	47271.4	200.44	45726
200.11	41609.6	199.65	37039.8	199.88	41537.2	200.44	40418.7	200.54	45235.9	200.54	46038.8	200.54	45474.4
200.21	39841.8	199.75	37484.3	199.98	40375.5	200.54	42454.2	200.64	44815.7	200.64	47168.6	200.64	46064.9
200.31	41693.7	199.85	36601.3	200.08	41769.9	200.64	43776.4	200.74	45080.7	200.74	47478.2	200.74	46238.2
200.41	41465.7	199.95	35798.2	200.18	40719.5	200.74	43100	200.84	45416.5	200.84	46588.6	200.84	45757
200.51	42980.5	200.05	35164.4	200.28	40799.9	200.84	42916.3	200.94	45865	200.94	47738.4	200.94	45260
200.61	44382.7	200.15	37748.7	200.38	43472.7	200.94	42759.6	201.04	47171.7	201.04	47259.2	201.04	46307.5
200.71	44308.3	200.25	37650.6	200.48	43550	201.04	43202.9	201.14	46278.7	201.14	48114.2	201.14	46776.1
200.81	42916	200.35	36451.7	200.58	43267.1	201.14	43639.7	201.24	46260	201.24	46632.9	201.24	47173
200.91	44040.9	200.45	38033.4	200.68	42455	201.24	43720.4	201.34	47070.4	201.34	46536.2	201.34	46614.5
201.01	42054.9	200.55	38553.2	200.78	41557.1	201.34	44562.3	201.44	47328.4	201.44	46836.5	201.44	45843.3
201.11	43398.2	200.65	40001.9	200.88	42455.9	201.44	45403.4	201.54	47189.4	201.54	49657.3	201.54	47270.2
201.21	43426.1	200.75	39965.2	200.98	42645.8	201.54	44219.1	201.64	46403.4	201.64	49045.8	201.64	46328.7
201.31	42850.7	200.85	38068.2	201.08	43656.9	201.64	45360.1	201.74	45943.6	201.74	47537	201.74	46399.6
201.41	44920.7	200.95	38811.9	201.18	43422.2	201.74	45779.3	201.84	47122.9	201.84	46214.9	201.84	47153.1
201.51	45408.7	201.05	38063.5	201.28	43681.9	201.84	44303	201.94	47624.1	201.94	46100	201.94	46067.8
201.61	45477.5	201.15	37863.3	201.38	42977.7	201.94	43797.7	202.04	46478	202.04	47452.9	202.04	45435.4
201.71	45088	201.25	39216.7	201.48	43250.4	202.04	43855.4	202.14	46221.9	202.14	46796.6	202.14	45101.3
201.81	44137.1	201.35	38637.6	201.58	42371.8	202.14	44111	202.24	46802.3	202.24	46781.8	202.24	45020.8
201.91	44070.2	201.45	40981.4	201.68	41014.8	202.24	44547.8	202.34	46396.2	202.34	45698.1	202.34	44948.8
202.01	44708.6	201.55	39017.9	201.78	42778	202.34	44771.7	202.44	46040.8	202.44	46443.5	202.44	44697.9
202.11	41733.7	201.65	38704	201.88	42729.3	202.44	45217.9	202.54	46408.1	202.54	46251.7	202.54	43898.2
202.21	45030.4	201.75	42263.3	201.98	44581.9	202.54	45042.2	202.64	46074	202.64	47262.2	202.64	45421.7
202.31	45275.5	201.85	40475	202.08	44453.3	202.64	43406.6	202.74	46662.3	202.74	46346.8	202.74	43663.3
202.41	44643.1	201.95	40432.5	202.18	45703.3	202.74	44548.8	202.84	46769.1	202.84	45965.8	202.84	44288.3
202.51	46243.2	202.05	42236.5	202.28	44999.4	202.84	44795.1	202.94	46032.9	202.94	45383.2	202.94	44458.8
202.61	46100.6	202.15	39302.5	202.38	42500.4	202.94	44156.4	203.04	46262.8	203.04	44081.9	203.04	44074.3
202.71	44677.6	202.25	39754.8	202.48	41840.8	203.04	43510.7	203.14	44367.1	203.14	44310.3	203.14	42813.5
202.81	44040.4	202.35	40585.6	202.58	42621.3	203.14	43128.9	203.24	43512.1	203.24	43746.6	203.24	42273.9
202.91	41908.2	202.45	41016.2	202.68	43352.5	203.24	43312.6	203.34	44325.5	203.34	43787.7	203.34	40790
203.01	41412.5	202.55	42256.5	202.78	44123.4	203.34	43591.2	203.44	44377.1	203.44	43433.9	203.44	41342.2
203.11	43389.1	202.65	41221.9	202.88	44091.3	203.44	42270.9	203.54	44559.1	203.54	42662.7	203.54	41406.5
203.21	43196.1	202.75	40671.1	202.98	44253.4	203.54	43889.8	203.64	43555.8	203.64	42598.1	203.64	40249.4
203.31	44492.5	202.85	39473.5	203.08	43242.1	203.64	44882.7	203.74	43129.4	203.74	42602.3	203.74	40011.9
203.41	45262.5	202.95	41756.9	203.18	42691.3	203.74	43899.4	203.84	42355.3	203.84	42422.5	203.84	38971.6
203.51	43812.2	203.05	39819	203.28	42739	203.84	42884.1	203.94	41177.8	203.94	41458.1	203.94	37685.8
203.61	44120.8	203.15	40905.3	203.38	44088.8	203.94	41444.2	204.04	41734.9	204.04	40330	204.04	37634.2
203.71	42163.1	203.25	40801.3	203.48	43156.1	204.04	42041.3	204.14	41227.5	204.14	39957.7	204.14	38427.5
203.81	40418	203.35	40342.8	203.58	43283.9	204.14	42367.1	204.24	41009.2	204.24	40423.2	204.24	38027.5
203.91	42331.9	203.45	42493.7	203.68	42693.8	204.24	42174.2	204.34	41706.3	204.34	39325.2	204.34	37977.1
204.01	41577.2	203.55	41215.4	203.78	41115.9	204.34	41168.7	204.44	42008.2	204.44	39536.5	204.44	35831.9
204.11	40240	203.65	39192.8	203.88	41100.8	204.44	41193.8	204.54	41112.3	204.54	38976.3	204.54	36721.7
204.21	41197.4	203.75	40950.4	203.98	39609.8	204.54	39892.9	204.64	39777.3	204.64	39510.7	204.64	35933.4
204.31	41334.6	203.85	38339.9	204.08	41073.3	204.64	40452.7	204.74	39264	204.74	38577.2	204.74	35591.5
204.41	41604.2	203.95	39347.3	204.18	39843.8	204.74	40714.9	204.84	38434.3	204.84	36892	204.84	35269.7
204.51	40341.8	204.05	41765.4	204.28	41851.5	204.84	40760.1	204.94	38676.2	204.94	36397	204.94	34440.5
204.61	37410.7	204.15	40695.9	204.38	42729	204.94	40144.9	205.04	39851.3	205.04	37433.3	205.04	33790.6
204.71	36916.1	204.25	40907.7	204.48	39512.2	205.04	39178.6	205.14	38592.7	205.14	37633.1	205.14	34827.4
204.81	36268.4	204.35	38185.7	204.58	39156.4	205.14	38626.8	205.24	38167.2	205.24	36271.4	205.24	33999.7
204.91	37535	204.45	38739.6	204.68	38058.1	205.24	38537.1	205.34	37962.2	205.34	35418.9	205.34	33334.6
205.01	38155	204.55	39626	204.78	38244.4	205.34	39003.6	205.44	36283.4	205.44	35178.5	205.44	33028.5
205.11	38898.6	204.65	37622.7	204.88	37622.3	205.44	37761.6	205.54	36940.6	205.54	36286.9	205.54	31439.1
205.21	38072.3	204.75	37991.7	204.98	37767	205.54	37010.3	205.64	36897.1	205.64	34949.1	205.64	31138.2
205.31	40068.3	204.85	39566.9	205.08	38697.3	205.64	36637.6	205.74	35499.3	205.74	34485.6	205.74	30891
205.41	37045.1	204.95	40193.6	205.18	37644.7	205.74	37282.2	205.84	35536.2	205.84	34684.1	205.84	30575
205.51	36122.3	205.05	39645.6	205.28	37710.9	205.84	38247.9	205.94	36240.4	205.94	34469.9	205.94	31447.4
205.61	34705.5	205.15	39634.7	205.38	37221.1	205.94	37089.1	206.04	35051.5	206.04	33643.4	206.04	30724.2
205.71	32871.3	205.25	39130.1	205.48	34832.8	206.04	35804.7	206.14	34551.1	206.14	32108.4	206.14	29265.5
205.81	33719	205.35	38118	205.58	35145.8	206.14	35256.5	206.24	33897.2	206.24	33516.2	206.24	29249.2
205.91	33288.8	205.45	35610.5	205.68	34775	206.24	34303	206.34	33895.9	206.34	33918.3	206.34	28891.4
206.01	34770.9	205.55	34997.2	205.78	35862.7	206.34	34798.2	206.44	33466.2	206.44	32185.6	206.44	29366
206.11	35906	205.65	36972.4	205.88	35937.2	206.44	34301.4	206.54	34024.1	206.54	29908.3	206.54	29029.3
206.21	34891.3	205.75	37513.8	205.98	34168.9	206.54	33913.3	206.64	32403.8	206.64	30348.7	206.64	28758.5
206.31	32856.2	205.85	36681.7	206.08	32996.2	206.64	34173.5	206.74	32569.5	206.74	31150.3	206.74	28819.1
206.41	31861.5	205.95	34845.9	206.18	31496.9	206.74	32646.2	206.84	32512	206.84	31796.2	206.84	29180.9
206.51	29563.6	206.05	35892.2	206.28	30995.7	206.84	31806.1	206.94	32234.6	206.94	30070.7	206.94	27584.6
206.61	30136.3	206.15	35262.1	206.38	31391.3	206.94	33728.4	207.04	32977.5	207.04	30033.1	207.04	27347
206.71	30849	206.25	36199.7	206.48	33437.4	207.04	33430.9	207.14	32616.3	207.14	30353.9	207.14	27563.8
206.81	31517	206.35	35148.1	206.58	32009.8	207.14	34166.5	207.24	32919.5	207.24	31574.3	207.24	27209.5
206.91	33698.5	206.45	36222.7	206.68	33659.3	207.24	34042.8	207.34	31780.9	207.34	31186.7	207.34	28103.9
207.01	33867	206.55	36432.4	206.78	32480.9	207.34	32804.9	207.44	32001.4	207.44	31060.6	207.44	27124.5
207.11	32378.6	206.65	31859.8	206.88	31411.6	207.44	33225.1	207.54	31746.8	207.54	31291.8	207.54	27842.5
207.21	30843.1	206.75	34001.5	206.98	30166.8	207.54	32649	207.64	31724.4	207.64	30715.4	207.64	28339.1
207.31	29725.7	206.85	34469.5	207.08	31192.5	207.64	32599	207.74	32238	207.74	30417.4	207.74	27379.5
207.41	29312.9	206.95	35025.4	207.18	31501.2	207.74	33044.1	207.84	32208	207.84	30439.5	207.84	27850.2
207.51	29791	207.05	34464.3	207.28	31655.7	207.84	32047.5	207.94	32428	207.94	30587.8	207.94	28380.7
207.61	29902.7	207.15	34952.7	207.38	32388.6	207.94	31847	208.04	31440.5	208.04	31101.7	208.04	28007
207.71	30664.1	207.25	35370.1	207.48	31621.4	208.04	33800.8	208.14	31205.9	208.14	31096.3	208.14	28839.6
207.81	32128.4	207.35	34629.2	207.58	30937.4	208.14	32578.1	208.24	31779.8	208.24	29690.7	208.24	28666.2
207.91	32462.1	207.45	32753.3	207.68	30883.4	208.24	33610.6	208.34	32551	208.34	30017.2	208.34	28187.4
208.01	32334.2	207.55	34264.8	207.78	31841.2	208.34	34442.1	208.44	31900.1	208.44	31026.2	208.44	28764.9
208.11	31050.2	207.65	34145.2	207.88	33389.2	208.44	34291.4	208.54	31620.5	208.54	30805.7	208.54	29113.3
208.21	29290.1	207.75	34334.1	207.98	32773.9	208.54	33699	208.64	31587.4	208.64	31484.2	208.64	29268
208.31	29521.9	207.85	34672	208.08	32446.4	208.64	32573.4	208.74	32533.8	208.74	30457.9	208.74	29783.9
208.41	29480.2	207.95	34136.2	208.18	32332.6	208.74	33041.3	208.84	31911.6	208.84	30307.7	208.84	28318.6
208.51	29667.6	208.05	37921	208.28	30799.1	208.84	34079	208.94	32762.1	208.94	29846.7	208.94	29493
208.61	30269	208.15	35274.8	208.38	30625.4	208.94	34010.5	209.04	31858.3	209.04	30784.3	209.04	29893.6
208.71	31673.2	208.25	33953.3	208.48	31052.6	209.04	34321.8	209.14	32019.3	209.14	31134.9	209.14	30284.4
208.81	32506.5	208.35	32856.9	208.58	32531.9	209.14	33703.3	209.24	32970.5	209.24	30902.3	209.24	29325.2
208.91	32872.6	208.45	32552.4	208.68	31510.4	209.24	34056.8	209.34	33347.8	209.34	31083.4	209.34	29070.2
209.01	30487.3	208.55	33796.4	208.78	33364	209.34	34234.3	209.44	33920.6	209.44	32167.2	209.44	28724.6
209.11	30922.4	208.65	36092.8	208.88	32885.4	209.44	33961.6	209.54	32986.8	209.54	32351.6	209.54	29548.6
209.21	29343.5	208.75	36003.1	208.98	31690	209.54	33119.6	209.64	32558.6	209.64	31234	209.64	28811.8
209.31	28236.5	208.85	36508.6	209.08	31537.7	209.64	33565.8	209.74	32433.8	209.74	30710.2	209.74	29450.1
209.41	29072.3	208.95	35416.8	209.18	30834.9	209.74	33850.3	209.84	32227.2	209.84	31020.6	209.84	29348.7
209.51	29828.6	209.05	33641.1	209.28	31492.4	209.84	33544.6	209.94	31563.1	209.94	31412	209.94	28382.5
209.61	29280.3	209.15	33933.3	209.38	30685.6	209.94	33865.6	210.04	32146.4	210.04	30676.3	210.04	28419
209.71	31867.5	209.25	34307.6	209.48	31031.5	210.04	33089.5	210.14	31851.3	210.14	30149.1	210.14	28314.4
209.81	31803.2	209.35	32901.9	209.58	32581.5	210.14	33837.4	210.24	33153.3	210.24	30055.6	210.24	27789.7
209.91	29890.3	209.45	32566.2	209.68	33542.8	210.24	33573.5	210.34	32314.8	210.34	30409.5	210.34	28098.3
210.01	29905.2	209.55	33173.3	209.78	32073	210.34	32919.6	210.44	33343.6	210.44	31580.2	210.44	28886.1
210.11	28460.1	209.65	34781.1	209.88	32264	210.44	34560.8	210.54	32215	210.54	29900.2	210.54	27873.2
210.21	28703.9	209.75	37522.7	209.98	32583.7	210.54	34698.5	210.64	32037.3	210.64	31670.9	210.64	28810.1
210.31	29638.5	209.85	37900	210.08	32037.4	210.64	33919.2	210.74	32830.9	210.74	31250.7	210.74	28633.8
210.41	32516.4	209.95	35670.2	210.18	32991.8	210.74	33864.2	210.84	33211.7	210.84	31514.4	210.84	29082.8
210.51	33684.5	210.05	36197.4	210.28	34350.4	210.84	34053	210.94	32506.5	210.94	31263	210.94	28374.1
210.61	32928.4	210.15	35667.7	210.38	32609.7	210.94	35101.6	211.04	32168.9	211.04	30865.7	211.04	27780.2
210.71	31158	210.25	37057.2	210.48	32976.6	211.04	35392.5	211.14	32417.7	211.14	30583.8	211.14	28231.5
210.81	32729.9	210.35	36854.4	210.58	33308.3	211.14	34853.7	211.24	32220.7	211.24	29683	211.24	27927.5
210.91	29231.1	210.45	35272	210.68	32668.3	211.24	33827.1	211.34	32545.2	211.34	29296.8	211.34	27996.2
211.01	28157.6	210.55	36091	210.78	31466.8	211.34	33174.6	211.44	32619.4	211.44	29845.3	211.44	27933.3
211.11	28933.9	210.65	35830.3	210.88	31709.1	211.44	33903.6	211.54	32493.8	211.54	31248.8	211.54	27907.2
211.21	29546.8	210.75	37427.8	210.98	33008.3	211.54	32810	211.64	32788.3	211.64	30881.2	211.64	27269.7
211.31	31780.6	210.85	38162.2	211.08	34113.1	211.64	34309.1	211.74	33295	211.74	28712.5	211.74	28181.5
211.41	33161.3	210.95	37585.3	211.18	33031.6	211.74	34744.4	211.84	32182.4	211.84	28228	211.84	28236.8
211.51	32580.7	211.05	36959.6	211.28	33473.6	211.84	34680.9	211.94	32327.7	211.94	29853.6	211.94	28065.2
211.61	33288.8	211.15	35699.2	211.38	33622.9	211.94	34575.7	212.04	31277.4	212.04	30636.3	212.04	28090.9
211.71	30983.1	211.25	34801.4	211.48	32023.9	212.04	33890.2	212.14	31176.2	212.14	30528	212.14	27502.9
211.81	28900.4	211.35	36357.8	211.58	32056.7	212.14	32764.2	212.24	32505.5	212.24	28559.8	212.24	26912.5
211.91	29222.5	211.45	38154.6	211.68	33756.7	212.24	32952.2	212.34	31946.2	212.34	29452.9	212.34	26987.6
212.01	29510.3	211.55	38337.8	211.78	32778.5	212.34	32501	212.44	31109.3	212.44	28987.7	212.44	26995.8
212.11	30161.9	211.65	37202.3	211.88	33637	212.44	32840.8	212.54	31329	212.54	28882.3	212.54	27393.1
212.21	32136.4	211.75	37848.8	211.98	34179.4	212.54	33212.7	212.64	32558.5	212.64	29590.8	212.64	27296.9
212.31	32843.8	211.85	38253.9	212.08	33677.4	212.64	32359.7	212.74	31842.6	212.74	30161.7	212.74	27292.8
212.41	32257.7	211.95	38302	212.18	33192.9	212.74	33365.5	212.84	31667.8	212.84	30137.8	212.84	27810.1
212.51	32605.2	212.05	36916.3	212.28	32264.7	212.84	34521	212.94	32027	212.94	29013.1	212.94	26675.1
212.61	31457.8	212.15	36096	212.38	33890.7	212.94	33896.5	213.04	31545.7	213.04	28998.8	213.04	26549.1
212.71	30671.3	212.25	36935.4	212.48	33448.5	213.04	33086.2	213.14	31235.1	213.14	28659.7	213.14	26443.3
212.81	29550.6	212.35	36780.9	212.58	32416.6	213.14	32243.5	213.24	31338.1	213.24	28450.7	213.24	26443
212.91	29021.9	212.45	34864	212.68	32234.1	213.24	31459.8	213.34	30423.7	213.34	25791	213.34	25048.4
213.01	29820.9	212.55	35626.8	212.78	30558.4	213.34	31677.4	213.44	30320	213.44	25691.8	213.44	25780
213.11	30174.8	212.65	37390.2	212.88	29793.2	213.44	31138.1	213.54	29299.8	213.54	26577.9	213.54	25273.5
213.21	30276.3	212.75	36415	212.98	30363.3	213.54	32800.4	213.64	29418.2	213.64	27309.7	213.64	25799.5
213.31	31938.1	212.85	36039.6	213.08	32984	213.64	32501.7	213.74	29825.8	213.74	28708.7	213.74	25916
213.41	30953.6	212.95	35841.9	213.18	32178.8	213.74	31581.9	213.84	30108.6	213.84	27785.7	213.84	26082.6
213.51	30643.7	213.05	37322.7	213.28	31707.4	213.84	32795.2	213.94	30302.7	213.94	27918.6	213.94	25557.7
213.61	30762.6	213.15	37105.8	213.38	32411.3	213.94	32865	214.04	29976.9	214.04	27447.4	214.04	25476.7
213.71	27473.1	213.25	35663	213.48	31997.5	214.04	32540.3	214.14	30160.6	214.14	27615.7	214.14	25606.8
213.81	28794	213.35	36494	213.58	30621.7	214.14	31960.4	214.24	29958.8	214.24	27570	214.24	26107.2
213.91	30260.7	213.45	36507.1	213.68	31008.2	214.24	30730.9	214.34	29054.5	214.34	26875.7	214.34	25843.1
214.01	31417.4	213.55	37115.1	213.78	31424.7	214.34	31932	214.44	30597.3	214.44	27273.9	214.44	24434.9
214.11	32960.3	213.65	36665.6	213.88	31030.2	214.44	32345.9	214.54	29159.1	214.54	27386.2	214.54	24348.9
214.21	32074.8	213.75	35187	213.98	32020	214.54	31517.8	214.64	30187.7	214.64	27644.9	214.64	24439.9
214.31	30074.1	213.85	36343.1	214.08	31948	214.64	31564.6	214.74	30240.8	214.74	26921.5	214.74	25106.7
214.41	29713	213.95	35140.7	214.18	31329.3	214.74	30499.7	214.84	30679.7	214.84	25657.4	214.84	25503.8
214.51	27411.2	214.05	33923.9	214.28	30258.8	214.84	31013.1	214.94	29310.1	214.94	25918.2	214.94	24926.3
214.61	27739.8	214.15	36016.2	214.38	29917.2	214.94	30643.7	215.04	29359.4	215.04	27254.7	215.04	24490.4
214.71	28433.3	214.25	35926.8	214.48	30852.4	215.04	31559.6	215.14	29311.7	215.14	26120.9	215.14	24965.9
214.81	29317.9	214.35	36435.9	214.58	30807.2	215.14	31551.3	215.24	29383.2	215.24	25668.1	215.24	24127.8
214.91	30769.8	214.45	34596	214.68	31778.6	215.24	31974.4	215.34	29319.2	215.34	25548.6	215.34	24340.9
215.01	31672.8	214.55	33737	214.78	33061.7	215.34	31508.6	215.44	29470.8	215.44	25414.8	215.44	24855.6
215.11	31015.5	214.65	35656.8	214.88	31951.3	215.44	31257.7	215.54	29798.2	215.54	25900	215.54	25198.2
215.21	30362	214.75	35796.7	214.98	30898.9	215.54	30753.2	215.64	30558.1	215.64	26174.6	215.64	25261.7
215.31	28598.2	214.85	34491.9	215.08	31361.4	215.64	30258.4	215.74	30125.4	215.74	26334.8	215.74	25524.7
215.41	27510.3	214.95	33196.2	215.18	30849.6	215.74	30504.8	215.84	28354	215.84	25923.8	215.84	24871.8
215.51	28784.6	215.05	34378.1	215.28	30865.7	215.84	31490.6	215.94	29215.6	215.94	26484.2	215.94	24620.5
215.61	28299.3	215.15	36374.9	215.38	31331.6	215.94	31405	216.04	28471.3	216.04	25832.4	216.04	24221.7
215.71	28934.1	215.25	34934.6	215.48	31700.9	216.04	31776.3	216.14	28211.9	216.14	26192.1	216.14	24213.2
215.81	30672.4	215.35	34615.3	215.58	30987.6	216.14	31363.3	216.24	28166.7	216.24	26036.8	216.24	23731.6
215.91	30811.9	215.45	36455.4	215.68	29979.5	216.24	31167	216.34	29391.4	216.34	27171.7	216.34	23933.2
216.01	30673.4	215.55	34700.3	215.78	29459.6	216.34	30002.1	216.44	28705.6	216.44	26623.5	216.44	24591
216.11	30470	215.65	34382.2	215.88	30516.4	216.44	30735.2	216.54	28721.9	216.54	26327.2	216.54	24789.6
216.21	28341.8	215.75	33475.6	215.98	31231.6	216.54	30972.7	216.64	28881	216.64	26192.6	216.64	24658.5
216.31	27631.6	215.85	35244.7	216.08	30266.7	216.64	30889.3	216.74	28418.6	216.74	27232.4	216.74	24771.7
216.41	27143.1	215.95	35675.6	216.18	30040.1	216.74	30889.8	216.84	28010.1	216.84	27111.5	216.84	24432.2
216.51	28366.5	216.05	33503.9	216.28	31246.3	216.84	30502.8	216.94	28251.6	216.94	25511.1	216.94	24288
216.61	29417.9	216.15	35250.2	216.38	30556.6	216.94	30205	217.04	28066.8	217.04	24443.6	217.04	24146.1
216.71	30014.4	216.25	36088.6	216.48	29681.7	217.04	30081.2	217.14	29143.3	217.14	25416	217.14	24296.5
216.81	31205.2	216.35	35684.4	216.58	31467.1	217.14	31379.6	217.24	29695.7	217.24	27630.2	217.24	24555.7
216.91	32987.4	216.45	35417.4	216.68	31337.4	217.24	31675.9	217.34	30412.8	217.34	26769.1	217.34	24746.4
217.01	31386.2	216.55	33958.2	216.78	30753.3	217.34	31790	217.44	30606	217.44	27561.3	217.44	24877.8
217.11	32132.3	216.65	35474.2	216.88	31793.6	217.44	32092.7	217.54	29318.7	217.54	26473.8	217.54	25267.8
217.21	31207.7	216.75	33553.9	216.98	32303	217.54	32007.6	217.64	30176.2	217.64	27921	217.64	26097.1
217.31	29270.2	216.85	33101.8	217.08	31943.8	217.64	31247.6	217.74	29999.5	217.74	26533.5	217.74	25230.9
217.41	29410.3	216.95	34940.2	217.18	30246.9	217.74	31540.1	217.84	29357.9	217.84	26200.8	217.84	25261.8
217.51	29072.3	217.05	34995.5	217.28	29517.8	217.84	30661.9	217.94	28313.4	217.94	27075.9	217.94	23621
217.61	30819.4	217.15	35628.9	217.38	29066.8	217.94	30138.2	218.04	27339.5	218.04	25457.6	218.04	23364.3
217.71	32599.7	217.25	33342	217.48	28447.9	218.04	29658	218.14	27782.3	218.14	25663	218.14	24015.2
217.81	32173.1	217.35	33758.3	217.58	29929.9	218.14	29757.6	218.24	27131	218.24	25052.1	218.24	24394.4
217.91	29967.5	217.45	35711.3	217.68	31760.3	218.24	30225.7	218.34	27674	218.34	26739.3	218.34	24100.7
218.01	30671.4	217.55	32746.6	217.78	31917.2	218.34	30138.1	218.44	28172	218.44	27079.4	218.44	24076.1
218.11	27986.5	217.65	33641	217.88	30659.7	218.44	30744.1	218.54	28118.6	218.54	25930.9	218.54	23564.7
218.21	28363.3	217.75	33779.8	217.98	29786.8	218.54	30257.7	218.64	28284.4	218.64	25223.3	218.64	23099.7
218.31	28314.8	217.85	34700.6	218.08	30422.2	218.64	28963.7	218.74	27395.8	218.74	25821	218.74	24238
218.41	30271.3	217.95	34476.1	218.18	28305.1	218.74	28680.4	218.84	26825.6	218.84	25404	218.84	23944.5
218.51	31413.6	218.05	34463.6	218.28	30584.4	218.84	28690.8	218.94	26830.7	218.94	24920.3	218.94	24138.7
218.61	31355.3	218.15	36189.8	218.38	31167.5	218.94	28382.9	219.04	26050.7	219.04	25082.4	219.04	22899.6
218.71	29822	218.25	35393.6	218.48	29942.7	219.04	29330.2	219.14	26375.1	219.14	25446.3	219.14	22507.6
218.81	29066.3	218.35	32343.5	218.58	29069.6	219.14	30063.6	219.24	27213.8	219.24	25519.7	219.24	22274.8
218.91	28610.4	218.45	31045.6	218.68	29534.4	219.24	29658.2	219.34	28305.8	219.34	24483.8	219.34	21801.4
219.01	27628.9	218.55	31541.6	218.78	29500.8	219.34	29406.9	219.44	27203.6	219.44	23100.5	219.44	21833.5
219.11	27679.1	218.65	32234.4	218.88	28110.2	219.44	29099.3	219.54	26418.8	219.54	23492.2	219.54	22465.1
219.21	27443.9	218.75	30408	218.98	29223.8	219.54	29146	219.64	26500.5	219.64	24902.1	219.64	22263.2
219.31	29906.6	218.85	32729.7	219.08	30326.4	219.64	28752.3	219.74	26413.2	219.74	25067.2	219.74	21534.5
219.41	31006.1	218.95	33638.4	219.18	30214.5	219.74	28303.9	219.84	26562.2	219.84	25012.7	219.84	22227.7
219.51	31865.3	219.05	34137.8	219.28	28912.5	219.84	30030.2	219.94	27092	219.94	24751.5	219.94	22059.5
219.61	31812.4	219.15	35073.7	219.38	29369.3	219.94	30024.1	220.04	26733.7	220.04	25375.1	220.04	23401.6
219.71	30245	219.25	34293.1	219.48	30314.9	220.04	29600.4	220.14	27969	220.14	25577	220.14	24144.2
219.81	27959.8	219.35	34284.7	219.58	30816.5	220.14	30899.4	220.24	27989.2	220.24	24865.2	220.24	23824.9
219.91	28862.3	219.45	33598	219.68	31241	220.24	29678.6	220.34	27308.6	220.34	25354.1	220.34	24070.1
220.01	29882.1	219.55	31864.1	219.78	30107.8	220.34	29462.9	220.44	26855	220.44	25951.9	220.44	22885.7
220.11	29953.7	219.65	35937.4	219.88	30317.9	220.44	29034.5	220.54	26706.5	220.54	24646.5	220.54	22545.8
220.21	30972	219.75	36051.8	219.98	30476.7	220.54	28809.5	220.64	26782.5	220.64	24596.2	220.64	22935.1
220.31	32076.3	219.85	34658.4	220.08	32001.4	220.64	30242.1	220.74	27594	220.74	24722.3	220.74	22910.5
220.41	32169.1	219.95	34703.2	220.18	31809.6	220.74	30682.7	220.84	28644.5	220.84	25309.7	220.84	22954
220.51	32223.6	220.05	34807.4	220.28	30999.9	220.84	29733.5	220.94	28211.6	220.94	25463.3	220.94	23647.4
220.61	31596.7	220.15	35591.8	220.38	31714.5	220.94	30029.2	221.04	27108.8	221.04	24247.4	221.04	22782
220.71	31241.7	220.25	34166.6	220.48	31513.6	221.04	29919.8	221.14	27257.7	221.14	23568.2	221.14	22932
220.81	29810.1	220.35	33347.8	220.58	30378.5	221.14	30046.9	221.24	26463.9	221.24	24331	221.24	23534.5
220.91	28868.8	220.45	33025.1	220.68	31318.8	221.24	29953.6	221.34	26014.1	221.34	24733.4	221.34	22454.8
221.01	31070.6	220.55	33754.4	220.78	31252.5	221.34	29079	221.44	27337.6	221.44	24889.1	221.44	22178
221.11	31458.5	220.65	34275.1	220.88	31226	221.44	29679.7	221.54	27234.3	221.54	24825.2	221.54	21092.1
221.21	30199.6	220.75	35582.8	220.98	30048.2	221.54	28574.6	221.64	27563.4	221.64	24311.3	221.64	21237.4
221.31	32476.7	220.85	34158.4	221.08	29981.7	221.64	28041.4	221.74	26982.1	221.74	22787.7	221.74	21554.2
221.41	32399.2	220.95	34443.5	221.18	31070.1	221.74	28793.7	221.84	26984.8	221.84	23151.2	221.84	21557.6
221.51	32567.4	221.05	33529.9	221.28	31017.4	221.84	30057.8	221.94	26574.8	221.94	24583.9	221.94	21577.6
221.61	31507.6	221.15	34036.1	221.38	30716.9	221.94	28639.9	222.04	26360.7	222.04	25273.1	222.04	21906.1
221.71	29541.7	221.25	33767	221.48	31458.4	222.04	28309.9	222.14	24848	222.14	24557.4	222.14	21760.8
221.81	28585.7	221.35	33183.7	221.58	31089.5	222.14	28559.6	222.24	24924.5	222.24	22957.2	222.24	21934.5
221.91	29735.3	221.45	33192.7	221.68	29698.4	222.24	28792.5	222.34	26714	222.34	23983.1	222.34	21765.7
222.01	30805.7	221.55	32920.8	221.78	30962.5	222.34	27876.7	222.44	26480.5	222.44	24183.6	222.44	20261.6
222.11	32174	221.65	35803.8	221.88	29201.3	222.44	27298.9	222.54	25466.7	222.54	22981	222.54	20835.5
222.21	31684.5	221.75	32873.8	221.98	28380.6	222.54	27995.4	222.64	25074.1	222.64	21836.4	222.64	19809.7
222.31	31020.7	221.85	32532.7	222.08	29421.9	222.64	27150.1	222.74	24361.5	222.74	23038.4	222.74	20675.8
222.41	32175.5	221.95	34342.8	222.18	31779.5	222.74	27032.2	222.84	24049	222.84	23148.8	222.84	21279.2
222.51	29248	222.05	33926.8	222.28	31015.6	222.84	28386.9	222.94	24351.4	222.94	22689.8	222.94	20828.8
222.61	29557.2	222.15	33145.9	222.38	30915.2	222.94	29011	223.04	25353.3	223.04	21807.9	223.04	21491.3
222.71	29961.9	222.25	32555	222.48	30794.9	223.04	28882.3	223.14	26278.2	223.14	23233.2	223.14	21462.3
222.81	30791.7	222.35	31436.1	222.58	29501.5	223.14	29123.1	223.24	25529.6	223.24	24177.7	223.24	21114.2
222.91	32293.3	222.45	34346	222.68	28429.4	223.24	28641.7	223.34	25174.7	223.34	22734.7	223.34	22289.8
223.01	32964.7	222.55	34059.2	222.78	29494	223.34	29031.9	223.44	24570.8	223.44	22485.2	223.44	22156.2
223.11	33039.8	222.65	33641.1	222.88	31722.2	223.44	28522.2	223.54	24592	223.54	22288.5	223.54	20401
223.21	31799.4	222.75	35057	222.98	31177.4	223.54	27911.5	223.64	25149.1	223.64	23858.4	223.64	20932.2
223.31	30354.6	222.85	33306.4	223.08	29594.6	223.64	27334.1	223.74	25141.7	223.74	23086.7	223.74	20013
223.41	28151	222.95	33923.7	223.18	30071.9	223.74	27688.3	223.84	24723.8	223.84	22129.1	223.84	19436
223.51	29913.3	223.05	33206.7	223.28	30232.5	223.84	27238.4	223.94	24737	223.94	22802.4	223.94	19500.8
223.61	28718.9	223.15	31674	223.38	27832.1	223.94	27238.8	224.04	24990.8	224.04	23702.8	224.04	20078.6
223.71	30658.9	223.25	34662.2	223.48	30288.9	224.04	28498.5	224.14	25353.6	224.14	23559.9	224.14	20494.6
223.81	34200.9	223.35	33439.1	223.58	31579	224.14	28515.7	224.24	25338.9	224.24	23078.6	224.24	21490.4
223.91	34939.6	223.45	33622	223.68	32609.9	224.24	28970.9	224.34	24922.3	224.34	22757.7	224.34	20630.3
224.01	34573.5	223.55	34947.3	223.78	31966.4	224.34	28526.5	224.44	25659	224.44	24163.9	224.44	20828.5
224.11	34013.9	223.65	35256.8	223.88	32389	224.44	28507.7	224.54	26678.4	224.54	23903	224.54	20431
224.21	31694.3	223.75	35061.3	223.98	31018.1	224.54	29331.9	224.64	26006.9	224.64	22254.4	224.64	20353
224.31	31421.5	223.85	34464.1	224.08	29390.5	224.64	28076.1	224.74	24858.4	224.74	22374	224.74	20641.6
224.41	30814.3	223.95	33330	224.18	29047.7	224.74	28401.9	224.84	25955	224.84	22664.7	224.84	20339.9
224.51	30346.5	224.05	32672	224.28	30528.2	224.84	28084.3	224.94	23991.3	224.94	22519.5	224.94	20467.8
224.61	30780.2	224.15	33229.3	224.38	30913.7	224.94	27497.6	225.04	24489.2	225.04	22657	225.04	20902.3
224.71	30780.4	224.25	33052.3	224.48	29563	225.04	27570.6	225.14	24639	225.14	22926.2	225.14	21176.9
224.81	32204.9	224.35	34927.2	224.58	30571.5	225.14	28535	225.24	24734	225.24	21803	225.24	20860.2
224.91	33313.6	224.45	35624	224.68	32212.9	225.24	28177.5	225.34	25623.7	225.34	22497.2	225.34	20813.3
225.01	32810.9	224.55	33597.2	224.78	30478.4	225.34	28673.5	225.44	25533.7	225.44	22354.4	225.44	19179.3
225.11	31892.4	224.65	33974.7	224.88	29911.4	225.44	28674.7	225.54	25135.3	225.54	22643.2	225.54	19696.4
225.21	30175.2	224.75	35276.1	224.98	30541.3	225.54	28342.4	225.64	25368.7	225.64	23623.9	225.64	20015.2
225.31	29189.3	224.85	33940.9	225.08	30183.4	225.64	28357.1	225.74	24669.7	225.74	22200.6	225.74	19636.5
225.41	30136.4	224.95	34818.1	225.18	30708.6	225.74	28293.9	225.84	24163.2	225.84	21273.8	225.84	19722.6
225.51	32164.9	225.05	33595.5	225.28	32246.5	225.84	28057.6	225.94	23791.8	225.94	20711.4	225.94	19382.6
225.61	30777.3	225.15	33043.8	225.38	32797	225.94	28586.5	226.04	24017.6	226.04	21305.2	226.04	19145.5
225.71	32972.3	225.25	36345.1	225.48	30032.3	226.04	28053.8	226.14	24682.5	226.14	23433.3	226.14	19594.6
225.81	32416.1	225.35	34969.5	225.58	29153.7	226.14	28048.1	226.24	25120.3	226.24	23349.2	226.24	20209.6
225.91	31674.8	225.45	34587.6	225.68	29395.5	226.24	27883	226.34	24781.2	226.34	22883.9	226.34	20419.2
226.01	31802.3	225.55	33407	225.78	29633.3	226.34	27570.6	226.44	23468	226.44	21027.1	226.44	20190.9
226.11	28943.5	225.65	33342.9	225.88	30929.8	226.44	28291.2	226.54	23755.5	226.54	21232.8	226.54	18906.2
226.21	29393.5	225.75	33096.6	225.98	30535.6	226.54	28253.2	226.64	24272.7	226.64	22268.8	226.64	18772.7
226.31	28174.3	225.85	33509.6	226.08	30334.5	226.64	27271.4	226.74	23249.3	226.74	22464.8	226.74	19513
226.41	29889.9	225.95	32331.5	226.18	29537.1	226.74	27536	226.84	23122.3	226.84	20530.1	226.84	18794.5
226.51	31348.7	226.05	34187.9	226.28	29553.9	226.84	26925.5	226.94	23614.5	226.94	20769.5	226.94	19534
226.61	33681.9	226.15	34381.1	226.38	29899	226.94	26407.9	227.04	24190.9	227.04	20703.6	227.04	18751.9
226.71	31588.7	226.25	33733	226.48	30614.2	227.04	26144.5	227.14	24238.5	227.14	22238.2	227.14	19492.8
226.81	31280	226.35	34900.8	226.58	28999.8	227.14	26439.8	227.24	23977.2	227.24	23001.8	227.24	19514.5
226.91	29795.8	226.45	34757.5	226.68	29500.5	227.24	27371.2	227.34	23326	227.34	21553.1	227.34	19871.4
227.01	28214	226.55	33897.1	226.78	29037.8	227.34	26693.2	227.44	23767	227.44	21272.6	227.44	19842.5
227.11	28327.7	226.65	35107.9	226.88	29366.4	227.44	26306.9	227.54	23717.9	227.54	20972.2	227.54	20063
227.21	29091.8	226.75	33081.3	226.98	29121.5	227.54	27036.6	227.64	22712.8	227.64	20946.1	227.64	18797.7
227.31	29095.4	226.85	32579.6	227.08	29070	227.64	26639.7	227.74	22151	227.74	20700	227.74	19374.9
227.41	29753.3	226.95	32263.4	227.18	27976.4	227.74	25495.8	227.84	22418.1	227.84	20379.5	227.84	19038
227.51	30735.4	227.05	32388.5	227.28	27935.4	227.84	24583	227.94	22400.8	227.94	20088.3	227.94	18748.2
227.61	30765.8	227.15	32926.7	227.38	28494.8	227.94	24807.6	228.04	22135.6	228.04	20328.6	228.04	18536.4
227.71	29818.6	227.25	33095.6	227.48	28638.8	228.04	24474.2	228.14	21850.4	228.14	19666.2	228.14	17912.3
227.81	27672.7	227.35	30568.4	227.58	28696.7	228.14	25399.4	228.24	20921.8	228.24	19321.8	228.24	16893.6
227.91	27909.9	227.45	31845.2	227.68	28739.1	228.24	25120.9	228.34	20544.8	228.34	19920.6	228.34	16768.2
228.01	26919.5	227.55	33273.9	227.78	28450.6	228.34	25669	228.44	20574.1	228.44	19513.7	228.44	16509.7
228.11	26817.9	227.65	32225.7	227.88	27146.6	228.44	25326.5	228.54	20971.8	228.54	18936.2	228.54	16390.2
228.21	27961.6	227.75	33223	227.98	27918.2	228.54	24901.7	228.64	20874.4	228.64	18545.4	228.64	18080.2
228.31	29569.4	227.85	31017.2	228.08	28500.1	228.64	27188.5	228.74	21364.4	228.74	19464.6	228.74	17582.5
228.41	29618.6	227.95	32319	228.18	30008.7	228.74	26928.1	228.84	21037.2	228.84	20070.7	228.84	17517.4
228.51	32229.5	228.05	33200.2	228.28	28941.9	228.84	26324.1	228.94	21009	228.94	21259.4	228.94	17558.4
228.61	30159.1	228.15	33605.1	228.38	29751.1	228.94	25517	229.04	21405.1	229.04	20098.5	229.04	17678.5
228.71	29454.3	228.25	34462.4	228.48	31126.8	229.04	25800.9	229.14	21937.1	229.14	21018.1	229.14	17941.1
228.81	28407.8	228.35	36136.6	228.58	29245.4	229.14	26115.6	229.24	21942.2	229.24	20457.5	229.24	17950.9
228.91	26511.2	228.45	33866.4	228.68	28850.8	229.24	25733.3	229.34	22009.5	229.34	20711.3	229.34	17889.7
229.01	28059.1	228.55	33230.2	228.78	29769.6	229.34	26610.9	229.44	21831.7	229.44	19526.1	229.44	17644.5
229.11	29088.9	228.65	33399.6	228.88	29108	229.44	26727.3	229.54	22123.7	229.54	20105.6	229.54	17245.3
229.21	30483.7	228.75	33647.9	228.98	29427.1	229.54	26976	229.64	21791.4	229.64	21005.7	229.64	16811.6
229.31	30417.1	228.85	33951.6	229.08	29350	229.64	25671	229.74	21376.7	229.74	21537.8	229.74	17257.2
229.41	30121.1	228.95	32289.8	229.18	28517	229.74	24487.9	229.84	20078.3	229.84	19997.3	229.84	16806.3
229.51	29399.5	229.05	33634.8	229.28	27665.7	229.84	25881.5	229.94	21258	229.94	18625	229.94	17481.8
229.61	28929.1	229.15	33457.3	229.38	27701.3	229.94	25007	230.04	22250.7	230.04	20263.1	230.04	16883.6
229.71	27409.7	229.25	33911.3	229.48	29158.6	230.04	25074.9	230.14	22139.8	230.14	20662.5	230.14	16984.3
229.81	25884.3	229.35	32234.2	229.58	29108.6	230.14	25888.5	230.24	22592.2	230.24	21103.8	230.24	17183
229.91	27860.3	229.45	33523.8	229.68	28095	230.24	26190.1	230.34	22939.6	230.34	20035.9	230.34	17561.7
230.01	29433.6	229.55	32614.7	229.78	28632.9	230.34	25669.7	230.44	21573.2	230.44	19558.7	230.44	17094.6
230.11	29545.6	229.65	31973.7	229.88	30156.6	230.44	25192.3	230.54	21165.9	230.54	20159.9	230.54	17256.6
230.21	30317.8	229.75	32283.1	229.98	28398.8	230.54	25367.8	230.64	20855.7	230.64	19569.7	230.64	17093.9
230.31	29389	229.85	33238.1	230.08	27179.8	230.64	25585.8	230.74	20862.5	230.74	19548	230.74	16164.8
230.41	29543.3	229.95	33771	230.18	27132	230.74	24727.4	230.84	21102.7	230.84	19136.4	230.84	17520.5
230.51	27297	230.05	32692.3	230.28	27753.7	230.84	23559.7	230.94	20622.6	230.94	19886.8	230.94	16944.1
230.61	26470.3	230.15	32607.8	230.38	26520.1	230.94	23910.8	231.04	20739.3	231.04	19038.9	231.04	17100
230.71	25319.5	230.25	33367	230.48	26996.5	231.04	23314.8	231.14	21634.1	231.14	18633.6	231.14	16275.7
230.81	25732.9	230.35	33450.8	230.58	29877.5	231.14	24866.7	231.24	21150.5	231.24	19024.5	231.24	16140.9
230.91	27535.7	230.45	31018.4	230.68	28925.9	231.24	24208.7	231.34	21228	231.34	19363.2	231.34	15703
231.01	27775.1	230.55	31978.1	230.78	28003.1	231.34	23606	231.44	20847.4	231.44	19470.6	231.44	16314.4
231.11	29244.6	230.65	31580.7	230.88	27416.7	231.44	23638.6	231.54	20443.9	231.54	17929.9	231.54	15288
231.21	29096	230.75	31529.7	230.98	27488.1	231.54	24139.8	231.64	20480.8	231.64	18281.7	231.64	16431.5
231.31	27985.3	230.85	32000.8	231.08	27354.3	231.64	23951.6	231.74	20636.1	231.74	18347.1	231.74	16081.1
231.41	25743.7	230.95	30711.9	231.18	28352.1	231.74	24288	231.84	21025.8	231.84	18982	231.84	16172.1
231.51	25571.3	231.05	33477	231.28	28064.2	231.84	24229	231.94	20691.2	231.94	19861.9	231.94	16248.1
231.61	26228.1	231.15	32696	231.38	28456.8	231.94	23244.8	232.04	20211.6	232.04	18618.3	232.04	16109.6
231.71	26327.8	231.25	31234.8	231.48	26185.4	232.04	24511.7	232.14	20601.7	232.14	18593.2	232.14	16521
231.81	27561	231.35	32262.3	231.58	26835	232.14	25515	232.24	20898	232.24	19688	232.24	16708.1
231.91	28548	231.45	31484.4	231.68	27693.9	232.24	25265.8	232.34	19732.1	232.34	18689.6	232.34	15685
232.01	30209.6	231.55	32678	231.78	26948.5	232.34	23859.2	232.44	19754.8	232.44	19892.5	232.44	16159.9
232.11	29948.6	231.65	32202.6	231.88	26964.7	232.44	23315.4	232.54	19699.8	232.54	19401.3	232.54	15868
232.21	27820.4	231.75	31507.1	231.98	27867.4	232.54	24790.2	232.64	20020.5	232.64	18376.7	232.64	15130.7
232.31	27644.9	231.85	32184	232.08	27654.4	232.64	24465.7	232.74	20354.9	232.74	19102.5	232.74	15804.1
232.41	25288	231.95	30926.6	232.18	25852.1	232.74	24172.5	232.84	20458.1	232.84	18869.1	232.84	15578.5
232.51	25665	232.05	31727.7	232.28	25285.6	232.84	24484.8	232.94	20119.9	232.94	18322.1	232.94	15736.6
232.61	25933.8	232.15	33096.7	232.38	25711.2	232.94	24520.9	233.04	21125.9	233.04	18205.2	233.04	16320.5
232.71	27388.1	232.25	31417.9	232.48	26175.8	233.04	22670.4	233.14	20979.4	233.14	18255.3	233.14	15917.2
232.81	28303.7	232.35	30642.6	232.58	25996.6	233.14	22895.6	233.24	20570	233.24	18529.8	233.24	16244.4
232.91	27644.8	232.45	30216.4	232.68	26424.5	233.24	24806.7	233.34	21476	233.34	18007.5	233.34	16774.8
233.01	27377	232.55	30447.4	232.78	26953.5	233.34	24142.7	233.44	20039.6	233.44	16544.3	233.44	15560.4
233.11	27543.2	232.65	30257.1	232.88	26100.8	233.44	24106.6	233.54	19672.9	233.54	17438	233.54	16058.6
233.21	26843.8	232.75	29834.7	232.98	24690.8	233.54	22337.4	233.64	19330.1	233.64	17536.7	233.64	15550.2
233.31	23834.8	232.85	30943	233.08	25304.1	233.64	22719.4	233.74	20224.8	233.74	16986.4	233.74	14954.8
233.41	23543.3	232.95	30270.9	233.18	24557.4	233.74	23433.4	233.84	19682.4	233.84	16687.9	233.84	15305.4
233.51	23988.3	233.05	30959.6	233.28	24777	233.84	22631.8	233.94	20211.7	233.94	17171.4	233.94	15318
233.61	26327.9	233.15	30561.5	233.38	26456.8	233.94	23317.9	234.04	19579	234.04	18820	234.04	14718
233.71	28968	233.25	30974.9	233.48	26598.1	234.04	22756	234.14	20282.8	234.14	17880.4	234.14	14937.6
233.81	28052.3	233.35	30353.2	233.58	25506.5	234.14	21912.2	234.24	19779	234.24	17817.7	234.24	15018.6
233.91	27973.3	233.45	30065.2	233.68	26413.9	234.24	22127.1	234.34	18713.3	234.34	17748.5	234.34	15917.7
234.01	27364.7	233.55	29640.1	233.78	25455.3	234.34	21671.8	234.44	18528.6	234.44	19162	234.44	15914.9
234.11	25677.2	233.65	30043	233.88	25105.5	234.44	22069.1	234.54	18989.5	234.54	17520.3	234.54	15360.8
234.21	25103.6	233.75	30046.6	233.98	26616.6	234.54	22958	234.64	18586.2	234.64	16654.5	234.64	16275.3
234.31	23306.7	233.85	31305.7	234.08	25857.1	234.64	22498.8	234.74	19077.2	234.74	16225.6	234.74	15350.9
234.41	23397.3	233.95	28463.1	234.18	25904.8	234.74	22491.8	234.84	19257.1	234.84	16789.9	234.84	14445.7
234.51	25523.5	234.05	30086.9	234.28	25214.8	234.84	23091.3	234.94	18683.3	234.94	18181.2	234.94	14626.1
234.61	27064.6	234.15	28869.9	234.38	25114.8	234.94	21281.5	235.04	18688.7	235.04	17232.6	235.04	14472.4
234.71	27478.2	234.25	28282.1	234.48	26913.9	235.04	22972.6	235.14	19417.2	235.14	17543.3	235.14	14398.1
234.81	26836.3	234.35	29960.9	234.58	25930.6	235.14	23332.1	235.24	18754.9	235.24	17583	235.24	15328.3
234.91	25903.1	234.45	30212.4	234.68	24609.2	235.24	23686.4	235.34	18301.2	235.34	17920.2	235.34	14761.9
235.01	25148.9	234.55	30919.5	234.78	26215.1	235.34	23393.2	235.44	19054.4	235.44	17744.4	235.44	14684.6
235.11	24442.7	234.65	31206.6	234.88	26609.3	235.44	22832.3	235.54	19433.2	235.54	16756.5	235.54	14864.6
235.21	22804.7	234.75	28182.7	234.98	25534.3	235.54	22613.8	235.64	19809.2	235.64	16998.2	235.64	13972.4
235.31	23294.5	234.85	29130.5	235.08	26722.2	235.64	22460.4	235.74	19206.7	235.74	17487.6	235.74	14670.4
235.41	24583.4	234.95	28481.4	235.18	25695.3	235.74	21762.5	235.84	18763.4	235.84	17001.4	235.84	13578.7
235.51	26531.9	235.05	28053.8	235.28	23979.9	235.84	22360.7	235.94	18518.1	235.94	16850.4	235.94	13528.5
235.61	27388.3	235.15	29347.1	235.38	24186.9	235.94	23362.5	236.04	18759.6	236.04	18439.6	236.04	14195.1
235.71	27159	235.25	27822.6	235.48	26120.1	236.04	21496.8	236.14	19083.1	236.14	18463.8	236.14	14424.3
235.81	25555.3	235.35	29722.6	235.58	25668.2	236.14	21996	236.24	18260.4	236.24	17670.1	236.24	16062.5
235.91	23897.9	235.45	29500.6	235.68	25749.9	236.24	21687.3	236.34	18721.7	236.34	16777.6	236.34	16239.7
236.01	23563.6	235.55	30068.9	235.78	25660.2	236.34	20681.8	236.44	19092.9	236.44	15917.8	236.44	14890.3
236.11	23624.3	235.65	28762.5	235.88	24637.6	236.44	20329.6	236.54	17424.3	236.54	16494.5	236.54	14098.2
236.21	23597.1	235.75	28195	235.98	23164.6	236.54	19632	236.64	16962.9	236.64	17133.1	236.64	13369.9
236.31	24321.7	235.85	27083.1	236.08	23220.3	236.64	20210.9	236.74	17579.8	236.74	15406.5	236.74	13040.8
236.41	24705.4	235.95	25831.6	236.18	24938.8	236.74	20311.9	236.84	16971.9	236.84	14753.6	236.84	14265.9
236.51	26592.5	236.05	27970.3	236.28	24700.4	236.84	21060.2	236.94	17178.2	236.94	15450.9	236.94	14545.9
236.61	24697	236.15	27802	236.38	23702.5	236.94	21393.7	237.04	17852.3	237.04	15375.8	237.04	13628.7
236.71	23574.9	236.25	29188.7	236.48	24802.6	237.04	20312.8	237.14	17926	237.14	16380	237.14	13814.4
236.81	21353.2	236.35	28277.8	236.58	24345	237.14	20066	237.24	17663.2	237.24	15501.2	237.24	12884.6
236.91	20284.8	236.45	28098.1	236.68	22592.6	237.24	19471.7	237.34	17197.4	237.34	14491.1	237.34	12610.8
237.01	21942.8	236.55	28532.2	236.78	22646.1	237.34	19703.5	237.44	17053.6	237.44	14773.6	237.44	14083.3
237.11	22108.2	236.65	27333.4	236.88	23981.9	237.44	20082.7	237.54	16710.2	237.54	15182.9	237.54	13945.2
237.21	23471.4	236.75	26627.2	236.98	24542.3	237.54	21488.5	237.64	17618.8	237.64	15420.9	237.64	15110.3
237.31	24934.2	236.85	30251.3	237.08	24620.2	237.64	22559.6	237.74	17785	237.74	17153	237.74	15227.5
237.41	25529.1	236.95	28623.1	237.18	25152.3	237.74	21675.5	237.84	17366.8	237.84	16369.3	237.84	13738.1
237.51	25842.9	237.05	28305.5	237.28	25236.6	237.84	21927.9	237.94	18078.4	237.94	16697.3	237.94	14930.5
237.61	25047.3	237.15	27574.5	237.38	24434.5	237.94	21119	238.04	17189.5	238.04	17441.3	238.04	14616.2
237.71	23447.7	237.25	26593.6	237.48	22984.6	238.04	20971	238.14	16968.4	238.14	16162.3	238.14	13682.3
237.81	21171.6	237.35	29830.4	237.58	23244	238.14	20041.5	238.24	16514	238.24	16258.6	238.24	14130.6
237.91	20401.1	237.45	28107.8	237.68	22063.3	238.24	20421.1	238.34	15402.7	238.34	15020.8	238.34	13139.8
238.01	21579.9	237.55	27145.4	237.78	23025	238.34	21385	238.44	16691.4	238.44	16565.8	238.44	13170.8
238.11	23282.9	237.65	27972	237.88	24521.4	238.44	19953.7	238.54	16860.9	238.54	15726.2	238.54	14098.4
238.21	25287.7	237.75	25699.4	237.98	23778.1	238.54	19234.2	238.64	15706.9	238.64	14676.5	238.64	13258.2
238.31	23553.8	237.85	25344.5	238.08	22326.2	238.64	19443.6	238.74	15424.5	238.74	14234.6	238.74	12377.9
238.41	23914.4	237.95	26646.4	238.18	22366.2	238.74	20193.8	238.84	16724.3	238.84	15252.9	238.84	12875.4
238.51	20767.5	238.05	25401.6	238.28	22959.8	238.84	19164	238.94	16378.4	238.94	14177.4	238.94	12058.9
238.61	20577.9	238.15	26117.9	238.38	21998.2	238.94	19424.5	239.04	15155	239.04	13782	239.04	12686.4
238.71	20232.2	238.25	25000.7	238.48	20542.2	239.04	18459.2	239.14	14334.8	239.14	15011.5	239.14	12071.7
238.81	20765.9	238.35	26700.3	238.58	22438.9	239.14	18507.3	239.24	14147.1	239.24	13776.6	239.24	11792.2
238.91	20369.1	238.45	26751.9	238.68	23645.8	239.24	18197.1	239.34	13649.8	239.34	14579.7	239.34	13107.2
239.01	21339.9	238.55	26319.7	238.78	22745.1	239.34	18902.9	239.44	14506.6	239.44	13346.8	239.44	12119.9
239.11	23176.3	238.65	25366.6	238.88	23609.1	239.44	19506.3	239.54	16236.5	239.54	14525.4	239.54	12537.4
239.21	25215.6	238.75	24454	238.98	23943	239.54	19419.9	239.64	17393.7	239.64	14797.6	239.64	14061.7
239.31	24687.6	238.85	26151.9	239.08	22763.2	239.64	18673.8	239.74	16549.1	239.74	14952.5	239.74	13331.4
239.41	22415.4	238.95	25840.9	239.18	22837.6	239.74	18420.4	239.84	16357.2	239.84	14501.7	239.84	13516.5
239.51	22482.4	239.05	26877.7	239.28	22645.6	239.84	19205.1	239.94	16481.3	239.94	13865.4	239.94	14209.3
239.61	20082.1	239.15	26431.4	239.38	23560.6	239.94	17969.4	240.04	16475.7	240.04	13259	240.04	12699.3
239.71	20788.9	239.25	27500.3	239.48	22896.2	240.04	19031.3	240.14	15367.9	240.14	15010.8	240.14	13073.2
239.81	20657.6	239.35	27123.8	239.58	22885.9	240.14	18193.6	240.24	15594.8	240.24	14905.7	240.24	13032.8
239.91	22308.6	239.45	25578.3	239.68	23065.3	240.24	18584.6	240.34	15524.7	240.34	14223	240.34	12472.8
240.01	23363.3	239.55	26717.1	239.78	22146.9	240.34	18834.5	240.44	16254.4	240.44	14790	240.44	12061.4
240.11	24722.9	239.65	26695.6	239.88	21533.9	240.44	19343.4	240.54	16992.2	240.54	13879.1	240.54	11728.4
240.21	23958.6	239.75	25204.2	239.98	20999	240.54	19175.4	240.64	16526.4	240.64	14485.3	240.64	12365.9
240.31	23665.8	239.85	26657.7	240.08	21408.3	240.64	18185.6	240.74	15635.8	240.74	14667.8	240.74	12824
240.41	20854.9	239.95	24396.8	240.18	22234.4	240.74	17317.9	240.84	14891.3	240.84	14913.2	240.84	11065.7
240.51	19481.9	240.05	25113	240.28	22298.1	240.84	17061.5	240.94	15399.4	240.94	14686.3	240.94	11488.2
240.61	19236.5	240.15	27573	240.38	21860.7	240.94	17899.5	241.04	15082.9	241.04	13992.2	241.04	12819.4
240.71	20410.5	240.25	25639.6	240.48	20107.3	241.04	18396.4	241.14	14756.7	241.14	12878.1	241.14	10926.9
240.81	21899.3	240.35	27204.1	240.58	19741.5	241.14	17873.2	241.24	13539.6	241.24	14594.4	241.24	11484.3
240.91	21847.7	240.45	24797.8	240.68	19945.1	241.24	17738.3	241.34	13551.7	241.34	15301.2	241.34	11631.1
241.01	21397.1	240.55	22855.7	240.78	20257	241.34	17841.7	241.44	13823.9	241.44	13288.7	241.44	11336.6
241.11	21183.6	240.65	24440.5	240.88	20963.2	241.44	17507.6	241.54	14774.7	241.54	12302.4	241.54	11715.8
241.21	21266.7	240.75	23327.6	240.98	20679.1	241.54	16651.6	241.64	14295.4	241.64	11438.7	241.64	11594.3
241.31	19622.9	240.85	24922.1	241.08	20875.5	241.64	17122.8	241.74	14805.4	241.74	13014	241.74	11204
241.41	19216.6	240.95	25322.6	241.18	21631.2	241.74	17775.2	241.84	15309.8	241.84	13258.9	241.84	12303.5
241.51	18538.8	241.05	24998.3	241.28	20616.4	241.84	15943.6	241.94	14594.5	241.94	12985.7	241.94	10832
241.61	20483.8	241.15	25771	241.38	19762.3	241.94	16207.8	242.04	12901.3	242.04	12580.3	242.04	11432
241.71	21994.4	241.25	26519	241.48	20523	242.04	17078	242.14	14285.2	242.14	12754.2	242.14	11629.6
241.81	22397.6	241.35	24305.3	241.58	21395	242.14	17068.5	242.24	14644.2	242.24	12810.2	242.24	10997
241.91	23135	241.45	23478.6	241.68	21829.1	242.24	17461.5	242.34	13332.2	242.34	12964.1	242.34	12081.3
242.01	22567.7	241.55	24190.4	241.78	22295.3	242.34	16682.3	242.44	14347.4	242.44	14333.3	242.44	11723
242.11	21276.6	241.65	24889.5	241.88	21608.4	242.44	16453.8	242.54	14329.3	242.54	13296.3	242.54	10331.8
242.21	20990.2	241.75	25189.4	241.98	20561.3	242.54	15882.5	242.64	15044.7	242.64	13596.4	242.64	12452.4
242.31	18770.8	241.85	25379.1	242.08	19589.4	242.64	16344.2	242.74	14333.1	242.74	12531.1	242.74	10851.5
242.41	19539.8	241.95	24942.9	242.18	19626.5	242.74	17275	242.84	14578.2	242.84	13384.9	242.84	11286.8
242.51	20439	242.05	24182	242.28	19622.5	242.84	17649.7	242.94	14248.8	242.94	13309.5	242.94	12471.8
242.61	21599.7	242.15	23941.6	242.38	20673.1	242.94	18003.1	243.04	15227.5	243.04	12954.3	243.04	11762.6
242.71	22049.1	242.25	22544	242.48	20438.4	243.04	17428.8	243.14	14241.4	243.14	13153.6	243.14	12156.9
242.81	22622.3	242.35	24314.2	242.58	21051.6	243.14	17276.4	243.24	14003.1	243.24	12706	243.24	11830.9
242.91	21867.6	242.45	24198.9	242.68	20954.7	243.24	16595.9	243.34	14524.3	243.34	12575.5	243.34	10960.9
243.01	19903.1	242.55	23470	242.78	19480.2	243.34	15645	243.44	14434.2	243.44	12174	243.44	11458.4
243.11	19312.3	242.65	23656	242.88	18278.4	243.44	15748.9	243.54	13677.4	243.54	12868.6	243.54	11322
243.21	17891.6	242.75	22441.7	242.98	18984.5	243.54	15831.6	243.64	13510.5	243.64	12520.7	243.64	10384.5
243.31	17706.2	242.85	23282.2	243.08	19166	243.64	14876.1	243.74	13299.7	243.74	12432.4	243.74	11333.3
243.41	18043.2	242.95	22799.9	243.18	19869.4	243.74	14326.1	243.84	12372.4	243.84	11061.6	243.84	9166.48
243.51	19139.4	243.05	22161.7	243.28	20285.7	243.84	13696.3	243.94	12871.8	243.94	11777.9	243.94	8536.63
243.61	20554.1	243.15	22682.2	243.38	18272.9	243.94	15955.6	244.04	12457.6	244.04	11304.3	244.04	10155.1
243.71	20934.5	243.25	22335.3	243.48	17682.9	244.04	15813.8	244.14	12069.3	244.14	10975	244.14	10075.5
243.81	19810	243.35	21367.8	243.58	17280.8	244.14	15811.3	244.24	12197.6	244.24	10716.9	244.24	10764.2
243.91	18930.5	243.45	23545.2	243.68	17676.5	244.24	15792.5	244.34	13499.4	244.34	11721.5	244.34	10746.1
244.01	16506.4	243.55	21600.5	243.78	19024.6	244.34	15978.4	244.44	14040.5	244.44	10841.4	244.44	9387.19
244.11	18083	243.65	23511.1	243.88	20491.2	244.44	15100.5	244.54	14246	244.54	10224.6	244.54	10244.2
244.21	18590.5	243.75	23495.6	243.98	20587.7	244.54	14840	244.64	13701.8	244.64	11702.4	244.64	11083.2
244.31	19398.3	243.85	23126.6	244.08	20099.3	244.64	16151.7	244.74	13836	244.74	11413.6	244.74	11569.6
244.41	18933.1	243.95	24045.8	244.18	19782.2	244.74	16191.7	244.84	12818.3	244.84	13374.7	244.84	11965.2
244.51	20786.4	244.05	23205.4	244.28	19290.2	244.84	15762.6	244.94	13439.9	244.94	12340.7	244.94	10547.6
244.61	20921	244.15	22573.1	244.38	17794.1	244.94	15093.8	245.04	12556	245.04	11966.2	245.04	10080.7
244.71	20774.4	244.25	22601.4	244.48	17571.8	245.04	15708.9	245.14	13412.8	245.14	10986.8	245.14	11046.6
244.81	19088.2	244.35	21826.2	244.58	19304.4	245.14	16105.2	245.24	14258.4	245.24	12208.3	245.24	10137.6
244.91	17400	244.45	21965.4	244.68	19697.1	245.24	16046.6	245.34	13271.5	245.34	12509.8	245.34	10836
245.01	18131.3	244.55	21734.5	244.78	19069.9	245.34	16610	245.44	13043.9	245.44	13047.9	245.44	11401
245.11	17984.1	244.65	21244.4	244.88	19789.9	245.44	15346.4	245.54	13390.4	245.54	11352.3	245.54	10428.5
245.21	19422.9	244.75	24614.8	244.98	19506.1	245.54	14887.6	245.64	12663.5	245.64	11360.2	245.64	11047.6
245.31	20006.1	244.85	22940.8	245.08	18112.2	245.64	15692.6	245.74	12217.1	245.74	12294.3	245.74	10808.6
245.41	19894.7	244.95	21786.8	245.18	17245.3	245.74	15579.5	245.84	12010.8	245.84	10517	245.84	9933.34
245.51	18474.1	245.05	21039.3	245.28	17619	245.84	15733.1	245.94	12545.3	245.94	10924.9	245.94	10519.2
245.61	18278.3	245.15	19720.2	245.38	17948.5	245.94	14595.1	246.04	11448.4	246.04	11297.9	246.04	9178.02
245.71	16903	245.25	20344.8	245.48	16945.8	246.04	14502.5	246.14	11454	246.14	11551.3	246.14	8444.16
245.81	16679.7	245.35	22428.7	245.58	18273.8	246.14	15021.2	246.24	11087.6	246.24	10503.5	246.24	9098.91
245.91	16671	245.45	21499.4	245.68	18094.5	246.24	14740.9	246.34	11741.3	246.34	9917.67	246.34	10103.4
246.01	16707.1	245.55	20832.6	245.78	17561.2	246.34	15360.5	246.44	12146.2	246.44	11663.2	246.44	11652
246.11	18221.5	245.65	20746.8	245.88	18194.7	246.44	14381.7	246.54	11727.6	246.54	12444.5	246.54	10766
246.21	19797.6	245.75	21419.4	245.98	17634.1	246.54	13964.2	246.64	12605	246.64	11601.4	246.64	8511.81
246.31	19686.6	245.85	21378.5	246.08	17588.7	246.64	13849	246.74	12101	246.74	9230.83	246.74	9942.66
246.41	19301.8	245.95	21378.3	246.18	16512.5	246.74	13822.4	246.84	11722.5	246.84	9910.5	246.84	9004.44
246.51	16284.9	246.05	18446.9	246.28	16922.4	246.84	13741	246.94	11402.6	246.94	10384.3	246.94	8874.7
246.61	16674.5	246.15	19071.9	246.38	17990.2	246.94	14638.4	247.04	11762.1	247.04	11393.2	247.04	10264.3
246.71	15628	246.25	19528.4	246.48	18172.2	247.04	14801	247.14	10650.7	247.14	10603	247.14	9830.27
246.81	15553.3	246.35	19630	246.58	16750.3	247.14	13586.8	247.24	10562.2	247.24	9865.05	247.24	8884.95
246.91	15354.1	246.45	21797.7	246.68	17693.7	247.24	13315.6	247.34	11039.4	247.34	9845.71	247.34	9376.17
247.01	16295	246.55	20209.5	246.78	17160	247.34	12961	247.44	11692	247.44	9920.32	247.44	8636.46
247.11	18411.2	246.65	22173.4	246.88	15619.4	247.44	13406.2	247.54	10788.4	247.54	9871.58	247.54	9638.48
247.21	19255	246.75	21664.9	246.98	17235.2	247.54	13729.2	247.64	10927.4	247.64	9380.82	247.64	10149.4
247.31	19811.8	246.85	19654.8	247.08	18178.6	247.64	14621.5	247.74	12040.3	247.74	10571.7	247.74	9168.25
247.41	19139	246.95	22221.1	247.18	18022.6	247.74	14200.5	247.84	11836.6	247.84	11226.5	247.84	9989.77
247.51	17505	247.05	22400.7	247.28	16884.3	247.84	14150.5	247.94	11632.1	247.94	10291.5	247.94	9107.6
247.61	16311.7	247.15	19791.3	247.38	17026.5	247.94	14111.5	248.04	10596.9	248.04	9282.82	248.04	8468.24
247.71	16159.4	247.25	19835.1	247.48	15543.2	248.04	13766.6	248.14	11031.8	248.14	9584.79	248.14	10306.6
247.81	16424	247.35	20203.3	247.58	15917.4	248.14	12936.9	248.24	11593.2	248.24	10276.1	248.24	9410.24
247.91	16061.5	247.45	20277.3	247.68	16314.4	248.24	13757	248.34	11303.5	248.34	9528.28	248.34	8468.18
248.01	15879.5	247.55	22270.7	247.78	17484.1	248.34	13972.7	248.44	10361	248.44	9765.6	248.44	9154.78
248.11	17203.4	247.65	20875.5	247.88	17467.6	248.44	12484.7	248.54	10135.2	248.54	8478.4	248.54	8440.96
248.21	17291.5	247.75	21082.6	247.98	17261.8	248.54	13013.3	248.64	9600.87	248.64	9389.19	248.64	9458.02
248.31	17657.9	247.85	20908.3	248.08	15860.5	248.64	12645.4	248.74	9827.01	248.74	8582.7	248.74	9245.39
248.41	15863	247.95	17461.2	248.18	16501.3	248.74	13359.7	248.84	9958.86	248.84	8641.54	248.84	7352.45
248.51	13613.8	248.05	18526.8	248.28	15521.7	248.84	12289.8	248.94	10966.2	248.94	9900.5	248.94	8208.58
248.61	13669.6	248.15	19832.6	248.38	16472.5	248.94	12852.5	249.04	10646.6	249.04	10702.6	249.04	8691.46
248.71	15553.3	248.25	21029.6	248.48	17298.3	249.04	13267.5	249.14	10858.9	249.14	10119.2	249.14	9546.92
248.81	17526.1	248.35	20933.2	248.58	17495.1	249.14	13350.9	249.24	10688.5	249.24	10210	249.24	10955.6
248.91	18148.6	248.45	21622.5	248.68	17582.3	249.24	12803.6	249.34	11213.8	249.34	9061.42	249.34	9624.37
249.01	18207.8	248.55	20431.5	248.78	17303.3	249.34	13330.6	249.44	11767.5	249.44	10940.5	249.44	9644.55
249.11	18926	248.65	21877	248.88	16961.1	249.44	12981.3	249.54	9821.54	249.54	10473.7	249.54	9257.96
249.21	18448.6	248.75	19972.4	248.98	18274.1	249.54	13610.6	249.64	11041.5	249.64	10360.4	249.64	8034.97
249.31	16932.1	248.85	18139.4	249.08	17641.2	249.64	13796.3	249.74	11411.6	249.74	10729.5	249.74	9025.74
249.41	15637.2	248.95	21035.8	249.18	17715.8	249.74	14225.6	249.84	12388.7	249.84	10470.5	249.84	10900.9
249.51	15414.8	249.05	19142.1	249.28	18608.2	249.84	13590.1	249.94	11784.3	249.94	10346.5	249.94	8825.33
249.61	16063.5	249.15	20717.4	249.38	17068.7	249.94	13479.9	250.04	11886.4	250.04	10000	250.04	9482.87
249.71	16243.4	249.25	21302.4	249.48	18174.6	250.04	13580.4	250.14	11233.7	250.14	11043.9	250.14	9015.11
249.81	16252	249.35	20656.8	249.58	17513.5	250.14	12407	250.24	10841.9	250.24	8743.45	250.24	8595.97
249.91	16189.9	249.45	21326.7	249.68	15990.2	250.24	12785.5	250.34	10044.7	250.34	8432.1	250.34	9029.87
250.01	17032.7	249.55	20010.2	249.78	16472.9	250.34	13034.5	250.44	9998.9	250.44	8428.5	250.44	9015.98
250.11	16304	249.65	17092.3	249.88	16512.7	250.44	12889.6	250.54	9081.46	250.54	9320.2	250.54	9048.19
250.21	15939.3	249.75	21123.8	249.98	15811	250.54	12766.6	250.64	10000.7	250.64	9687.5	250.64	9819.59
250.31	14827	249.85	19087	250.08	16682.4	250.64	13267.4	250.74	10557.8	250.74	9257.37	250.74	8346.29
250.41	14843.9	249.95	18355	250.18	16310.4	250.74	12209.1	250.84	9257.8	250.84	9707.77	250.84	8295.78
250.51	15080.1	250.05	19885.1	250.28	16389.9	250.84	11497.5	250.94	9464.86	250.94	10274.1	250.94	8960.42
250.61	15629.6	250.15	17383.8	250.38	14786.8	250.94	12851.6	251.04	9780.44	251.04	9180.38	251.04	8480.09
250.71	17056.1	250.25	20478.2	250.48	14814.7	251.04	13360.5	251.14	10945.2	251.14	8808.27	251.14	10495.6
250.81	17169.8	250.35	19281.4	250.58	15959	251.14	12549.1	251.24	10773.9	251.24	10551.4	251.24	9169.84
250.91	16858.6	250.45	19344.2	250.68	15285.9	251.24	10961.1	251.34	10320.8	251.34	10328.8	251.34	7924.34
251.01	16030.9	250.55	19157.7	250.78	15470.2	251.34	11309.9	251.44	9958.58	251.44	9464.15	251.44	8932.23
251.11	15051	250.65	18146.9	250.88	15060.5	251.44	11401.8	251.54	10423.9	251.54	7739.3	251.54	8948.04
251.21	14659.3	250.75	17892.3	250.98	15655.6	251.54	11496.1	251.64	9863.07	251.64	8515.26	251.64	8369.98
251.31	14256.1	250.85	19496.3	251.08	15882.5	251.64	12726.9	251.74	9258.88	251.74	10151.6	251.74	8656.8
251.41	13440.4	250.95	19725.4	251.18	15613.2	251.74	12849.1	251.84	9909.06	251.84	9753.44	251.84	7137.91
251.51	14190.4	251.05	19827.1	251.28	15701.2	251.84	12037.5	251.94	10220.2	251.94	7779.34	251.94	8138.42
251.61	15590.3	251.15	19215.4	251.38	15018.1	251.94	11458	252.04	9993.19	252.04	7263.72	252.04	8777.7
251.71	16172.3	251.25	17324	251.48	14637.9	252.04	11618	252.14	9821.69	252.14	8236.36	252.14	7538.82
251.81	15101.1	251.35	17076.6	251.58	14451	252.14	13060.6	252.24	9516.33	252.24	8466.09	252.24	8358.27
251.91	15303.2	251.45	15902.2	251.68	13365.9	252.24	12362.8	252.34	8498.08	252.34	7066.58	252.34	7778.3
252.01	13287.9	251.55	16631.5	251.78	12167.9	252.34	10994.3	252.44	8746.96	252.44	6239.18	252.44	7216.58
252.11	12095.3	251.65	16517.8	251.88	13293.4	252.44	10748.9	252.54	8128.11	252.54	8102.21	252.54	8227.32
252.21	12944	251.75	17596.1	251.98	15286.7	252.54	9829.38	252.64	8412.52	252.64	9359.71	252.64	7417.04
252.31	14702.5	251.85	16522.5	252.08	14721.1	252.64	11428.6	252.74	7622.76	252.74	8485.17	252.74	6778.45
252.41	14516	251.95	17532.1	252.18	14783	252.74	12468	252.84	8761.22	252.84	7319.85	252.84	8353.47
252.51	14539.2	252.05	19438	252.28	15424.7	252.84	11391.4	252.94	8644.7	252.94	7609.42	252.94	7046.24
252.61	14706.3	252.15	17956.4	252.38	14484.9	252.94	10861.3	253.04	7808.97	253.04	7954.81	253.04	7167.48
252.71	16192.8	252.25	18252.9	252.48	12213.2	253.04	10703.4	253.14	8563.23	253.14	8584.18	253.14	8239.81
252.81	14007.2	252.35	16206	252.58	12339.5	253.14	10101.4	253.24	9162.65	253.24	7415.98	253.24	7052.6
252.91	12505.5	252.45	16922.6	252.68	13054.7	253.24	10397.8	253.34	8604.98	253.34	7603.28	253.34	7570.94
253.01	11676.5	252.55	17611.9	252.78	13731.3	253.34	10472	253.44	9162.43	253.44	8122.54	253.44	6853.94
253.11	10783	252.65	15627.4	252.88	14766.5	253.44	10749.8	253.54	9687.8	253.54	7088.05	253.54	6760.35
253.21	13798.4	252.75	17593.2	252.98	14105.9	253.54	11297.8	253.64	9346.8	253.64	7950.72	253.64	7560.72
253.31	13688.7	252.85	17827.9	253.08	13705.3	253.64	10783.1	253.74	9458.37	253.74	9084.34	253.74	6935.07
253.41	15832.3	252.95	16933.5	253.18	13422.1	253.74	10643.2	253.84	9136.15	253.84	9584.91	253.84	7635.71
253.51	15639.6	253.05	18923.4	253.28	13006	253.84	11028.9	253.94	8960.76	253.94	9050.62	253.94	8750.09
253.61	14875	253.15	17849.4	253.38	15198.5	253.94	10150.3	254.04	9513.23	254.04	7895.51	254.04	7151
253.71	14344.4	253.25	18764.8	253.48	13954.7	254.04	10922.5	254.14	9303.76	254.14	7946.98	254.14	7159.81
253.81	13468.2	253.35	18905.5	253.58	13726.5	254.14	10127	254.24	9339.5	254.24	8189.26	254.24	7942.84
253.91	11674.9	253.45	15782.9	253.68	13740	254.24	9079.85	254.34	9984.72	254.34	8180.96	254.34	6967.42
254.01	11324.2	253.55	18127.2	253.78	13340.9	254.34	10347.6	254.44	10322.5	254.44	7534.11	254.44	6781.78
254.11	12376.3	253.65	16325.6	253.88	12717.6	254.44	10473	254.54	9268.78	254.54	7778.39	254.54	6841.63
254.21	13692.3	253.75	15667.5	253.98	13578.4	254.54	10930	254.64	8838.49	254.64	7451.09	254.64	5715.96
254.31	15048	253.85	16779.1	254.08	12919.2	254.64	11221.8	254.74	7395.67	254.74	8965.29	254.74	7897.22
254.41	17005.5	253.95	16595	254.18	12301.9	254.74	9613.45	254.84	7894.02	254.84	8912.89	254.84	7312.42
254.51	14804.3	254.05	17732	254.28	11628.2	254.84	10066.8	254.94	8116.68	254.94	7689.76	254.94	7131.03
254.61	14081.3	254.15	15833.9	254.38	12461.1	254.94	9797.74	255.04	7592.86	255.04	7276.85	255.04	8023.17
254.71	11745.8	254.25	14960.2	254.48	13268.5	255.04	9666.85	255.14	7931.32	255.14	7190.85	255.14	6966.87
254.81	12050	254.35	15557.1	254.58	12093.3	255.14	10355.6	255.24	7213.29	255.24	7661.82	255.24	6219.08
254.91	10782.2	254.45	15129.9	254.68	11618.6	255.24	9798.63	255.34	7632.69	255.34	7690.38	255.34	6068.19
255.01	10332.2	254.55	14451.7	254.78	12610.5	255.34	10348.1	255.44	7444.27	255.44	8342.24	255.44	5492.3
255.11	13887.4	254.65	16518.6	254.88	12753.9	255.44	9830.61	255.54	7133.25	255.54	7144.58	255.54	7745.2
255.21	15586.3	254.75	17938.1	254.98	13486.9	255.54	9826.71	255.64	7270.23	255.64	7487.64	255.64	8950.97
255.31	16678	254.85	16847.9	255.08	13790	255.64	11415.6	255.74	7688.35	255.74	7321.02	255.74	7942.7
255.41	14503.8	254.95	18268.6	255.18	13868.8	255.74	11479.3	255.84	8602.54	255.84	8339.31	255.84	8206.09
255.51	13270.6	255.05	16906.7	255.28	13199.6	255.84	9834.2	255.94	9397.65	255.94	8327.88	255.94	7757.76
255.61	12136.5	255.15	15573.8	255.38	10433.3	255.94	9743.18	256.04	8568.66	256.04	7663.98	256.04	7225.59
255.71	12367.5	255.25	15839.8	255.48	11653.9	256.04	10217.1	256.14	8424.62	256.14	7429.19	256.14	8161.47
255.81	11569.1	255.35	13633.3	255.58	10945.4	256.14	9846.49	256.24	7828.95	256.24	6862.92	256.24	6456.29
255.91	11177	255.45	13600.3	255.68	12010.2	256.24	10573.1	256.34	8617.97	256.34	6646.08	256.34	6649.48
256.01	12756.4	255.55	15800.7	255.78	12367.4	256.34	9961.69	256.44	8658.09	256.44	7940.61	256.44	7651.61
256.11	13395.1	255.65	13990.5	255.88	13314.5	256.44	9547.35	256.54	8671.73	256.54	8442.96	256.54	6594.44
256.21	13879.9	255.75	16376.3	255.98	13272.1	256.54	9839.35	256.64	8074.21	256.64	8703.29	256.64	6694.62
256.31	13686.4	255.85	16737.9	256.08	10810.2	256.64	9489.32	256.74	7224	256.74	7889.83	256.74	6083.75
256.41	11769.1	255.95	15841.8	256.18	10771.4	256.74	9990.16	256.84	7804.29	256.84	6965.36	256.84	5348.98
256.51	10747.6	256.05	16436.4	256.28	11387.8	256.84	9903.47	256.94	7329.29	256.94	7841.06	256.94	7254.8
256.61	9725.2	256.15	12945.7	256.38	11586.9	256.94	10426.7	257.04	8347.68	257.04	7451.43	257.04	6981.41
256.71	10640.1	256.25	12666.4	256.48	12100.9	257.04	10105.4	257.14	8594.57	257.14	7120.95	257.14	6662.7
256.81	13032.3	256.35	16325.7	256.58	13777.9	257.14	9600.53	257.24	7969.95	257.24	7343.43	257.24	7566.43
256.91	13164.3	256.45	13383.7	256.68	12528.3	257.24	9799.34	257.34	7218.41	257.34	8076.25	257.34	6808.83
257.01	12691.8	256.55	15086.4	256.78	11313	257.34	9430.36	257.44	7969.31	257.44	7344.06	257.44	6209.39
257.11	12684.7	256.65	15286	256.88	11653.8	257.44	8979.06	257.54	8733.08	257.54	6959.17	257.54	7229.81
257.21	14223.7	256.75	15281.5	256.98	12508.4	257.54	9375.74	257.64	8316.12	257.64	7051.98	257.64	6947.11
257.31	13186.1	256.85	15793.9	257.08	11354.4	257.64	9837.59	257.74	6696.84	257.74	7940.17	257.74	8040.85
257.41	11727.9	256.95	15575.6	257.18	12625.8	257.74	9811.06	257.84	6338.31	257.84	9030.44	257.84	8042.28
257.51	10949.3	257.05	14550.7	257.28	12575.3	257.84	8992.01	257.94	7772.24	257.94	6838	257.94	7038.96
257.61	11875.5	257.15	14346	257.38	12869.1	257.94	9446.16	258.04	7757.02	258.04	6048.06	258.04	7925.72
257.71	11610.9	257.25	15617	257.48	11834.6	258.04	10006.2	258.14	7898.94	258.14	7213.46	258.14	6685.82
257.81	11536.4	257.35	12884.1	257.58	13126.9	258.14	8359.43	258.24	8238.74	258.24	7312.59	258.24	5887.6
257.91	12645.9	257.45	15053.8	257.68	12111.7	258.24	9145.28	258.34	8134.7	258.34	7671.32	258.34	6357.58
258.01	13635.6	257.55	14614	257.78	11059.5	258.34	9905.33	258.44	7391.03	258.44	7369.21	258.44	6248.6
258.11	13549.2	257.65	14395.9	257.88	11257.5	258.44	9882.88	258.54	7405.1	258.54	6951.04	258.54	7785.29
258.21	12098.8	257.75	15215.1	257.98	12930.3	258.54	8859.57	258.64	7150.08	258.64	7810.29	258.64	8752.35
258.31	11016.8	257.85	16112.9	258.08	14345.9	258.64	9366.06	258.74	6757.68	258.74	7489.72	258.74	7334.51
258.41	9875.93	257.95	15502.3	258.18	12846.4	258.74	10094.1	258.84	6579.51	258.84	6839.45	258.84	7897.67
258.51	9223.2	258.05	15444.9	258.28	13246.3	258.84	8812.44	258.94	7831.23	258.94	7307.6	258.94	7104.56
258.61	9820.36	258.15	12656.7	258.38	10748.4	258.94	7292.5	259.04	7019.1	259.04	6017.97	259.04	6630.96
258.71	11264.1	258.25	12440.9	258.48	9297.92	259.04	8412.89	259.14	6402.52	259.14	6617.98	259.14	6792.57
258.81	12983.1	258.35	14762.3	258.58	9401.83	259.14	8857.14	259.24	6613.86	259.24	7385.94	259.24	6296.91
258.91	13275.6	258.45	11927.8	258.68	11057.3	259.24	8470.47	259.34	7090.69	259.34	6139.57	259.34	5774.7
259.01	12233.6	258.55	13626.7	258.78	10965.7	259.34	8382.22	259.44	6456.77	259.44	7051.12	259.44	7415.02
259.11	10804.6	258.65	14632.4	258.88	12819	259.44	8717.61	259.54	6968.42	259.54	6430.58	259.54	6777.2
259.21	10648.3	258.75	15901	258.98	11855.7	259.54	7848.42	259.64	7024.7	259.64	6356.13	259.64	7151.41
259.31	10504.9	258.85	16362.8	259.08	11222.2	259.64	7527.35	259.74	6107.45	259.74	6394.8	259.74	6414.32
259.41	9282.87	258.95	13424.1	259.18	10124.7	259.74	7825.47	259.84	7303.59	259.84	6191.15	259.84	5594.08
259.51	9525.17	259.05	12772.9	259.28	9740.36	259.84	8438.48	259.94	6345.99	259.94	6138.85	259.94	6786.87
259.61	10255.3	259.15	14019.6	259.38	10016.2	259.94	8457.76	260.04	6273.61	260.04	6924.16	260.04	6849.23
259.71	12471.7	259.25	11354.7	259.48	9526.94	260.04	7552.76	260.14	6291.54	260.14	5897.94	260.14	5857.57
259.81	11779.6	259.35	12206.1	259.58	8911.43	260.14	7368.27	260.24	5398.06	260.24	5760.22	260.24	6174.72
259.91	11135.9	259.45	13418.5	259.68	11421.5	260.24	7110.54	260.34	5228.61	260.34	6027.2	260.34	5535.81
260.01	8904.41	259.55	12368.5	259.78	11875.8	260.34	7367.93	260.44	5316.8	260.44	5314.17	260.44	5579.49
260.11	7961.77	259.65	13749.3	259.88	8999.39	260.44	7712.65	260.54	6330.14	260.54	6652.35	260.54	5750.59
260.21	6905.14	259.75	12301.8	259.98	9873.59	260.54	7606.43	260.64	5860.88	260.64	6831.62	260.64	5579.37
260.31	7816	259.85	12445.3	260.08	9118.12	260.64	7892.15	260.74	5337.65	260.74	5199.1	260.74	6314.46
260.41	9402.19	259.95	12668	260.18	10229.7	260.74	6658.55	260.84	6301.54	260.84	4932.13	260.84	7094.72
260.51	12047.7	260.05	11730.5	260.28	10556.7	260.84	6258.62	260.94	6363.71	260.94	4871.46	260.94	6044.13
260.61	12976.1	260.15	12558.4	260.38	12611.3	260.94	6700.48	261.04	6117.79	261.04	5927.08	261.04	7116.81
260.71	13398.6	260.25	14155.7	260.48	12182.9	261.04	8373.18	261.14	6004.06	261.14	8063.57	261.14	6691.95
260.81	13280.8	260.35	15665.9	260.58	11089.5	261.14	9170.26	261.24	6652.89	261.24	7750.14	261.24	5827.42
260.91	12643.7	260.45	14676.3	260.68	11718.1	261.24	7873.74	261.34	8130.05	261.34	8240.8	261.34	7695.71
261.01	11133.4	260.55	14037.7	260.78	10351.7	261.34	8206.6	261.44	8550.36	261.44	6976.6	261.44	7951.51
261.11	10095.8	260.65	13096.7	260.88	9872.12	261.44	8804.13	261.54	7678.85	261.54	6621.5	261.54	6905.42
261.21	10229.4	260.75	13349.5	260.98	10971	261.54	7862.19	261.64	7842.15	261.64	7083.93	261.64	7348.67
261.31	11553.9	260.85	12627.6	261.08	12685.1	261.64	8570.32	261.74	7439	261.74	7715.8	261.74	6300.75
261.41	13189.1	260.95	12203.5	261.18	12676.6	261.74	9224.86	261.84	6100.47	261.84	7077.31	261.84	6081.49
261.51	12887.4	261.05	13559.8	261.28	11430.3	261.84	9362.33	261.94	5723.92	261.94	6338.47	261.94	6145.03
261.61	12349.6	261.15	13473.8	261.38	10987.5	261.94	9105.05	262.04	6121.48	262.04	6263.07	262.04	5518.12
261.71	11665.5	261.25	12171.1	261.48	10746.4	262.04	8340	262.14	6169.6	262.14	6130.85	262.14	6751.25
261.81	11654.7	261.35	13810	261.58	8374.33	262.14	9081.56	262.24	6684.74	262.24	7266.42	262.24	5862.91
261.91	8585.15	261.45	14212.3	261.68	9754.17	262.24	8434.08	262.34	6882.05	262.34	5668.06	262.34	5197.09
262.01	8366.08	261.55	11980.8	261.78	11280.7	262.34	8101.76	262.44	6203.04	262.44	6444.66	262.44	6392.03
262.11	8533.9	261.65	12337.4	261.88	11379.4	262.44	7604.05	262.54	6283.89	262.54	7283.67	262.54	5651.19
262.21	9712.19	261.75	11276.1	261.98	9658.85	262.54	7345.59	262.64	5951.5	262.64	6197.67	262.64	6028.69
262.31	11078.7	261.85	13022.2	262.08	10011.2	262.64	8082.82	262.74	6152.66	262.74	6786.03	262.74	6870.61
262.41	12447.1	261.95	13334.5	262.18	10108.5	262.74	8183.21	262.84	6476.01	262.84	5533.7	262.84	5973.95
262.51	13068.1	262.05	14028.6	262.28	9886.33	262.84	8806.01	262.94	7051.82	262.94	6134.37	262.94	6189.56
262.61	13178.7	262.15	15121.2	262.38	10716.3	262.94	8882.54	263.04	6659.93	263.04	7542.95	263.04	7715.16
262.71	12107.5	262.25	13693.2	262.48	11198.1	263.04	9173.97	263.14	7513	263.14	7307.96	263.14	6727.04
262.81	10952.6	262.35	12691.8	262.58	13010.7	263.14	9203.38	263.24	6626.14	263.24	6488.15	263.24	7786.9
262.91	10291.7	262.45	13281.2	262.68	11849.6	263.24	9324.11	263.34	5966.67	263.34	6603.46	263.34	7019.68
263.01	9335.31	262.55	12641.4	262.78	12384.5	263.34	9129.53	263.44	5856.14	263.44	7307.91	263.44	6455.89
263.11	9398.2	262.65	12256.8	262.88	10276.2	263.44	7701.9	263.54	5270.06	263.54	6460.55	263.54	6309.91
263.21	10912.4	262.75	11976.4	262.98	10261.8	263.54	7817.49	263.64	6219.12	263.64	6413.19	263.64	5364.52
263.31	12139.1	262.85	10530.6	263.08	8761.66	263.64	7402.85	263.74	7104.86	263.74	6221.68	263.74	5127.75
263.41	12038.5	262.95	13123.9	263.18	10513.7	263.74	8432	263.84	7734.83	263.84	6587.42	263.84	5684.84
263.51	10734.1	263.05	12538.4	263.28	10693.9	263.84	9211.62	263.94	6505.35	263.94	6143.93	263.94	5439.74
263.61	9143.36	263.15	13487.5	263.38	9105.84	263.94	7571.35	264.04	6170.68	264.04	5420.58	264.04	5776.3
263.71	9433.47	263.25	12485.1	263.48	8724.02	264.04	7824.41	264.14	5655.04	264.14	6100.76	264.14	6785.31
263.81	8332.21	263.35	12065.5	263.58	10208.7	264.14	7077.23	264.24	6558.63	264.24	5881.09	264.24	4908.13
263.91	9173.04	263.45	11364.5	263.68	8703.82	264.24	7345.63	264.34	5649.91	264.34	5351.87	264.34	6187.61
264.01	9076.67	263.55	10223.4	263.78	8678.13	264.34	7915.31	264.44	6326.87	264.44	5396.44	264.44	6183.37
264.11	10380.2	263.65	11024.3	263.88	9201.08	264.44	8806.69	264.54	5593.62	264.54	5835.18	264.54	6285.79
264.21	11713.8	263.75	11178.4	263.98	9725.59	264.54	8621.46	264.64	5895.54	264.64	7265.93	264.64	5555.13
264.31	11735.4	263.85	11005.1	264.08	10443.2	264.64	7697.04	264.74	5469.66	264.74	7416.21	264.74	5395.91
264.41	10931.5	263.95	12676.1	264.18	9157.12	264.74	6580.18	264.84	5872.31	264.84	5263.5	264.84	5170.76
264.51	9336.38	264.05	11793.4	264.28	9681.34	264.84	7037.91	264.94	4860.95	264.94	5201.2	264.94	5149.37
264.61	7515.99	264.15	11825	264.38	8432.06	264.94	7700.21	265.04	5465.3	265.04	5067.2	265.04	3601.24
264.71	7464.08	264.25	10921.6	264.48	8030.56	265.04	7374.77	265.14	5207.46	265.14	5312.55	265.14	4113.49
264.81	8792.95	264.35	9957.78	264.58	7505.78	265.14	7334.76	265.24	5584.33	265.24	6173.26	265.24	5242.11
264.91	9779.86	264.45	10560.4	264.68	8761.77	265.24	7343.68	265.34	6100.85	265.34	6399.7	265.34	4959.97
265.01	10326.8	264.55	8809.58	264.78	8369.4	265.34	6233.68	265.44	5205.34	265.44	5863.65	265.44	5876.49
265.11	10430	264.65	10130.6	264.88	8967.59	265.44	6597.21	265.54	4898.14	265.54	6231.58	265.54	5638.21
265.21	9814.15	264.75	9881.07	264.98	9925.16	265.54	6143.51	265.64	5163.95	265.64	4158.58	265.64	4447.7
265.31	9468.25	264.85	11388.9	265.08	9781.81	265.64	6899.38	265.74	5016.72	265.74	5465.16	265.74	4946.9
265.41	8734.62	264.95	12895.3	265.18	8276.38	265.74	6799.37	265.84	4675.33	265.84	7224.33	265.84	4570.03
265.51	6433.28	265.05	10455	265.28	7314.79	265.84	6626.54	265.94	5432.83	265.94	6119.46	265.94	3622.73
265.61	7632.24	265.15	11587.2	265.38	7401.81	265.94	7272.15	266.04	5252.2	266.04	5866.63	266.04	4487.91
265.71	7839.95	265.25	10109.5	265.48	6842.81	266.04	6453.7	266.14	5471.31	266.14	4712.97	266.14	4836.39
265.81	9473.04	265.35	9903.83	265.58	7459.73	266.14	6437.85	266.24	5625.23	266.24	4962.06	266.24	4408.22
265.91	10085.2	265.45	10921.4	265.68	9004.88	266.24	7211.93	266.34	5206.89	266.34	5088.99	266.34	4853.63
266.01	9890.93	265.55	9017.18	265.78	9712.13	266.34	6330.87	266.44	4743.94	266.44	5313.91	266.44	3864.41
266.11	9756.56	265.65	9323.25	265.88	8771.1	266.44	6945.35	266.54	5462.89	266.54	5297.11	266.54	5151.71
266.21	9261.6	265.75	12266.3	265.98	8441.16	266.54	6388.25	266.64	4622.44	266.64	6493.73	266.64	5087.88
266.31	8274.35	265.85	11742.1	266.08	7572.32	266.64	5429.34	266.74	5040.3	266.74	4943	266.74	5116.18
266.41	7096.94	265.95	13120.8	266.18	7483.66	266.74	6788.08	266.84	6120.04	266.84	5359.98	266.84	5619.09
266.51	6711.02	266.05	11657	266.28	7965.41	266.84	6277.58	266.94	5704.18	266.94	6066.88	266.94	4978.05
266.61	7469.17	266.15	10845.7	266.38	10116.9	266.94	6328.13	267.04	4942	267.04	4563.18	267.04	4484.54
266.71	8325.56	266.25	9981.3	266.48	8592.66	267.04	6008.26	267.14	5153.56	267.14	6347.06	267.14	5468.48
266.81	10566.2	266.35	8895.88	266.58	8148.25	267.14	6411.72	267.24	5233.59	267.24	6294.4	267.24	4848.64
266.91	10953	266.45	10149.9	266.68	8013.66	267.24	5762.12	267.34	4765.34	267.34	6307.43	267.34	4246.24
267.01	9781.62	266.55	10091.3	266.78	7531.29	267.34	5453.31	267.44	5765.71	267.44	5844.3	267.44	5211.31
267.11	6470.29	266.65	9907.57	266.88	7027.57	267.44	6616.96	267.54	5063.83	267.54	4157.84	267.54	4090.11
267.21	6126.27	266.75	10355.9	266.98	7783.13	267.54	6215.29	267.64	4974.65	267.64	4313.71	267.64	4107.5
267.31	5841.64	266.85	9564.71	267.08	8157.03	267.64	5748.34	267.74	5133.6	267.74	5072.11	267.74	4233.55
267.41	5297.85	266.95	10768.1	267.18	6609.08	267.74	5066.11	267.84	4452.26	267.84	4515.22	267.84	3802.42
267.51	7401.35	267.05	9803.94	267.28	7254.1	267.84	4578.88	267.94	3681.47	267.94	3870.5	267.94	4998.14
267.61	7632.66	267.15	9413.15	267.38	7293.73	267.94	4833.88	268.04	3900.33	268.04	3642.94	268.04	3744.28
267.71	9182.4	267.25	8741.78	267.48	7594.07	268.04	5733.6	268.14	3797.29	268.14	3922.88	268.14	3074.47
267.81	9790	267.35	8783.25	267.58	6136	268.14	5001.52	268.24	5004.07	268.24	4348.1	268.24	3864.21
267.91	10256.5	267.45	7446.73	267.68	7332.27	268.24	4591.75	268.34	5218.11	268.34	4876.15	268.34	4065.58
268.01	7282.4	267.55	6975.78	267.78	7241.86	268.34	5183.76	268.44	4618.16	268.44	4120.44	268.44	4245.2
268.11	6180.18	267.65	10472.5	267.88	8160.61	268.44	5246.02	268.54	4149.4	268.54	5466.62	268.54	4970.17
268.21	5273.18	267.75	10928.8	267.98	8162.94	268.54	4987.41	268.64	3863.51	268.64	5224.87	268.64	4029.1
268.31	6243.74	267.85	9117.85	268.08	8849.36	268.64	5447.84	268.74	4178.53	268.74	4513.22	268.74	3954.17
268.41	7439.13	267.95	9050.01	268.18	7601.74	268.74	5509.83	268.84	4423.33	268.84	4331.91	268.84	3944.15
268.51	8886.62	268.05	8693.73	268.28	5339.33	268.84	4980.18	268.94	5017.93	268.94	4996.88	268.94	3874.99
268.61	8777.27	268.15	10435.4	268.38	4997.67	268.94	4101.59	269.04	5928.02	269.04	5017.46	269.04	4601.02
268.71	8472.1	268.25	9248.33	268.48	7725.79	269.04	5044.98	269.14	4984.36	269.14	4592.09	269.14	4509.12
268.81	8838.33	268.35	8748.22	268.58	6493.28	269.14	5550.85	269.24	3561.32	269.24	3991.34	269.24	4129.79
268.91	8485.52	268.45	10687.6	268.68	7303.36	269.24	5207.18	269.34	3808.58	269.34	4734.15	269.34	4215.12
269.01	6944.21	268.55	9268.65	268.78	7954.18	269.34	5626.99	269.44	3426.42	269.44	5886.39	269.44	3486.22
269.11	5550.24	268.65	9837.81	268.88	7205.65	269.44	5748.83	269.54	4177.47	269.54	5399.04	269.54	3313.19
269.21	6126.42	268.75	9998.47	268.98	6751.79	269.54	5258.32	269.64	3979.78	269.64	4112.02	269.64	4313.82
269.31	6509.26	268.85	9653.87	269.08	5499.99	269.64	4477.35	269.74	4924.59	269.74	3639.29	269.74	3809.08
269.41	8288.58	268.95	9945.21	269.18	7369.42	269.74	5507.52	269.84	4684.84	269.84	4547.05	269.84	3514.63
269.51	7585.46	269.05	8434.4	269.28	7454.12	269.84	6380.77	269.94	4479.26	269.94	5348.91	269.94	3904.33
269.61	8138.46	269.15	6948.87	269.38	7012.34	269.94	6021.06	270.04	3173.76	270.04	4711.42	270.04	3370.39
269.71	8494.17	269.25	8947.85	269.48	7945.48	270.04	5058.16	270.14	3828.76	270.14	3851.74	270.14	4122.76
269.81	7479.69	269.35	9320.26	269.58	7928.43	270.14	5363.66	270.24	4778.86	270.24	5030.58	270.24	4853.26
269.91	6682.04	269.45	9631.57	269.68	5606.13	270.24	5209.09	270.34	3805.57	270.34	4079.25	270.34	3311.56
270.01	6447.46	269.55	9569.28	269.78	5922.08	270.34	5083.3	270.44	3277.22	270.44	4364.74	270.44	3293.2
270.11	5645.09	269.65	9467.62	269.88	7522.41	270.44	5707.1	270.54	4254.06	270.54	4287.5	270.54	2977.47
270.21	6515.59	269.75	8099.75	269.98	7661.68	270.54	5665.39	270.64	3312.65	270.64	4592.03	270.64	2687.93
270.31	8358.57	269.85	6293.84	270.08	6502.16	270.64	5869.98	270.74	4232.06	270.74	4060.16	270.74	3046.64
270.41	8584.69	269.95	8194.78	270.18	7678.59	270.74	4898.77	270.84	4202.18	270.84	2784.04	270.84	3139.61
270.51	8569.33	270.05	8659.12	270.28	6861.1	270.84	5242.55	270.94	3429.42	270.94	3367.08	270.94	3401.56
270.61	7918.27	270.15	9104.75	270.38	5637.8	270.94	5512	271.04	3736.33	271.04	4730.08	271.04	4250.32
270.71	8307.96	270.25	7918.67	270.48	6109.1	271.04	5750.93	271.14	4788.29	271.14	4861.36	271.14	2897.83
270.81	7416.41	270.35	8327.86	270.58	6818.78	271.14	4858.65	271.24	5539.7	271.24	4089.26	271.24	4274.9
270.91	5443.44	270.45	9934.16	270.68	6585.38	271.24	4025.91	271.34	4579.28	271.34	5100.07	271.34	3745.66
271.01	6018.52	270.55	10677.2	270.78	6141.93	271.34	5211	271.44	4293.14	271.44	4115.87	271.44	3300.93
271.11	5885.03	270.65	9547.1	270.88	7615.9	271.44	5359.88	271.54	3623.79	271.54	4947.51	271.54	3623.3
271.21	7414.02	270.75	9740.47	270.98	8193.94	271.54	4457.17	271.64	4096.15	271.64	4687.7	271.64	3401.59
271.31	9074.75	270.85	8197.3	271.08	7861.1	271.64	4059.77	271.74	4060.41	271.74	3869.72	271.74	2409.94
271.41	8297.69	270.95	8439.51	271.18	5213.51	271.74	3669.73	271.84	4078.9	271.84	3472.26	271.84	3357.65
271.51	7869.84	271.05	6848.89	271.28	5809.46	271.84	3290.71	271.94	4692.48	271.94	4167.54	271.94	2699.4
271.61	6217.49	271.15	7202.76	271.38	6474.37	271.94	3497.86	272.04	4793.66	272.04	4314.08	272.04	3321.31
271.71	5627.28	271.25	9957.28	271.48	5452.68	272.04	5157.81	272.14	3701.01	272.14	4542.21	272.14	3250.82
271.81	4764.75	271.35	6207.58	271.58	6234.26	272.14	5154.14	272.24	4241.62	272.24	3009.09	272.24	2232.65
271.91	5756.23	271.45	9016.6	271.68	6855.22	272.24	4981.64	272.34	3969.63	272.34	2271.4	272.34	4037.13
272.01	5646.68	271.55	8062.52	271.78	6380.54	272.34	3875.33	272.44	3796.49	272.44	5058.25	272.44	3656.04
272.11	7750.49	271.65	8390.65	271.88	5327.57	272.44	4030.62	272.54	4126.03	272.54	4647.05	272.54	3088.14
272.21	8419.38	271.75	8985.53	271.98	6264.26	272.54	5023.55	272.64	4186.92	272.64	3916.48	272.64	3584.77
272.31	8442.73	271.85	6757.86	272.08	6479.3	272.64	4123.58	272.74	4660.22	272.74	3714.22	272.74	3226.25
272.41	8289.61	271.95	8124.86	272.18	6043.44	272.74	4060.4	272.84	4193.7	272.84	4372.9	272.84	2309.32
272.51	6547.3	272.05	8534.1	272.28	5842.76	272.84	3762.95	272.94	4722.44	272.94	5169.17	272.94	3312.05
272.61	5415.44	272.15	8265.52	272.38	6259.71	272.94	3148.85	273.04	3928.44	273.04	3706.53	273.04	2698.23
272.71	5756.53	272.25	8697.17	272.48	5410.64	273.04	2846.1	273.14	3744.56	273.14	2558.26	273.14	3215.95
272.81	5911.77	272.35	9621.89	272.58	6030.03	273.14	3743.78	273.24	3342.27	273.24	3208.45	273.24	4336.1
272.91	6349.99	272.45	7418.06	272.68	6213.51	273.24	4351.6	273.34	3262.58	273.34	3701.34	273.34	2461.39
273.01	7389.05	272.55	7861.42	272.78	5680.68	273.34	4322.22	273.44	2891.56	273.44	3707.74	273.44	2814.77
273.11	7272.34	272.65	5400.7	272.88	6144.95	273.44	3240.17	273.54	4462.19	273.54	3350.41	273.54	1992.94
273.21	7566.04	272.75	7673.65	272.98	5721.58	273.54	2578.06	273.64	3755.76	273.64	2259.47	273.64	2920.08
273.31	5848.61	272.85	5706.2	273.08	5120.46	273.64	2362.82	273.74	3700.76	273.74	2749.24	273.74	3556.16
273.41	6016.35	272.95	6154.62	273.18	4541.31	273.74	3077.5	273.84	2704.05	273.84	3096.57	273.84	2796.98
273.51	3515.19	273.05	6315.73	273.28	4335.4	273.84	3856.2	273.94	3328.79	273.94	2991.85	273.94	1483.23
273.61	4268.12	273.15	7178.53	273.38	6046.57	273.94	4173.6	274.04	3178.61	274.04	3126.29	274.04	2463.26
273.71	4402.25	273.25	8728.09	273.48	4893.65	274.04	3731.46	274.14	3275.74	274.14	2742.27	274.14	1906.44
273.81	6225.16	273.35	7783.19	273.58	4325.9	274.14	3770.93	274.24	3601.31	274.24	3565.15	274.24	2624.43
273.91	6705.52	273.45	9278.2	273.68	5876.94	274.24	3952.97	274.34	3379.07	274.34	3498.3	274.34	3804.31
274.01	7554.76	273.55	8810.68	273.78	4939.22	274.34	4193.87	274.44	4561.48	274.44	2389.22	274.44	2532.85
274.11	6892.16	273.65	6284.63	273.88	5511.13	274.44	3419.66	274.54	4267.65	274.54	3057.27	274.54	3622.37
274.21	5982.04	273.75	5875.32	273.98	6071.92	274.54	3085.33	274.64	4113.81	274.64	5305.48	274.64	3319.23
274.31	6678.55	273.85	7208.1	274.08	6873	274.64	3667.1	274.74	3639.77	274.74	4291.43	274.74	2651.83
274.41	6116.64	273.95	8272.88	274.18	5911.64	274.74	4327.99	274.84	4163.59	274.84	3526.52	274.84	3001.23
274.51	5231.19	274.05	7680.06	274.28	4834.63	274.84	4368.68	274.94	3150.65	274.94	2711.74	274.94	3888.45
274.61	5040.39	274.15	7014.8	274.38	5525.08	274.94	4515.6	275.04	4345.57	275.04	2403.36	275.04	2701.41
274.71	6236.51	274.25	7131.29	274.48	5687.1	275.04	4349.55	275.14	4034.08	275.14	4495.93	275.14	3389.56
274.81	6891.83	274.35	9050.18	274.58	5192.97	275.14	4284.63	275.24	4378.54	275.24	4222.68	275.24	1919.66
274.91	8377.67	274.45	9818.46	274.68	6446.51	275.24	4366.47	275.34	4284.25	275.34	4819	275.34	3823.24
275.01	7881.12	274.55	8855.97	274.78	6775.85	275.34	3926.79	275.44	4266.3	275.44	3756.18	275.44	3703.1
275.11	7469.65	274.65	7640.87	274.88	5586.53	275.44	5405.52	275.54	3494.69	275.54	4338.27	275.54	3113.25
275.21	5770.24	274.75	8205.07	274.98	5141.2	275.54	4492.74	275.64	4519.97	275.64	3334.84	275.64	3420.49
275.31	4909.77	274.85	6335.31	275.08	5928.81	275.64	2553.82	275.74	4032.35	275.74	3630.75	275.74	3349.94
275.41	3751.17	274.95	6871.51	275.18	6093.56	275.74	3556.7	275.84	3793.79	275.84	3843.29	275.84	1932.51
275.51	4814.18	275.05	9119.8	275.28	5323.31	275.84	4019.24	275.94	3610.46	275.94	4859.33	275.94	3118.62
275.61	5836.79	275.15	8286.88	275.38	6307.62	275.94	4711.33	276.04	3738.15	276.04	4112.24	276.04	2725.16
275.71	6140.02	275.25	9904	275.48	6630.16	276.04	4190.87	276.14	3775.91	276.14	3414.8	276.14	2066.06
275.81	7413.67	275.35	7554.56	275.58	5348.99	276.14	3840.02	276.24	4115.05	276.24	4675.58	276.24	3220
275.91	7964.5	275.45	8356.34	275.68	5747.39	276.24	4393.89	276.34	3108.3	276.34	4085.16	276.34	2155.84
276.01	7126.64	275.55	7839	275.78	5906.44	276.34	3884.55	276.44	3533.14	276.44	3973.23	276.44	3091.67
276.11	5358.59	275.65	8327.47	275.88	5543.03	276.44	4582.27	276.54	3570.19	276.54	2832.36	276.54	3306.54
276.21	2767.42	275.75	8260.58	275.98	4533.93	276.54	3672.66	276.64	3558.54	276.64	3759.95	276.64	2932.83
276.31	3025.58	275.85	7291.9	276.08	5041.2	276.64	4423.91	276.74	4320.43	276.74	3919.56	276.74	3877.7
276.41	4716.12	275.95	7186.92	276.18	5317.48	276.74	4448.7	276.84	3695.24	276.84	4946.98	276.84	2800.24
276.51	4487.8	276.05	6893.77	276.28	5570.22	276.84	4371.01	276.94	4014.68	276.94	3342.88	276.94	1498.16
276.61	5758.69	276.15	8834.59	276.38	2955.76	276.94	3366.89	277.04	3988.16	277.04	3348.46	277.04	3039.3
276.71	6147.62	276.25	9176.88	276.48	3773.07	277.04	1816.32	277.14	4298.71	277.14	3640.33	277.14	2500.91
276.81	7749.12	276.35	8384.83	276.58	5043.75	277.14	2525.28	277.24	3915.54	277.24	3302.33	277.24	1630.55
276.91	6493.47	276.45	6333.56	276.68	4519.96	277.24	3459.39	277.34	3322.64	277.34	3699.52	277.34	3465.28
277.01	4082.76	276.55	5850.13	276.78	5454.76	277.34	4231.02	277.44	3997.35	277.44	3743.51	277.44	2055.1
277.11	3383.4	276.65	6566.51	276.88	6427.76	277.44	3964.27	277.54	3645.35	277.54	3319.96	277.54	2422.05
277.21	4080.11	276.75	7778.81	276.98	5596.37	277.54	3311.96	277.64	3273.57	277.64	3296.83	277.64	2950.6
277.31	3860	276.85	6714.23	277.08	4817.33	277.64	3502.81	277.74	3283.99	277.74	3143.59	277.74	2693.44
277.41	4967.95	276.95	6762.42	277.18	3396.39	277.74	2641.15	277.84	3322.95	277.84	2590.23	277.84	3098.15
277.51	5479.2	277.05	6363.6	277.28	2688.91	277.84	2802.81	277.94	3064.64	277.94	3019.67	277.94	2466.94
277.61	6514.2	277.15	6251.79	277.38	2550.16	277.94	3914.87	278.04	3002.84	278.04	2396.61	278.04	1963.67
277.71	6417.25	277.25	6821.15	277.48	3378.08	278.04	3391.98	278.14	3389.22	278.14	3236.09	278.14	2697.73
277.81	5785.05	277.35	6347.79	277.58	5606.33	278.14	3104.54	278.24	2828.55	278.24	3628.43	278.24	2693.88
277.91	5459.44	277.45	6678.46	277.68	6658.05	278.24	3733.82	278.34	2194.94	278.34	3409.48	278.34	2646.81
278.01	4709.53	277.55	6031.18	277.78	4887.77	278.34	3364.37	278.44	3135.17	278.44	2341.05	278.44	4458.99
278.11	2057.79	277.65	4680.9	277.88	4272.26	278.44	3506.04	278.54	3154.45	278.54	2011.88	278.54	2869.56
278.21	1487.84	277.75	7367.04	277.98	4220.93	278.54	4170.83	278.64	3505.45	278.64	3249.48	278.64	3567.64
278.31	3243.01	277.85	8204.21	278.08	2983.61	278.64	3921.05	278.74	3643.34	278.74	3588.37	278.74	3103.5
278.41	5059.5	277.95	7647.16	278.18	2843.05	278.74	3350.47	278.84	2605.39	278.84	2728.28	278.84	1425.91
278.51	6857.68	278.05	7347.52	278.28	4760.15	278.84	2916.62	278.94	2534.32	278.94	3102.69	278.94	2297.52
278.61	6542.75	278.15	5960.94	278.38	5683.38	278.94	2873.41	279.04	2501.31	279.04	2962.98	279.04	2484.52
278.71	4630.34	278.25	6067.2	278.48	3784.14	279.04	3081.37	279.14	1513.1	279.14	1212.86	279.14	1496.82
278.81	4811.14	278.35	4326.88	278.58	4478.48	279.14	2629.02	279.24	1632.27	279.24	2184.97	279.24	2056.56
278.91	3349.07	278.45	4475.05	278.68	3859.62	279.24	2475.91	279.34	2130.05	279.34	3688.18	279.34	1533.74
279.01	3486.5	278.55	6521.6	278.78	2969.66	279.34	3499.42	279.44	3079.35	279.44	3907.4	279.44	1900.74
279.11	2949.03	278.65	7324.62	278.88	3553.85	279.44	3598.28	279.54	3193.92	279.54	2840.24	279.54	2816.44
279.21	3304.82	278.75	6113.66	278.98	3882.32	279.54	3845.67	279.64	2973.59	279.64	1872.84	279.64	1852.99
279.31	4839.13	278.85	6196.63	279.08	5726.95	279.64	3527.34	279.74	2734.05	279.74	2392.69	279.74	1869.54
279.41	4357.97	278.95	6069.67	279.18	5839.83	279.74	3433.26	279.84	1393.53	279.84	4183.46	279.84	3433.69
279.51	6518.23	279.05	8512.84	279.28	5169.21	279.84	4649.21	279.94	2306.49	279.94	4690.67	279.94	2603.1
279.61	4854.03	279.15	7226.32	279.38	4437.04	279.94	3384.38	280.04	3154.96	280.04	3745.91	280.04	3410.51
279.71	3827.77	279.25	4915.5	279.48	2984.64	280.04	2831.79	280.14	3654.9	280.14	3699.69	280.14	3524.72
279.81	2130.56	279.35	6002.53	279.58	2596.75	280.14	3418.35	280.24	4076.87	280.24	3311.35	280.24	3282.32
279.91	2984.92	279.45	6646.57	279.68	5314.02	280.24	4660.53	280.34	3697.28	280.34	3989.48	280.34	3400.18
280.01	2834.84	279.55	7212.35	279.78	5926.46	280.34	4399.76	280.44	3590.41	280.44	3955.22	280.44	3271.37
280.11	3698.29	279.65	6071.67	279.88	5029.54	280.44	2674.06	280.54	3732.02	280.54	2895.58	280.54	2226.66
280.21	4874.97	279.75	7037.61	279.98	5529.66	280.54	2734.32	280.64	2913.66	280.64	4116.09	280.64	3991.61
280.31	5252.38	279.85	6195.04	280.08	4738.03	280.64	3099.46	280.74	2458.84	280.74	3557.39	280.74	2533.45
280.41	4969.21	279.95	4700.57	280.18	3772.41	280.74	3882.79	280.84	2763.15	280.84	3227.63	280.84	3208.38
280.51	4459.18	280.05	5432.34	280.28	2664.51	280.84	3320.88	280.94	3912.4	280.94	3674.62	280.94	3589.43
280.61	2665.83	280.15	7802.03	280.38	3402.7	280.94	3988.1	281.04	3391.74	281.04	3722.07	281.04	2920.12
280.71	2611.48	280.25	5817.82	280.48	4160.12	281.04	3809.6	281.14	4127.08	281.14	4336.6	281.14	3454.5
280.81	1928.03	280.35	6432.95	280.58	4368.65	281.14	3304.84	281.24	4004.82	281.24	3984.03	281.24	3971.29
280.91	2941.64	280.45	5302.84	280.68	5494.69	281.24	4836.19	281.34	4299.03	281.34	3207.93	281.34	3052.34
281.01	5508.46	280.55	6770.68	280.78	5953.93	281.34	3968.48	281.44	4716.29	281.44	4397.53	281.44	4399.35
281.11	5618.47	280.65	7094.87	280.88	4492.25	281.44	4446.71	281.54	4620.04	281.54	5059.05	281.54	3912.69
281.21	6711.18	280.75	4931.46	280.98	3780.74	281.54	4537.04	281.64	4284.79	281.64	4567.64	281.64	3484.58
281.31	5975.3	280.85	6195.82	281.08	4093.17	281.64	3754.74	281.74	4697.11	281.74	4263.24	281.74	4629.44
281.41	5032.16	280.95	6479.54	281.18	4470.07	281.74	3378.73	281.84	5027.14	281.84	4790.19	281.84	4196.86
281.51	4278.02	281.05	6025.18	281.28	5150.42	281.84	3055.14	281.94	4833.42	281.94	5447.27	281.94	4070.36
281.61	3965.76	281.15	5722.35	281.38	5541.56	281.94	4352.35	282.04	4414.03	282.04	4450.95	282.04	4605.4
281.71	2928.3	281.25	3576.41	281.48	7060.02	282.04	4921.79	282.14	4305.46	282.14	3929.59	282.14	3996.91
281.81	3645.91	281.35	7449.41	281.58	5198.25	282.14	4823.5	282.24	3309.02	282.24	4630.95	282.24	4263.83
281.91	3869.57	281.45	8313.31	281.68	4122.25	282.24	4994.76	282.34	3421.33	282.34	5354.3	282.34	4607.23
282.01	6754.43	281.55	6458.5	281.78	6200.12	282.34	4345.92	282.44	4198.91	282.44	3911.76	282.44	4475.53
282.11	6964.24	281.65	6225.72	281.88	5567.02	282.44	4469.39	282.54	4153.55	282.54	4091.81	282.54	5705.06
282.21	5583.58	281.75	6651.49	281.98	4283.25	282.54	4982.72	282.64	4470.54	282.64	3732.13	282.64	5059.12
282.31	4558.05	281.85	6848.77	282.08	5585.82	282.64	4846.05	282.74	4856.43	282.74	4361.97	282.74	4195.44
282.41	4566.53	281.95	6019.75	282.18	5931.72	282.74	5042.35	282.84	5164.93	282.84	4677.33	282.84	4606.24
282.51	3863.93	282.05	6247.05	282.28	4388.34	282.84	4814.61	282.94	5003.26	282.94	4530.19	282.94	4823.68
282.61	3474.57	282.15	6023.93	282.38	3195.53	282.94	4082.81	283.04	4735.18	283.04	4329.58	283.04	4189.15
282.71	3437.86	282.25	5780.82	282.48	4836.29	283.04	3896.57	283.14	4544.81	283.14	3684.5	283.14	5746.35
282.81	4610.84	282.35	5879.62	282.58	3808.3	283.14	4222.82	283.24	4687.18	283.24	4522.7	283.24	4621.89
282.91	6923.29	282.45	7966.47	282.68	3299.24	283.24	5299.31	283.34	5603.03	283.34	4759.44	283.34	5112.02
283.01	6280.73	282.55	7931.78	282.78	4916.48	283.34	4858.04	283.44	4735.96	283.44	6304.65	283.44	5099.25
283.11	4536.64	282.65	6639.18	282.88	5549.25	283.44	4358.33	283.54	4362.73	283.54	5953.04	283.54	4777.06
283.21	4843.71	282.75	4463.59	282.98	4409.77	283.54	3879.15	283.64	3592.26	283.64	5894.31	283.64	5280.78
283.31	3633.75	282.85	6922.11	283.08	4699.5	283.64	4292.57	283.74	4123.21	283.74	5006.97	283.74	5249.34
283.41	3300.24	282.95	6397.35	283.18	5673.15	283.74	5221.69	283.84	4809.87	283.84	4596.94	283.84	4816.68
283.51	4709.42	283.05	7047.76	283.28	4725.68	283.84	4861.96	283.94	5603.68	283.94	5628.12	283.94	5675.59
283.61	4101.61	283.15	6100	283.38	3662.69	283.94	4374.29	284.04	5585.49	284.04	6253.96	284.04	5381.29
283.71	5597.58	283.25	5685.24	283.48	4655.04	284.04	3775.35	284.14	6647.62	284.14	6776.13	284.14	5587.44
283.81	5267.07	283.35	7454.35	283.58	6824.8	284.14	5135.34	284.24	5687.83	284.24	6423.65	284.24	6625.62
283.91	7529.24	283.45	7389.21	283.68	5583.01	284.24	6499.46	284.34	5266.48	284.34	6145.83	284.34	5611.42
284.01	7253.53	283.55	8371.02	283.78	6631.16	284.34	6242.43	284.44	5855.15	284.44	6038.6	284.44	5839.42
284.11	6374.23	283.65	7530.24	283.88	6548.26	284.44	5677.53	284.54	6098.31	284.54	6857.64	284.54	6164.9
284.21	3110.78	283.75	7448.98	283.98	5432.01	284.54	5886.79	284.64	5840.53	284.64	7053.86	284.64	5735.44
284.31	2415.94	283.85	6073.94	284.08	4484.33	284.64	6612.67	284.74	4848.85	284.74	6025.36	284.74	6923.86
284.41	3165.63	283.95	5573.45	284.18	4124.55	284.74	5526.79	284.84	5129.99	284.84	5702.49	284.84	6493.18
284.51	4194.06	284.05	5505.19	284.28	5963.9	284.84	5771.56	284.94	5322.11	284.94	5028.47	284.94	5757.85
284.61	5984.1	284.15	6205.32	284.38	6219.54	284.94	5369.13	285.04	5269.09	285.04	5672.52	285.04	6048.89
284.71	5905.3	284.25	6233.24	284.48	5991.8	285.04	5200.22	285.14	5624.04	285.14	7116.56	285.14	6284.21
284.81	8376.01	284.35	7528.86	284.58	7677.86	285.14	5525.2	285.24	6577.84	285.24	7001.38	285.24	6825.84
284.91	8462.64	284.45	7704.8	284.68	6873.67	285.24	5825.68	285.34	6088.09	285.34	7398.77	285.34	7798.97
285.01	6374.32	284.55	8191.73	284.78	4270.69	285.34	6360.08	285.44	7122.2	285.44	7651.44	285.44	6667.75
285.11	4592.37	284.65	7937.66	284.88	6134.09	285.44	5865.57	285.54	7497.61	285.54	7561.05	285.54	7669.31
285.21	4563.32	284.75	7375.57	284.98	6999.79	285.54	6443.26	285.64	7200.36	285.64	7255.39	285.64	7450.54
285.31	3721.46	284.85	7562.29	285.08	6584.18	285.64	6073.16	285.74	6537.29	285.74	7565.04	285.74	6537.82
285.41	6898.87	284.95	6555.16	285.18	6976.22	285.74	5757.21	285.84	6621.71	285.84	7917.62	285.84	7876.35
285.51	7361.14	285.05	7755.69	285.28	8248.72	285.84	6910.67	285.94	7497.17	285.94	8891.82	285.94	9225.84
285.61	8399.35	285.15	8572.58	285.38	7226.26	285.94	7078.39	286.04	7635.81	286.04	8000.95	286.04	7813.24
285.71	8024.22	285.25	8629.63	285.48	5977.89	286.04	7267.3	286.14	6870.05	286.14	7747.13	286.14	8003.51
285.81	8297.21	285.35	9820.13	285.58	5882.03	286.14	7138.71	286.24	7408.02	286.24	8697.19	286.24	7582.34
285.91	7562.75	285.45	8113.1	285.68	6592.57	286.24	7516.46	286.34	7417.12	286.34	8257.98	286.34	7296.57
286.01	6628.81	285.55	6718.77	285.78	6598.42	286.34	7383.86	286.44	6695.12	286.44	7152.03	286.44	8101.41
286.11	6457.71	285.65	7221.42	285.88	7253.59	286.44	6306.02	286.54	6460.11	286.54	7193.81	286.54	7849.36
286.21	4827.33	285.75	5451.39	285.98	8013.96	286.54	6476.05	286.64	7568.97	286.64	7624.49	286.64	8215.98
286.31	5600.67	285.85	7203.44	286.08	8088.68	286.64	7255.66	286.74	7243.27	286.74	8337.45	286.74	7941.37
286.41	6025.49	285.95	7560.1	286.18	6677.12	286.74	6945.38	286.84	6750.72	286.84	7538.96	286.84	6704.17
286.51	9149.99	286.05	7793.54	286.28	5389.34	286.84	7632.56	286.94	6620.84	286.94	6864.59	286.94	8136.53
286.61	8976.84	286.15	8792.46	286.38	5660.73	286.94	7143.23	287.04	7088.62	287.04	8168.66	287.04	7724.55
286.71	8234.04	286.25	7842.75	286.48	6446.2	287.04	5664.23	287.14	6830.95	287.14	8874.02	287.14	7359.32
286.81	6406.16	286.35	8832.14	286.58	7070.89	287.14	6273.81	287.24	7525.83	287.24	8648.91	287.24	7908.5
286.91	5343.67	286.45	9237.79	286.68	7393.71	287.24	7065.63	287.34	7435.14	287.34	7296.94	287.34	7548.72
287.01	4700.39	286.55	7055.23	286.78	7072	287.34	7704.99	287.44	7820.72	287.44	7685.58	287.44	7563.99
287.11	5507.23	286.65	6593.06	286.88	6532.5	287.44	6953.29	287.54	8379.21	287.54	7378.15	287.54	9043.94
287.21	5950.44	286.75	6759.77	286.98	6657.14	287.54	7242.08	287.64	7432.66	287.64	8799.22	287.64	7689.93
287.31	7127.93	286.85	7835.32	287.08	6690.91	287.64	8498.72	287.74	6810.88	287.74	8017.01	287.74	7912.07
287.41	9146.91	286.95	7302.87	287.18	6061.5	287.74	7821.47	287.84	7181.27	287.84	7934.67	287.84	8030.25
287.51	8066.38	287.05	7433.18	287.28	6896.54	287.84	6283.61	287.94	7535.26	287.94	7668.15	287.94	8209.66
287.61	8247.9	287.15	9270.19	287.38	8564.74	287.94	6670.86	288.04	7673.19	288.04	8471.04	288.04	7908.59
287.71	7150.44	287.25	7697.75	287.48	8426.87	288.04	7354.61	288.14	8458.6	288.14	8799.92	288.14	8140.6
287.81	6265.56	287.35	7306.26	287.58	7257.99	288.14	7254.19	288.24	8657.09	288.24	8389.71	288.24	8368.06
287.91	5586.7	287.45	7639.48	287.68	6655.14	288.24	7901.09	288.34	8614.74	288.34	9592.45	288.34	9278.76
288.01	5232.55	287.55	8339.62	287.78	7573.86	288.34	7834.28	288.44	8873.2	288.44	9411.41	288.44	8119.95
288.11	6324.59	287.65	9689.85	287.88	8253.05	288.44	7652.49	288.54	9129.38	288.54	8019.01	288.54	7930.87
288.21	6234.72	287.75	8248.29	287.98	7883.81	288.54	6868.31	288.64	7342.84	288.64	8473.24	288.64	8963.87
288.31	8292.36	287.85	7463.99	288.08	8649.78	288.64	6829.38	288.74	7892.76	288.74	9549.17	288.74	8730.1
288.41	7909.85	287.95	8503.03	288.18	8297.83	288.74	7576.41	288.84	9062.03	288.84	9832.12	288.84	9604.54
288.51	7669.78	288.05	7777.07	288.28	6704.51	288.84	7684.1	288.94	8000.22	288.94	8979.79	288.94	8803.56
288.61	6422.56	288.15	8836.68	288.38	6388.54	288.94	7199.08	289.04	7638.95	289.04	7683.83	289.04	8030.53
288.71	5307.59	288.25	8047.25	288.48	6792.59	289.04	8010.98	289.14	7087.01	289.14	8026.29	289.14	7206.75
288.81	5387.79	288.35	7291.57	288.58	6308.32	289.14	7266.46	289.24	7515.97	289.24	8446.65	289.24	8389.66
288.91	5749.71	288.45	6372.88	288.68	6656.99	289.24	7032.45	289.34	7713.19	289.34	9082.67	289.34	8634.09
289.01	7167.9	288.55	5682.01	288.78	9028.43	289.34	6567.03	289.44	7889.91	289.44	8428.23	289.44	9161.56
289.11	7447.41	288.65	6765.38	288.88	7174.94	289.44	6971.21	289.54	6892.11	289.54	8874.53	289.54	7798.01
289.21	7130.95	288.75	8177.38	288.98	7652.59	289.54	7910.67	289.64	7580.14	289.64	8689.96	289.64	7513.38
289.31	8209.15	288.85	6988.05	289.08	7748.5	289.64	7727.2	289.74	7864.73	289.74	8790.77	289.74	8056.74
289.41	8080.21	288.95	7036.83	289.18	7253.72	289.74	7618.36	289.84	7654.02	289.84	9558.98	289.84	7735.55
289.51	7271.65	289.05	7428.96	289.28	6502.43	289.84	7985.56	289.94	7097.91	289.94	9313.08	289.94	8286.64
289.61	5873.09	289.15	8737.71	289.38	6592.21	289.94	7151.4	290.04	8109.6	290.04	9027.6	290.04	8850.7
289.71	4930.43	289.25	8137.57	289.48	8794.16	290.04	6761.23	290.14	7658.69	290.14	8036.16	290.14	7774.14
289.81	5876.68	289.35	6170.68	289.58	9706.37	290.14	7079.97	290.24	7401.53	290.24	8687.99	290.24	7727.45
289.91	6213.47	289.45	7526.27	289.68	7899.56	290.24	8379.35	290.34	7547.87	290.34	8586.83	290.34	8528.15
290.01	8663.86	289.55	7643.76	289.78	7353.44	290.34	8274.87	290.44	7425.52	290.44	9053.08	290.44	8386.07
290.11	9635.54	289.65	8088.06	289.88	8109.95	290.44	6462.53	290.54	7147.04	290.54	8151.25	290.54	8905.65
290.21	8533.16	289.75	6788.25	289.98	5935.84	290.54	6581.8	290.64	7992.74	290.64	8174.87	290.64	8234.8
290.31	7697.05	289.85	7710.61	290.08	6354.84	290.64	7447.78	290.74	8539.78	290.74	8299.92	290.74	7588.36
290.41	6079.87	289.95	8954.18	290.18	7925.25	290.74	7888.49	290.84	7163.97	290.84	8303.05	290.84	7854.28
290.51	6291.41	290.05	8553.2	290.28	9062.88	290.84	7957.1	290.94	7703.96	290.94	8352.09	290.94	8052.82
290.61	5131.12	290.15	8092.09	290.38	7657.42	290.94	8341.29	291.04	6517.75	291.04	8410.46	291.04	8789.39
290.71	5859.35	290.25	6792.61	290.48	8086.79	291.04	7960.05	291.14	7378.6	291.14	8113.16	291.14	8116.58
290.81	6068.37	290.35	8273.83	290.58	7593.45	291.14	7009.55	291.24	7389.79	291.24	7109.01	291.24	7342.74
290.91	7974.2	290.45	7373.09	290.68	6667.94	291.24	7128.75	291.34	7801.16	291.34	7408.51	291.34	7086.96
291.01	9139.63	290.55	6848.61	290.78	6495.27	291.34	7144.96	291.44	7519.04	291.44	8175.39	291.44	7932.94
291.11	9402.43	290.65	8570.53	290.88	7928.25	291.44	8123.81	291.54	8152.59	291.54	8564.81	291.54	7629.49
291.21	8499.17	290.75	10191.3	290.98	8441.22	291.54	8577.36	291.64	7866.32	291.64	8714.03	291.64	10236
291.31	7179.27	290.85	9109.33	291.08	8512.53	291.64	8352.98	291.74	7308.51	291.74	8131.11	291.74	9288.54
291.41	6599.76	290.95	9332.52	291.18	8588.67	291.74	8006.92	291.84	7435.48	291.84	8560.13	291.84	8984.24
291.51	6342.7	291.05	8968.44	291.28	9830.38	291.84	7040.01	291.94	7662.68	291.94	8022.24	291.94	8833.26
291.61	6070	291.15	8115.61	291.38	7649.55	291.94	8250.26	292.04	7116.49	292.04	7234.73	292.04	7977.79
291.71	7689.97	291.25	5372.84	291.48	6188.81	292.04	7582.94	292.14	7041.27	292.14	6437.23	292.14	7865.64
291.81	9070.08	291.35	5591.3	291.58	7756.85	292.14	8334.34	292.24	8149.56	292.24	8276.12	292.24	7650.28
291.91	9131.09	291.45	7967.22	291.68	7523.23	292.24	9242.69	292.34	7065.7	292.34	9739.61	292.34	7961.31
292.01	9031.86	291.55	8780.96	291.78	7998.32	292.34	8410.81	292.44	6611.02	292.44	8487.03	292.44	8087.84
292.11	7732.88	291.65	8127.84	291.88	7959.41	292.44	7783.49	292.54	6350.72	292.54	6668.15	292.54	8107.64
292.21	6231.94	291.75	8046.23	291.98	7935.6	292.54	8047.32	292.64	8036.12	292.64	6034.92	292.64	6933.2
292.31	5797.43	291.85	8981.79	292.08	7038.07	292.64	8751.73	292.74	7419.59	292.74	8096.61	292.74	7756.02
292.41	3768.2	291.95	9197.34	292.18	7075.69	292.74	8062.96	292.84	6408.75	292.84	8381.18	292.84	7583.11
292.51	5183.34	292.05	7046.46	292.28	7993.66	292.84	7762.16	292.94	6291.79	292.94	7610.87	292.94	7403.03
292.61	7146.01	292.15	6699.39	292.38	8248	292.94	8799.2	293.04	6798.05	293.04	6999.1	293.04	7255.96
292.71	8676	292.25	8427.69	292.48	7868.53	293.04	9004.8	293.14	7183.42	293.14	9278.8	293.14	7775.66
292.81	9751.49	292.35	7977.46	292.58	9597.49	293.14	8405.32	293.24	7395.61	293.24	9541.94	293.24	8689.58
292.91	9812.93	292.45	9741.45	292.68	10021.5	293.24	8562.02	293.34	7289.24	293.34	9317.82	293.34	9459.41
293.01	8782.14	292.55	8573.92	292.78	9441.02	293.34	8230.85	293.44	7895.54	293.44	8462.61	293.44	9038.27
293.11	7746.54	292.65	9840.48	292.88	8436.23	293.44	7889.67	293.54	8005.94	293.54	8813.17	293.54	8692.73
293.21	7457.88	292.75	9348.9	292.98	7714.09	293.54	8042.68	293.64	7128.37	293.64	9412.95	293.64	7940.75
293.31	4902.24	292.85	7998.69	293.08	7922.79	293.64	8368.06	293.74	7532.95	293.74	7976.21	293.74	7573.43
293.41	6083.48	292.95	6816.78	293.18	7535.95	293.74	8243.61	293.84	7178.44	293.84	7685.13	293.84	8411.69
293.51	7747.24	293.05	8053.64	293.28	7869.36	293.84	7784.16	293.94	7832.01	293.94	8954.22	293.94	7969.71
293.61	10393.2	293.15	8545.43	293.38	8826.58	293.94	7064.46	294.04	7271.84	294.04	10070.3	294.04	7769.62
293.71	10452.5	293.25	8225.05	293.48	8727.45	294.04	7485.26	294.14	7443.11	294.14	8404.65	294.14	8170.11
293.81	9684.35	293.35	9644.02	293.58	7748.92	294.14	7553.08	294.24	8370.33	294.24	8237.92	294.24	7630.9
293.91	8516.69	293.45	8703.92	293.68	8148.77	294.24	8158.89	294.34	7848.38	294.34	8321.72	294.34	7136.14
294.01	7740.37	293.55	9629.45	293.78	7773.42	294.34	8194.17	294.44	8165.46	294.44	9784.08	294.44	7902.94
294.11	5758.63	293.65	8527.57	293.88	7328.24	294.44	7506.9	294.54	9119.51	294.54	9073.6	294.54	7421.27
294.21	6855.4	293.75	7662.55	293.98	8082.59	294.54	8506.52	294.64	7220.83	294.64	8242.94	294.64	7272.84
294.31	5592.5	293.85	8980.38	294.08	9066.99	294.64	8131.35	294.74	6798.08	294.74	7165.01	294.74	8120.1
294.41	6807.78	293.95	9718.8	294.18	9238.73	294.74	7629.33	294.84	7574.21	294.84	7601.49	294.84	7677.67
294.51	9301.38	294.05	7373.28	294.28	8248.31	294.84	8290.98	294.94	8461.07	294.94	8095.36	294.94	8383.28
294.61	9672.06	294.15	8300.05	294.38	8249.65	294.94	8400.73	295.04	7195.75	295.04	7920.89	295.04	8560.53
294.71	11138	294.25	8821.34	294.48	8377.71	295.04	8684.78	295.14	8551.37	295.14	9062.52	295.14	9126.3
294.81	9713.25	294.35	9370.44	294.58	7260.49	295.14	7834.23	295.24	8334.62	295.24	8259.57	295.24	8978.9
294.91	8316.88	294.45	10904.1	294.68	7126.69	295.24	7587.75	295.34	7805.39	295.34	8321.02	295.34	7988.54
295.01	7232.8	294.55	8210.51	294.78	9592.74	295.34	8636.13	295.44	7355.35	295.44	8201.03	295.44	7670.44
295.11	7431.09	294.65	7262.97	294.88	9336.83	295.44	6870.91	295.54	7174.95	295.54	8926.18	295.54	7411.36
295.21	7438.81	294.75	7844.95	294.98	8177.89	295.54	8240.55	295.64	6803.75	295.64	9429.33	295.64	7169.75
295.31	8257.05	294.85	8026.61	295.08	8669.9	295.64	9439.05	295.74	7698.72	295.74	8657.71	295.74	7298.01
295.41	8667.83	294.95	7827.17	295.18	7888.19	295.74	8287.19	295.84	7613.06	295.84	8812.26	295.84	7628.84
295.51	9183.5	295.05	9110.96	295.28	6432.62	295.84	7113.16	295.94	6834.72	295.94	8342.78	295.94	6941.01
295.61	9327.72	295.15	7743.59	295.38	6689.26	295.94	6074.53	296.04	6825.91	296.04	7136.01	296.04	6559
295.71	8033.26	295.25	7558.25	295.48	7521.58	296.04	6931.08	296.14	6395.93	296.14	6399.96	296.14	5864.83
295.81	5235.97	295.35	7916.07	295.58	8132.23	296.14	7301.19	296.24	5238.05	296.24	7167.49	296.24	5796.48
295.91	5612.08	295.45	7946.1	295.68	7835.02	296.24	6877.96	296.34	5736.61	296.34	8004.02	296.34	6988.21
296.01	5017.99	295.55	9569.53	295.78	7909.68	296.34	7376.12	296.44	7832.83	296.44	7661.57	296.44	6437.81
296.11	6680.42	295.65	7080.96	295.88	6042.56	296.44	7243.92	296.54	7218.78	296.54	7352.81	296.54	6897.45
296.21	7101.12	295.75	7496.36	295.98	6199.47	296.54	6627.96	296.64	7672.3	296.64	7175.24	296.64	6505.88
296.31	7642.12	295.85	8102.45	296.08	5980.93	296.64	7161.12	296.74	7996.5	296.74	8762.9	296.74	7167.21
296.41	9430.92	295.95	8255.25	296.18	7471.46	296.74	7763.91	296.84	7780.96	296.84	8019.7	296.84	7015.3
296.51	8926.3	296.05	8434.61	296.28	9210.16	296.84	8463.61	296.94	6618.22	296.94	7299.93	296.94	7491.13
296.61	9491.18	296.15	9435.01	296.38	8235.84	296.94	8086.91	297.04	7314.18	297.04	7899.19	297.04	6599.04
296.71	6770.98	296.25	9153.7	296.48	9057.84	297.04	7461.33	297.14	6580.32	297.14	8425.94	297.14	7000.62
296.81	6031.44	296.35	9541.17	296.58	7738.52	297.14	7445.08	297.24	7627.67	297.24	8493.41	297.24	7668.2
296.91	5739.19	296.45	9422.92	296.68	6294.33	297.24	7652.78	297.34	7841.64	297.34	7017.25	297.34	7041.48
297.01	7057.22	296.55	8029.34	296.78	6880.87	297.34	8248.58	297.44	7803.17	297.44	7731.76	297.44	7319.82
297.11	6963.59	296.65	7856.97	296.88	8217.66	297.44	8633.45	297.54	7512.23	297.54	8675.65	297.54	7149.54
297.21	8315.07	296.75	7418.52	296.98	7808.01	297.54	9039.92	297.64	6949.78	297.64	8874.62	297.64	7189.39
297.31	8776.92	296.85	7025.53	297.08	8208.21	297.64	8184.97	297.74	6753.9	297.74	7362.67	297.74	6723.25
297.41	8591.59	296.95	7826.59	297.18	8901.62	297.74	8316.8	297.84	6854.03	297.84	7724.99	297.84	7202.17
297.51	9123.74	297.05	9054.32	297.28	8292.81	297.84	7831.2	297.94	8086.18	297.94	7866.06	297.94	6631.71
297.61	8353.46	297.15	9514.7	297.38	6797.96	297.94	8695.73	298.04	6994.66	298.04	8646.03	298.04	7057.96
297.71	4846.08	297.25	10135.1	297.48	6104.98	298.04	8823.04	298.14	7221.84	298.14	8057.57	298.14	6731.47
297.81	5185.12	297.35	8532.94	297.58	7368.3	298.14	7022.33	298.24	7346.45	298.24	7493.97	298.24	6576.4
297.91	5611.37	297.45	8189.74	297.68	7067.1	298.24	6530.72	298.34	6853.11	298.34	8340.39	298.34	6376.77
298.01	7133.99	297.55	7316.54	297.78	7703.51	298.34	7385.33	298.44	5703.39	298.44	7925.83	298.44	6404.21
298.11	8636.8	297.65	5910.06	297.88	8821.85	298.44	7708.56	298.54	6891.66	298.54	7086.42	298.54	6987.41
298.21	8130.17	297.75	8467.44	297.98	7731.94	298.54	7647.49	298.64	7026.66	298.64	7646.94	298.64	6393.89
298.31	8135.65	297.85	7010.53	298.08	7587.08	298.64	7265.07	298.74	6646.08	298.74	7561.27	298.74	6186.21
298.41	6599.32	297.95	6577.63	298.18	7539.18	298.74	7258.95	298.84	6394.62	298.84	7680.4	298.84	6174.5
298.51	5855.86	298.05	8873.61	298.28	7409.61	298.84	6458.79	298.94	7467.9	298.94	6626.86	298.94	5897.23
298.61	4756.34	298.15	9231.86	298.38	7102.11	298.94	6617.04	299.04	6269.99	299.04	5754.32	299.04	5097.71
298.71	4899.39	298.25	8373.32	298.48	6244.18	299.04	8222.22	299.14	6579.99	299.14	6440.38	299.14	5718.93
298.81	4747.86	298.35	6821.83	298.58	8041.58	299.14	8274.32	299.24	6217.21	299.24	7521.01	299.24	5092.83
298.91	5787.39	298.45	6844.79	298.68	7152.74	299.24	6963.97	299.34	5321.5	299.34	7818.11	299.34	5162.19
299.01	7083.69	298.55	7358.66	298.78	5749.2	299.34	5640.2	299.44	6085.94	299.44	6131.04	299.44	6183.67
299.11	8251.7	298.65	5839.56	298.88	7088.54	299.44	6229.85	299.54	5530.88	299.54	6043.16	299.54	5904.75
299.21	7767.65	298.75	6030.15	298.98	6339.4	299.54	7031.63	299.64	6232.33	299.64	5955.27	299.64	5419.29
299.31	6133.4	298.85	7898.67	299.08	6151.96	299.64	6670.46	299.74	5912.78	299.74	6780.86	299.74	5466.12
299.41	5560.85	298.95	8728.88	299.18	6096.32	299.74	6436.32	299.84	6261.7	299.84	6226.99	299.84	5552.38
299.51	5177.65	299.05	8959.89	299.28	7944.61	299.84	6682.63	299.94	5716.82	299.94	6071.93	299.94	6288.11
299.61	4931.24	299.15	7403.38	299.38	7504.21	299.94	6839.72	300.04	5726.68	300.04	6333.38	300.04	5765.69
299.71	4552.69	299.25	8752.49	299.48	6532.81	300.04	5894.79	300.14	4872.26	300.14	6547.7	300.14	5103.55
299.81	5086.67	299.35	8801.02	299.58	6022.26	300.14	6668.95	300.24	5355.88	300.24	6801.46	300.24	5489.7
299.91	6857.01	299.45	5903.78	299.68	7053.57	300.24	6833.13	300.34	6326.79	300.34	6471.35	300.34	4900.67
300.01	8117.26	299.55	7175.17	299.78	6089.35	300.34	7070.4	300.44	6248.33	300.44	6867.76	300.44	5197.69
300.11	8126.99	299.65	7812.54	299.88	5574.46	300.44	7344.1	300.54	6207.3	300.54	6503.4	300.54	5548.73
300.21	5758.08	299.75	8608.61	299.98	6797.92	300.54	6838.97	300.64	5597.84	300.64	6228.86	300.64	5259.28
300.31	6850.4	299.85	9496.62	300.08	7476.76	300.64	6893.3	300.74	5352.41	300.74	5786.81	300.74	5614.84
300.41	5351.44	299.95	7357.2	300.18	7391.26	300.74	5981.58	300.84	6533.93	300.84	6708.29	300.84	5711.64
300.51	5614.87	300.05	9539.12	300.28	7174.24	300.84	6866.81	300.94	6486.29	300.94	6811.08	300.94	6181.78
300.61	7081.73	300.15	7654.92	300.38	6722.98	300.94	7892.39	301.04	5698.13	301.04	7137.98	301.04	6234.71
300.71	7263.63	300.25	7963.44	300.48	6198.78	301.04	7858.84	301.14	5988	301.14	7308.66	301.14	5659.12
300.81	8676.36	300.35	8069.6	300.58	5940.68	301.14	7650.68	301.24	6854.78	301.24	6797.76	301.24	5903.42
300.91	8066.14	300.45	7888.6	300.68	6722.19	301.24	6288.48	301.34	6304.71	301.34	6772.82	301.34	5970.32
301.01	8287.22	300.55	8457.4	300.78	6923.48	301.34	7166.64	301.44	5911.94	301.44	7561.19	301.44	5964.04
301.11	6309.51	300.65	6441.57	300.88	6401.69	301.44	7624.17	301.54	5694.8	301.54	5529.83	301.54	5485.86
301.21	5238.2	300.75	7468.99	300.98	7582.58	301.54	6324.87	301.64	5183.73	301.64	5816.27	301.64	5607.58
301.31	3770.93	300.85	8108.88	301.08	6903.74	301.64	5637.29	301.74	5336.07	301.74	6063.99	301.74	5597.95
301.41	4396.86	300.95	8835.22	301.18	6764.32	301.74	6245.13	301.84	5527.88	301.84	5931.25	301.84	6310.19
301.51	4667.51	301.05	7946.96	301.28	4534.49	301.84	6404.16	301.94	6453.16	301.94	5754.51	301.94	5402.97
301.61	6119.35	301.15	6968.49	301.38	5040.47	301.94	6558.72	302.04	6177.05	302.04	5274.01	302.04	5572.11
301.71	7495.06	301.25	7815.81	301.48	6607.59	302.04	6898.58	302.14	6698.77	302.14	5929.51	302.14	5422.72
301.81	6893.15	301.35	8881.29	301.58	6392.23	302.14	6604.2	302.24	6644.6	302.24	6722.31	302.24	5436.93
301.91	6724.8	301.45	5406.86	301.68	6476.36	302.24	5272.11	302.34	5538.49	302.34	7224.11	302.34	4632.54
302.01	6653.64	301.55	7587	301.78	6655.02	302.34	4892.1	302.44	6127.32	302.44	6150.45	302.44	5210.65
302.11	4336.74	301.65	7161.2	301.88	6419.3	302.44	6531.19	302.54	5612.87	302.54	5783.02	302.54	5069.17
302.21	3865.94	301.75	6055.08	301.98	6315.15	302.54	7344.17	302.64	5126.37	302.64	5165.16	302.64	5352.23
302.31	3035.07	301.85	7313.47	302.08	5467.12	302.64	6984.52	302.74	5159.98	302.74	5986.63	302.74	4872.3
302.41	4005.83	301.95	5279.89	302.18	4522.71	302.74	6359.73	302.84	5184.18	302.84	7128.51	302.84	4892.58
302.51	6725.62	302.05	6995.42	302.28	5869.18	302.84	5452.61	302.94	4390.11	302.94	5844.3	302.94	5723.19
302.61	6377.25	302.15	8061.67	302.38	5830.58	302.94	5843.58	303.04	5937.6	303.04	5372.8	303.04	5022.52
302.71	8314.5	302.25	7007.96	302.48	6409.28	303.04	7043.87	303.14	6720.48	303.14	6181.85	303.14	4887.48
302.81	7864	302.35	7147.97	302.58	8089.52	303.14	6740.89	303.24	6384.58	303.24	5571.61	303.24	5510.72
302.91	6552.6	302.45	6577.17	302.68	6792.58	303.24	5900.3	303.34	6559.34	303.34	6633.86	303.34	5622.03
303.01	5054.59	302.55	6327.27	302.78	6280.18	303.34	6596.1	303.44	6576.21	303.44	6410.23	303.44	5222.62
303.11	5034.01	302.65	7080.96	302.88	7057.56	303.44	6684.69	303.54	5628.72	303.54	6973.92	303.54	6337.34
303.21	4677.81	302.75	7771.79	302.98	7046.85	303.54	6686.12	303.64	6751.48	303.64	6727.7	303.64	5512.77
303.31	5299.76	302.85	8193.88	303.08	7477.7	303.64	6681.82	303.74	6769.04	303.74	5863.79	303.74	5533.66
303.41	5788.55	302.95	7310.58	303.18	7955.48	303.74	7221	303.84	6630.22	303.84	5435.18	303.84	5571.71
303.51	5950.59	303.05	4899.12	303.28	7691.93	303.84	7495.65	303.94	6249.64	303.94	7299.07	303.94	5707.2
303.61	6419.38	303.15	6093.38	303.38	5560.42	303.94	5853.29	304.04	6066.71	304.04	6765.5	304.04	5638.01
303.71	6708.32	303.25	7594.82	303.48	5130.84	304.04	5199.71	304.14	4886.61	304.14	5182.04	304.14	5152.65
303.81	5400.54	303.35	5567.27	303.58	5351.9	304.14	5278.96	304.24	5792.31	304.24	4816.04	304.24	4139.56
303.91	4797.17	303.45	4770.05	303.68	4143.41	304.24	4914.14	304.34	5508.94	304.34	4565.59	304.34	4762.55
304.01	2430.62	303.55	6436.25	303.78	5487.72	304.34	6310.32	304.44	4381.93	304.44	7568.85	304.44	4258.42
304.11	3202.24	303.65	7392.33	303.88	7447.12	304.44	6996.25	304.54	5274.66	304.54	6130.28	304.54	4220.26
304.21	4524.11	303.75	8982.04	303.98	7647.73	304.54	6899.96	304.64	6726.71	304.64	5604.19	304.64	4734.6
304.31	5630.79	303.85	8258.28	304.08	5891.27	304.64	5732.8	304.74	6529.84	304.74	5509.42	304.74	5104.2
304.41	7809.06	303.95	5404.08	304.18	5114.01	304.74	5763.07	304.84	5429.19	304.84	6531.63	304.84	5679.53
304.51	8255.82	304.05	7272.57	304.28	5312.89	304.84	6341.69	304.94	6011.61	304.94	7633.11	304.94	5075.87
304.61	6213.26	304.15	5505.98	304.38	4829.28	304.94	6073.13	305.04	4789.88	305.04	6643.39	305.04	4397.4
304.71	5620.83	304.25	6644.3	304.48	5828.56	305.04	6671.22	305.14	4802.49	305.14	5654.65	305.14	4770.96
304.81	4188.36	304.35	7712.74	304.58	6330.66	305.14	5530.47	305.24	4989.35	305.24	5686.8	305.24	4845.1
304.91	3256.44	304.45	6783.43	304.68	6805.51	305.24	5069.16	305.34	5031.54	305.34	5331.25	305.34	4460.97
305.01	3700.08	304.55	7394.3	304.78	5735.59	305.34	6030.86	305.44	4505.53	305.44	4996.5	305.44	5048.79
305.11	4083.3	304.65	6527.54	304.88	5701.62	305.44	5539.39	305.54	4708.05	305.54	5443.16	305.54	4806.23
305.21	6379.51	304.75	6925.79	304.98	5998.13	305.54	6035.92	305.64	5186.43	305.64	5199.87	305.64	4495.25
305.31	7392.51	304.85	6974.61	305.08	5233.19	305.64	5829.51	305.74	5537.88	305.74	5618.22	305.74	5023.11
305.41	7492.43	304.95	5961.91	305.18	6439.94	305.74	6434.9	305.84	5650.93	305.84	6509.36	305.84	3780.89
305.51	6957.01	305.05	6110.39	305.28	7120.85	305.84	5978.42	305.94	6081.44	305.94	5511.47	305.94	4751.85
305.61	5619.35	305.15	7473.8	305.38	7566.86	305.94	5865.05	306.04	5114.71	306.04	5879.72	306.04	5154.63
305.71	3964.25	305.25	6927.46	305.48	6245.7	306.04	6845.29	306.14	5603.95	306.14	6037.54	306.14	4813.48
305.81	4665.39	305.35	6493.65	305.58	6783.44	306.14	6761.77	306.24	4999.4	306.24	4840.16	306.24	4634.49
305.91	3759.79	305.45	6955.65	305.68	6952.51	306.24	5021.67	306.34	5276.26	306.34	5228.51	306.34	5177.15
306.01	4659.54	305.55	8476.51	305.78	4379.95	306.34	5855.84	306.44	5533.49	306.44	5508.27	306.44	4654.62
306.11	5825.5	305.65	6967.24	305.88	4292.99	306.44	6199.44	306.54	4843.2	306.54	5736.51	306.54	5180.42
306.21	5535.73	305.75	6022.54	305.98	5687.64	306.54	4846.69	306.64	4275.26	306.64	4951.01	306.64	4492.55
306.31	5712.46	305.85	5439.05	306.08	6159.85	306.64	4975.72	306.74	4607.6	306.74	4633.1	306.74	4155.56
306.41	6033.09	305.95	4918.21	306.18	5385.94	306.74	4872.4	306.84	5493.24	306.84	5047.38	306.84	4957.72
306.51	4997.74	306.05	7093.03	306.28	4308.26	306.84	5092.48	306.94	4379.48	306.94	5415.28	306.94	4848.51
306.61	2798.16	306.15	6267.36	306.38	6370.14	306.94	5314.44	307.04	4330.56	307.04	4938.18	307.04	5380.06
306.71	3047.16	306.25	7038.48	306.48	4311.4	307.04	4941.87	307.14	4628.5	307.14	5024.16	307.14	4548.32
306.81	2841.45	306.35	7511.98	306.58	3751.19	307.14	5124.44	307.24	4030.6	307.24	4531.73	307.24	3735.77
306.91	5193.1	306.45	6294.04	306.68	5452.57	307.24	4692.29	307.34	4316.51	307.34	4600.15	307.34	4494.75
307.01	4950.78	306.55	7692.45	306.78	5964.51	307.34	3771.85	307.44	4666.9	307.44	5836.66	307.44	4811.78
307.11	6249.94	306.65	8022.48	306.88	5117.53	307.44	5845.57	307.54	5322.24	307.54	5950.63	307.54	4500.13
307.21	6975.92	306.75	5410.05	306.98	5928.17	307.54	5893.09	307.64	5022.8	307.64	4678.19	307.64	4008.72
307.31	5286.44	306.85	4592.97	307.08	5549.52	307.64	4512.12	307.74	4745.65	307.74	4314.88	307.74	3821.34
307.41	3478.59	306.95	3089.48	307.18	4524	307.74	5566.3	307.84	4797.36	307.84	4057.59	307.84	4049.12
307.51	2404.92	307.05	5057.34	307.28	5294.72	307.84	4859.97	307.94	4877.9	307.94	5126.16	307.94	4503.99
307.61	2938.57	307.15	6489.86	307.38	5255.47	307.94	4923.07	308.04	4247.05	308.04	5184.39	308.04	3855.48
307.71	3554.6	307.25	4566.28	307.48	4580.73	308.04	4618.01	308.14	3988.69	308.14	3723.74	308.14	3033.27
307.81	3937.59	307.35	6395.68	307.58	3796.11	308.14	4057.72	308.24	4079.45	308.24	3196.57	308.24	3633.86
307.91	4350.22	307.45	5852.94	307.68	4711.33	308.24	4653.75	308.34	4042.52	308.34	3938.58	308.34	2709.25
308.01	6089.58	307.55	6585.77	307.78	5220.78	308.34	5912.65	308.44	4258.46	308.44	5081.82	308.44	3525.44
308.11	5718.15	307.65	6721.77	307.88	4318.75	308.44	6330.21	308.54	4457.71	308.54	4373.57	308.54	3798.29
308.21	4359.1	307.75	5139.28	307.98	4725.79	308.54	5581.14	308.64	3928.78	308.64	5163.14	308.64	3633.17
308.31	3393.9	307.85	5753.99	308.08	4675.6	308.64	4659.12	308.74	4331.39	308.74	4546.05	308.74	4362.5
308.41	2358.59	307.95	4711.48	308.18	4225.83	308.74	4374.03	308.84	4417.37	308.84	4560.07	308.84	4742.98
308.51	1878.55	308.05	3689.17	308.28	3912.38	308.84	5397.29	308.94	4002.54	308.94	3838.5	308.94	3689.64
308.61	2721.47	308.15	6382.15	308.38	3961.93	308.94	4809.86	309.04	3997.69	309.04	4030.52	309.04	4088.34
308.71	2598.28	308.25	5941.95	308.48	5389.63	309.04	5698.84	309.14	4934.77	309.14	5524.12	309.14	3205.98
308.81	4529.17	308.35	6080.11	308.58	4550.72	309.14	6598.75	309.24	3493.62	309.24	4870.28	309.24	3371.1
308.91	5652.32	308.45	6272.86	308.68	4221.81	309.24	4685.58	309.34	3497.57	309.34	4512.1	309.34	3760.97
309.01	5516.61	308.55	6215.9	308.78	4022.82	309.34	5360.45	309.44	3925.31	309.44	3758.38	309.44	3712.06
309.11	4630.25	308.65	6544.44	308.88	4547.57	309.44	5137.03	309.54	4376.08	309.54	4978.7	309.54	3719.52
309.21	4307.1	308.75	6165.88	308.98	5019.78	309.54	5297.11	309.64	5056.5	309.64	6009.08	309.64	4693.34
309.31	2963.44	308.85	5667.44	309.08	5473.15	309.64	5938.52	309.74	5945.35	309.74	5084.9	309.74	4943.79
309.41	2050.37	308.95	6503.39	309.18	6354.29	309.74	6201.99	309.84	7119.23	309.84	4524.32	309.84	5614.55
309.51	2816.91	309.05	7309.45	309.28	6039.11	309.84	5935.38	309.94	5591.68	309.94	5003.57	309.94	4698.7
309.61	4776.78	309.15	6898.1	309.38	5103	309.94	6105.51	310.04	5539.82	310.04	4969.54	310.04	4331.77
309.71	6437.82	309.25	7397.88	309.48	5663.1	310.04	5678.49	310.14	4780.69	310.14	4345.35	310.14	5039.06
309.81	6765.15	309.35	6699.7	309.58	5792.52	310.14	6093.21	310.24	4095.88	310.24	4144.6	310.24	4079.02
309.91	5388.74	309.45	6919.36	309.68	4911.25	310.24	5351.1	310.34	4609.33	310.34	4078	310.34	3885.21
310.01	4978.83	309.55	6411.24	309.78	5004.59	310.34	4133.72	310.44	4605.53	310.44	4358.51	310.44	4402.49
310.11	4554.35	309.65	5033.91	309.88	6353.05	310.44	4600.69	310.54	4579.03	310.54	4534.68	310.54	3771.23
310.21	4518.37	309.75	4438.32	309.98	5206.09	310.54	4435.1	310.64	5049.09	310.64	2821.45	310.64	3991.45
310.31	3468.57	309.85	6055.41	310.08	5031.86	310.64	5203.59	310.74	5079.67	310.74	3680.61	310.74	3861.31
310.41	3066.5	309.95	6320.23	310.18	5682.57	310.74	5200.77	310.84	4053.34	310.84	5490.25	310.84	3525.2
310.51	4703.36	310.05	6553.95	310.28	5555.56	310.84	6143.15	310.94	4144.45	310.94	5219.32	310.94	4590.84
310.61	6230.48	310.15	7804.58	310.38	5677.5	310.94	6149.03	311.04	4358.73	311.04	5071.6	311.04	4328
310.71	6733.13	310.25	6074.75	310.48	4935.53	311.04	5222.5	311.14	4322.6	311.14	5050.2	311.14	3454.4
310.81	6315.64	310.35	5559.14	310.58	5273.57	311.14	4493.93	311.24	4888.59	311.24	4608.72	311.24	3496.87
310.91	5791.63	310.45	6490.65	310.68	5002.55	311.24	4097.44	311.34	5484.86	311.34	4464.27	311.34	3605.44
311.01	3539.98	310.55	6270.05	310.78	4797.97	311.34	6081.85	311.44	5209.43	311.44	4813.04	311.44	3897.18
311.11	2362.37	310.65	7771.15	310.88	5289.45	311.44	5638.42	311.54	4830.7	311.54	4245.15	311.54	4768.62
311.21	2239.63	310.75	4860.42	310.98	5275	311.54	4844.73	311.64	4627.83	311.64	4921.31	311.64	3811.52
311.31	3197.67	310.85	4393.87	311.08	4085.77	311.64	4734.09	311.74	4119.84	311.74	4142.76	311.74	4579.46
311.41	4934.42	310.95	5717.61	311.18	3869.17	311.74	5077.23	311.84	4094.54	311.84	3973.83	311.84	4752.2
311.51	6266.3	311.05	7491.47	311.28	4929.89	311.84	5305.03	311.94	4420.23	311.94	3861.56	311.94	3885.35
311.61	6085.17	311.15	7162.81	311.38	5111.23	311.94	4990.92	312.04	3927.21	312.04	3118.42	312.04	3251.9
311.71	6253.45	311.25	4663.13	311.48	3332.16	312.04	5083.53	312.14	3940.74	312.14	4299.7	312.14	2673.08
311.81	4212.33	311.35	3237.15	311.58	3360.51	312.14	4940.05	312.24	4420.56	312.24	3922.9	312.24	2183.12
311.91	3474.73	311.45	4083.17	311.68	3337.47	312.24	3825.19	312.34	3487.06	312.34	3043.25	312.34	3071.98
312.01	2231.18	311.55	4807.01	311.78	3615.62	312.34	4129.95	312.44	3377.98	312.44	2741.27	312.44	3279.6
312.11	2515.47	311.65	3689.94	311.88	3321.55	312.44	4290.98	312.54	3684.96	312.54	2599.84	312.54	2555.46
312.21	3761.3	311.75	6135.71	311.98	4072.15	312.54	4603.68	312.64	3314.62	312.64	4418.46	312.64	3283.5
312.31	4548.87	311.85	5895.75	312.08	4861.73	312.64	4647.65	312.74	3557.27	312.74	4336.39	312.74	2619.96
312.41	5628.5	311.95	5200.48	312.18	4552.65	312.74	5649.68	312.84	4377.33	312.84	4376.08	312.84	3076.07
312.51	6302.06	312.05	5663.52	312.28	4310.25	312.84	4248.47	312.94	4663.46	312.94	3985.52	312.94	3266.21
312.61	6499.86	312.15	5974.95	312.38	3817.39	312.94	4115.67	313.04	3606.69	313.04	4040.58	313.04	3179.66
312.71	5194.72	312.25	5140.29	312.48	3277.04	313.04	5822.36	313.14	3880.96	313.14	4214.27	313.14	3889.35
312.81	4214.31	312.35	5688.04	312.58	3511.77	313.14	6326.62	313.24	3925.9	313.24	4208.48	313.24	4223.96
312.91	1772.03	312.45	4756.49	312.68	4918.5	313.24	5599	313.34	4186.78	313.34	3989.82	313.34	3364.53
313.01	3285.34	312.55	6022.54	312.78	4919.3	313.34	4924.53	313.44	4139.82	313.44	3567.74	313.44	3599.47
313.11	2883.55	312.65	6955.74	312.88	5095.55	313.44	4854.19	313.54	4353.42	313.54	4248.48	313.54	3627.02
313.21	4780.97	312.75	5629.68	312.98	5852.28	313.54	5427.93	313.64	4538.87	313.64	3542.52	313.64	3426.02
313.31	7033.42	312.85	7724.35	313.08	5003.4	313.64	4835.17	313.74	4204.55	313.74	4144.4	313.74	4663.9
313.41	7787.4	312.95	7133.45	313.18	3918.75	313.74	5269.39	313.84	5337.27	313.84	4358.65	313.84	3526.28
313.51	7692.31	313.05	5625.42	313.28	4000.4	313.84	6265.49	313.94	4695.71	313.94	5336.8	313.94	3919.53
313.61	5379.01	313.15	5202.77	313.38	5104.32	313.94	5042.28	314.04	5318.58	314.04	4558.22	314.04	3434.12
313.71	4430.3	313.25	4869.89	313.48	4339.45	314.04	4709.23	314.14	4830.92	314.14	3702.93	314.14	3058.33
313.81	3483.86	313.35	5431.36	313.58	4488.73	314.14	5403.89	314.24	4517.94	314.24	3509.64	314.24	3416.91
313.91	2502.2	313.45	7709.37	313.68	5903.44	314.24	5865.99	314.34	3856.38	314.34	5345	314.34	3816.15
314.01	4714.97	313.55	3972.58	313.78	4367.42	314.34	5178.67	314.44	5384.27	314.44	6311.06	314.44	3948.8
314.11	6462.98	313.65	5724.49	313.88	4437.52	314.44	5047.67	314.54	4633.55	314.54	4714.28	314.54	4818.11
314.21	6648.46	313.75	6836.13	313.98	4598.26	314.54	5148.51	314.64	4900.39	314.64	3681.57	314.64	3872.21
314.31	5924.75	313.85	6403.28	314.08	4590.38	314.64	5161.87	314.74	5470.35	314.74	4281.4	314.74	3747.68
314.41	6164.4	313.95	7767.93	314.18	5556.82	314.74	5465.15	314.84	5655.63	314.84	5366.4	314.84	4624.17
314.51	6533.49	314.05	7055.33	314.28	5717.55	314.84	5521.21	314.94	5232.37	314.94	5329.24	314.94	4385.9
314.61	5191.89	314.15	5447.96	314.38	6623.53	314.94	5498.96	315.04	5324.08	315.04	4389.26	315.04	4593.66
314.71	4230.64	314.25	5625.18	314.48	5656.57	315.04	4956.58	315.14	4522.16	315.14	4219.99	315.14	4639.12
314.81	1985.91	314.35	5390.44	314.58	4530.2	315.14	5033.62	315.24	4415.79	315.24	5125.8	315.24	3811.54
314.91	4744.3	314.45	6209.88	314.68	4135.41	315.24	5238.67	315.34	4190.76	315.34	3902.42	315.34	4912.75
315.01	4346.52	314.55	6556.83	314.78	5087.92	315.34	4536.52	315.44	4148.61	315.44	3896.18	315.44	3914.72
315.11	4580.26	314.65	5630.57	314.88	4623.83	315.44	3798.7	315.54	4621.63	315.54	4381.34	315.54	2797.99
315.21	5388.65	314.75	6282.97	314.98	4452.07	315.54	3683.88	315.64	3812.15	315.64	4755.47	315.64	3026.73
315.31	4710.74	314.85	5635.67	315.08	5849.46	315.64	4085.94	315.74	3576.55	315.74	4251.13	315.74	2843.65
315.41	5454.79	314.95	6636.92	315.18	5820.05	315.74	5770.91	315.84	5026.82	315.84	3980.96	315.84	3663.14
315.51	3970.17	315.05	5602.12	315.28	4117.31	315.84	5928.7	315.94	4640.71	315.94	4380.26	315.94	4125.54
315.61	3636.52	315.15	4988.62	315.38	4120.18	315.94	6543.84	316.04	4121.08	316.04	5241.67	316.04	4873.79
315.71	3864.57	315.25	4920.45	315.48	5376.15	316.04	5726.52	316.14	4685.13	316.14	5381.53	316.14	5160.1
315.81	4636.03	315.35	6402.81	315.58	5204.98	316.14	6599.6	316.24	4662.07	316.24	3873.59	316.24	5484.56
315.91	4202.72	315.45	6343.72	315.68	4698.18	316.24	6081.77	316.34	5441.99	316.34	4832.91	316.34	4514.06
316.01	6121.08	315.55	5697.26	315.78	6182.28	316.34	5401.59	316.44	5252.05	316.44	4426.12	316.44	5124.88
316.11	6801.51	315.65	8298.23	315.88	5874.65	316.44	5440.2	316.54	5313.11	316.54	4640.81	316.54	4316.28
316.21	6099.26	315.75	7993.22	315.98	5536.67	316.54	4425.16	316.64	4201.11	316.64	4832.16	316.64	3999.87
316.31	5064.15	315.85	6890.55	316.08	5037.56	316.64	5122.69	316.74	4780.84	316.74	4231	316.74	4796.21
316.41	4187.47	315.95	5585.37	316.18	4662.91	316.74	4931.31	316.84	5173.67	316.84	4054.3	316.84	4039.77
316.51	3460.22	316.05	4641.16	316.28	4175.49	316.84	4507.11	316.94	5682.93	316.94	4782.3	316.94	3862.65
316.61	4088.37	316.15	5317.82	316.38	3374.37	316.94	4734.89	317.04	5253.42	317.04	4533.46	317.04	4234.61
316.71	2880.08	316.25	6177.23	316.48	5498.1	317.04	4243.87	317.14	4006.39	317.14	3629.52	317.14	3883.35
316.81	5118.18	316.35	5583.23	316.58	5700.96	317.14	5329.87	317.24	4603	317.24	3218.43	317.24	4206.69
316.91	5820.69	316.45	5858.45	316.68	4913.08	317.24	5989.39	317.34	4734.11	317.34	3882.47	317.34	4924.66
317.01	6267.83	316.55	6107.31	316.78	4214.71	317.34	5503.46	317.44	3790.89	317.44	4720.26	317.44	3570.26
317.11	6544.81	316.65	4654.24	316.88	3833.43	317.44	4192	317.54	3733.28	317.54	4913.62	317.54	4116.33
317.21	4900.86	316.75	5892.17	316.98	3846.11	317.54	3506.37	317.64	4078.75	317.64	3160.91	317.64	4380.89
317.31	3568.77	316.85	4511.06	317.08	4617.84	317.64	3527.32	317.74	4914.97	317.74	4751.16	317.74	3983.61
317.41	3248.72	316.95	5602.28	317.18	5141.73	317.74	5886.59	317.84	5323.88	317.84	4245.5	317.84	4058.18
317.51	2938.48	317.05	4669.23	317.28	5299.3	317.84	6695.77	317.94	5004.04	317.94	4953.61	317.94	4075.43
317.61	4210.87	317.15	4632.53	317.38	4433.29	317.94	6251.36	318.04	5492.72	318.04	5436.02	318.04	3893.27
317.71	4943.58	317.25	7468.33	317.48	3150.1	318.04	5622.06	318.14	4188.29	318.14	4385.02	318.14	3986.2
317.81	5853.42	317.35	5959.31	317.58	4850.83	318.14	5171.01	318.24	4893.39	318.24	3737.44	318.24	3647.94
317.91	6397.91	317.45	5543.35	317.68	5245.03	318.24	4888.99	318.34	4580.84	318.34	3453.64	318.34	4259.39
318.01	6480.25	317.55	5236.89	317.78	4199.16	318.34	5680.02	318.44	4045.26	318.44	3841.65	318.44	4475.26
318.11	4944.52	317.65	6142.3	317.88	4875.02	318.44	5537.9	318.54	4581.02	318.54	5248.88	318.54	3346.51
318.21	3625.6	317.75	5488.88	317.98	5862.96	318.54	4858.77	318.64	4746.67	318.64	5561.53	318.64	4086.48
318.31	4318.38	317.85	7091.4	318.08	5398.05	318.64	5164.14	318.74	3983.25	318.74	4878.98	318.74	3670.99
318.41	3528.55	317.95	5912.59	318.18	4932.47	318.74	5923.92	318.84	4379.63	318.84	5509.4	318.84	3071.15
318.51	5164.14	318.05	6095.36	318.28	4411.82	318.84	6733.78	318.94	5164.35	318.94	4645.55	318.94	3843.31
318.61	6184.39	318.15	5648.78	318.38	5679.92	318.94	6251.07	319.04	4540.44	319.04	4976.19	319.04	4409.94
318.71	6877.88	318.25	7059.73	318.48	3694.37	319.04	5582.74	319.14	4534.64	319.14	4838.39	319.14	3329.19
318.81	6086.69	318.35	5775.63	318.58	4178.73	319.14	6183.42	319.24	4391.73	319.24	4128.23	319.24	3657.49
318.91	5430.52	318.45	7384.85	318.68	4737.24	319.24	5149.3	319.34	4707.46	319.34	3654.89	319.34	2864.91
319.01	4035.03	318.55	6654.86	318.78	4439.46	319.34	4886.25	319.44	3998.43	319.44	3214.74	319.44	4062.41
319.11	3851.7	318.65	4755.1	318.88	5791.81	319.44	4666.69	319.54	4076.67	319.54	3872.36	319.54	3614.33
319.21	1742.55	318.75	4561.23	318.98	5127.52	319.54	3795.01	319.64	3713.22	319.64	4438.84	319.64	2662.4
319.31	859.815	318.85	2429.3	319.08	3175.16	319.64	3181.25	319.74	3084.28	319.74	2451.94	319.74	2566.13
319.41	1614.66	318.95	4420.72	319.18	2552.82	319.74	3041.54	319.84	2875.16	319.84	1870.85	319.84	2930.12
319.51	2831.68	319.05	2894.33	319.28	2737.62	319.84	3822.51	319.94	2997.41	319.94	2346.38	319.94	1341.97
319.61	4440.52	319.15	4787.31	319.38	2575.01	319.94	4191.92	320.04	3610.97	320.04	2519.42	320.04	2629.13
319.71	5393.06	319.25	5094.13	319.48	3049.29	320.04	4246.21	320.14	4850.06	320.14	3846.19	320.14	2819.82
319.81	5130.16	319.35	5107.41	319.58	5096.7	320.14	4240.3	320.24	4661.23	320.24	3408.11	320.24	3759.11
319.91	5161.34	319.45	6249.78	319.68	6930.36	320.24	4882.09	320.34	3813.22	320.34	3420.28	320.34	4281.49
320.01	4172.79	319.55	6424.55	319.78	5805.08	320.34	4373.82	320.44	3932.53	320.44	4250.53	320.44	3839.86
320.11	3377.63	319.65	6274.9	319.88	4269.39	320.44	3529.2	320.54	4107.82	320.54	4793.81	320.54	3700.26
320.21	3532.34	319.75	6619.09	319.98	3707.53	320.54	4606.44	320.64	3325.65	320.64	2924.18	320.64	3777.52
320.31	4828.92	319.85	4564.7	320.08	4110.07	320.64	4560.29	320.74	4358.07	320.74	3208.21	320.74	3497.48
320.41	5834.23	319.95	4736.58	320.18	3710.97	320.74	4996.51	320.84	4078.97	320.84	4109.26	320.84	3376.98
320.51	6298.9	320.05	6267.22	320.28	4180.7	320.84	5295.57	320.94	3421.81	320.94	5028.09	320.94	4004.67
320.61	6319.24	320.15	5641.61	320.38	5419.91	320.94	4033.36	321.04	4688.59	321.04	4273.45	321.04	3459.94
320.71	6363.54	320.25	7034.07	320.48	5011.5	321.04	4023.93	321.14	4906.39	321.14	2875.04	321.14	3952.65
320.81	5415.3	320.35	5539.49	320.58	4026.75	321.14	4754.17	321.24	3222.06	321.24	3427.39	321.24	3871.73
320.91	3771.77	320.45	5740.73	320.68	4027.24	321.24	5104.75	321.34	2778.31	321.34	4284.57	321.34	3325.59
321.01	2810.59	320.55	4311.81	320.78	3528.99	321.34	6311.82	321.44	3818.56	321.44	4386.2	321.44	3706.27
321.11	3309.9	320.65	5438.55	320.88	3848.27	321.44	6088.83	321.54	4674.47	321.54	4208.8	321.54	3069.1
321.21	4808.26	320.75	7822.88	320.98	5348.26	321.54	5230.7	321.64	4961.9	321.64	5005.7	321.64	3261.46
321.31	5273.42	320.85	6744.03	321.08	6458.48	321.64	4624.51	321.74	4616.5	321.74	3955.16	321.74	4377.35
321.41	6776.93	320.95	5944.59	321.18	7235.84	321.74	4312.17	321.84	4552.88	321.84	3227.79	321.84	3828.87
321.51	7220.36	321.05	6761.24	321.28	5845.77	321.84	5509.86	321.94	4718.62	321.94	2606.55	321.94	4654.41
321.61	6885.38	321.15	6731.74	321.38	5719.03	321.94	6058.56	322.04	4112.61	322.04	4548.14	322.04	5439.73
321.71	5130.07	321.25	7713.41	321.48	5291.08	322.04	4448.25	322.14	3560.73	322.14	6139.45	322.14	3952.98
321.81	3409.27	321.35	5180.65	321.58	2225.11	322.14	4633.12	322.24	4666	322.24	3719.02	322.24	3076.28
321.91	2276.03	321.45	5348.83	321.68	4447.13	322.24	4976.56	322.34	4421.53	322.34	2119.19	322.34	2857.94
322.01	2934.56	321.55	4998.56	321.78	6167.63	322.34	4792.31	322.44	3202.34	322.44	3054.8	322.44	2842.44
322.11	4657.21	321.65	4002.6	321.88	5683.91	322.44	5010.07	322.54	3351.99	322.54	3881.36	322.54	3940.29
322.21	6213.6	321.75	4511.37	321.98	5862.55	322.54	5305.11	322.64	4414.69	322.64	4721.6	322.64	3673.44
322.31	6379.73	321.85	5109.6	322.08	7069.5	322.64	5628.33	322.74	5329.1	322.74	3736.67	322.74	4114.36
322.41	6989.76	321.95	7215.34	322.18	5022.98	322.74	5655.58	322.84	4415.31	322.84	3503.47	322.84	4383.75
322.51	7980.26	322.05	7803.78	322.28	4264.98	322.84	4498.65	322.94	4693.03	322.94	4529.51	322.94	3712.21
322.61	4770.96	322.15	6122.54	322.38	5285.26	322.94	4542.03	323.04	4556.05	323.04	4470.13	323.04	3830.88
322.71	3588.98	322.25	7591.14	322.48	6340.56	323.04	5603.39	323.14	4848.44	323.14	4172.35	323.14	4628.13
322.81	3258.6	322.35	7268.52	322.58	6153.42	323.14	5742.04	323.24	5142.94	323.24	4858.27	323.24	3903.41
322.91	3933.44	322.45	5738.97	322.68	5601.68	323.24	5849.06	323.34	5864.89	323.34	4648.58	323.34	4833.72
323.01	4476.58	322.55	5939.29	322.78	5616.03	323.34	5742.34	323.44	4819.02	323.44	4744.49	323.44	5081.95
323.11	6681.79	322.65	6015.97	322.88	5793.96	323.44	5595.1	323.54	5257.8	323.54	4835.37	323.54	3760.49
323.21	7840.58	322.75	6994.82	322.98	4557.75	323.54	5894.32	323.64	4618.42	323.64	4655.92	323.64	3968.39
323.31	8123.32	322.85	6133.73	323.08	6297.8	323.64	4900.42	323.74	5642.26	323.74	5041.96	323.74	3414.27
323.41	6845.86	322.95	5557.96	323.18	5932.25	323.74	5440.79	323.84	4539.52	323.84	4704.42	323.84	3378.23
323.51	5748.48	323.05	7268.84	323.28	5923.21	323.84	5506.25	323.94	4260.13	323.94	4371.44	323.94	3552.72
323.61	3910.81	323.15	5829.68	323.38	6032.57	323.94	4463.79	324.04	3996.33	324.04	4433.85	324.04	3252.45
323.71	3262.84	323.25	5250.61	323.48	4266.77	324.04	3683.9	324.14	4544.85	324.14	3541.89	324.14	3499.44
323.81	4133.66	323.35	3947.29	323.58	3857.35	324.14	5640.47	324.24	4139.58	324.24	3417.3	324.24	4113.56
323.91	4847.96	323.45	4994.81	323.68	3189.42	324.24	6448.37	324.34	3974.02	324.34	4821.06	324.34	3747.58
324.01	6141.24	323.55	6735.26	323.78	4815.72	324.34	5550.22	324.44	4458.18	324.44	4024.47	324.44	3522.66
324.11	7197.4	323.65	6673.45	323.88	5766.43	324.44	5266.51	324.54	5130.45	324.54	4438.47	324.54	3666.01
324.21	6959.34	323.75	7086.45	323.98	5777.53	324.54	5140	324.64	5897.8	324.64	3326.83	324.64	2807.42
324.31	5810.83	323.85	7355.82	324.08	6225.66	324.64	5571.78	324.74	5379.5	324.74	3824.37	324.74	4492.3
324.41	4706.19	323.95	7631.78	324.18	5905.11	324.74	5122.98	324.84	5488.33	324.84	5045.62	324.84	3746.89
324.51	4020.46	324.05	5791.53	324.28	4870.2	324.84	4479.54	324.94	4331.14	324.94	5542.89	324.94	4128.39
324.61	4458.05	324.15	5935.41	324.38	3872.59	324.94	5503.72	325.04	4572.08	325.04	3814.93	325.04	4137.6
324.71	4257.58	324.25	5431.66	324.48	3186.75	325.04	4472.4	325.14	3480.41	325.14	3558.19	325.14	3757.32
324.81	6437.2	324.35	4876.43	324.58	4974.23	325.14	3951.77	325.24	4916.02	325.24	3596.7	325.24	3571.04
324.91	6037.84	324.45	4048.15	324.68	5082.9	325.24	5837.8	325.34	4081.79	325.34	3298.26	325.34	4260.85
325.01	7140.31	324.55	5719.72	324.78	4726.72	325.34	5889.34	325.44	3682.63	325.44	3284.7	325.44	3334.06
325.11	5836.64	324.65	7055.88	324.88	5625.81	325.44	5804.68	325.54	3881.18	325.54	2335.63	325.54	4159.15
325.21	6544.47	324.75	6593.83	324.98	4988.57	325.54	4135.56	325.64	4741.89	325.64	3909.89	325.64	3771.11
325.31	4589.74	324.85	6278.27	325.08	4272.7	325.64	4452.94	325.74	4582.37	325.74	3656.63	325.74	2609.05
325.41	3260.16	324.95	4564.86	325.18	3995.34	325.74	5014.05	325.84	3930.51	325.84	3028.59	325.84	3477.06
325.51	2638.92	325.05	6303.6	325.28	4023.39	325.84	4833.56	325.94	3508.05	325.94	3134.31	325.94	3162.31
325.61	3845.66	325.15	4000.02	325.38	4569.96	325.94	5148.95	326.04	4251.42	326.04	4021.93	326.04	3950.03
325.71	4942.65	325.25	5164.47	325.48	4909.06	326.04	6128.37	326.14	4519.53	326.14	4679.9	326.14	4578.41
325.81	5193.44	325.35	5569.44	325.58	5015.91	326.14	6679.15	326.24	5605.29	326.24	4396.28	326.24	3822.44
325.91	7216.71	325.45	6393.85	325.68	5786.93	326.24	5579.44	326.34	4722.09	326.34	4330.59	326.34	2825.22
326.01	7052.9	325.55	7230.14	325.78	4837.4	326.34	4555.47	326.44	3821.33	326.44	4156.78	326.44	3754.4
326.11	6249.69	325.65	5590.25	325.88	5698.29	326.44	4512.76	326.54	4488.24	326.54	4056.32	326.54	3518.16
326.21	4425.99	325.75	6871.99	325.98	4837.35	326.54	4815.5	326.64	3798.53	326.64	3594.14	326.64	4442.28
326.31	3459.16	325.85	6634.52	326.08	4014.11	326.64	4362.82	326.74	3841.98	326.74	3883.11	326.74	3939.16
326.41	2725.55	325.95	6130.97	326.18	4153.76	326.74	4390.89	326.84	3241.43	326.84	4721.84	326.84	2476.17
326.51	3233.95	326.05	5263.57	326.28	4392.85	326.84	4671.8	326.94	3372.66	326.94	3787.75	326.94	3067.05
326.61	3314.35	326.15	5627.8	326.38	5640.57	326.94	4661.2	327.04	3909.15	327.04	2682.22	327.04	2569.49
326.71	5386.21	326.25	3741.17	326.48	4238.16	327.04	3977.06	327.14	4099.87	327.14	1891.55	327.14	2548.8
326.81	6236.09	326.35	5947.94	326.58	3696.74	327.14	4858.49	327.24	3438.97	327.24	2972.43	327.24	2650.58
326.91	6213.45	326.45	6504.15	326.68	5073.86	327.24	5075.75	327.34	3010.99	327.34	5099.95	327.34	2973.86
327.01	4788.85	326.55	6304.74	326.78	4131.64	327.34	5282.31	327.44	3932.59	327.44	3959.75	327.44	3413.69
327.11	4595.3	326.65	6410.95	326.88	3795.81	327.44	4492.36	327.54	4115.08	327.54	3540.73	327.54	3922.29
327.21	4104.07	326.75	6061.11	326.98	5491.51	327.54	4456.37	327.64	4074.5	327.64	2977.87	327.64	2805.32
327.31	4303.84	326.85	6801.04	327.08	6166.02	327.64	4359.95	327.74	4230.55	327.74	3489.53	327.74	3595.5
327.41	3932.96	326.95	5449.1	327.18	5626.1	327.74	3673.2	327.84	4401.12	327.84	3725.14	327.84	4219.05
327.51	4634.53	327.05	6640.57	327.28	4869.17	327.84	3915.15	327.94	3489.84	327.94	4276.83	327.94	3077.88
327.61	7459.87	327.15	5268.9	327.38	5621.43	327.94	3607.61	328.04	4215.01	328.04	3029.25	328.04	3926.98
327.71	7306.6	327.25	4274.31	327.48	4334.8	328.04	4037.3	328.14	3742.95	328.14	3390.26	328.14	2708.6
327.81	5653.1	327.35	4108.01	327.58	3775.25	328.14	3275.96	328.24	3523.94	328.24	3157.74	328.24	2993.22
327.91	4392.4	327.45	5684.87	327.68	3743.27	328.24	3832.35	328.34	3855.7	328.34	2746.14	328.34	3547.78
328.01	3211.88	327.55	6237.83	327.78	4378.58	328.34	4154.32	328.44	4067.04	328.44	3727.63	328.44	2392.98
328.11	2833.14	327.65	6132.79	327.88	3535.73	328.44	4011.16	328.54	3542.16	328.54	3396.46	328.54	2300.95
328.21	2610.17	327.75	5665.45	327.98	4083.64	328.54	4361.8	328.64	4250.02	328.64	3188.16	328.64	2944.37
328.31	2830.39	327.85	6461.2	328.08	5362.93	328.64	5010.21	328.74	3960.05	328.74	2387.85	328.74	2574.29
328.41	4199.94	327.95	4763.71	328.18	4294.28	328.74	4927.32	328.84	3157.09	328.84	1803.03	328.84	3402.83
328.51	4440.6	328.05	4127.21	328.28	3984.66	328.84	4861.04	328.94	3045.26	328.94	3202.67	328.94	3426.56
328.61	5889.17	328.15	4876.07	328.38	4542.24	328.94	3735.69	329.04	3564.01	329.04	4399.15	329.04	2044.37
328.71	5911.49	328.25	3990.97	328.48	4535.85	329.04	4747.57	329.14	2866.22	329.14	3063.22	329.14	2814.93
328.81	4686.53	328.35	6309.22	328.58	3677.78	329.14	5125.13	329.24	3721.35	329.24	2544.53	329.24	2122.3
328.91	3327.62	328.45	5778.06	328.68	4500.39	329.24	4657.09	329.34	3156.25	329.34	2494.19	329.34	2098.81
329.01	3107.63	328.55	5927.83	328.78	5417.42	329.34	3848.7	329.44	2614.99	329.44	2278.71	329.44	2694.49
329.11	2649.3	328.65	6890.44	328.88	4377.81	329.44	3403.27	329.54	3106.78	329.54	3076.12	329.54	2731.95
329.21	3460.54	328.75	5700.78	328.98	2931.49	329.54	4841.22	329.64	3072.11	329.64	2431.46	329.64	3039.02
329.31	4408.66	328.85	5195.02	329.08	3725.61	329.64	3469.27	329.74	2403.1	329.74	1465.03	329.74	3290.38
329.41	5112.53	328.95	3501.01	329.18	4991.4	329.74	3132.97	329.84	3069.55	329.84	2863.91	329.84	2064.51
329.51	5409.73	329.05	4562.91	329.28	4160.24	329.84	3582.07	329.94	3496.92	329.94	2496.91	329.94	2898.34
329.61	5934.35	329.15	5745.45	329.38	3758.55	329.94	4089.4	330.04	3546.36	330.04	2282.58	330.04	3717.29
329.71	4628.18	329.25	6025.9	329.48	5223.23	330.04	3758.96	330.14	3579.93	330.14	3355.04	330.14	2701.67
329.81	3029.03	329.35	7519.28	329.58	4160.74	330.14	3876.62	330.24	3446.95	330.24	2655.45	330.24	3252.82
329.91	2465.43	329.45	7486.89	329.68	2469.75	330.24	4316.02	330.34	2737.31	330.34	3607.82	330.34	2234.29
330.01	2438.37	329.55	5511.26	329.78	2768	330.34	3658.89	330.44	3260.41	330.44	2717.98	330.44	2542.11
330.11	4095.53	329.65	5589.06	329.88	4415.24	330.44	3157.09	330.54	3871.43	330.54	2266.87	330.54	2881.19
330.21	4579.73	329.75	5335.85	329.98	4224.29	330.54	3980.86	330.64	3052.65	330.64	2652.67	330.64	2614.69
330.31	5565.71	329.85	4099.99	330.08	4633.91	330.64	4611.98	330.74	3346.59	330.74	2468.57	330.74	2237.91
330.41	5022.69	329.95	4116.2	330.18	5857.33	330.74	4509.82	330.84	3189.83	330.84	2842.42	330.84	2956.75
330.51	6132.22	330.05	4887.88	330.28	4753.9	330.84	3619.05	330.94	3644	330.94	3379.35	330.94	2307.4
330.61	4392.37	330.15	5991.35	330.38	4015.47	330.94	3489.04	331.04	2866.14	331.04	3317.44	331.04	3065.54
330.71	4269.19	330.25	6255.63	330.48	4766.54	331.04	3713.69	331.14	3527.47	331.14	3018.75	331.14	3075.04
330.81	3935.9	330.35	6903.09	330.58	4587.35	331.14	3516.81	331.24	3790.31	331.24	2211.53	331.24	2627.16
330.91	2894.51	330.45	7075.62	330.68	4912.87	331.24	3769.9	331.34	3027.39	331.34	2267.2	331.34	2704.41
331.01	2726.53	330.55	6349.2	330.78	5039.21	331.34	4543.36	331.44	3177.95	331.44	2882.94	331.44	2742.92
331.11	4092.5	330.65	5611.87	330.88	6286.38	331.44	4644.81	331.54	3411.33	331.54	3396.9	331.54	2838.74
331.21	5330.56	330.75	4664.91	330.98	4192.98	331.54	4425.04	331.64	3952.71	331.64	3024.74	331.64	3471.52
331.31	6374.86	330.85	5730.24	331.08	3605.44	331.64	3970.78	331.74	3855.69	331.74	4137.58	331.74	3210.12
331.41	6186.26	330.95	6868.29	331.18	2732.12	331.74	3622.88	331.84	3035.99	331.84	2506.01	331.84	2999.86
331.51	3652.15	331.05	5672.19	331.28	3813.38	331.84	3733.29	331.94	2766.3	331.94	2797.03	331.94	3235.38
331.61	2541.78	331.15	5068.34	331.38	3636.88	331.94	4049.31	332.04	3944.62	332.04	3292.67	332.04	1973.59
331.71	2485.43	331.25	5094.95	331.48	3502.01	332.04	3715.3	332.14	2768.11	332.14	3180.2	332.14	2490.85
331.81	2321.82	331.35	5221.16	331.58	4656.89	332.14	3868.21	332.24	3032.85	332.24	2725.11	332.24	2573.65
331.91	2606.82	331.45	4452.11	331.68	5154.51	332.24	4232.84	332.34	3000.6	332.34	1430.98	332.34	1964.29
332.01	3611.11	331.55	5112.95	331.78	3686.1	332.34	3917.13	332.44	3283.85	332.44	2171.77	332.44	1844.81
332.11	5242.07	331.65	6118.7	331.88	3386.26	332.44	4217.9	332.54	3420.21	332.54	3590.85	332.54	1912.85
332.21	5682.06	331.75	5305.53	331.98	3275.34	332.54	3746.4	332.64	3542.46	332.64	3973.46	332.64	1801.35
332.31	4441.29	331.85	4160.81	332.08	4387.17	332.64	4008.15	332.74	3268.52	332.74	2182.09	332.74	2620.31
332.41	3719.54	331.95	4434.59	332.18	4670.01	332.74	3543.05	332.84	2159.79	332.84	2239.64	332.84	1944.66
332.51	3046.31	332.05	5997.58	332.28	4624.15	332.84	3618.1	332.94	2591.4	332.94	2736.84	332.94	2806.85
332.61	2044.88	332.15	5366.71	332.38	5072.59	332.94	5098	333.04	2645.35	333.04	3133.17	333.04	2774.8
332.71	1002.8	332.25	4239.96	332.48	3188.14	333.04	4154.66	333.14	3090.5	333.14	2920.61	333.14	2322.88
332.81	2046.78	332.35	5071	332.58	2832.8	333.14	3144.75	333.24	2721.35	333.24	1865.18	333.24	2251.56
332.91	3194.55	332.45	5647.28	332.68	2671.31	333.24	2150.5	333.34	3378.79	333.34	2681.05	333.34	2603.41
333.01	4127.58	332.55	4898.63	332.78	3298.02	333.34	1797.98	333.44	2841.38	333.44	2516.33	333.44	1665.27
333.11	3887.38	332.65	3684.9	332.88	2897.55	333.44	3406.56	333.54	2914.32	333.54	1317.93	333.54	2065.21
333.21	4392.84	332.75	2856.44	332.98	4444.13	333.54	3524.87	333.64	1012.86	333.64	2362.17	333.64	1019.01
333.31	3846.86	332.85	3678.61	333.08	3704.41	333.64	3685.73	333.74	2186.36	333.74	2869.46	333.74	481.457
333.41	1753.78	332.95	2591.92	333.18	3259.61	333.74	3288.14	333.84	1441.95	333.84	2491.84	333.84	1440.55
333.51	-31.3916	333.05	2523.7	333.28	2860.51	333.84	2455.23	333.94	2008.66	333.94	1887.8	333.94	1472.97
333.61	1301.01	333.15	5571.99	333.38	3807.52	333.94	3028.1	334.04	2662.39	334.04	1410.96	334.04	2300.2
333.71	2635.91	333.25	5698.12	333.48	2869.42	334.04	2957.57	334.14	3390.18	334.14	2880.74	334.14	2935.31
333.81	4725.73	333.35	6328.16	333.58	3029.88	334.14	3566.79	334.24	2900.93	334.24	3524.5	334.24	1858.3
333.91	4098.91	333.45	3423.65	333.68	5141.98	334.24	4073.9	334.34	2125.44	334.34	2502.76	334.34	1939.32
334.01	4052	333.55	3152.19	333.78	4059.44	334.34	2995.29	334.44	2337.18	334.44	1895.74	334.44	1952.81
334.11	4929.78	333.65	4030.7	333.88	3670.6	334.44	2474.13	334.54	2341.72	334.54	2359.64	334.54	1926.32
334.21	3658.72	333.75	2705.31	333.98	2942.56	334.54	3296.01	334.64	1711.08	334.64	2419.95	334.64	2399.29
334.31	1981.3	333.85	4371.37	334.08	2546.49	334.64	3180.44	334.74	2141.3	334.74	2302.04	334.74	1643.25
334.41	1431.27	333.95	4302.8	334.18	2281.57	334.74	2062.99	334.84	2288.82	334.84	2020.16	334.84	1627.62
334.51	2121.24	334.05	4999.77	334.28	2881.83	334.84	2481.21	334.94	2965.33	334.94	1496.27	334.94	2987.06
334.61	1803.15	334.15	3793.19	334.38	3044.67	334.94	3248.56	335.04	2537.22	335.04	2200.02	335.04	1981.28
334.71	2902.32	334.25	3704.32	334.48	2886.59	335.04	3249.96	335.14	1613.59	335.14	1933.5	335.14	1970.27
334.81	4642.74	334.35	4663.97	334.58	2280.45	335.14	1547.93	335.24	1586.65	335.24	1011.86	335.24	1979.26
334.91	6035.09	334.45	4950.15	334.68	3294.56	335.24	1244.45	335.34	1906	335.34	1352.04	335.34	1432.25
335.01	4415.93	334.55	1359.25	334.78	2910.67	335.34	3345.99	335.44	1986.99	335.44	2301.06	335.44	942.74
335.11	3193.52	334.65	2839.61	334.88	2564.12	335.44	3494.05	335.54	1656.06	335.54	2688.82	335.54	1760.27
335.21	1933.48	334.75	3627.59	334.98	2784.54	335.54	3606.58	335.64	1857.67	335.64	2812.55	335.64	757.021
335.31	1536.98	334.85	5592.89	335.08	3587.45	335.64	3482.66	335.74	1695.72	335.74	2208.52	335.74	2411.58
335.41	1281.8	334.95	6035.02	335.18	3927.18	335.74	2498.84	335.84	1666.48	335.84	1552.43	335.84	1518.67
335.51	1899.27	335.05	3076.28	335.28	3602.7	335.84	2381.49	335.94	2610.52	335.94	1814.69	335.94	1772.75
335.61	3876.73	335.15	4296.65	335.38	4213.45	335.94	2693.66	336.04	2100.86	336.04	2021.34	336.04	2021.74
335.71	5813.74	335.25	3936.08	335.48	3580.75	336.04	3207.99	336.14	994.041	336.14	3168.77	336.14	2244.62
335.81	5729.43	335.35	3309.08	335.58	2498.14	336.14	2651.02	336.24	1685.09	336.24	2950.04	336.24	2974.3
335.91	3941.07	335.45	3852.22	335.68	3001.15	336.24	2714.96	336.34	2132.02	336.34	1562.41	336.34	3333.22
336.01	3377.96	335.55	3450.4	335.78	4360.67	336.34	3118.44	336.44	3306.69	336.44	2802.57	336.44	2014.48
336.11	2169.33	335.65	5418.33	335.88	4182.11	336.44	3553.62	336.54	3390.17	336.54	2053.98	336.54	1254.56
336.21	2253.93	335.75	5515.93	335.98	4079.9	336.54	2867.24	336.64	2619.52	336.64	3274.08	336.64	2324.27
336.31	1429.27	335.85	4378.15	336.08	4152.7	336.64	2897.91	336.74	2245.82	336.74	2718.72	336.74	1080.68
336.41	3160.69	335.95	6106.65	336.18	4322.36	336.74	3234.87	336.84	2629.69	336.84	2057.84	336.84	2436.3
336.51	3678.61	336.05	4207.76	336.28	3184.33	336.84	2612.09	336.94	2949.08	336.94	1987.83	336.94	1215.72
336.61	4735.76	336.15	4054.93	336.38	2903.34	336.94	2925.48	337.04	2283.96	337.04	2311.51	337.04	1908.31
336.71	5676.66	336.25	3837.8	336.48	4265.07	337.04	2675.71	337.14	2469.9	337.14	2482.26	337.14	2228.83
336.81	4714.05	336.35	3955.26	336.58	3756.93	337.14	2732.89	337.24	2313.49	337.24	3762.38	337.24	2571.44
336.91	3301.01	336.45	4274.65	336.68	2933.13	337.24	2205.94	337.34	1682.67	337.34	3253.32	337.34	1306.53
337.01	1819.65	336.55	3405.16	336.78	3759.27	337.34	2557.15	337.44	2113.84	337.44	1378.89	337.44	2327.81
337.11	249.572	336.65	5094.66	336.88	3662.39	337.44	3119.98	337.54	1995.55	337.54	1398.97	337.54	1540
337.21	1321.39	336.75	5525.13	336.98	2963.02	337.54	3966.43	337.64	1507.93	337.64	1801.85	337.64	1483.16
337.31	2045.97	336.85	5014.74	337.08	4078.19	337.64	2654.41	337.74	1754.76	337.74	3129.77	337.74	1298.9
337.41	4179.01	336.95	3996.66	337.18	3267.28	337.74	1280.23	337.84	1984.48	337.84	2751.46	337.84	853.493
337.51	5517.73	337.05	3480.46	337.28	3317.47	337.84	1834.72	337.94	2154.79	337.94	1413.78	337.94	2007.67
337.61	5010.64	337.15	4208.56	337.38	2876.76	337.94	2991.27	338.04	2293.55	338.04	1807.19	338.04	1856.06
337.71	3502.02	337.25	3553.88	337.48	3639.47	338.04	2944.82	338.14	2066.95	338.14	2743.78	338.14	1729.05
337.81	2869.21	337.35	3689.96	337.58	4137.42	338.14	2532.94	338.24	1528.68	338.24	2316.49	338.24	2330.03
337.91	1996.74	337.45	4414.84	337.68	3574.89	338.24	2663.13	338.34	1796.43	338.34	2281.14	338.34	2185.78
338.01	1025.6	337.55	3463.79	337.78	3547.51	338.34	3204.12	338.44	2213.97	338.44	1883.88	338.44	1902.48
338.11	1118.99	337.65	5201.99	337.88	3305.09	338.44	3045.44	338.54	1232.32	338.54	2321.88	338.54	2417.92
338.21	2314.43	337.75	5504.1	337.98	3720.7	338.54	2961.53	338.64	1420.76	338.64	1845.12	338.64	1451.58
338.31	3794.44	337.85	3848.19	338.08	2832.23	338.64	2393.58	338.74	2211.52	338.74	610.914	338.74	1813.68
338.41	4634.95	337.95	4679.31	338.18	3856.49	338.74	2598.28	338.84	2256.55	338.84	961.123	338.84	2425.9
338.51	4546.92	338.05	4060	338.28	4246.42	338.84	2203.34	338.94	2010.92	338.94	3037.24	338.94	1913.53
338.61	3692.04	338.15	3775.12	338.38	3851.41	338.94	3233.54	339.04	1900.18	339.04	3307.41	339.04	2888.6
338.71	3464.44	338.25	4303.11	338.48	3249.98	339.04	3670.32	339.14	1508.88	339.14	1947.43	339.14	1933.53
338.81	1501.44	338.35	1576.42	338.58	3409.22	339.14	1505.62	339.24	1910.85	339.24	1517.98	339.24	1635.01
338.91	756.973	338.45	2719.22	338.68	2214.93	339.24	2287.84	339.34	2186.62	339.34	1010.08	339.34	1416.68
339.01	-534.517	338.55	3356.72	338.78	1679.57	339.34	2782.73	339.44	2318.98	339.44	1851.88	339.44	1071.9
339.11	1653.91	338.65	3444.82	338.88	3170.3	339.44	3525.29	339.54	1589.84	339.54	1227.06	339.54	1461.95
339.21	3703.66	338.75	4457.42	338.98	3967.78	339.54	3138.26	339.64	2390.2	339.64	2119.15	339.64	1656.15
339.31	5422.86	338.85	5293.61	339.08	5049.22	339.64	2661.45	339.74	2381.6	339.74	2819.06	339.74	1543.91
339.41	5424.45	338.95	4264.54	339.18	3526.6	339.74	2385.54	339.84	2585	339.84	2546.96	339.84	1340.91
339.51	4529.77	339.05	5262.2	339.28	2808.94	339.84	2460.51	339.94	2866.35	339.94	2364.3	339.94	2116.03
339.61	2750.36	339.15	3406.06	339.38	3097.47	339.94	2584.12	340.04	1967.63	340.04	1771.12	340.04	1389.4
339.71	1723.54	339.25	2419.4	339.48	2576.1	340.04	4076.1	340.14	1880.24	340.14	2098.23	340.14	2512.27
339.81	1974.72	339.35	4580.7	339.58	2918.57	340.14	3784.43	340.24	2435.84	340.24	2332.67	340.24	2562.34
339.91	1475.62	339.45	4789.31	339.68	4535.09	340.24	2800.71	340.34	2883.41	340.34	1875.34	340.34	1558.6
340.01	2332.69	339.55	5059.2	339.78	4018.28	340.34	2962.34	340.44	2556.19	340.44	1168.1	340.44	1525.65
340.11	3460.26	339.65	5506.41	339.88	4973.16	340.44	1635.75	340.54	2116.32	340.54	1692.75	340.54	1606.65
340.21	6096.09	339.75	4912.83	339.98	3916.18	340.54	2487.74	340.64	2128.61	340.64	2217.34	340.64	2318.65
340.31	5422.9	339.85	4223.56	340.08	3284.1	340.64	3100.78	340.74	2059.83	340.74	2222.59	340.74	2175.61
340.41	3812.31	339.95	5348.82	340.18	2035.62	340.74	2178.84	340.84	2110.93	340.84	2432.61	340.84	2450.23
340.51	1976.88	340.05	2229.29	340.28	1920.86	340.84	2186.55	340.94	2164.87	340.94	2301.04	340.94	2426.47
340.61	1380.19	340.15	3771.68	340.38	2744.57	340.94	3037.02	341.04	1745.95	341.04	1708.15	341.04	1975.6
340.71	1709.48	340.25	2728.91	340.48	3739.58	341.04	2418.28	341.14	2264.1	341.14	1964.59	341.14	-36.3421
340.81	2609.3	340.35	3615.35	340.58	2955.2	341.14	2338.34	341.24	2006.88	341.24	1393.91	341.24	1283.03
340.91	3651.08	340.45	5589.44	340.68	3462.25	341.24	2144.18	341.34	1401.68	341.34	2184.71	341.34	1606.69
341.01	4338.32	340.55	4327.55	340.78	3656.37	341.34	2490.16	341.44	2220.76	341.44	2502.17	341.44	1768.86
341.11	3525.93	340.65	4027.19	340.88	2374.68	341.44	2678.72	341.54	1183.8	341.54	2578.31	341.54	2186.45
341.21	4241.36	340.75	3353.93	340.98	2385.59	341.54	1388.72	341.64	1412.61	341.64	2611	341.64	2056.18
341.31	3840.99	340.85	2529.87	341.08	2830.77	341.64	1696.96	341.74	1819	341.74	2212.14	341.74	1161.77
341.41	2959.09	340.95	2804.95	341.18	3971.55	341.74	2699.74	341.84	2413.93	341.84	1027.97	341.84	1790.84
341.51	1264.19	341.05	3391.8	341.28	2515.44	341.84	1787.08	341.94	1974.68	341.94	2364	341.94	1032.73
341.61	-306.606	341.15	2841.5	341.38	3077.09	341.94	2733.95	342.04	1296.46	342.04	2860.66	342.04	960.042
341.71	1585.3	341.25	3796.92	341.48	2894.16	342.04	2060.91	342.14	876.166	342.14	1887.22	342.14	1096.36
341.81	2908.25	341.35	3191.72	341.58	1680.91	342.14	1637.2	342.24	928.244	342.24	854.691	342.24	229.696
341.91	3988.21	341.45	4348.88	341.68	1544.1	342.24	1657.36	342.34	565.769	342.34	1139.03	342.34	1470.16
342.01	3361.36	341.55	3670.31	341.78	3941.82	342.34	2378.98	342.44	1639.02	342.44	2350	342.44	1688.16
342.11	5079.63	341.65	2870.9	341.88	3729.24	342.44	3205.7	342.54	1749.98	342.54	3986.12	342.54	1765.66
342.21	4174.36	341.75	4101.27	341.98	4408.91	342.54	2282.37	342.64	2454.84	342.64	3199.73	342.64	1615.17
342.31	3749.94	341.85	5305.34	342.08	4453.27	342.64	2280.88	342.74	2250.65	342.74	1794.44	342.74	1390.82
342.41	1690.97	341.95	4232.22	342.18	3323.51	342.74	1941.26	342.84	2297.96	342.84	2249.69	342.84	1197.5
342.51	61.8342	342.05	4242.56	342.28	2450.47	342.84	2041.96	342.94	1604.6	342.94	2872.29	342.94	2381.31
342.61	202.085	342.15	6043.85	342.38	2571.89	342.94	2375.25	343.04	1129.21	343.04	3412.8	343.04	2103.82
342.71	2076.84	342.25	5041.48	342.48	3389.68	343.04	2583.34	343.14	1789.6	343.14	2835.69	343.14	2160.31
342.81	2980.51	342.35	4016.68	342.58	1989	343.14	2872.19	343.24	1972.2	343.24	1826.6	343.24	1736.6
342.91	4212.34	342.45	3241.22	342.68	2215.76	343.24	1296.2	343.34	1888.52	343.34	2272.33	343.34	334.22
343.01	4135.61	342.55	2709.39	342.78	3706.45	343.34	1260.65	343.44	2673.23	343.44	2322.84	343.44	1250.14
343.11	3626.47	342.65	3967.48	342.88	3602.77	343.44	2031.34	343.54	2428.93	343.54	1456.89	343.54	2233.76
343.21	1748.7	342.75	3668.35	342.98	2681.08	343.54	2645.63	343.64	2394.96	343.64	3520.07	343.64	2092.58
343.31	1060.27	342.85	3219.78	343.08	2867.11	343.64	3862.64	343.74	2481.5	343.74	2546.51	343.74	2875.3
343.41	1086.26	342.95	3737.3	343.18	2867.71	343.74	3571.16	343.84	2317.92	343.84	2725.82	343.84	1824.6
343.51	1045.02	343.05	4545.67	343.28	2354.31	343.84	3194.32	343.94	2220.13	343.94	1300.91	343.94	1686.25
343.61	2903.79	343.15	4192.41	343.38	2362.28	343.94	2358.17	344.04	2271.05	344.04	1838.35	344.04	1895.96
343.71	3417.08	343.25	4636.14	343.48	4099.59	344.04	1346.82	344.14	2792.22	344.14	3712.85	344.14	1251.47
343.81	4531.5	343.35	4511.39	343.58	4735.1	344.14	1633.47	344.24	2194.65	344.24	3130.03	344.24	1619.95
343.91	3634.34	343.45	4046.6	343.68	2665.56	344.24	3023.47	344.34	1888.31	344.34	2032.54	344.34	2029.83
344.01	4606.67	343.55	2398.47	343.78	3416.51	344.34	3288.72	344.44	1718.64	344.44	1987.75	344.44	1346.53
344.11	1749.05	343.65	1381.33	343.88	3434.8	344.44	1897.05	344.54	2041.18	344.54	1920.74	344.54	1262.64
344.21	534.591	343.75	4624.63	343.98	2266.51	344.54	2120.04	344.64	1243.6	344.64	2253.49	344.64	1706.25
344.31	1830.78	343.85	4070.69	344.08	2741	344.64	1968.18	344.74	2173.31	344.74	2321.79	344.74	1924.44
344.41	1943.82	343.95	3590.09	344.18	3401.96	344.74	2492.04	344.84	2342.33	344.84	1675.4	344.84	1962.88
344.51	1863.25	344.05	3385.94	344.28	3362.45	344.84	2808.17	344.94	1764.38	344.94	1826.26	344.94	1243.45
344.61	2959.27	344.15	4589.72	344.38	2721.91	344.94	1983.97	345.04	1839.52	345.04	2857.81	345.04	626.627
344.71	4351.9	344.25	5083.3	344.48	1905.36	345.04	2130.51	345.14	1173.09	345.14	2335.85	345.14	1892.64
344.81	4545.44	344.35	2855.56	344.58	2727.33	345.14	1568.92	345.24	860.526	345.24	1450.09	345.24	1220.79
344.91	2742.75	344.45	2719.86	344.68	1194.6	345.24	1277.61	345.34	2120.26	345.34	1319.61	345.34	1668.68
345.01	97.6159	344.55	3580.27	344.78	1470.14	345.34	3630.33	345.44	1996.08	345.44	2022.61	345.44	1859.22
345.11	-133.711	344.65	3029.33	344.88	3308.12	345.44	2633.96	345.54	1736.7	345.54	3165.43	345.54	1378.98
345.21	479.08	344.75	2387.6	344.98	3433	345.54	1582.74	345.64	2561.93	345.64	1703.24	345.64	1513.53
345.31	1053.33	344.85	3575.22	345.08	2189.01	345.64	2068.39	345.74	1800.18	345.74	1094.65	345.74	1398.32
345.41	2936.18	344.95	2454.13	345.18	2659.97	345.74	1992.98	345.84	594.081	345.84	1000.09	345.84	1250.97
345.51	3715.72	345.05	4000.4	345.28	2728.32	345.84	2025.25	345.94	843.489	345.94	1092.11	345.94	2408.14
345.61	4425.15	345.15	3637.26	345.38	1318.3	345.94	1687.01	346.04	747.346	346.04	1889.96	346.04	1372.95
345.71	3934.82	345.25	3127.58	345.48	1489.47	346.04	2099.51	346.14	1032.33	346.14	1686.9	346.14	531.913
345.81	2161.38	345.35	4347.15	345.58	1743.01	346.14	1540.03	346.24	896.258	346.24	1427.5	346.24	973.159
345.91	1609.47	345.45	2716.07	345.68	2310.13	346.24	1740.64	346.34	1939.49	346.34	1217.65	346.34	1369.33
346.01	347.056	345.55	1387.86	345.78	1681.41	346.34	2083.11	346.44	1984.49	346.44	1411.76	346.44	952.899
346.11	-188.117	345.65	2439.66	345.88	3183.31	346.44	2476.46	346.54	1228.64	346.54	1124.39	346.54	2322.98
346.21	401.425	345.75	3197.98	345.98	3296.02	346.54	1487.33	346.64	1614.79	346.64	3157.44	346.64	1232.55
346.31	2241.41	345.85	2976.8	346.08	3029.86	346.64	1387.57	346.74	1356.64	346.74	2396.04	346.74	1346.42
346.41	3446.35	345.95	3361.54	346.18	2410.77	346.74	1969.66	346.84	1840.95	346.84	2210.12	346.84	1570.16
346.51	3895.72	346.05	4180.23	346.28	1085.4	346.84	1676.19	346.94	1831.5	346.94	1742.14	346.94	1304.38
346.61	2325.76	346.15	3871.1	346.38	2485.12	346.94	1772.02	347.04	1841.97	347.04	1917.04	347.04	1944.1
346.71	2074.08	346.25	3461.09	346.48	2277.36	347.04	2091.63	347.14	1356.83	347.14	2282.65	347.14	1400.39
346.81	1782.95	346.35	1464.41	346.58	3164.85	347.14	1696	347.24	1328.35	347.24	2431.57	347.24	744.018
346.91	677.532	346.45	2269.73	346.68	3447.11	347.24	2810.41	347.34	1448.26	347.34	1491.65	347.34	1702.06
347.01	247.032	346.55	2852.34	346.78	2299.75	347.34	2308.11	347.44	967.095	347.44	1493.02	347.44	1354.51
347.11	1429.24	346.65	1845.39	346.88	2416.84	347.44	2157.15	347.54	1752.7	347.54	1969.83	347.54	1513.38
347.21	2510.42	346.75	4744.61	346.98	2562.69	347.54	1833.78	347.64	1761.27	347.64	2352.25	347.64	1962.61
347.31	5234.99	346.85	4162.61	347.08	2430.57	347.64	1964.76	347.74	1033.45	347.74	2950.74	347.74	1305.46
347.41	4000.17	346.95	3898.58	347.18	3166.69	347.74	2760.85	347.84	2177.59	347.84	2854.9	347.84	1639.12
347.51	3862.74	347.05	4335.7	347.28	1920.26	347.84	1829.67	347.94	1427.29	347.94	1272.1	347.94	1424.77
347.61	2573.09	347.15	3159.65	347.38	2622.5	347.94	1496.35	348.04	365.508	348.04	713.424	348.04	1077.46
347.71	1145.74	347.25	3212.97	347.48	2417.95	348.04	1389.33	348.14	1641.89	348.14	981.509	348.14	2017.44
347.81	1195.84	347.35	2515.7	347.58	1544.29	348.14	1936.89	348.24	1188.84	348.24	2150.22	348.24	2100.67
347.91	813.185	347.45	915.106	347.68	1394.47	348.24	2389.2	348.34	1310.9	348.34	1812.5	348.34	1555.75
348.01	2011.02	347.55	2635.64	347.78	1921.56	348.34	3008.64	348.44	1685.45	348.44	1412.92	348.44	2401.39
348.11	2113.33	347.65	2846.39	347.88	2135.82	348.44	2920.28	348.54	2328.69	348.54	2680.88	348.54	995.389
348.21	3742.64	347.75	2582.59	347.98	2628.64	348.54	896.306	348.64	1231.73	348.64	2336.71	348.64	298.021
348.31	4042.95	347.85	3484.59	348.08	3619.53	348.64	823.001	348.74	882.166	348.74	1467.72	348.74	775.294
348.41	4054.97	347.95	2544.51	348.18	2570.45	348.74	1659.4	348.84	739.789	348.84	1176.32	348.84	1750.81
348.51	2065.27	348.05	2571.13	348.28	2242.24	348.84	1777.85	348.94	1128.22	348.94	1814.89	348.94	1803.96
348.61	353.294	348.15	2723.54	348.38	722.431	348.94	2680.58	349.04	1119.94	349.04	2244.95	349.04	2003.66
348.71	-373.807	348.25	2645.08	348.48	1112.97	349.04	2445.97	349.14	1956.44	349.14	1584.15	349.14	731.507
348.81	246.851	348.35	2058.17	348.58	960.22	349.14	798.001	349.24	1802.67	349.24	1010.21	349.24	1927.88
348.91	2094.11	348.45	2669.56	348.68	2479.01	349.24	1278.85	349.34	1246.27	349.34	2010.67	349.34	1852.41
349.01	2822.05	348.55	2150.23	348.78	3628.81	349.34	1573.67	349.44	1731.64	349.44	2950.65	349.44	1569.85
349.11	3901.1	348.65	2382.57	348.88	2782.87	349.44	1556.24	349.54	2111.23	349.54	2061	349.54	1380.12
349.21	4660.84	348.75	3625.89	348.98	1734.03	349.54	1435.1	349.64	1429.98	349.64	1474.04	349.64	1246.36
349.31	3724.36	348.85	3960.6	349.08	1392.46	349.64	1290.36	349.74	591.651	349.74	1567.85	349.74	827.632
349.41	1814.03	348.95	3484.09	349.18	870.754	349.74	2229.94	349.84	735.764	349.84	1147.2	349.84	1366.33
349.51	927.734	349.05	2657.49	349.28	1089.61	349.84	1334.73	349.94	481.411	349.94	440.714	349.94	148.209
349.61	-1219	349.15	1917.06	349.38	986.074	349.94	1014.3	350.04	1207.48	350.04	290.527	350.04	825.515
349.71	-1197.15	349.25	2271.53	349.48	2307.08	350.04	1612.91	350.14	1713.08	350.14	1240.16	350.14	889.206
349.81	523.349	349.35	2519.73	349.58	2279.29	350.14	1448.89	350.24	1057.07	350.24	2785.02	350.24	484.401
349.91	2444.8	349.45	841.798	349.68	2016.29	350.24	1513.74	350.34	1813.19	350.34	1629.42	350.34	1227.35
350.01	3727.4	349.55	4293.27	349.78	1912.69	350.34	2579.3	350.44	2051.72	350.44	1501.78	350.44	1915.75
350.11	4092.57	349.65	3522.18	349.88	2378.22	350.44	2371.76	350.54	1927.99	350.54	1836.67	350.54	2125.24
350.21	3203.52	349.75	3086.81	349.98	2181.56	350.54	1379.77	350.64	1679.33	350.64	2951.65	350.64	2366.19
350.31	2716.28	349.85	4068.34	350.08	1574.82	350.64	1907.59	350.74	1847.47	350.74	2077.78	350.74	1519.88
350.41	1505.35	349.95	2200.76	350.18	3834.59	350.74	1397.22	350.84	1638.29	350.84	1716.45	350.84	751.717
350.51	1217.9	350.05	3473.28	350.28	2122.08	350.84	1914.62	350.94	874.524	350.94	771.754	350.94	1537.92
350.61	339.206	350.15	1264.76	350.38	1511.34	350.94	1047.75	351.04	1375.07	351.04	1860.68	351.04	945.361
350.71	1755.27	350.25	622.857	350.48	1455.55	351.04	1064.41	351.14	1801.39	351.14	1676.43	351.14	1627.38
350.81	1831.07	350.35	1994.29	350.58	1672.85	351.14	2301.86	351.24	1611.57	351.24	1608.79	351.24	1860.43
350.91	3065.98	350.45	2917.39	350.68	2255.62	351.24	2610.81	351.34	1967.25	351.34	2975.64	351.34	1554.55
351.01	2967.68	350.55	3569.79	350.78	2540.84	351.34	2281.02	351.44	2217.24	351.44	1952.16	351.44	1577.1
351.11	3296.35	350.65	2231.89	350.88	3327.24	351.44	2844.38	351.54	2413.01	351.54	1579.01	351.54	1444.16
351.21	2040.45	350.75	2794.5	350.98	2810.29	351.54	1254.22	351.64	2183.55	351.64	498.873	351.64	795.524
351.31	1011.18	350.85	3100.48	351.08	2849.29	351.64	1895.31	351.74	1492.65	351.74	424.123	351.74	1596.96
351.41	465.525	350.95	1890.94	351.18	2680.18	351.74	2120.59	351.84	491.393	351.84	2063.31	351.84	1170.26
351.51	118.124	351.05	2092.69	351.28	2811.46	351.84	2305.64	351.94	938.152	351.94	2342.27	351.94	454.535
351.61	1401.71	351.15	2958.11	351.38	1689.48	351.94	2616.89	352.04	1591.71	352.04	2295.92	352.04	894.755
351.71	2589.29	351.25	2588.12	351.48	1828.05	352.04	2048.43	352.14	1671.59	352.14	1961.72	352.14	412.225
351.81	4094.15	351.35	3058.54	351.58	3562.64	352.14	1317.92	352.24	2154.6	352.24	1621.27	352.24	2133.72
351.91	3077.8	351.45	3043.83	351.68	2868.78	352.24	2101.92	352.34	2866.65	352.34	2695.04	352.34	2416.52
352.01	3197.74	351.55	4046.2	351.78	2782.52	352.34	2362.83	352.44	2383.49	352.44	2372.88	352.44	2271.42
352.11	1245.54	351.65	2945.41	351.88	3914.06	352.44	2042.24	352.54	1801.08	352.54	1680.93	352.54	2119.53
352.21	1499.78	351.75	1505.88	351.98	2584.88	352.54	1813.97	352.64	928.97	352.64	1403.94	352.64	2482.02
352.31	-1.55668	351.85	2543.59	352.08	1730.81	352.64	1375.36	352.74	556.767	352.74	937.137	352.74	1964.75
352.41	1670.4	351.95	1568.83	352.18	1984.1	352.74	2191.26	352.84	1012.54	352.84	572.196	352.84	2490.12
352.51	1139.82	352.05	2725.65	352.28	3156.03	352.84	2205.04	352.94	1534.9	352.94	2089.2	352.94	2327.32
352.61	1290.99	352.15	1942.61	352.38	3392.66	352.94	2069.84	353.04	2476.37	353.04	2334.53	353.04	1542.09
352.71	1454.2	352.25	2868.2	352.48	3078	353.04	3065.42	353.14	1493.22	353.14	1877.37	353.14	2140.23
352.81	3892.54	352.35	3595.71	352.58	2540.45	353.14	2633.82	353.24	1241.71	353.24	1376.7	353.24	758.163
352.91	4138.38	352.45	3956.92	352.68	2562.3	353.24	1999.38	353.34	909.662	353.34	939.201	353.34	1154.01
353.01	2067.79	352.55	2642.65	352.78	1265.41	353.34	2717.1	353.44	1009.73	353.44	1498.76	353.44	1496.37
353.11	666.397	352.65	3150.16	352.88	971.43	353.44	2702.56	353.54	1729.44	353.54	1063.17	353.54	1576.84
353.21	448.631	352.75	3572.23	352.98	3060.68	353.54	2815.68	353.64	2588.34	353.64	1182.39	353.64	2070.24
353.31	479.623	352.85	3114.69	353.08	2138.92	353.64	2249.07	353.74	1155.86	353.74	2080.79	353.74	2423.27
353.41	1992.77	352.95	2254.19	353.18	2059.32	353.74	1696.62	353.84	1203.68	353.84	2566.09	353.84	1131.19
353.51	1480.36	353.05	1803.09	353.28	2690.25	353.84	1910.91	353.94	600.725	353.94	1481.75	353.94	1306.75
353.61	2000.97	353.15	2073.66	353.38	2011.16	353.94	897.172	354.04	475.982	354.04	1510.64	354.04	1068.57
353.71	2961.31	353.25	1700.12	353.48	1461.45	354.04	1383.87	354.14	178.132	354.14	1623.69	354.14	661.133
353.81	1694.89	353.35	2267.42	353.58	584.511	354.14	1283.45	354.24	1124.62	354.24	1487.9	354.24	1589.98
353.91	1616.18	353.45	2696.8	353.68	1679.22	354.24	2347.49	354.34	481.229	354.34	578.126	354.34	856.477
354.01	79.0012	353.55	3227.82	353.78	1173.46	354.34	2035.41	354.44	1054.75	354.44	112.127	354.44	1508.3
354.11	-67.0456	353.65	1540.37	353.88	1097.79	354.44	1371.67	354.54	1943.35	354.54	938.995	354.54	1510.86
354.21	-317.11	353.75	826.494	353.98	2846.96	354.54	2374.89	354.64	1355.06	354.64	1945.59	354.64	1314.94
354.31	729.8	353.85	2199.1	354.08	3718.97	354.64	3312.39	354.74	393.167	354.74	745.004	354.74	1443.57
354.41	2409.85	353.95	1402.24	354.18	1934.19	354.74	2119.75	354.84	640.448	354.84	1442.23	354.84	1845.67
354.51	3930.6	354.05	1024.24	354.28	989.983	354.84	1577.65	354.94	598.157	354.94	2369.82	354.94	920.688
354.61	2867.19	354.15	2808	354.38	2278.34	354.94	933.959	355.04	771.379	355.04	1662.95	355.04	2054.6
354.71	1520.73	354.25	2501.01	354.48	1766.32	355.04	1696.96	355.14	1370.69	355.14	1256.11	355.14	2057.02
354.81	1406.93	354.35	3485.58	354.58	685.956	355.14	1465.36	355.24	1532.32	355.24	455.144	355.24	1801.63
354.91	1094.01	354.45	2882.06	354.68	2984.39	355.24	1623.05	355.34	1298.13	355.34	986.215	355.34	2210.56
355.01	135.226	354.55	3402.57	354.78	3320.23	355.34	2569.96	355.44	1553.87	355.44	1717.22	355.44	844.297
355.11	386.741	354.65	2582.26	354.88	3079.49	355.44	1616.08	355.54	1390.66	355.54	1845.1	355.54	248.516
355.21	442.716	354.75	1034.91	354.98	2532.57	355.54	857.922	355.64	839.663	355.64	566.054	355.64	1213.99
355.31	3475.6	354.85	976.362	355.08	2797.93	355.64	1230.06	355.74	720.234	355.74	1297.63	355.74	1381.95
355.41	3588.4	354.95	1569.27	355.18	2501.48	355.74	2541.26	355.84	1014.65	355.84	860.382	355.84	2100.55
355.51	3398.59	355.05	3629.99	355.28	269.485	355.84	2052.89	355.94	503.564	355.94	2099.59	355.94	2273.51
355.61	3541.33	355.15	3517.06	355.38	1589.36	355.94	2039.92	356.04	1036.59	356.04	2473.33	356.04	1027.52
355.71	244.378	355.25	3013.39	355.48	2694.87	356.04	1805.93	356.14	2205.08	356.14	1642.58	356.14	1644.22
355.81	-369.713	355.35	3082.94	355.58	3035.82	356.14	2567.97	356.24	1742.96	356.24	1532.26	356.24	1236.71
355.91	-370.248	355.45	3322.87	355.68	2361.72	356.24	1237.58	356.34	1714.81	356.34	779.067	356.34	1733.59
356.01	608.384	355.55	3013.48	355.78	2778.02	356.34	72.9585	356.44	1846.09	356.44	1314.79	356.44	2875.79
356.11	1604.88	355.65	2849	355.88	1591.77	356.44	2011.43	356.54	1673.68	356.54	2008.98	356.54	2512.22
356.21	3665.05	355.75	2498.55	355.98	1124.46	356.54	1504.49	356.64	1722.99	356.64	2882.63	356.64	1374.22
356.31	2404.52	355.85	2917.48	356.08	1080.57	356.64	1508.51	356.74	2211.5	356.74	1617.52	356.74	1620.36
356.41	2484.64	355.95	1697	356.18	2219.79	356.74	1200.45	356.84	2344.25	356.84	610.728	356.84	279.685
356.51	1440.42	356.05	2604.47	356.28	2976.19	356.84	2000.01	356.94	1276.01	356.94	283.134	356.94	915.749
356.61	599.354	356.15	3277.21	356.38	1940.87	356.94	2037.83	357.04	1728	357.04	1007.94	357.04	1620.35
356.71	614.755	356.25	2762.53	356.48	1916.68	357.04	1432.65	357.14	1168.88	357.14	2175.11	357.14	1623.77
356.81	657.143	356.35	3337.4	356.58	2067.57	357.14	2383.07	357.24	746.675	357.24	1452.12	357.24	1963.94
356.91	591.001	356.45	1596.72	356.68	240.49	357.24	2687.91	357.34	1055.88	357.34	468.012	357.34	1714.09
357.01	1758.38	356.55	2033.61	356.78	1937.24	357.34	1728.7	357.44	1543.54	357.44	832.037	357.44	1591.55
357.11	2196.88	356.65	3775.82	356.88	2742.96	357.44	1133.41	357.54	1514.65	357.54	927.529	357.54	2500.64
357.21	3641.81	356.75	3044.22	356.98	3035.75	357.54	1444.07	357.64	1695.29	357.64	2279.47	357.64	1532.28
357.31	4224.79	356.85	3173.92	357.08	3245.71	357.64	1892.99	357.74	1270.17	357.74	1404.71	357.74	1464.74
357.41	2127.79	356.95	2440.19	357.18	3243.98	357.74	2370.26	357.84	1387.02	357.84	2017.09	357.84	1803.13
357.51	1941.96	357.05	2649.6	357.28	1979.3	357.84	1764.02	357.94	1394.05	357.94	2122.49	357.94	1009.73
357.61	59.6427	357.15	3933.36	357.38	-28.6644	357.94	1449.81	358.04	851.139	358.04	1244.57	358.04	1972.95
357.71	647.773	357.25	1963.04	357.48	73.9155	358.04	1155.53	358.14	583.932	358.14	999.416	358.14	2294.45
357.81	721.398	357.35	2195.67	357.58	1268.83	358.14	987.996	358.24	2120.01	358.24	1366.05	358.24	1815.18
357.91	1476.8	357.45	3324.93	357.68	3271.84	358.24	1432.61	358.34	2958.37	358.34	2061.81	358.34	1623.02
358.01	2820.17	357.55	2298.31	357.78	2868.94	358.34	1358.36	358.44	1469.66	358.44	1685.38	358.44	718.326
358.11	4160.5	357.65	1428.76	357.88	2831.37	358.44	2418.57	358.54	1073.46	358.54	760.797	358.54	190.758
358.21	2612.3	357.75	2111.15	357.98	2202.85	358.54	2312.09	358.64	552.514	358.64	490.731	358.64	1156.68
358.31	2969.67	357.85	3676.17	358.08	69.9441	358.64	1825.64	358.74	1081.96	358.74	1939.67	358.74	555.085
358.41	1453.87	357.95	2962.69	358.18	145.212	358.74	1367.32	358.84	-77.0287	358.84	1889.32	358.84	1039.77
358.51	292.936	358.05	2064.98	358.28	-288.926	358.84	1568.04	358.94	869.645	358.94	531.286	358.94	1253.07
358.61	92.2906	358.15	2326.66	358.38	631.502	358.94	1560.06	359.04	849.982	359.04	762.049	359.04	506.42
358.71	471.098	358.25	2192.53	358.48	2013.97	359.04	1187.81	359.14	1131.14	359.14	1022.71	359.14	598.34
358.81	862.603	358.35	1678.83	358.58	2702.12	359.14	1574.69	359.24	1401.23	359.24	1435.25	359.24	1079.42
358.91	2815.54	358.45	510.198	358.68	1159.83	359.24	1209.44	359.34	1944.64	359.34	1034.17	359.34	1245.25
359.01	3747.17	358.55	1474.16	358.78	811.805	359.34	222.603	359.44	1266.54	359.44	872.102	359.44	2495.36
359.11	3676.38	358.65	2343.89	358.88	1031.19	359.44	1139.69	359.54	836.042	359.54	1389.3	359.54	2054.67
359.21	2598.86	358.75	1479.86	358.98	1603.88	359.54	1485.59	359.64	1194.91	359.64	690.072	359.64	733.879
359.31	1782.4	358.85	1973.85	359.08	1295.97	359.64	1643.28	359.74	597.268	359.74	1008.66	359.74	1698.24
359.41	706.749	358.95	1797.86	359.18	1781.48	359.74	1021.75	359.84	1295.99	359.84	863.008	359.84	1492.49
359.51	-13.8079	359.05	3026.84	359.28	2190.84	359.84	2189.46	359.94	1116.17	359.94	316.174	359.94	1023.55
359.61	202.475	359.15	2453.64	359.38	3430.57	359.94	1534.21	360.04	1375.97	360.04	535.026	360.04	1450.32
359.71	1734.43	359.25	541.627	359.48	649.457	360.04	732.229	360.14	1653.69	360.14	941.106	360.14	640.728
359.81	3268.1	359.35	1204.66	359.58	1119.78	360.14	528.668	360.24	1333.52	360.24	1653.39	360.24	1269.18
359.91	3215.22	359.45	1973.6	359.68	1175.12	360.24	513.349	360.34	1299.84	360.34	1140.31	360.34	1102.9
360.01	3460.48	359.55	1075.02	359.78	641.531	360.34	1167.18	360.44	898.855	360.44	579.199	360.44	376.631
360.11	2093.76	359.65	2606.85	359.88	1899.7	360.44	1260.84	360.54	987.336	360.54	-99.2387	360.54	1583.88
360.21	1659.91	359.75	2508.07	359.98	3595.2	360.54	1956.4	360.64	970.633	360.64	2275.37	360.64	1346.08
360.31	360.945	359.85	3589.83	360.08	3565.48	360.64	2119.61	360.74	1511.93	360.74	2295.38	360.74	423.644
360.41	765.485	359.95	2990.67	360.18	1593.73	360.74	1760.66	360.84	2137	360.84	1259.51	360.84	1021.68
360.51	730.162	360.05	1770.2	360.28	843.342	360.84	749.805	360.94	1539.93	360.94	374.365	360.94	1536.65
360.61	2036.85	360.15	1918.06	360.38	1120.88	360.94	375.024	361.04	811.611	361.04	1257.65	361.04	1826.1
360.71	1621.03	360.25	886.277	360.48	584.813	361.04	907.387	361.14	811.394	361.14	1604.76	361.14	2527.44
360.81	2824	360.35	1200.3	360.58	433.107	361.14	1447.08	361.24	1059.7	361.24	869.005	361.24	1560.3
360.91	2670.96	360.45	1799.27	360.68	2403.75	361.24	1113.82	361.34	936.29	361.34	1141.18	361.34	1127.14
361.01	2892.84	360.55	2207.01	360.78	2485.46	361.34	1133.14	361.44	335.111	361.44	1084.98	361.44	874.168
361.11	1042.65	360.65	2881.38	360.88	2471.8	361.44	1536.56	361.54	1614.03	361.54	-162.024	361.54	732.051
361.21	-1200.87	360.75	2729.48	360.98	3266.7	361.54	2194.19	361.64	120.441	361.64	-333.776	361.64	1489.53
361.31	-402.925	360.85	1827.12	361.08	2376.69	361.64	1578.2	361.74	1038.87	361.74	718.918	361.74	1618.22
361.41	1347.96	360.95	1436.78	361.18	901.931	361.74	1436.83	361.84	982.671	361.84	2736.99	361.84	871.814
361.51	1755.36	361.05	-154.215	361.28	1471.65	361.84	1264.93	361.94	352.74	361.94	1973.26	361.94	731.903
361.61	1579.27	361.15	-108.104	361.38	1065.52	361.94	1010.27	362.04	151.973	362.04	241.832	362.04	1201.22
361.71	2969.27	361.25	719.868	361.48	2356.14	362.04	1140.17	362.14	1637.3	362.14	-360.333	362.14	511.033
361.81	2829.36	361.35	2945.67	361.58	1356.18	362.14	1083.43	362.24	1271.44	362.24	265.146	362.24	1936.18
361.91	2461.8	361.45	2559.53	361.68	1745.99	362.24	417.263	362.34	1047.48	362.34	1807.69	362.34	1250.95
362.01	1518.22	361.55	1698.68	361.78	1807.96	362.34	872.671	362.44	932.091	362.44	914.246	362.44	1244.2
362.11	566.659	361.65	2995.13	361.88	765.146	362.44	1349.57	362.54	1138.72	362.54	380.309	362.54	825.585
362.21	-403.43	361.75	3081.54	361.98	1558.63	362.54	1809	362.64	433.732	362.64	637.098	362.64	463.387
362.31	-7.60928	361.85	3061.31	362.08	1657.55	362.64	714.858	362.74	1352.9	362.74	1687.3	362.74	1593.78
362.41	1467.23	361.95	1929.2	362.18	2364.33	362.74	315.542	362.84	1339.26	362.84	1569.07	362.84	2402.64
362.51	2805.98	362.05	954.029	362.28	1658.98	362.84	905.562	362.94	1271.8	362.94	1190.52	362.94	1289.22
362.61	2865.28	362.15	1033.58	362.38	1804.87	362.94	1036.24	363.04	1172.88	363.04	208.578	363.04	829.382
362.71	1962.44	362.25	501.056	362.48	2753.39	363.04	2061.48	363.14	1241.45	363.14	1226.13	363.14	590.104
362.81	962.053	362.35	393.449	362.58	1431.3	363.14	1407.88	363.24	634.125	363.24	1357.63	363.24	401.283
362.91	175.383	362.45	2176.68	362.68	744.132	363.24	762.208	363.34	289.702	363.34	315.159	363.34	1407.01
363.01	-303.353	362.55	121.187	362.78	-190.765	363.34	173.808	363.44	990.57	363.44	-221.62	363.44	1034.97
363.11	105.823	362.65	1404.72	362.88	1401.92	363.44	1286.4	363.54	262.661	363.54	859.174	363.54	1478.56
363.21	243.679	362.75	1915.76	362.98	1531.55	363.54	1877.64	363.64	678.017	363.64	886.025	363.64	1178.43
363.31	1781.99	362.85	1877.4	363.08	1505.82	363.64	19.721	363.74	1000.4	363.74	869.555	363.74	707.968
363.41	2703.84	362.95	2994.27	363.18	2810.24	363.74	1124.75	363.84	982.96	363.84	458.194	363.84	1044.12
363.51	3371.72	363.05	746.96	363.28	1328.07	363.84	1160.42	363.94	647.949	363.94	1518.31	363.94	2029.36
363.61	2360.55	363.15	1435.76	363.38	633.791	363.94	350.797	364.04	1086.4	364.04	711.17	364.04	1140.13
363.71	471.484	363.25	2625.68	363.48	904.314	364.04	819.531	364.14	883.208	364.14	21.511	364.14	935.489
363.81	-41.3418	363.35	666.355	363.58	702.408	364.14	1714.65	364.24	1117.85	364.24	842.62	364.24	240.385
363.91	32.4051	363.45	737.821	363.68	1032.06	364.24	1602.5	364.34	1185.82	364.34	967.373	364.34	772.938
364.01	-834.077	363.55	2609.59	363.78	2790.66	364.34	-17.9083	364.44	456.392	364.44	1369.83	364.44	1517.82
364.11	-353.513	363.65	2168.25	363.88	2764.4	364.44	130.922	364.54	-146.594	364.54	162.858	364.54	854.891
364.21	1022.55	363.75	2803.16	363.98	667.713	364.54	1256.02	364.64	784.161	364.64	552.256	364.64	537.031
364.31	1186.31	363.85	244.583	364.08	473.02	364.64	1347.99	364.74	599.629	364.74	1153.76	364.74	404.221
364.41	2958.97	363.95	315.363	364.18	-178.185	364.74	-227.789	364.84	-64.1091	364.84	1384.84	364.84	138.219
364.51	2560.45	364.05	681.02	364.28	245.705	364.84	295.035	364.94	161.043	364.94	406.473	364.94	579.978
364.61	1015.87	364.15	-160.578	364.38	-219.362	364.94	356.502	365.04	1365.66	365.04	-193.426	365.04	1443.17
364.71	-302.227	364.25	1717.26	364.48	-291.554	365.04	286.192	365.14	236.258	365.14	28.4132	365.14	845.828
364.81	-620.816	364.35	687.681	364.58	3286.03	365.14	460.139	365.24	1175.44	365.24	-2.45456	365.24	864.283
364.91	-546.151	364.45	2280.92	364.68	1966.59	365.24	124.673	365.34	698.587	365.34	1303.49	365.34	343.149
365.01	1007.36	364.55	2749.84	364.78	1446.51	365.34	218.082	365.44	71.5234	365.44	1477.98	365.44	-282.963
365.11	1795.88	364.65	1393.25	364.88	527.938	365.44	1231.89	365.54	435.56	365.54	1514.24	365.54	457.74
365.21	2482.52	364.75	2160.23	364.98	407.615	365.54	1048.81	365.64	698.94	365.64	322.928	365.64	301.34
365.31	2325.14	364.85	368.853	365.08	275.572	365.64	1283.6	365.74	146.032	365.74	802.447	365.74	499.56
365.41	1608.14	364.95	-113.566	365.18	1156.63	365.74	1201.04	365.84	-518.75	365.84	1339.02	365.84	822.928
365.51	1762.2	365.05	301.601	365.28	2467.32	365.84	884.57	365.94	189.985	365.94	1271.41	365.94	432.489
365.61	31.4897	365.15	2121.32	365.38	2032.79	365.94	1566.53	366.04	167.535	366.04	340.036	366.04	683.332
365.71	-928.043	365.25	3176.24	365.48	590.367	366.04	1836.18	366.14	827.078	366.14	312.081	366.14	1567.05
365.81	-1039.02	365.35	1904.14	365.58	624.053	366.14	1889.75	366.24	432.331	366.24	451.954	366.24	643.494
365.91	426.541	365.45	2164.47	365.68	1416.96	366.24	660.551	366.34	495.214	366.34	1088.95	366.34	849.628
366.01	768.504	365.55	2495.28	365.78	102.497	366.34	-389.779	366.44	-16.8124	366.44	664.043	366.44	499.601
366.11	3104.85	365.65	1976.76	365.88	970.294	366.44	515.261	366.54	305.222	366.54	913.744	366.54	521.491
366.21	2236.52	365.75	1001.88	365.98	2828.57	366.54	1256.99	366.64	-358.022	366.64	1531.12	366.64	984.425
366.31	2218.38	365.85	-856.623	366.08	710.76	366.64	504.809	366.74	379.658	366.74	1097.87	366.74	42.9895
366.41	1809.64	365.95	1001.51	366.18	603.866	366.74	280.187	366.84	1445.86	366.84	53.9529	366.84	197.487
366.51	-787.883	366.05	1959.53	366.28	886.847	366.84	1070.17	366.94	954.831	366.94	-27.7769	366.94	773.115
366.61	-642.191	366.15	1017.79	366.38	2.05691	366.94	645.102	367.04	936.271	367.04	551.736	367.04	483.524
366.71	-848.736	366.25	1628.35	366.48	-1182.76	367.04	479.94	367.14	474.854	367.14	1771.22	367.14	467.771
366.81	112.17	366.35	1778.74	366.58	-50.1485	367.14	1716.98	367.24	1852.99	367.24	1743.45	367.24	1173.66
366.91	2356.01	366.45	2477.51	366.68	2832.36	367.24	760.136	367.34	-21.9986	367.34	409.508	367.34	1265.22
367.01	2832.41	366.55	2006.74	366.78	1081.96	367.34	-22.9467	367.44	107.889	367.44	79.3179	367.44	1782.32
367.11	2497.43	366.65	169.755	366.88	1470.63	367.44	-245.675	367.54	595.943	367.54	664.818	367.54	429.588
[truncated: 48 more rows]
