# Supplementary material for: Contribution of boundary non-stoichiometry to the lower-temperature plasticity in high-pressure sintered boron carbide
Source: Nat Commun. 2023 Aug 21;14:4889. doi: 10.1038/s41467-023-40581-7 (PMC10442403; doi:10.1038/s41467-023-40581-7)
Supplement: Supplementary file 3 — Source Data [file 41467_2023_40581_MOESM3_ESM.zip › Source Data/Source Data Fig.2-m.xlsx]

## Sheet: Sheet1
0.002	59.2322
0.013	70.9812
0.024	89.3098
0.035	107.289
0.046	123.572
0.057	133.901
0.068	133.89
0.079	128.87
0.09	120.626
0.101	112.217
0.112	112.539
0.123	120.882
0.134	141.516
0.145	174.647
0.156	208.873
0.167	235.259
0.178	251.612
0.189	254.992
0.2	252.985
0.211	238.536
0.222	212.068
0.233	178.128
0.244	142.684
0.255	117.608
0.266	104.037
0.277	100.011
0.288	105.983
0.299	114.715
0.31	121.749
0.321	123.794
0.332	117.071
0.343	102.764
0.354	84.2085
0.365	64.6227
0.376	49.0008
0.387	39.6907
0.398	36.6701
0.409	41.2644
0.42	52.2022
0.431	63.1616
0.442	75.1175
0.453	85.0841
0.464	90.5201
0.475	91.5164
0.486	89.2585
0.497	85.2552
0.508	80.0201
0.519	74.4618
0.53	71.2227
0.541	67.4153
0.552	67.1908
0.563	69.1718
0.574	72.8148
0.585	76.8232
0.596	80.9824
0.607	85.8391
0.618	88.4685
0.629	87.5242
0.64	83.9063
0.651	77.1306
0.662	67.1355
0.673	57.0464
0.684	47.0465
0.695	39.0376
0.706	33.0285
0.717	32.0048
0.728	34.9855
0.739	41.9458
0.75	51.9405
0.761	63.94
0.772	73.9693
0.783	84.964
0.794	93.0185
0.805	95.1092
0.816	96.1446
0.827	93.2554
0.838	92.146
0.849	95.3027
0.86	104.132
0.871	121.703
0.882	144.543
0.893	171.012
0.904	198.196
0.915	219.876
0.926	233.92
0.937	234.994
0.948	221.251
0.959	196.327
0.97	163.147
0.981	128.408
0.992	100.22
1.003	80.4403
1.014	71.2065
1.025	74.698
1.036	85.6811
1.047	98.9167
1.058	109.205
1.069	113.254
1.08	110.597
1.091	98.6779
1.102	80.1219
1.113	63.7878
1.124	48.4421
1.135	39.3608
1.146	37.9095
1.157	41.8132
1.168	50.093
1.179	61.4018
1.19	72.1452
1.201	80.5413
1.212	83.5689
1.223	84.8309
1.234	82.8741
1.245	77.9158
1.256	72.8367
1.267	68.4123
1.278	65.958
1.289	65.4436
1.3	66.9486
1.311	69.9772
1.322	73.9898
1.333	78.0094
1.344	82.4957
1.355	85.9734
1.366	86.5457
1.377	85.4488
1.388	83.4458
1.399	80.027
1.41	74.6329
1.421	69.243
1.432	64.8651
1.443	60.5151
1.454	57.1771
1.465	57.1996
1.476	59.5803
1.487	65.2526
1.498	73.9471
1.509	85.3045
1.52	94.681
1.531	101.344
1.542	106.952
1.553	108.705
1.564	106.747
1.575	106.006
1.586	106
1.597	110.679
1.608	123.803
1.619	144.257
1.63	173.111
1.641	204.319
1.652	231.237
1.663	250.565
1.674	254.288
1.685	250.079
1.696	234.495
1.707	205.729
1.718	173.393
1.729	143.56
1.74	119.784
1.751	104.94
1.762	98.0651
1.773	98.1587
1.784	105.003
1.795	107.971
1.806	109.04
1.817	104.049
1.828	92.1182
1.839	78.1585
1.85	62.1693
1.861	48.1402
1.872	39.0608
1.883	34.961
1.894	35.8407
1.905	39.8782
1.916	46.9272
1.927	55.0362
1.938	63.1953
1.949	67.4361
1.96	71.4976
1.971	72.5889
1.982	71.6699
1.993	71.7194
2.004	70.6615
2.015	71.5504
2.026	74.2708
2.037	77.9603
2.048	81.1355
2.059	85.9475
2.07	91.7465
2.081	94.7671
2.092	95.5715
2.103	95.5602
2.114	92.0395
2.125	85.3156
2.136	77.3399
2.147	69.3503
2.158	61.3607
2.169	52.3825
2.18	47.0606
2.191	44.0345
2.202	44.9884
2.213	49.942
2.224	59.5575
2.235	70.5314
2.246	83.8431
2.257	95.8584
2.268	105.516
2.279	110.699
2.29	111.383
2.301	107.646
2.312	100.27
2.323	94.3911
2.334	92.3048
2.345	96.6262
2.356	111.467
2.367	135.246
2.378	164.172
2.389	194.108
2.4	220.63
2.411	236.305
2.422	241.042
2.433	231.364
2.444	209.637
2.455	182.821
2.466	150.908
2.477	124.142
2.488	103.968
2.499	93.7109
2.51	95.564
2.521	100.535
2.532	108.505
2.543	114.778
2.554	116.498
2.565	112.612
2.576	105.347
2.587	93.7945
2.598	83.152
2.609	73.1345
2.62	66.0941
2.631	65.0135
2.642	65.9865
