# Supplementary material for: Contribution of boundary non-stoichiometry to the lower-temperature plasticity in high-pressure sintered boron carbide
Source: Nat Commun. 2023 Aug 21;14:4889. doi: 10.1038/s41467-023-40581-7 (PMC10442403; doi:10.1038/s41467-023-40581-7)
Supplement: Supplementary file 3 — Source Data [file 41467_2023_40581_MOESM3_ESM.zip › Source Data/Source Data Fig.2-n.xlsx]

## Sheet: Sheet1
0.011	48
0.022	65.954
0.033	82.0349
0.044	97.8635
0.055	109.989
0.066	111.998
0.077	110.003
0.088	105.008
0.099	97.0141
0.11	97.8094
0.121	104.355
0.132	118.81
0.143	141.176
0.154	165.745
0.165	193.15
0.176	212.934
0.187	227.285
0.198	231.698
0.209	222.415
0.22	204.475
0.231	180.208
0.242	150.783
0.253	124.363
0.264	101.498
0.275	84.1091
0.286	75.15
0.297	71.1157
0.308	73.8495
0.319	78.6178
0.33	82.7548
0.341	87.0807
0.352	86.3537
0.363	81.3632
0.374	72.7558
0.385	61.938
0.396	51.0255
0.407	41.8541
0.418	38.4681
0.429	41.762
0.44	48.6754
0.451	59.1097
0.462	71.61
0.473	79.6902
0.484	85.8453
0.495	85.9993
0.506	81.9854
0.517	75.0372
0.528	67.0701
0.539	60.0822
0.55	57.0905
0.561	59.0287
0.572	62.0374
0.583	69.9093
0.594	77.7946
0.605	85.6379
0.616	91.4635
0.627	94.6083
0.638	95.593
0.649	92.602
0.66	86.8358
0.671	77.8589
0.682	67.1442
0.693	56.1505
0.704	47.1251
0.715	38.4664
0.726	36.3939
0.737	37.3717
0.748	45.873
0.759	57.2568
0.77	70.6938
0.781	85.7089
0.792	97.7946
0.803	104.409
0.814	107.485
0.825	107.554
0.836	104.329
0.847	103.228
0.858	105.114
0.869	114.286
0.88	132.027
0.891	154.56
0.902	180.827
0.913	205.28
0.924	223.639
0.935	235.141
0.946	231.922
0.957	220.892
0.968	200.331
0.979	171.209
0.99	143.886
1.001	118.075
1.012	101.421
1.023	93.4289
1.034	94.1204
1.045	100.003
1.056	109.8
1.067	113.882
1.078	115.919
1.089	108.4
1.1	95.6014
1.111	80.6342
1.122	60.9284
1.133	48.2828
1.144	40.1818
1.155	40.9771
1.166	49.3903
1.177	61.7088
1.188	78.5987
1.199	94.8808
1.21	106.307
1.221	113.384
1.232	114.956
1.243	110.238
1.254	103.415
1.265	94.9774
1.276	86.7061
1.287	80.896
1.298	75.5132
1.309	74.4614
1.32	74.4983
1.331	75.9619
1.342	80.8665
1.353	86.4128
1.364	90.4749
1.375	94.1103
1.386	95.8316
1.397	94.6235
1.408	87.866
1.419	80.3461
1.43	71.2308
1.441	59.0098
1.452	49.7704
1.463	45.6615
1.474	44.0466
1.485	49.0322
1.496	57.7369
1.507	67.0083
1.518	76.824
1.529	83.79
1.54	87.064
1.551	89.0572
1.562	90.0086
1.573	91.9548
1.584	96.8423
1.595	104.746
1.606	118.552
1.617	135.581
1.628	155.442
1.639	174.488
1.65	190.604
1.661	203.429
1.672	210.458
1.683	210.956
1.694	205.889
1.705	195.25
1.716	180.064
1.727	163.245
1.738	143.766
1.749	127.831
1.76	115.761
1.771	105.018
1.782	102.918
1.793	102.404
1.804	103.27
1.815	105.042
1.826	103.142
1.837	98.1841
1.848	90.7837
1.859	78.9734
1.87	68.4889
1.881	59.4788
1.892	55.1578
1.903	57.8862
1.914	63.1615
1.925	74.5526
1.936	86.8486
1.947	98.5459
1.958	107.649
1.969	114.223
1.98	115.018
1.991	114.912
2.002	111.549
2.013	108.589
2.024	104.843
2.035	101.022
2.046	97.1586
2.057	94.9926
2.068	91.162
2.079	87.1167
2.09	84.0658
2.101	81.1072
2.112	77.1563
2.123	76.9359
2.134	75.8837
2.145	71.0613
2.156	66.9806
2.167	62.0944
2.178	56.2548
2.189	50.2621
2.2	46.5193
2.211	45.4456
2.222	49.2662
2.233	54.0308
2.244	59.5438
2.255	67.4943
2.266	75.2636
2.277	82.0235
2.288	86.4557
2.299	88.5394
2.31	90.8898
2.321	94.2528
2.332	98.7874
2.343	108.011
2.354	120.863
2.365	137.692
2.376	157.076
2.387	176.977
2.398	197.568
2.409	212.607
2.42	222.154
2.431	223.546
2.442	213.583
2.453	198.716
2.464	174.384
2.475	145.668
2.486	123.708
2.497	103.022
2.508	89.8751
2.519	87.3117
2.53	87.9123
2.541	92.7525
2.552	100.341
2.563	103.482
2.574	103.329
2.585	97.5651
2.596	87.65
2.607	76.6589
2.618	66.5461
2.629	59.3686
