# Supplementary material for: Contribution of boundary non-stoichiometry to the lower-temperature plasticity in high-pressure sintered boron carbide
Source: Nat Commun. 2023 Aug 21;14:4889. doi: 10.1038/s41467-023-40581-7 (PMC10442403; doi:10.1038/s41467-023-40581-7)
Supplement: Supplementary file 3 — Source Data [file 41467_2023_40581_MOESM3_ESM.zip › Source Data/Source Data Fig.2-o.xlsx]

## Sheet: Sheet1
0.011	49
0.022	44.9795
0.033	45
0.044	49.9322
0.055	58.8202
0.066	68.774
0.077	77.8587
0.088	83.9901
0.099	84.3426
0.11	84.7716
0.121	83.0768
0.132	81.185
0.143	80.0333
0.154	76.4057
0.165	74.9062
0.176	71.9758
0.187	68.0445
0.198	64.7426
0.209	63.1652
0.22	64.2185
0.231	67.7006
0.242	70.7877
0.253	75.8069
0.264	81.4251
0.275	85.5822
0.286	84.8326
0.297	77.5077
0.308	70.2595
0.319	59.0807
0.33	48.8031
0.341	43.611
0.352	41.0143
0.363	45.9636
0.374	55.924
0.385	69.1667
0.396	84.6225
0.407	97.1237
0.418	106.334
0.429	111.951
0.44	109.856
0.451	106.886
0.462	101.808
0.473	97.7429
0.484	99.5944
0.495	104.558
0.506	116.565
0.517	133.663
0.528	152.953
0.539	175.235
0.55	193.668
0.561	200.383
0.572	200.883
0.583	193.408
0.594	177.666
0.605	157.319
0.616	135.263
0.627	114.678
0.638	99.7571
0.649	90.1073
0.66	89.2766
0.671	89.2873
0.682	92.2666
0.693	95.2874
0.704	95.3516
0.715	92.6674
0.726	86.0988
0.737	76.5616
0.748	66.7148
0.759	57.601
0.77	51.5756
0.781	50.5179
0.792	53.051
0.803	56.5769
0.814	64.1375
0.825	71.8089
0.836	79.1389
0.847	85.6717
0.858	90.4381
0.869	91.7164
0.88	88.9203
0.891	87.0512
0.902	83.9632
0.913	78.1873
0.924	75.303
0.935	72.8633
0.946	72.1342
0.957	72.5291
0.968	76.5195
0.979	80.6927
0.99	84.5595
1.001	86.7498
1.012	87.7894
1.023	84.9587
1.034	79.1141
1.045	72.1689
1.056	63.2723
1.067	54.3764
1.078	48.2979
1.089	44.2953
1.1	44.1268
1.111	47.2185
1.122	54.171
1.133	63.1654
1.144	71.4347
1.155	80.4783
1.166	86.6131
1.177	91.433
1.188	94.6277
1.199	96.6332
1.21	98.9413
1.221	102.899
1.232	108.616
1.243	118.94
1.254	131.64
1.265	146.621
1.276	162.654
1.287	177.909
1.298	188.9
1.309	195.862
1.32	194.022
1.331	183.5
1.342	169.346
1.353	149.967
1.364	129.342
1.375	108.561
1.386	90.9177
1.397	81.0944
1.408	74.3707
1.419	73.5143
1.43	75.2503
1.441	77.7166
1.452	80.7201
1.463	77.7602
1.474	74.6566
1.485	68.5671
1.496	59.7613
1.507	52.808
1.518	48.7635
1.529	47.7579
1.54	51.7298
1.551	60.7175
1.562	69.8065
1.573	78.8469
1.584	86.9406
1.595	92.9829
1.606	95.155
1.617	94.0425
1.628	90.8044
1.639	85.1925
1.65	79.0158
1.661	73.9545
1.672	70.1307
1.683	68.07
1.694	67.0352
1.705	66.0354
1.716	66.6505
1.727	68.286
1.738	68.3683
1.749	68.7654
1.76	65.9323
1.771	59.6696
1.782	42.7351
1.793	31.506
1.804	34.3777
1.815	37.3669
1.826	40.3461
1.837	42.784
1.848	43.5541
1.859	49.7527
1.87	59.9707
1.881	71.6003
1.892	83.5216
1.903	91.2477
1.914	95.966
1.925	97.0278
1.936	96.982
1.947	93.8027
1.958	93.984
1.969	97.6624
1.98	106.969
1.991	122.387
2.002	142.86
2.013	164.756
2.024	186.827
2.035	204.389
2.046	216.785
2.057	216.833
2.068	210.457
2.079	195.159
2.09	173.62
2.101	154.382
2.112	132.465
2.123	116.689
2.134	108.355
2.145	104.024
2.156	104.772
2.167	105.187
2.178	103.533
2.189	101.35
2.2	91.2874
2.211	75.4875
2.222	59.912
2.233	44.0803
2.244	32.6619
2.255	26.5418
2.266	28.1003
2.277	36.5302
2.288	48.9355
2.299	62.5179
2.31	75.2695
2.321	81.2825
2.332	84.0947
2.343	82.9137
2.354	77.2825
2.365	70.872
2.376	65.9235
2.387	61.401
2.398	60.0322
2.409	60.3379
2.42	62.9594
2.431	66.2738
2.442	71.7194
2.453	78.6423
2.464	86.3848
2.475	95.526
2.486	104.827
2.497	108.526
2.508	112.162
2.519	106.773
2.53	96.0626
2.541	82.224
2.552	63.6577
2.563	45.7803
2.574	30.7974
