# Supplementary material for: Contribution of boundary non-stoichiometry to the lower-temperature plasticity in high-pressure sintered boron carbide
Source: Nat Commun. 2023 Aug 21;14:4889. doi: 10.1038/s41467-023-40581-7 (PMC10442403; doi:10.1038/s41467-023-40581-7)
Supplement: Supplementary file 3 — Source Data [file 41467_2023_40581_MOESM3_ESM.zip › Source Data/Source Data Fig.4-a.xlsx]

## Sheet: Sheet1
图4-a
1700-1	1700-1	1700-0.5	1700-0.5	1700-0.25	1700-0.25	1800-0.5	1800-0.5	1900-0.5	1900-0.5	2000-0.5	2000-0.5
3.3125e-07	0.11788	3.9875e-07	0.35744	6.5625e-07	0.50403	3.975e-07	1.04355	3.82594e-07	0.18396	2.16562e-07	0.48901
1.1395e-05	1.71761	6.1325e-06	1.74149	3.4125e-06	3.05982	5.89625e-06	3.7894	5.85178e-06	1.59186	4.31813e-06	1.17982
2.23925e-05	1.53526	1.18594e-05	1.50209	6.10312e-06	2.77825	1.14612e-05	3.62723	1.13203e-05	2.05928	9.78469e-06	0.67861
3.34563e-05	1.53434	1.75863e-05	1.54864	8.85937e-06	1.8434	1.696e-05	1.35139	1.67888e-05	1.29339	1.52578e-05	2.0039
4.452e-05	1.06925	2.33131e-05	3.07732	1.16156e-05	3.72435	2.24587e-05	2.58368	2.2258e-05	0.97332	2.07309e-05	0.9921
5.55175e-05	0.69994	2.90469e-05	0.26018	1.43063e-05	1.5928	2.79575e-05	1.97258	2.77266e-05	1.0456	2.61975e-05	0.95361
6.65813e-05	1.0582	3.47738e-05	2.21198	1.70625e-05	2.10246	3.35225e-05	2.33081	3.31951e-05	1.8725	3.30291e-05	1.11411
7.7645e-05	1.5021	4.05075e-05	1.27349	1.98188e-05	2.22354	3.90212e-05	3.38902	3.86643e-05	1.49706	3.84956e-05	1.07563
8.86425e-05	1.1153	4.62344e-05	0.84373	2.25094e-05	0.74618	4.452e-05	1.45309	4.41328e-05	1.34689	4.26037e-05	1.46233
9.97063e-05	1.41093	5.19613e-05	2.33667	2.52656e-05	3.69901	5.0085e-05	4.11465	4.96013e-05	1.91661	4.80703e-05	1.66038
0.00011077	1.37317	5.7695e-05	1.87033	2.80219e-05	2.58114	5.55838e-05	2.67072	5.50705e-05	1.48017	5.35369e-05	0.74994
0.000121768	1.70472	6.34219e-05	1.72154	3.07125e-05	2.35212	6.11487e-05	1.84981	6.05391e-05	1.46703	5.90034e-05	1.50269
0.000132831	1.15213	6.91487e-05	2.5902	3.34688e-05	3.01477	6.66475e-05	3.11782	6.60076e-05	1.40602	6.44766e-05	0.88322
0.000143895	2.03811	7.48825e-05	-0.08479	3.6225e-05	0.96112	7.21462e-05	2.32531	7.14768e-05	2.28736	6.99497e-05	1.59749
0.000154893	0.86663	8.06094e-05	1.87698	3.89156e-05	3.06076	7.7645e-05	3.02529	7.69453e-05	2.53046	7.54162e-05	1.43981
0.000165956	1.72037	8.63363e-05	1.93683	4.16719e-05	2.16065	8.321e-05	3.49438	8.24138e-05	1.49518	8.22478e-05	1.57966
0.00017702	2.21309	9.207e-05	1.71738	4.44281e-05	2.47508	8.87087e-05	2.17964	8.78824e-05	1.65944	8.77144e-05	1.49143
0.000188018	1.76182	9.77969e-05	2.16294	4.71187e-05	3.65959	9.42737e-05	4.21177	9.33516e-05	1.74767	9.31875e-05	0.73492
0.000199081	2.57227	0.000103524	2.1646	4.9875e-05	1.98795	9.97725e-05	2.38303	9.88201e-05	1.93539	9.72891e-05	1.53554
0.000210145	2.17257	0.000109258	1.5611	5.26312e-05	2.92936	0.000105271	2.03213	0.000104289	2.7041	0.000102756	2.01611
0.000221143	1.81155	0.000114984	2.24856	5.53219e-05	2.82142	0.00011077	3.31939	0.000109758	1.86405	0.000108222	1.31591
0.000232206	2.48938	0.000120711	1.0557	5.80781e-05	1.37504	0.000116335	2.89427	0.000115226	2.46851	0.000113695	1.95885
0.00024327	0.83532	0.000126445	2.16377	6.08344e-05	3.67367	0.000121834	3.30565	0.000120696	2.42158	0.000120533	1.07657
0.000254267	3.63323	0.000132172	2.50625	6.3525e-05	2.40656	0.000127399	3.82238	0.000126164	1.75893	0.000124635	1.62565
0.000265331	2.70213	0.000137899	2.18704	6.62812e-05	2.44786	0.000132897	2.18147	0.000131633	2.86835	0.000130102	1.8312
0.000276395	1.68169	0.000143633	1.71406	6.90375e-05	3.45028	0.000138396	3.20944	0.000137102	2.27985	0.000135568	1.80211
0.000287393	3.1267	0.000149359	2.55779	7.17281e-05	2.2883	0.000143895	2.49389	0.00014257	2.2592	0.000141041	2.15502
0.000298456	2.03903	0.000155086	2.14797	7.44844e-05	2.34555	0.00014946	2.65606	0.000148039	2.3953	0.000146508	1.5759
0.00030952	2.14126	0.00016082	2.58688	7.72406e-05	2.17191	0.000154959	3.51179	0.000153508	2.37089	0.000151974	1.55525
0.000320518	3.13867	0.000166547	1.96676	7.99312e-05	2.05083	0.000160458	3.25342	0.000158977	3.3827	0.000157447	1.73828
0.000331581	1.17792	0.000172274	2.28846	8.26875e-05	3.57511	0.000166022	2.41327	0.000164445	2.42627	0.000164279	1.71106
0.000342645	4.25949	0.000178007	2.95679	8.54437e-05	3.3292	0.000171521	3.41192	0.000169914	2.37183	0.000168381	3.07203
0.000353643	2.66068	0.000183734	2.43808	8.81344e-05	2.57926	0.000177086	2.39494	0.000175383	2.80077	0.000173847	1.67352
0.000364706	1.80326	0.000189461	2.23359	9.08906e-05	2.59334	0.000182585	3.02254	0.000182219	2.27797	0.00017932	1.46327
0.00037577	3.14512	0.000195195	3.17957	9.36469e-05	2.54923	0.000188084	3.15814	0.000187688	3.22783	0.000184787	2.36245
0.000386768	2.5824	0.000200922	1.59519	9.63375e-05	1.86218	0.000193582	2.5168	0.000193156	2.97254	0.00019026	1.7655
0.000397831	3.05854	0.000206649	2.27516	9.90937e-05	2.97535	0.000200539	3.34504	0.000198625	2.70691	0.000195727	2.44223
0.00041022	3.18932	0.000212383	2.19536	0.00010185	3.48595	0.000206037	3.97172	0.000202726	3.16307	0.000201193	2.25639
0.000421284	2.49767	0.000218109	2.51123	0.000104541	2.99131	0.000210211	2.51038	0.000208195	2.32115	0.000208031	1.68384
0.000432348	5.09389	0.000223836	3.25438	0.000107297	3.58638	0.00021571	4.25574	0.000213664	3.21188	0.000212133	2.38216
0.00044202	2.77488	0.00022957	2.02412	0.000110053	2.39436	0.000221209	2.23278	0.0002205	3.51035	0.000217599	1.5224
0.000454409	3.0125	0.000235297	1.69909	0.000112744	2.57645	0.000226708	2.60475	0.000224602	2.95376	0.000223066	2.34274
0.000465473	3.66546	0.000241024	2.72321	0.0001155	3.93084	0.000232272	4.4399	0.000231438	3.45873	0.000228539	2.53797
0.000475145	3.53561	0.000246758	2.08563	0.000118256	1.92037	0.000239163	2.76142	0.000236906	2.74727	0.000234012	2.02174
0.000486143	4.23831	0.000252484	3.58688	0.000120947	3.6089	0.000244661	3.85078	0.000241008	3.32076	0.000239479	2.25263
0.000498598	4.02372	0.000258211	2.46053	0.000123703	3.87265	0.000250226	4.16321	0.000246476	3.46061	0.000244945	1.90535
0.000509595	3.86255	0.000263945	2.75064	0.000126459	3.04293	0.000254334	1.91577	0.000251946	3.65583	0.000250412	2.31646
0.000519268	5.58937	0.000269672	3.88946	0.00012915	4.14015	0.000259832	4.55901	0.000258781	4.51371	0.00025725	3.04011
0.000530331	3.04657	0.000275399	1.47216	0.000131906	2.00297	0.000265397	2.42609	0.00026425	2.73976	0.000261352	2.01798
0.000541395	3.60192	0.000281132	2.79968	0.000134662	2.38497	0.000270896	2.87137	0.000268352	3.22502	0.000266818	2.49573
0.000552393	4.1195	0.000286859	3.83626	0.000137353	4.28188	0.000276395	4.95664	0.00027382	3.5967	0.000272285	1.87532
0.000563456	4.71261	0.000292586	2.47549	0.000140109	2.19256	0.00028196	2.44075	0.000279289	3.75908	0.000277758	2.33804
0.00057452	5.16757	0.00029832	4.26852	0.000142866	4.31473	0.000287459	3.53836	0.000284758	4.41798	0.000283224	2.42533
0.000585518	5.081	0.000304047	2.87865	0.000145556	3.17246	0.000293024	3.99463	0.000290227	3.59483	0.000288697	2.97723
0.000596581	4.30738	0.000309774	2.72819	0.000148312	2.88337	0.000298523	2.23644	0.000295695	3.82009	0.000294164	3.1321
0.000607645	4.56894	0.000315508	3.87616	0.000151069	3.68962	0.000304021	4.43532	0.000301164	3.92521	0.000299631	2.17567
0.000618643	3.85058	0.000321234	2.22445	0.000153759	1.82463	0.00030952	2.13199	0.000306633	3.09455	0.000305104	2.3784
0.000629706	4.88483	0.000326961	3.15297	0.000156516	3.16025	0.000315085	3.28915	0.000312101	4.34758	0.00031057	2.97254
0.00064077	5.03587	0.000332695	3.53784	0.000159272	4.08196	0.000320584	4.93007	0.000318937	4.07445	0.000316037	2.24137
0.000651768	5.98631	0.000338422	3.3824	0.000161962	2.74164	0.000326149	2.777	0.000324406	4.33913	0.00032151	3.30198
0.000662831	5.31861	0.000344149	4.43976	0.000164719	4.42173	0.000331647	3.86544	0.000328508	3.98247	0.000326977	2.40187
0.000673895	6.09038	0.000349883	2.97674	0.000167475	2.76698	0.000337146	3.62998	0.000333977	3.95337	0.000332443	2.76698
0.000684893	5.20256	0.000355609	2.2577	0.000170166	3.29166	0.000342645	2.5562	0.000339445	4.50808	0.00033791	3.12928
0.000695956	5.35268	0.000361336	3.53119	0.000172922	3.87265	0.00034821	4.09724	0.000344914	4.60382	0.000343383	2.55768
0.00070702	5.97618	0.00036707	2.69577	0.000175678	2.38591	0.000353709	2.86495	0.000350383	4.04723	0.000348849	3.1565
0.000718018	5.4411	0.000372797	4.12471	0.000178369	4.07726	0.000359274	4.74591	0.000355852	4.67421	0.000354322	2.7407
0.000729081	6.12077	0.000378524	4.28764	0.000181125	4.0538	0.000364773	4.81279	0.00036132	4.15047	0.000359789	2.34461
0.000740145	7.20199	0.000384257	3.89445	0.000183881	3.31231	0.000370271	2.69271	0.000366789	5.10597	0.000365256	3.28039
0.000751143	6.31141	0.000389984	3.54033	0.000186572	4.41891	0.00037577	3.54386	0.000372258	4.79811	0.000370729	2.5558
0.000762206	7.70024	0.000395711	2.70242	0.000189328	2.8524	0.000381335	3.8856	0.000377726	4.94171	0.000376195	3.33108
0.00077327	5.37386	0.000401445	2.83376	0.000192084	3.77504	0.000386834	3.14256	0.000383196	4.75493	0.000381662	3.64645
0.000784268	5.85922	0.000407172	4.92189	0.000194775	3.82572	0.000392332	4.25391	0.000388664	4.57097	0.000387128	2.99412
0.000795331	7.78312	0.000412899	4.53701	0.000197531	2.79608	0.000397897	3.9534	0.000394133	4.94734	0.000392602	2.51826
0.000805004	6.75072	0.000418626	4.21033	0.000200288	4.38794	0.000403396	4.09174	0.000399602	5.49454	0.000398075	2.50418
0.000816001	7.91851	0.000424359	4.09478	0.000202978	4.07726	0.000408961	4.25849	0.00040507	4.7906	0.000403541	3.65771
0.000827065	7.82641	0.000430086	3.6484	0.000205734	3.58262	0.00041446	3.04178	0.000410539	5.55086	0.000409008	3.69807
0.00083952	6.43667	0.00043582	3.45388	0.000208491	3.65583	0.000419959	3.42017	0.000416008	4.11199	0.000414474	2.96784
0.000850518	7.92587	0.000441547	3.9809	0.000211181	3.04105	0.000425458	4.36569	0.000421477	5.28805	0.000419947	3.74219
0.00086019	6.2451	0.000447274	3.83626	0.000213938	3.40147	0.000431022	3.59791	0.000426945	4.86662	0.000425414	2.6337
0.000871254	7.66156	0.000454437	5.51042	0.000216694	4.04254	0.000436521	4.15771	0.000432414	5.44198	0.000430881	3.38552
0.000882318	9.2355	0.000460164	5.05406	0.000219384	3.75814	0.000442086	4.18245	0.000437883	5.78551	0.000436347	3.93929
0.000893315	7.68182	0.000464461	3.65505	0.000222141	4.03221	0.000448976	3.85078	0.000443351	5.59685	0.00044182	3.12271
0.000904379	8.34676	0.000470195	4.04408	0.000224897	4.37668	0.000454475	4.22093	0.00044882	4.9999	0.000447287	3.75439
0.000915376	7.35672	0.000475922	4.06735	0.000227588	3.41931	0.000459974	3.38719	0.000454289	5.50768	0.00045276	3.42025
0.00092644	7.76655	0.000481649	4.15547	0.000230344	2.9838	0.000465539	3.2067	0.000459758	5.05247	0.000458227	2.94156
0.000937504	9.55876	0.000487382	4.40152	0.0002331	3.8689	0.000471037	5.12064	0.000465227	6.54859	0.000463693	3.74031
0.000948501	7.72787	0.000493109	3.89279	0.000235791	3.81446	0.000476536	3.90484	0.000470695	5.3378	0.000469166	3.32263
0.000959565	9.32851	0.000498836	5.77393	0.000238547	5.08438	0.000482101	4.52786	0.000476164	6.46599	0.000474633	4.41891
0.000970629	9.54126	0.00050457	4.78889	0.000241303	4.55783	0.0004876	4.70835	0.000481633	5.77049	0.000480099	3.38927
0.000981692	8.64515	0.000510297	3.12553	0.000243994	3.4775	0.000493099	2.82647	0.000487102	5.46076	0.000485566	3.24004
0.00099269	9.82952	0.000516024	4.70576	0.00024675	4.4283	0.000498664	4.60756	0.00049257	6.08398	0.000491039	3.8398
0.001	8.84961	0.000521757	3.85123	0.000249506	3.31794	0.000504163	4.26582	0.000498039	6.62461	0.000496506	3.40523
0.00101	9.66743	0.000527484	4.84624	0.000252197	2.86929	0.000509661	3.42292	0.000503508	5.992	0.000501979	3.86233
0.00103	10.244	0.000533211	5.76894	0.000254953	5.54335	0.000515226	5.72991	0.000508976	6.66216	0.000507445	3.69713
0.00104	9.53113	0.000538945	4.49296	0.000257709	4.28094	0.000520725	4.15771	0.000514446	5.52364	0.000512912	3.44934
0.00105	11.2036	0.000544672	5.48964	0.0002604	5.16697	0.000526224	5.19393	0.000519914	7.20373	0.000518385	4.2556
0.00106	10.3158	0.000550399	4.74732	0.000263156	4.50245	0.000531789	4.57092	0.000525383	6.17221	0.000523852	3.02322
0.00107	9.17563	0.000556133	3.22279	0.000265912	2.28548	0.000537287	2.92634	0.000530852	6.22383	0.000529318	4.18145
0.00108	10.6391	0.000561859	6.07401	0.000268603	4.29596	0.000542786	5.37626	0.00053632	6.50917	0.000534791	4.23307
0.00109	10.2679	0.000567586	4.77642	0.000271359	3.42212	0.000548351	4.60573	0.000541789	6.7823	0.000540258	3.80883
0.0011	11.0222	0.00057332	5.82297	0.000274116	4.22275	0.00055385	4.05785	0.000547258	6.82923	0.000545724	4.21899
0.00111	11.3279	0.000579047	6.39654	0.000276806	6.04926	0.000559349	5.70151	0.000552727	6.57487	0.000551191	3.1443
0.00113	11.0332	0.000584774	3.97924	0.000279562	3.74969	0.000563523	4.0102	0.000558195	6.21445	0.000556664	3.95243
0.00114	11.2395	0.000590507	5.64342	0.000282319	4.87695	0.000569021	5.07574	0.000563664	7.30322	0.000562131	4.8929
0.00115	10.6575	0.000596234	5.03161	0.000285009	3.30668	0.00057452	4.15863	0.000569133	6.17503	0.000567604	3.69525
0.00116	10.7661	0.000601961	4.6908	0.000287766	2.58302	0.000581476	3.01429	0.000574601	7.17557	0.00057307	4.0125
0.00117	11.6457	0.000607695	6.46637	0.000290522	5.02806	0.000586975	5.7803	0.000580071	6.83768	0.000578537	3.50378
0.00118	12.4948	0.000613422	4.62928	0.000293212	3.83698	0.000592474	4.15405	0.000585539	7.18027	0.00058401	4.42642
0.00119	12.3944	0.000619149	6.13636	0.000295969	5.37065	0.000598039	4.21085	0.000591008	7.21499	0.000589477	4.27061
0.0012	11.8584	0.000624883	5.73652	0.000298725	5.84464	0.000603537	5.62821	0.000596477	6.91276	0.000594943	3.57887
0.00121	12.0334	0.000630609	4.63261	0.000301416	3.68962	0.000609036	4.22368	0.000601945	6.89118	0.00060041	4.5062
0.00123	11.3289	0.000636336	6.04076	0.000304172	4.57847	0.000614601	5.4523	0.000607414	7.6627	0.000605883	3.88767
0.00124	12.9148	0.00064207	5.40651	0.000306928	3.49346	0.0006201	3.81963	0.000612883	6.82735	0.000611356	3.80789
0.00125	13.0391	0.000647797	5.45472	0.000309619	4.21524	0.000625599	3.62082	0.000618352	8.37604	0.000616822	4.0829
0.00126	13.1211	0.000653524	6.76895	0.000312375	5.66819	0.000631164	6.41614	0.00062382	7.30228	0.000623654	3.92897
0.00127	14.0706	0.000659258	5.58274	0.000315131	4.59161	0.000636662	4.97954	0.000629289	7.47498	0.000629121	5.20452
0.00128	12.6799	0.000664984	6.25523	0.000317822	5.69259	0.000642161	4.9035	0.000634758	7.42899	0.000634594	3.82103
0.00129	13.3789	0.000670711	5.87285	0.000320578	4.64605	0.000647726	5.63279	0.000640226	7.93959	0.000640067	3.65865
0.0013	13.6506	0.000676445	5.03411	0.000323334	4.20491	0.000653225	4.77706	0.000645696	7.86544	0.000645533	4.19928
0.00131	12.5298	0.000682172	5.88532	0.000326025	4.61414	0.000657332	5.52743	0.000651164	7.95273	0.000651	4.28375
0.00133	14.6158	0.000687899	6.76978	0.000328781	4.15235	0.000662897	4.86318	0.000656633	7.23846	0.000656467	4.78872
0.00134	13.8569	0.000693632	6.2918	0.000331538	4.71457	0.000668396	5.3167	0.000662102	8.40326	0.00066194	4.50151
0.00135	14.1258	0.000699359	6.86454	0.000334228	5.6053	0.000673961	6.76705	0.00066757	7.31824	0.000667406	4.28939
0.00136	15.2715	0.000705086	6.07069	0.000336984	5.46357	0.000680851	5.29838	0.000673039	8.21741	0.000671508	4.76807
0.00137	13.5374	0.00071082	6.48964	0.000339741	4.83096	0.00068635	4.4738	0.000678507	7.92645	0.000676974	4.04535
0.00138	15.0956	0.000716547	6.0923	0.000342431	3.98904	0.000691849	5.4807	0.000683977	8.26716	0.000682447	4.46021
0.00139	13.9002	0.000722274	5.80552	0.000345188	4.28563	0.000697414	5.42298	0.000689445	7.8279	0.000687914	4.60194
0.0014	13.8413	0.000728007	6.44725	0.000347944	4.00124	0.000701521	5.56224	0.000694914	7.73404	0.000693381	4.58035
0.00141	16.7617	0.000733734	7.67169	0.000350634	5.34906	0.00070702	5.49903	0.000700383	8.02876	0.000698854	4.12513
0.00142	15.1804	0.000739461	6.0923	0.000353391	5.74046	0.000712585	5.31579	0.000705851	9.0584	0.00070432	4.31567
0.00144	15.0864	0.000745195	6.76562	0.000356147	5.40256	0.000718084	5.79862	0.000711321	7.80068	0.000709787	4.96705
0.00145	15.8168	0.000750922	6.58524	0.000358838	5.31621	0.000723649	5.02902	0.000716789	8.82187	0.000715253	4.96048
0.00146	14.2226	0.000756649	6.75731	0.000361594	3.91207	0.000729148	4.25941	0.000722258	7.92739	0.000720727	4.28188
0.00147	16.5784	0.000762383	6.95515	0.00036435	3.82009	0.000734646	5.56316	0.000727727	8.46426	0.000726193	4.53718
0.00148	16.0451	0.000768109	6.15631	0.000367041	5.47483	0.000740145	5.37809	0.000733195	8.53748	0.000731666	3.64645
0.00149	16.1649	0.000773836	6.48133	0.000369797	4.98583	0.00074571	5.882	0.000738664	8.43611	0.000737133	4.64512
0.0015	17.5648	0.00077957	8.40819	0.000372553	5.9676	0.000751209	6.4876	0.000744133	9.67036	0.000742599	5.44386
0.00151	15.9033	0.000785297	5.94351	0.000375244	4.82439	0.000758099	5.03543	0.000749602	8.77682	0.000748072	4.87319
0.00152	16.1971	0.000791024	7.65922	0.000378	5.52927	0.000762272	5.58515	0.00075507	8.3629	0.000753539	4.90886
0.00153	17.8659	0.000796757	6.95681	0.000380756	5.3087	0.000767771	5.88291	0.000760539	9.36532	0.000759006	4.41047
0.00154	16.6751	0.000802484	6.45972	0.000383447	4.17863	0.00077327	5.12522	0.000766008	8.81905	0.000764472	3.87547
0.00156	18.2546	0.000808211	7.84709	0.000386203	5.19138	0.000778835	6.94021	0.000771476	9.49297	0.000769945	5.07969
0.00157	16.8759	0.000813938	6.4672	0.000388959	5.92442	0.000784334	6.51601	0.000776946	8.57314	0.000775418	5.17636
0.00158	17.7259	0.000819672	7.19788	0.00039165	5.71136	0.000789899	5.97179	0.000782414	9.07811	0.000780885	5.44386
0.00159	18.5364	0.000825399	9.25358	0.000394406	6.54484	0.000795397	6.72398	0.000787883	9.83931	0.000786352	4.81969
0.0016	17.7305	0.000831133	6.20951	0.000397162	4.22369	0.000800896	4.58374	0.000793351	8.89414	0.000791818	4.82908
0.00161	18.1127	0.000836859	7.67917	0.000399853	5.71887	0.000806395	6.06707	0.00079882	9.54741	0.000797291	4.81312
0.00162	18.7749	0.000842586	7.44892	0.000402609	4.95673	0.00081196	7.01167	0.000804289	9.32496	0.000802758	4.59912
0.00163	17.6615	0.00084832	7.07817	0.000405366	4.50902	0.000817459	5.44589	0.000809757	9.13912	0.000808224	5.10409
0.00165	19.3551	0.000854047	8.7515	0.000408056	6.03424	0.000822957	7.19766	0.000815227	9.42727	0.000813691	5.15759
0.00166	18.6358	0.000859774	7.34168	0.000410812	5.92067	0.000828523	5.48803	0.000820695	9.03681	0.000819164	4.96799
0.00167	19.2612	0.000865508	8.02664	0.000413569	5.6879	0.000834021	5.28647	0.000826164	9.90689	0.000824631	5.56963
0.00168	19.45	0.000871234	8.5096	0.000416259	5.94695	0.000839586	6.58106	0.000831633	10.1838	0.000830104	4.66952
0.00169	19.0715	0.000876961	6.56446	0.000419016	3.69713	0.000845085	4.33362	0.000837101	9.35124	0.00083557	5.4861
0.0017	18.727	0.000882695	8.06571	0.000421772	6.09431	0.000850584	6.92555	0.000842571	9.523	0.000841037	4.61602
0.00171	20.1214	0.000888422	7.99505	0.000424462	5.48234	0.000856083	6.77712	0.000848039	9.61592	0.00084651	4.41704
0.00172	20.6721	0.000894149	7.90611	0.000427219	5.29838	0.000861647	4.77706	0.000853508	9.66285	0.000851977	5.24488
0.00173	20.4456	0.000899876	8.93604	0.000429975	6.44065	0.000867146	6.77163	0.000858977	10.2382	0.000857443	4.93139
0.00174	20.3166	0.000905609	7.8421	0.000432666	5.02431	0.000872711	5.43031	0.000864445	9.69101	0.00086291	5.68977
0.00176	19.9851	0.000911336	7.97593	0.000435422	6.05958	0.00087821	6.09822	0.000869914	10.4466	0.000868383	5.80428
0.00177	20.3019	0.00091707	8.37161	0.000438178	5.86623	0.000883709	6.59297	0.000875383	9.69664	0.000873849	4.23213
0.00178	21.978	0.000922797	7.43728	0.000440869	4.8394	0.000889207	5.01802	0.000880852	10.0871	0.000879316	5.21766
0.00179	21.0644	0.000928524	8.68583	0.000443625	6.70158	0.000894773	7.54307	0.00088632	10.5799	0.000884789	4.24058
0.0018	22.3115	0.000934257	8.73238	0.000446381	5.3913	0.000900271	7.48993	0.000891789	10.1875	0.000890256	5.56588
0.00181	21.4936	0.000939984	8.31675	0.000449072	5.9676	0.000905836	5.49261	0.000897258	10.6718	0.000895729	6.20976
0.00182	21.4927	0.000945711	9.26771	0.000451828	6.63869	0.000911335	7.28012	0.000902726	9.88624	0.000901195	5.41664
0.00183	22.0968	0.000951445	8.19622	0.000454584	5.40913	0.000916834	6.59388	0.000908196	10.4785	0.000906662	4.8929
0.00184	21.5443	0.000957172	8.28932	0.000457275	6.46318	0.000922332	7.16468	0.000913664	11.1693	0.000912135	5.19419
0.00186	22.6218	0.000962899	8.90279	0.000460031	5.5518	0.000927897	7.05565	0.000919133	10.3302	0.000917602	4.92294
0.00187	23.2757	0.000968633	8.45225	0.000462788	5.32654	0.000933396	6.05516	0.000924601	11.0276	0.000923068	5.7658
0.00188	22.1899	0.000974359	9.05907	0.000465478	6.34491	0.000938895	7.48168	0.00093007	10.2101	0.000928535	4.56721
0.00189	23.7279	0.000980086	9.73322	0.000468234	6.50729	0.00094446	7.47252	0.000935539	10.3743	0.000934008	6.3252
0.0019	22.6144	0.00098582	8.88201	0.000470991	6.14781	0.000949959	6.12204	0.000941008	10.5433	0.000939481	5.13506
0.00191	22.8806	0.000991547	9.03579	0.000473681	5.75172	0.000955524	6.98602	0.000946477	10.5386	0.000944947	5.02994
0.00192	23.6505	0.000997274	8.90861	0.000476438	5.57245	0.000961022	6.46378	0.000951945	11.2988	0.000950414	5.75454
0.00193	22.8253	0.001	8.34834	0.000479194	6.35148	0.000966521	6.71757	0.000957414	11.2716	0.000955881	5.20358
0.00194	24.5116	0.00101	9.88035	0.000481884	5.9385	0.00097202	6.77254	0.000962883	10.8145	0.000961354	5.20076
0.00195	24.8809	0.00101	9.81717	0.000484641	6.10933	0.000977585	6.64611	0.000968351	11.2481	0.00096682	5.46076
0.00197	23.6174	0.00102	8.84543	0.000487397	6.06333	0.000983084	6.93563	0.000973821	10.5695	0.000972287	4.72583
0.00198	25.2263	0.00103	9.82798	0.000490088	6.7823	0.000988649	7.18117	0.000979289	11.0548	0.000977753	6.36369
0.00199	23.7574	0.00103	8.81468	0.000492844	6.2717	0.000994148	5.99469	0.000984758	10.959	0.000983227	5.54429
0.002	24.7087	0.00104	9.46805	0.0004956	5.98262	0.000999646	6.89715	0.000990227	11.7005	0.0009887	5.85872
0.00201	25.5671	0.00104	9.82881	0.000498291	6.29423	0.00101	7.26454	0.000995695	11.5485	0.000994166	5.15665
0.00202	25.1139	0.00105	8.86206	0.000501047	6.15062	0.00101	6.33185	0.001	10.9994	0.000999633	4.72959
0.00203	27.0112	0.00105	10.6651	0.000503803	6.35899	0.00102	7.36258	0.00101	11.6489	0.00101	5.56588
0.00204	26.3315	0.00106	9.6343	0.000506494	6.47632	0.00102	7.12161	0.00101	11.5785	0.00101	5.37816
0.00205	24.9933	0.00107	8.79722	0.00050925	6.26419	0.00103	6.89989	0.00102	11.0191	0.00102	6.63119
0.00207	26.3683	0.00107	10.8405	0.000512006	7.83353	0.00103	8.31542	0.00102	11.5269	0.00102	6.6753
0.00208	25.579	0.00108	9.52208	0.000514697	6.22102	0.00104	6.23657	0.00103	11.3598	0.00103	4.42642
0.00209	27.3197	0.00108	10.4115	0.000517453	6.07741	0.00104	7.58613	0.00103	12.3595	0.00103	5.57996
0.0021	27.4873	0.00109	10.4805	0.000520209	6.3956	0.00105	8.48034	0.00104	12.244	0.00104	5.00554
0.00211	27.0535	0.00109	8.91858	0.0005229	6.62086	0.00105	6.64702	0.00104	11.495	0.00104	5.69165
0.00212	28.038	0.0011	11.2328	0.000525656	8.16204	0.00106	8.57745	0.00105	11.892	0.00105	7.06482
0.00213	27.1309	0.00111	10.1439	0.000528412	6.13467	0.00106	7.38365	0.00106	11.5982	0.00105	6.22665
0.00214	26.6345	0.00111	10.2752	0.000531103	5.9385	0.00107	6.87882	0.00106	11.617	0.00106	6.06146
0.00215	27.9091	0.00112	11.5977	0.000533859	8.18081	0.00108	8.64067	0.00107	12.2168	0.00107	5.61468
0.00216	28.1725	0.00112	9.32507	0.000536616	5.3209	0.00108	6.28971	0.00107	11.9314	0.00107	4.88446
0.00218	29.1054	0.00113	10.946	0.000539306	6.79356	0.00109	7.98742	0.00108	13.1141	0.00108	5.85309
0.00219	28.6348	0.00113	10.5886	0.000542062	7.20185	0.00109	8.57013	0.00108	11.8413	0.00108	5.5396
0.0022	28.528	0.00114	10.1364	0.000544819	6.52043	0.0011	6.91639	0.00109	11.8761	0.00109	6.38809
0.00221	28.6726	0.00115	12.2985	0.000547509	8.07944	0.0011	8.36306	0.00109	11.8686	0.00109	5.57996
0.00222	28.8236	0.00115	10.1929	0.000550266	6.099	0.00111	6.4647	0.0011	12.1942	0.0011	5.90096
0.00223	28.6717	0.00116	10.5213	0.000553022	5.99951	0.00112	6.6571	0.00111	12.8287	0.0011	6.10463
0.00224	29.2187	0.00116	11.4365	0.000555712	8.22962	0.00112	8.92195	0.00111	12.7518	0.00111	4.84691
0.00225	30.4998	0.00117	10.2045	0.000558469	5.38097	0.00113	6.72124	0.00112	12.0459	0.00111	5.93662
0.00226	30.1894	0.00117	11.5828	0.000561225	7.38957	0.00113	8.43819	0.00112	13.1413	0.00112	5.83995
0.00227	30.6444	0.00118	11.3026	0.000563916	7.2394	0.00114	8.32092	0.00113	11.7287	0.00113	4.97081
0.00228	30.0209	0.00119	10.6002	0.000566672	7.02727	0.00114	7.18117	0.00113	12.7593	0.00113	6.65934
0.0023	29.3163	0.00119	12.3317	0.000569428	7.86826	0.00115	8.36581	0.00114	12.4702	0.00114	6.26326
0.00231	30.8378	0.0012	11.2154	0.000572119	6.39466	0.00115	6.68367	0.00114	12.6222	0.00114	6.80107
0.00232	30.7816	0.0012	11.227	0.000574875	6.80295	0.00116	7.72905	0.00115	13.3891	0.00115	5.56306
0.00233	31.7974	0.00121	11.5628	0.000577631	7.78566	0.00117	9.68606	0.00115	13.2445	0.00115	4.98676
0.00234	32.7267	0.00121	11.1987	0.000580322	5.82869	0.00117	7.57513	0.00116	12.856	0.00116	6.25199
0.00235	30.8544	0.00122	11.7657	0.000583078	8.69798	0.00118	8.6251	0.00117	13.1019	0.00116	6.03236
0.00236	31.2845	0.00123	12.2494	0.000585834	7.20842	0.00118	8.70847	0.00117	12.0075	0.00117	6.21633
0.00237	30.9649	0.00123	11.5703	0.000588525	7.53505	0.00119	7.99933	0.00118	13.7382	0.00117	7.03572
0.00238	31.7726	0.00124	13.0466	0.000591281	7.69649	0.00119	8.37956	0.00118	13.2708	0.00118	5.78269
0.0024	33.5233	0.00124	11.5279	0.000594038	6.20037	0.0012	7.79136	0.00119	13.9926	0.00119	6.33365
0.00241	32.8952	0.00125	10.9909	0.000596728	7.19528	0.0012	8.39971	0.00119	13.6613	0.00119	5.24957
0.00242	33.282	0.00126	11.7532	0.000599484	8.14796	0.00121	9.89037	0.0012	13.0822	0.0012	5.93569
0.00243	33.1982	0.00126	12.547	0.000602241	6.83017	0.00121	8.2009	0.0012	12.9029	0.0012	6.60115
0.00244	31.5469	0.00127	12.4157	0.000604931	8.01562	0.00122	8.34932	0.00121	13.3131	0.00121	6.23791
0.00245	33.6154	0.00127	13.3866	0.000607688	6.87991	0.00123	8.4272	0.00121	13.3177	0.00121	6.06803
0.00246	32.8483	0.00128	11.4315	0.000610444	7.40834	0.00123	8.17524	0.00122	14.5145	0.00122	6.2595
0.00247	33.9903	0.00128	12.404	0.000613134	7.14741	0.00124	8.22472	0.00123	13.3872	0.00122	6.08868
0.00248	35.6121	0.00129	12.3666	0.000615891	7.62985	0.00124	8.53623	0.00123	14.4919	0.00123	6.48946
0.00249	33.422	0.0013	12.0716	0.000618647	6.74569	0.00125	8.4217	0.00124	13.3281	0.00123	5.48704
0.00251	34.8265	0.0013	12.7299	0.000621338	8.13012	0.00125	9.80608	0.00124	13.1563	0.00124	6.11965
0.00252	34.6718	0.00131	13.6443	0.000624094	8.17799	0.00126	8.08912	0.00125	13.4998	0.00125	6.13936
0.00253	33.4801	0.00131	12.4065	0.00062685	7.4609	0.00126	7.58613	0.00125	13.7767	0.00125	6.26701
0.00254	35.4445	0.00132	13.6834	0.000629541	7.51159	0.00127	8.68282	0.00126	14.5304	0.00126	6.55516
0.00255	35.0098	0.00132	11.3966	0.000632297	7.47217	0.00128	8.32275	0.00126	14.6684	0.00126	6.74288
0.00256	36.3995	0.00133	12.9061	0.000635053	7.3999	0.00128	8.76436	0.00127	13.6265	0.00127	6.67718
0.00257	37.4209	0.00134	13.5645	0.000637744	7.79692	0.00129	9.9316	0.00127	14.6778	0.00127	6.09712
0.00258	35.1028	0.00134	12.6634	0.0006405	7.19716	0.00129	8.60036	0.00128	13.3084	0.00128	5.48704
0.0026	36.2467	0.00135	13.695	0.000643256	9.04432	0.0013	10.0874	0.00129	14.1681	0.00128	6.77855
0.00261	35.8847	0.00135	13.9577	0.000645947	8.55906	0.0013	8.21098	0.00129	13.9203	0.00129	6.77667
0.00262	35.9952	0.00136	12.606	0.000648703	7.14178	0.00131	7.76845	0.0013	14.904	0.00129	7.18402
0.00263	38.4395	0.00136	14.2652	0.000651459	7.32293	0.00131	10.2926	0.0013	15.1161	0.0013	6.79169
0.00264	37.9154	0.00137	11.8122	0.00065415	7.35297	0.00132	9.49274	0.00131	14.3699	0.00131	6.17878
0.00265	37.9808	0.00138	13.971	0.000656906	8.58628	0.00133	9.4112	0.00131	14.4009	0.00131	6.39184
0.00266	38.1512	0.00138	14.1588	0.000659662	8.69328	0.00133	10.1863	0.00132	14.9565	0.00132	6.37683
0.00267	36.6169	0.00139	13.1081	0.000662353	7.51816	0.00134	8.4272	0.00132	13.6829	0.00132	6.50447
0.00268	37.921	0.00139	14.7848	0.000665109	9.24236	0.00134	10.2852	0.00133	15.4089	0.00133	7.48531
0.00269	38.1033	0.0014	13.7698	0.000667866	7.70682	0.00135	8.60311	0.00133	14.7491	0.00133	6.48852
0.0027	39.2131	0.0014	13.2553	0.000670556	6.33177	0.00135	8.34108	0.00134	15.4934	0.00134	6.90619
0.00272	39.9821	0.00141	14.6634	0.000673312	8.667	0.00136	10.6499	0.00135	14.9134	0.00134	6.06803
0.00273	39.4802	0.00142	12.4631	0.000676069	7.76032	0.00136	9.12259	0.00135	14.9781	0.00135	6.53357
0.00274	39.0676	0.00142	15.1181	0.000678759	9.43102	0.00137	9.57336	0.00136	14.5942	0.00136	6.89869
0.00275	38.7554	0.00143	14.9668	0.000681516	8.32911	0.00138	9.98565	0.00136	14.6815	0.00136	6.41249
0.00276	38.9479	0.00143	13.567	0.000684272	6.78136	0.00138	7.50733	0.00137	14.9443	0.00137	6.60209
0.00277	40.1654	0.00144	14.7814	0.000686962	9.32965	0.00139	10.0754	0.00137	16.0735	0.00137	6.34398
0.00278	40.8561	0.00144	14.3101	0.000689719	7.3708	0.00139	8.73229	0.00138	15.4408	0.00138	7.03666
0.00279	41.428	0.00145	14.0092	0.000692475	7.86919	0.0014	8.80925	0.00138	15.8679	0.00138	7.64862
0.0028	41.184	0.00146	15.2686	0.000695166	9.76516	0.0014	11.0017	0.00139	14.8157	0.00139	6.0746
0.00282	40.9786	0.00146	13.8396	0.000697922	7.87577	0.00141	9.29392	0.00139	15.8933	0.00139	6.75977
0.00283	39.7795	0.00147	15.0067	0.000700678	9.24142	0.00141	9.61276	0.0014	15.5328	0.0014	6.12247
0.00284	41.5192	0.00147	15.1214	0.000703369	7.98464	0.00142	9.78317	0.00141	15.4822	0.0014	6.66779
0.00285	41.6933	0.00148	14.3658	0.000706125	7.36986	0.00142	8.0598	0.00141	16.5831	0.00141	7.73873
0.00286	42.0976	0.00148	14.6318	0.000708881	9.50329	0.00143	10.6939	0.00142	16.8957	0.00142	6.74476
0.00287	43.4615	0.00149	15.3309	0.000711572	7.94428	0.00144	9.93709	0.00142	16.065	0.00142	7.09391
0.00288	42.6548	0.0015	14.9677	0.000714328	8.87162	0.00144	9.89586	0.00143	16.5906	0.00143	7.48812
0.00289	42.2495	0.0015	15.3766	0.000717084	9.15883	0.00145	10.922	0.00143	15.7797	0.00143	6.02016
0.0029	42.9485	0.00151	14.4473	0.000719775	8.46239	0.00145	9.81982	0.00144	16.6704	0.00144	6.38715
0.00292	42.1722	0.00151	15.2395	0.000722531	9.10627	0.00146	10.0754	0.00144	16.5278	0.00144	6.95688
0.00293	45.029	0.00152	15.6767	0.000725288	8.09821	0.00146	9.94717	0.00145	16.2227	0.00145	7.53318
0.00294	44.4783	0.00152	15.3209	0.000727978	8.0541	0.00147	9.08411	0.00146	16.8112	0.00145	7.30885
0.00295	44.1173	0.00153	15.2702	0.000730734	9.34185	0.00147	11.0805	0.00146	16.7249	0.00146	6.5805
0.00296	45.1138	0.00154	15.8704	0.000733491	8.60693	0.00148	10.4941	0.00147	16.1317	0.00146	6.8189
0.00297	44.8209	0.00154	15.104	0.000736181	9.28366	0.00149	10.3146	0.00147	16.6394	0.00147	7.01132
0.00298	44.6072	0.00155	16.099	0.000738938	8.88288	0.00149	10.3842	0.00148	16.6817	0.00148	6.94468
0.00299	45.7888	0.00155	15.9793	0.000741694	8.48304	0.0015	9.86105	0.00148	17.1688	0.00148	6.76259
0.003	44.8697	0.00156	15.4731	0.000744384	8.68014	0.0015	9.5926	0.00149	16.1579	0.00149	6.55047
0.00301	47.9476	0.00156	16.3983	0.000747141	9.15695	0.00151	9.9884	0.00149	16.708	0.00149	7.56227
0.00303	45.938	0.00157	15.8637	0.000749897	8.42391	0.00151	9.57611	0.0015	16.9529	0.0015	6.74757
0.00304	45.8588	0.00158	15.7923	0.000752588	9.05464	0.00152	11.1034	0.0015	16.7671	0.0015	7.24127
0.00305	46.9787	0.00158	16.976	0.000755344	10.1031	0.00152	10.922	0.00151	17.2251	0.00151	7.383
0.00306	46.7402	0.00159	15.6526	0.000759412	8.92512	0.00153	9.73462	0.00152	16.601	0.00151	6.47913
0.00307	47.5018	0.00159	16.8172	0.000762169	8.54874	0.00154	10.1735	0.00152	17.196	0.00152	6.73161
0.00308	48.2672	0.0016	16.4864	0.000764925	9.32871	0.00154	10.3146	0.00153	17.5011	0.00152	6.77104
0.00309	47.2384	0.0016	15.5445	0.000767681	8.76837	0.00155	9.77401	0.00153	16.2771	0.00153	7.59137
0.0031	49.7168	0.00161	17.2944	0.000768994	9.92284	0.00155	11.6018	0.00154	18.067	0.00154	8.43329
0.00311	47.8186	0.00162	16.2436	0.00077175	8.93732	0.00156	10.2834	0.00154	17.4738	0.00154	6.61711
0.00313	48.9993	0.00162	16.5421	0.000774506	9.25456	0.00156	11.6476	0.00155	17.2364	0.00155	7.05637
0.00314	49.5722	0.00163	17.3052	0.000777197	10.4353	0.00157	11.7823	0.00155	17.8155	0.00155	6.91746
0.00315	49.1163	0.00163	16.0633	0.000779953	8.59004	0.00157	9.47258	0.00156	16.9013	0.00156	6.70627
0.00316	49.8936	0.00164	17.6285	0.000782709	8.51401	0.00158	11.1382	0.00156	17.8906	0.00156	7.52379
0.00317	50.4517	0.00164	17.0599	0.0007854	9.26301	0.00158	11.5927	0.00157	17.8887	0.00157	7.5726
0.00318	50.3872	0.00165	15.6584	0.000788156	9.34748	0.00159	10.8295	0.00158	17.0609	0.00157	8.06161
0.00319	51.9243	0.00166	18.3359	0.000790912	10.8464	0.0016	12.551	0.00158	18.1816	0.00158	6.92403
0.0032	50.0759	0.00166	16.6244	0.000793603	8.38167	0.0016	10.419	0.00159	17.4701	0.00158	6.14312
0.00321	51.0577	0.00167	17.3692	0.000796359	9.81678	0.00161	11.4507	0.00159	17.8662	0.00159	7.6092
0.00323	51.148	0.00167	18.2137	0.000799116	10.8258	0.00161	11.9344	0.0016	18.0295	0.0016	7.45434
0.00324	51.3883	0.00168	17.1098	0.000801806	7.8814	0.00162	10.3036	0.0016	17.4992	0.0016	7.83259
0.00325	52.4032	0.00168	18.1738	0.000804562	9.52019	0.00162	11.3792	0.00161	17.8315	0.00161	7.52942
0.00326	52.3425	0.00169	17.2112	0.000807319	9.71354	0.00163	11.48	0.00161	17.4964	0.00161	6.45379
0.00327	52.2393	0.0017	16.7948	0.000810009	9.67787	0.00163	10.8313	0.00162	17.8024	0.00162	7.48812
0.00328	52.6565	0.0017	19.2777	0.000812766	11.2932	0.00164	12.3073	0.00162	18.3918	0.00162	7.14835
0.00329	52.5239	0.00171	17.685	0.000815522	8.14514	0.00165	10.0681	0.00163	17.9863	0.00163	7.50033
0.0033	52.9438	0.00171	18.089	0.000818212	10.0486	0.00165	11.7393	0.00164	18.1375	0.00163	7.92082
0.00331	53.4099	0.00172	17.9602	0.000820969	10.1237	0.00166	11.6935	0.00164	17.9112	0.00164	6.71472
0.00332	53.5508	0.00172	17.7324	0.000823725	8.55906	0.00166	10.2623	0.00165	18.3984	0.00164	7.56978
0.00333	53.7589	0.00173	18.4548	0.000826416	10.7141	0.00167	12.2505	0.00165	18.16	0.00165	7.40647
0.00335	54.6817	0.00174	17.9868	0.000829172	10.1406	0.00167	11.2802	0.00166	18.144	0.00166	7.6674
0.00336	53.5977	0.00174	18.1289	0.000831928	9.81772	0.00168	11.6449	0.00166	19.0263	0.00166	8.0372
0.00337	54.819	0.00175	19.3143	0.000834619	10.6962	0.00168	13.1044	0.00167	18.1459	0.00167	7.06106
0.00338	55.6727	0.00175	18.1156	0.000837375	8.29532	0.00169	9.86746	0.00167	18.3712	0.00167	7.22907
0.00339	54.3935	0.00176	18.0708	0.000840131	10.5864	0.0017	12.4713	0.00168	18.8799	0.00168	7.32669
0.0034	55.6561	0.00176	18.6659	0.000842822	10.1997	0.0017	12.4768	0.00168	18.2764	0.00168	7.23189
0.00341	56.019	0.00177	18.8297	0.000845578	9.49954	0.00171	11.3829	0.00169	19.1511	0.00169	8.51119
0.00342	55.1487	0.00178	18.8829	0.000848334	10.685	0.00171	13.3866	0.0017	18.4857	0.00169	7.77815
0.00343	56.9317	0.00178	19.0259	0.000851025	10.1443	0.00172	12.1451	0.0017	18.3102	0.0017	7.46841
0.00345	55.5078	0.00179	19.1381	0.000853781	9.87404	0.00172	12.179	0.00171	19.2121	0.00171	7.02727
0.00346	56.9298	0.00179	19.1705	0.000856537	10.2166	0.00173	12.802	0.00171	18.4725	0.00171	7.55852
0.00347	57.8351	0.0018	18.8605	0.000859228	9.0828	0.00173	10.6453	0.00172	19.3398	0.00172	8.24839
0.00348	55.7086	0.00181	18.8621	0.000861984	10.6136	0.00174	13.174	0.00172	19.3604	0.00172	7.56415
0.00349	57.592	0.00181	19.764	0.000864741	10.1556	0.00174	12.7104	0.00173	18.42	0.00173	7.37549
0.0035	58.0202	0.00182	19.6019	0.000867431	10.4053	0.00175	11.8959	0.00173	19.2075	0.00173	7.78191
0.00351	57.4161	0.00182	19.8089	0.000870188	10.4034	0.00176	12.1525	0.00174	18.495	0.00174	7.169
0.00352	58.979	0.00183	19.8089	0.000872944	10.333	0.00176	12.355	0.00174	19.3736	0.00174	7.79223
0.00353	57.0026	0.00183	19.4797	0.000875634	10.3124	0.00177	12.4915	0.00175	19.5266	0.00175	7.91237
0.00354	59.0922	0.00184	19.5886	0.000878391	10.2213	0.00177	12.606	0.00176	18.4481	0.00175	8.37604
0.00356	59.2709	0.00185	19.9087	0.000881147	9.58964	0.00178	11.753	0.00176	19.9011	0.00176	7.29196
0.00357	57.7743	0.00185	19.0076	0.000883838	10.3659	0.00178	12.3971	0.00177	19.5012	0.00177	6.72035
0.00358	59.9055	0.00186	20.9353	0.000886594	11.4115	0.00179	12.3641	0.00177	19.6777	0.00177	8.23337
0.00359	59.5684	0.00186	20.2437	0.00088935	10.8145	0.00179	12.1158	0.00178	19.8419	0.00178	8.16204
0.0036	59.6457	0.00187	19.7374	0.000892041	10.0542	0.0018	12.8524	0.00178	19.2112	0.00178	8.02031
0.00361	60.9056	0.00187	20.6876	0.000894797	11.0388	0.00181	13.3252	0.00179	20.6548	0.00179	8.01937
0.00362	59.3713	0.00188	19.316	0.000897553	10.1106	0.00181	12.5593	0.00179	19.8842	0.00179	7.20373
0.00363	60.7454	0.00189	20.2154	0.000900244	10.9131	0.00182	12.9202	0.0018	19.856	0.0018	8.40232
0.00364	61.2096	0.00189	21.1132	0.000903	11.0989	0.00182	12.0737	0.00181	20.3995	0.0018	7.44964
0.00366	60.0031	0.0019	19.5928	0.000905756	9.92097	0.00183	13.1016	0.00181	20.0691	0.00181	7.66364
0.00367	62.1453	0.0019	21.8139	0.000908447	11.3486	0.00183	14.1617	0.00182	20.3638	0.00181	8.49899
0.00368	61.705	0.00191	20.1506	0.000911203	10.7554	0.00184	12.7929	0.00182	20.2568	0.00182	8.2559
0.00369	61.426	0.00192	20.3625	0.000913959	10.4043	0.00184	13.2171	0.00183	20.2249	0.00183	7.47592
0.0037	62.381	0.00192	21.567	0.00091665	11.6686	0.00185	13.7613	0.00183	21.2095	0.00183	7.45527
0.00371	61.7677	0.00193	19.9951	0.000919406	10.0073	0.00186	12.1607	0.00184	20.2014	0.00184	8.41077
0.00372	62.9391	0.00193	21.5645	0.000922162	11.2209	0.00186	13.9152	0.00184	20.6022	0.00184	8.92887
0.00373	62.6555	0.00194	21.8289	0.000924853	10.7357	0.00187	13.2592	0.00185	19.8504	0.00185	7.40553
0.00374	62.5302	0.00194	20.2586	0.000927609	9.58026	0.00187	13.0348	0.00185	20.5037	0.00185	7.95461
0.00375	63.9651	0.00195	22.2154	0.000930366	12.7067	0.00188	14.7361	0.00186	20.5393	0.00186	7.74342
0.00376	63.349	0.00195	20.966	0.000933056	10.6784	0.00188	12.1479	0.00187	20.7073	0.00186	8.17518
0.00378	63.5866	0.00196	22.1614	0.000935812	10.471	0.00189	12.6811	0.00187	21.2038	0.00187	8.15547
0.00379	63.652	0.00197	21.9378	0.000938569	11.2341	0.00189	14.1425	0.00188	20.9251	0.00187	7.97995
0.0038	64.5278	0.00197	20.5271	0.000941259	10.3039	0.0019	11.9811	0.00188	20.0597	0.00188	7.90486
0.00381	65.038	0.00198	22.2669	0.000944016	12.3735	0.00191	14.6656	0.00189	21.3906	0.00189	8.04847
0.00382	65.0049	0.00198	22.0949	0.000946772	10.9178	0.00191	13.4342	0.00189	20.62	0.00189	7.24409
0.00383	64.7811	0.00199	21.1481	0.000949462	10.3987	0.00192	12.66	0.0019	21.8684	0.0019	8.7205
0.00384	64.957	0.002	22.8646	0.000952219	13.177	0.00192	14.5126	0.0019	20.8537	0.0019	8.28875
0.00385	66.0097	0.002	21.8846	0.000954975	9.95663	0.00193	12.4511	0.00191	21.1616	0.00191	8.51213
0.00386	65.7702	0.00201	22.4174	0.000957666	11.2988	0.00193	13.5048	0.00191	22.0007	0.00191	7.47874
0.00388	65.9203	0.00201	21.9793	0.000960422	12.2074	0.00194	14.2386	0.00192	21.5305	0.00192	8.03345
0.00389	66.3698	0.00202	21.6518	0.000963178	11.1458	0.00194	12.9587	0.00193	21.0865	0.00192	8.44268
0.0039	65.9959	0.00202	22.7624	0.000965869	12.9752	0.00195	15.3344	0.00193	22.1706	0.00193	8.03063
0.00391	67.2419	0.00203	23.0999	0.000968625	10.8352	0.00195	13.4251	0.00194	21.1456	0.00193	8.25777
0.00392	67.1599	0.00203	22.0857	0.000971381	10.7038	0.00196	13.7347	0.00194	21.9106	0.00194	8.64917
0.00393	66.8929	0.00204	22.961	0.000974072	12.9648	0.00197	15.0751	0.00195	21.2038	0.00195	7.40083
0.00394	67.9419	0.00205	22.5138	0.000976828	11.0201	0.00197	13.1026	0.00195	21.9303	0.00195	8.33849
0.00395	67.7798	0.00205	23.0625	0.000979584	11.8507	0.00198	13.9436	0.00196	22.1884	0.00196	8.09634
0.00396	68.7606	0.00206	23.0965	0.000982275	11.7784	0.00198	15.0925	0.00196	22.21	0.00196	8.7083
0.00398	68.1095	0.00206	23.2869	0.000985031	11.8498	0.00199	14.1892	0.00197	21.7811	0.00197	8.23055
0.00399	67.5394	0.00207	23.2287	0.000987787	12.121	0.00199	15.2126	0.00197	21.9772	0.00197	7.41773
0.004	69.4366	0.00207	23.4257	0.000990478	11.205	0.002	13.8282	0.00198	21.5183	0.00198	8.41264
0.00401	68.6574	0.00208	22.5088	0.000993234	11.4349	0.002	13.7567	0.00199	22.8126	0.00199	8.59098
0.00402	69.1216	0.00209	23.794	0.000995991	12.8043	0.00201	14.694	0.00199	21.5981	0.00199	8.31597
0.00403	70.9231	0.00209	23.779	0.000998681	11.0876	0.00202	13.6349	0.002	22.7478	0.002	9.07717
0.00404	69.3206	0.0021	23.5978	0.001	11.4546	0.00202	14.0756	0.002	21.8721	0.002	7.66646
0.00405	70.6403	0.0021	24.0292	0.001	11.7738	0.00203	15.0999	0.00201	22.2072	0.00201	7.87013
0.00406	69.665	0.00211	23.9344	0.00101	13.0653	0.00203	14.3422	0.00201	22.4672	0.00201	7.59794
0.00407	69.6604	0.00211	23.4399	0.00101	12.1896	0.00204	14.7581	0.00202	22.2053	0.00202	8.25496
0.00409	72.112	0.00212	24.2088	0.00101	12.2947	0.00204	13.7008	0.00202	22.1631	0.00202	9.72574
0.0041	70.9221	0.00213	23.267	0.00102	11.1721	0.00205	13.4516	0.00203	23.0716	0.00203	8.12449
0.00411	71.3716	0.00213	24.464	0.00102	12.2731	0.00205	15.1723	0.00203	21.8721	0.00203	7.46184
0.00412	72.6204	0.00214	24.7441	0.00102	12.4214	0.00206	14.6106	0.00204	22.9046	0.00204	8.3582
0.00413	70.6698	0.00214	24.0517	0.00102	12.8034	0.00207	14.3752	0.00205	22.2476	0.00204	8.09258
0.00414	72.5928	0.00215	24.6851	0.00103	12.534	0.00207	15.591	0.00205	23.1655	0.00205	8.84158
0.00415	71.9914	0.00215	23.8979	0.00103	13.3553	0.00208	14.5758	0.00206	23.1589	0.00206	8.17424
0.00416	72.8718	0.00216	23.7275	0.00103	11.4743	0.00208	14.6207	0.00206	22.8745	0.00206	9.16634
0.00417	73.6814	0.00217	25.5704	0.00103	12.9583	0.00209	14.6454	0.00207	22.3442	0.00207	8.77588
0.00419	72.6535	0.00217	24.2387	0.00104	11.2097	0.00209	13.8932	0.00207	22.807	0.00207	7.66083
0.0042	73.662	0.00218	25.326	0.00104	13.1938	0.0021	15.5626	0.00208	22.9693	0.00208	8.56188
0.00421	74.2827	0.00218	25.3916	0.00104	13.3046	0.00211	15.9437	0.00208	23.1308	0.00208	9.17009
0.00422	72.9916	0.00219	24.1996	0.00105	12.0732	0.00211	14.454	0.00209	22.3996	0.00209	9.08468
0.00423	74.6557	0.00219	25.5745	0.00105	13.2323	0.00211	16.1022	0.00209	24.0769	0.00209	8.34131
0.00424	74.559	0.0022	24.2778	0.00105	12.3106	0.00212	15.0138	0.0021	22.8605	0.0021	7.17933
0.00425	75.1733	0.00221	24.9095	0.00105	11.9587	0.00213	14.7343	0.00211	23.1955	0.0021	9.16446
0.00426	75.2396	0.00221	27.0309	0.00106	13.9241	0.00213	15.8493	0.00211	23.1937	0.00211	8.56094
0.00427	74.4568	0.00222	25.3318	0.00106	11.1824	0.00214	14.0114	0.00212	22.7441	0.00212	8.26153
0.00428	75.1844	0.00222	25.9976	0.00106	13.023	0.00214	15.58	0.00212	23.3833	0.00212	8.54123
0.0043	76.448	0.00223	25.498	0.00106	13.498	0.00215	16.0307	0.00213	23.3485	0.00213	8.13106
0.00431	75.9479	0.00223	24.8921	0.00107	11.9258	0.00215	14.6647	0.00213	23.3617	0.00213	8.68108
0.00432	76.6045	0.00224	26.853	0.00107	13.9241	0.00216	16.3203	0.00214	24.2928	0.00214	8.69891
0.00433	76.4038	0.00225	24.9685	0.00107	12.0628	0.00216	14.7957	0.00214	22.6793	0.00214	7.6918
0.00434	77.0429	0.00225	26.2021	0.00108	12.7715	0.00217	14.9285	0.00215	23.5025	0.00215	9.45355
0.00435	76.5115	0.00226	27.6444	0.00108	13.6998	0.00218	15.6899	0.00216	23.3542	0.00215	8.10291
0.00436	77.3652	0.00226	25.104	0.00108	12.0215	0.00218	14.2854	0.00216	23.6104	0.00216	8.28781
0.00437	77.4601	0.00227	26.1265	0.00108	14.2282	0.00219	16.7023	0.00217	24.3622	0.00216	9.34185
0.00438	78.5597	0.00227	26.0849	0.00109	13.7176	0.00219	16.0701	0.00217	23.4846	0.00217	9.16352
0.00439	78.3175	0.00228	25.9769	0.00109	12.3792	0.0022	15.0669	0.00218	23.7916	0.00218	9.02273
0.00441	78.335	0.00229	27.3144	0.00109	13.4022	0.0022	16.2754	0.00218	23.9736	0.00218	8.41358
0.00442	78.3986	0.00229	25.8322	0.00109	12.29	0.00221	14.41	0.00219	23.2077	0.00219	8.39293
0.00443	78.4492	0.0023	26.8372	0.0011	14.0958	0.00221	15.9125	0.00219	24.2824	0.00219	8.79934
0.00444	79.2716	0.0023	27.9029	0.0011	14.2563	0.00222	16.3377	0.0022	23.815	0.0022	8.72238
0.00445	80.2377	0.00231	26.0941	0.0011	12.5622	0.00223	15.1796	0.0022	24.5068	0.0022	10.0655
0.00446	79.0589	0.00231	26.5222	0.00111	14.2301	0.00223	17.679	0.00221	24.2374	0.00221	9.14005
0.00447	80.3317	0.00232	26.9619	0.00111	12.9601	0.00224	16.0692	0.00222	23.4959	0.00221	8.59004
0.00448	79.9863	0.00233	26.9669	0.00111	12.6636	0.00224	15.088	0.00222	24.3481	0.00222	8.17705
0.00449	80.2341	0.00233	28.208	0.00111	13.7908	0.00225	16.6455	0.00223	23.9868	0.00222	8.13763
0.00451	80.6457	0.00234	27.7607	0.00112	13.0718	0.00225	15.186	0.00223	24.5096	0.00223	9.39441
0.00452	80.4413	0.00234	27.6834	0.00112	14.4281	0.00226	16.9506	0.00224	25.038	0.00224	9.25175
0.00453	81.6459	0.00235	27.7158	0.00112	13.5083	0.00226	16.7994	0.00224	23.6817	0.00224	9.01334
0.00454	81.9913	0.00236	26.6186	0.00112	12.6889	0.00227	15.3692	0.00225	24.5105	0.00225	9.1729
0.00455	80.2746	0.00236	27.4515	0.00113	14.1738	0.00227	17.5287	0.00225	24.2562	0.00225	7.78566
0.00456	82.6958	0.00237	28.7516	0.00113	13.3797	0.00228	16.1581	0.00226	24.6842	0.00226	8.45206
0.00457	81.9305	0.00237	28.2695	0.00113	13.3497	0.00229	15.2007	0.00226	24.9507	0.00226	8.47365
0.00458	82.5834	0.00238	28.4748	0.00114	13.3534	0.00229	16.5062	0.00227	24.0187	0.00227	9.58777
0.00459	83.3755	0.00238	28.2429	0.00114	13.9382	0.0023	16.3395	0.00228	24.8109	0.00227	9.3794
0.0046	82.3173	0.00239	27.4864	0.00114	14.7435	0.0023	17.066	0.00228	25.1976	0.00228	8.33005
0.00462	83.9723	0.0024	28.3135	0.00114	13.9504	0.00231	16.9286	0.00229	24.4167	0.00228	9.04713
0.00463	83.7199	0.0024	28.3925	0.00115	13.4698	0.00231	16.0326	0.00229	25.0352	0.00229	9.08562
0.00464	82.5936	0.00241	28.198	0.00115	13.2398	0.00232	16.411	0.0023	24.3378	0.0023	8.36853
0.00465	85.2837	0.00241	29.676	0.00115	14.17	0.00232	16.4879	0.0023	25.175	0.0023	8.96172
0.00466	84.1712	0.00242	28.4839	0.00115	14.0771	0.00233	15.9748	0.00231	24.5725	0.00231	8.89039
0.00467	84.7763	0.00242	28.444	0.00116	14.3568	0.00234	16.8608	0.00231	24.8888	0.00231	9.61686
0.00468	85.2635	0.00243	29.1922	0.00116	14.8326	0.00234	17.5993	0.00232	25.8527	0.00232	8.86223
0.00469	83.8802	0.00244	27.779	0.00116	13.9757	0.00235	17.2465	0.00232	25.3721	0.00232	9.03212
0.0047	86.3815	0.00244	29.5455	0.00117	14.247	0.00235	16.9066	0.00233	24.9207	0.00233	9.85151
0.00472	85.4937	0.00245	29.2894	0.00117	13.6003	0.00236	15.9519	0.00234	24.5518	0.00233	8.78996
0.00473	84.9881	0.00245	28.927	0.00117	13.497	0.00236	16.651	0.00234	24.8428	0.00234	8.29344
0.00474	87.2298	0.00246	30.4881	0.00117	15.2193	0.00237	17.5947	0.00235	26.1099	0.00234	8.57971
0.00475	85.9929	0.00246	28.8705	0.00118	13.9579	0.00237	16.5667	0.00235	25.2924	0.00235	9.07717
0.00476	86.9544	0.00247	29.8647	0.00118	14.751	0.00238	17.9245	0.00236	26.1578	0.00236	10.3996
0.00477	86.9931	0.00248	30.05	0.00118	14.7003	0.00239	17.8934	0.00236	25.7955	0.00236	8.74866
0.00478	86.225	0.00248	28.3002	0.00118	12.8963	0.00239	16.5081	0.00237	23.3955	0.00237	8.63978
0.00479	87.8606	0.00249	30.8214	0.00119	14.7228	0.0024	17.7165	0.00237	23.6639	0.00237	9.03493
0.0048	87.3393	0.00249	30.5438	0.00119	13.9776	0.0024	16.4036	0.00238	23.9173	0.00238	7.94522
0.00481	87.8533	0.0025	30.198	0.00119	14.0217	0.00241	16.716	0.00238	24.3735	0.00238	8.95421
0.00483	88.8203	0.0025	30.7084	0.0012	15.9608	0.00241	18.5017	0.00239	24.8775	0.00239	9.61968
0.00484	88.415	0.00251	29.3094	0.0012	13.3459	0.00242	16.5988	0.0024	23.5025	0.00239	9.39254
0.00485	88.637	0.00252	30.5538	0.0012	14.4872	0.00242	18.2571	0.0024	24.0562	0.0024	8.86786
0.00486	88.8194	0.00252	30.681	0.0012	14.7078	0.00243	17.7385	0.00241	23.5062	0.00241	8.08413
0.00487	88.8166	0.00253	29.4848	0.00121	14.109	0.00244	16.2598	0.00241	23.3513	0.00241	9.416
0.00488	89.791	0.00253	32.1955	0.00121	15.8201	0.00244	18.3597	0.00242	24.0318	0.00242	9.11096
0.00489	90.0774	0.00254	30.6826	0.00121	14.1231	0.00245	16.4778	0.00242	23.7137	0.00242	9.2602
0.0049	89.8269	0.00254	30.5297	0.00121	14.2657	0.00245	17.8549	0.00243	23.968	0.00243	9.41976
0.00491	89.8508	0.00255	30.8605	0.00122	15.9486	0.00246	19.0982	0.00243	24.0675	0.00243	8.80028
0.00492	90.7156	0.00256	30.6984	0.00122	13.7439	0.00246	16.2726	0.00244	23.4124	0.00244	9.43853
0.00494	90.7783	0.00256	31.3626	0.00122	15.5535	0.00247	18.4898	0.00244	23.83	0.00244	9.32684
0.00495	91.6707	0.00257	31.4025	0.00123	15.01	0.00247	17.5452	0.00245	22.5216	0.00245	9.19543
0.00496	91.0306	0.00257	30.7233	0.00123	14.9575	0.00248	16.881	0.00246	23.1552	0.00245	9.85902
0.00497	90.7709	0.00258	32.3742	0.00123	16.0106	0.00248	19.056	0.00246	23.9004	0.00246	8.54686
0.00498	92.3098	0.00258	31.3593	0.00123	13.8678	0.00249	16.7564	0.00247	23.785	0.00247	9.16352
0.00499	92.0216	0.00259	31.5513	0.00124	15.0598	0.0025	18.5842	0.00247	24.1576	0.00247	9.4695
0.005	92.1708	0.0026	31.2487	0.00124	16.1955	0.0025	18.9983	0.00248	23.417	0.00248	9.52863
0.00501	93.0144	0.0026	32.282	0.00124	13.8284	0.00251	16.6913	0.00248	23.1974	0.00248	9.79332
0.00502	92.3679	0.00261	31.7541	0.00124	15.2738	0.00251	18.7518	0.00249	22.6878	0.00249	8.6548
0.00504	93.0531	0.00261	32.2687	0.00125	15.3357	0.00252	18.2076	0.00249	22.2419	0.00249	8.90259
0.00505	92.867	0.00262	31.9752	0.00125	15.8266	0.00252	18.1068	0.0025	24.5124	0.0025	9.11941
0.00506	93.0844	0.00262	33.1964	0.00125	15.8698	0.00253	19.3859	0.00251	24.0234	0.0025	8.46896
0.00507	95.1722	0.00263	32.4391	0.00126	13.8537	0.00253	17.1595	0.00251	23.494	0.00251	10.0646
0.00508	93.8635	0.00264	31.8655	0.00126	14.5464	0.00254	18.674	0.00252	22.7178	0.00251	9.39348
0.00509	94.231	0.00264	32.065	0.00126	15.7422	0.00255	19.1751	0.00252	22.4766	0.00252	9.10063
0.0051	95.1538	0.00265	33.6868	0.00126	15.4718	0.00255	17.8824	0.00253	22.9862	0.00253	9.17854
0.00511	94.4584	0.00265	32.3526	0.00127	15.6755	0.00256	19.0771	0.00253	22.8896	0.00253	8.52903
0.00512	95.5341	0.00266	33.2828	0.00127	15.9862	0.00256	18.9736	0.00254	22.9759	0.00254	9.30806
0.00513	94.6408	0.00266	32.8913	0.00127	15.973	0.00257	18.0601	0.00254	24.2177	0.00254	9.25362
0.00515	95.6502	0.00267	33.134	0.00127	14.3408	0.00257	18.5943	0.00255	22.8539	0.00255	9.50611
0.00516	97.3954	0.00268	32.6128	0.00128	14.8524	0.00258	18.2855	0.00255	22.9684	0.00255	10.1199
0.00517	95.3923	0.00268	32.4175	0.00128	15.9346	0.00258	19.0349	0.00256	22.1021	0.00256	8.8444
0.00518	96.7701	0.00269	33.5845	0.00128	16.355	0.00259	19.6653	0.00257	23.2293	0.00256	9.14381
0.00519	97.1357	0.00269	34.3676	0.00129	16.6057	0.0026	18.6749	0.00257	23.2312	0.00257	9.30619
0.0052	96.2976	0.0027	32.9744	0.00129	15.2869	0.0026	18.4852	0.00258	22.8924	0.00257	9.54271
0.00521	97.331	0.0027	34.1481	0.00129	16.066	0.00261	19.177	0.00258	22.9384	0.00258	9.61123
0.00522	96.8668	0.00271	33.0226	0.00129	15.3723	0.00261	18.4926	0.00259	23.296	0.00259	8.76743
0.00523	98.5218	0.00272	33.8015	0.0013	15.1114	0.00262	19.1522	0.00259	22.8257	0.00259	9.71917
0.00525	99.1941	0.00272	34.2936	0.0013	16.6751	0.00262	19.483	0.0026	23.3607	0.0026	10.1847
0.00526	97.2103	0.00273	33.4798	0.0013	15.8107	0.00263	18.9928	0.0026	22.0026	0.0026	8.99457
0.00527	98.4739	0.00273	35.1565	0.0013	16.7023	0.00263	20.0785	0.00261	23.6104	0.00261	9.14287
0.00528	98.5734	0.00274	34.7151	0.00131	15.9449	0.00264	18.6502	0.00261	22.6099	0.00261	8.61069
0.00529	98.7972	0.00274	33.2462	0.00131	15.1912	0.00264	18.8526	0.00262	22.6981	0.00262	9.53145
0.0053	99.8332	0.00275	35.6195	0.00131	16.4639	0.00265	20.0254	0.00263	23.4114	0.00262	9.45355
0.00531	99.0329	0.00276	33.8206	0.00132	14.9622	0.00266	18.8141	0.00263	23.2725	0.00263	9.60748
0.00532	100.3	0.00276	34.6594	0.00132	16.0256	0.00266	19.865	0.00264	22.1021	0.00263	10.3396
0.00533	100.591	0.00277	35.4856	0.00132	17.1688	0.00267	19.8394	0.00264	22.8896	0.00264	8.82187
0.00534	99.2171	0.00277	34.6078	0.00132	15.4671	0.00267	19.0139	0.00265	22.3517	0.00265	8.21178
0.00536	100.525	0.00278	35.9337	0.00133	17.5067	0.00268	20.7107	0.00265	23.9915	0.00265	9.12691
0.00537	100.74	0.00278	34.7508	0.00133	15.882	0.00268	18.4504	0.00266	22.6136	0.00266	9.26301
0.00538	101.612	0.00279	34.4524	0.00133	15.0373	0.00269	18.5063	0.00266	23.0238	0.00266	10.2401
0.00539	101.753	0.0028	36.085	0.00134	16.7286	0.00269	20.2709	0.00267	23.0256	0.00267	9.43384
0.0054	101.628	0.0028	34.4042	0.00134	16.0538	0.0027	19.2814	0.00267	22.4559	0.00267	9.60841
0.00541	102.098	0.00281	35.8165	0.00134	17.5555	0.00271	20.6612	0.00268	22.348	0.00268	9.76234
0.00542	102.058	0.00281	36.2122	0.00134	17.4767	0.00271	19.647	0.00269	23.2265	0.00268	8.66982
0.00543	101.833	0.00282	35.2795	0.00135	15.3742	0.00272	18.3716	0.00269	22.9815	0.00269	9.23204
0.00544	102.625	0.00282	36.0177	0.00135	17.2392	0.00272	20.7794	0.0027	23.4996	0.00269	9.71072
0.00545	102.837	0.00283	35.0318	0.00135	15.9449	0.00273	18.6373	0.0027	21.9876	0.0027	10.0101
0.00547	103.548	0.00284	35.5771	0.00135	16.1392	0.00273	19.3987	0.00271	23.326	0.00271	10.1406
0.00548	103.711	0.00284	36.9021	0.00136	17.6925	0.00274	21.0258	0.00271	22.6192	0.00271	8.79559
0.00549	104.027	0.00285	35.3335	0.00136	17.1228	0.00274	19.5059	0.00272	22.9928	0.00272	9.96602
0.0055	103.204	0.00285	37.1506	0.00136	17.8943	0.00275	21.0176	0.00272	23.2894	0.00272	9.53802
0.00551	104.323	0.00286	37.4308	0.00137	16.3635	0.00276	19.8943	0.00273	22.7084	0.00273	8.88757
0.00552	103.886	0.00286	35.4275	0.00137	14.8918	0.00276	19.1806	0.00273	23.0557	0.00273	9.82617
0.00553	104.305	0.00287	36.1199	0.00137	17.885	0.00277	21.4033	0.00274	22.9412	0.00274	9.75765
0.00554	105.633	0.00288	37.0509	0.00137	17.0881	0.00277	19.1403	0.00275	22.2804	0.00274	10.0148
0.00555	105.168	0.00288	37.2546	0.00138	17.3359	0.00278	20.3002	0.00275	24.2777	0.00275	10.0195
0.00557	105.245	0.00289	37.5754	0.00138	16.921	0.00278	21.2027	0.00276	22.3837	0.00276	8.90916
0.00558	106.143	0.00289	36.5771	0.00138	16.9811	0.00279	20.5256	0.00276	22.8436	0.00276	9.49109
0.00559	105.013	0.0029	37.1274	0.00138	17.4053	0.00279	21.5298	0.00277	22.9684	0.00277	8.7327
0.0056	107.466	0.00291	37.8988	0.00139	16.6179	0.0028	19.8879	0.00277	23.2134	0.00277	9.5399
0.00561	106.892	0.00291	36.6635	0.00139	16.4498	0.0028	19.6415	0.00278	23.3495	0.00278	10.1481
0.00562	106.576	0.00292	36.9038	0.00139	17.8634	0.00281	21.0708	0.00278	22.6746	0.00278	9.76422
0.00563	107.672	0.00292	38.474	0.0014	17.2092	0.00282	20.1289	0.00279	22.7159	0.00279	9.68444
0.00564	107.54	0.00293	37.8672	0.0014	17.3152	0.00282	21.0231	0.00279	23.2547	0.00279	9.32965
0.00565	108.228	0.00293	37.5904	0.0014	16.677	0.00283	21.7551	0.0028	22.2203	0.0028	9.2311
0.00566	108.893	0.00294	37.597	0.0014	17.9497	0.00283	20.6346	0.00281	23.7108	0.0028	9.62719
0.00568	107.377	0.00295	37.4607	0.00141	17.61	0.00284	20.7922	0.00281	23.0651	0.00281	9.4207
0.00569	109.969	0.00295	38.9645	0.00141	17.0872	0.00284	19.636	0.00282	23.3119	0.00282	11.0097
0.0057	108.372	0.00296	37.336	0.00141	17.2157	0.00285	20.3928	0.00282	22.3883	0.00282	9.70321
0.00571	108.958	0.00296	37.8489	0.00141	18.2332	0.00285	21.8871	0.00283	22.5507	0.00283	9.33434
0.00572	110.238	0.00297	39.4732	0.00142	18.1806	0.00286	21.0442	0.00283	23.3945	0.00283	9.44979
0.00573	110.004	0.00297	37.8871	0.00142	17.671	0.00287	21.5994	0.00284	23.4987	0.00284	9.5643
0.00574	110.727	0.00298	38.6652	0.00142	16.9952	0.00287	21.4262	0.00284	23.0641	0.00284	10.1885
0.00575	110.666	0.00299	38.8938	0.00143	18.0229	0.00288	20.4642	0.00285	23.6029	0.00285	9.47889
0.00576	109.768	0.00299	37.6951	0.00143	17.1566	0.00288	20.7272	0.00286	22.562	0.00285	9.36813
0.00578	112.348	0.003	39.7018	0.00143	18.4932	0.00289	20.849	0.00286	23.5175	0.00286	10.716
0.00579	110.776	0.003	38.4466	0.00143	17.8728	0.00289	21.2137	0.00287	22.6934	0.00286	9.3381
0.0058	111.302	0.00301	39.0883	0.00144	18.3599	0.0029	22.7566	0.00287	23.8873	0.00287	9.60935
0.00581	111.765	0.00301	40.2571	0.00144	17.9469	0.0029	21.7405	0.00288	23.7334	0.00288	9.11284
0.00582	111.934	0.00302	38.3809	0.00144	16.9154	0.00291	21.0607	0.00288	22.409	0.00288	9.54741
0.00583	112.587	0.00303	39.5222	0.00144	17.3265	0.00292	21.4519	0.00289	23.4058	0.00289	9.85902
0.00584	112.436	0.00303	39.6403	0.00145	18.7513	0.00292	21.1129	0.00289	24.0037	0.00289	9.2677
0.00585	112.791	0.00304	39.006	0.00145	17.6071	0.00293	21.1541	0.0029	22.7976	0.0029	10.1753
0.00586	113.658	0.00304	41.0626	0.00145	19.137	0.00293	22.5119	0.00291	23.6921	0.0029	10.4719
0.00587	112.742	0.00305	39.7009	0.00146	17.3227	0.00294	21.2219	0.00291	22.4503	0.00291	9.02836
0.00589	113.611	0.00305	40.0368	0.00146	18.4171	0.00294	23.0167	0.00292	23.2181	0.00291	9.46105
0.0059	113.913	0.00306	40.2404	0.00146	17.7939	0.00295	22.1894	0.00292	23.6123	0.00292	9.02367
0.00591	114.512	0.00307	38.9935	0.00146	17.1444	0.00295	20.4935	0.00293	22.9224	0.00292	10.3452
0.00592	114.391	0.00307	40.8099	0.00147	18.6987	0.00296	21.8477	0.00293	24.0797	0.00293	9.8196
0.00593	114.31	0.00308	40.6394	0.00147	18.3289	0.00297	21.3254	0.00294	23.4518	0.00294	9.31463
0.00594	114.797	0.00308	39.7142	0.00147	18.1928	0.00297	21.7185	0.00294	22.6709	0.00294	10.364
0.00595	115.316	0.00309	41.681	0.00147	19.9583	0.00298	23.5436	0.00295	23.2913	0.00295	9.6835
0.00596	115.205	0.00309	40.5148	0.00148	17.1979	0.00298	20.9516	0.00295	23.0125	0.00295	9.30619
0.00597	115.644	0.0031	40.5613	0.00148	18.9897	0.00299	22.9416	0.00296	23.9464	0.00296	9.67036
0.00598	116.247	0.00311	41.1216	0.00148	18.3655	0.00299	22.0896	0.00296	23.4762	0.00296	9.58495
0.006	116.319	0.00311	40.4217	0.00149	17.4663	0.003	20.3918	0.00297	23.3795	0.00297	10.2598
0.00601	115.969	0.00312	41.5904	0.00149	18.9437	0.003	22.4066	0.00298	23.6048	0.00297	9.41413
0.00602	117.007	0.00312	41.1083	0.00149	18.7119	0.00301	22.1665	0.00298	23.0557	0.00298	9.92941
0.00603	117.052	0.00313	40.8024	0.00149	19.3417	0.00301	22.9563	0.00299	23.342	0.00298	9.91909
0.00604	116.868	0.00313	42.2887	0.0015	19.7302	0.00302	23.8093	0.00299	23.5072	0.00299	9.4573
0.00605	117.571	0.00314	41.7359	0.0015	16.936	0.00303	20.8215	0.003	23.6517	0.003	9.62155
0.00606	117.13	0.00315	41.0318	0.0015	18.9887	0.00303	22.9948	0.003	23.6667	0.003	9.2555
0.00607	118.279	0.00315	41.8298	0.0015	18.297	0.00304	22.2655	0.00301	23.1101	0.00301	9.76704
0.00608	118.659	0.00316	42.0759	0.00151	18.3083	0.00304	21.6397	0.00301	23.7531	0.00301	10.2251
0.0061	118.032	0.00316	42.7658	0.00151	19.6439	0.00305	23.6764	0.00302	23.3354	0.00302	9.5812
0.00611	119.127	0.00317	42.0867	0.00151	18.741	0.00305	23.244	0.00302	23.0895	0.00302	10.1828
0.00612	117.867	0.00317	41.8464	0.00152	19.3501	0.00306	23.0369	0.00303	23.3898	0.00303	9.29962
0.00613	118.795	0.00318	43.036	0.00152	19.2506	0.00306	23.0827	0.00304	23.0716	0.00303	9.28272
0.00614	119.835	0.00319	43.0044	0.00152	16.9792	0.00307	21.3099	0.00304	24.2721	0.00304	9.84494
0.00615	119.185	0.00319	41.3934	0.00152	19.076	0.00308	23.6434	0.00305	23.7108	0.00304	9.82898
0.00616	120.398	0.0032	43.0044	0.00153	19.3914	0.00308	22.9279	0.00305	22.6183	0.00305	10.4015
0.00617	120.259	0.0032	43.0135	0.00153	19.4252	0.00309	22.7795	0.00306	23.9051	0.00306	10.1481
0.00618	119.602	0.00321	43.0568	0.00153	19.6007	0.00309	23.8835	0.00306	23.1383	0.00306	9.46856
0.00619	121.226	0.00321	43.0617	0.00153	19.3323	0.0031	22.8024	0.00307	22.989	0.00307	9.84869
0.00621	120.084	0.00322	43.2654	0.00154	18.8067	0.0031	23.3292	0.00307	23.5353	0.00307	8.99833
0.00622	121.315	0.00323	43.4973	0.00154	18.7898	0.00311	23.0213	0.00308	23.7183	0.00308	10.0148
0.00623	122.693	0.00323	43.7991	0.00154	18.8451	0.00311	22.0676	0.00308	24.1501	0.00308	10.5076
0.00624	121.175	0.00324	41.8431	0.00155	19.5585	0.00312	23.8175	0.00309	23.1345	0.00309	9.96039
0.00625	122.534	0.00324	43.6868	0.00155	20.3873	0.00313	23.3017	0.0031	23.6883	0.00309	9.98385
0.00626	122.263	0.00325	43.5106	0.00155	19.8842	0.00313	23.1441	0.0031	23.5672	0.0031	9.62437
0.00627	121.875	0.00325	43.7816	0.00155	19.1849	0.00314	23.933	0.00311	22.8389	0.00311	9.76047
0.00628	123.439	0.00326	44.9695	0.00156	20.0916	0.00314	23.5188	0.00311	23.8469	0.00311	9.57181
0.00629	121.892	0.00327	43.5173	0.00156	18.5786	0.00315	23.0268	0.00312	24.1407	0.00312	9.12598
0.00631	123.943	0.00327	43.9487	0.00156	18.8132	0.00315	23.3924	0.00312	23.8929	0.00312	10.5414
0.00632	124.284	0.00328	44.4533	0.00156	19.658	0.00316	22.6576	0.00313	23.7305	0.00313	10.2795
0.00633	122.706	0.00328	42.7741	0.00157	19.5172	0.00316	23.9082	0.00314	23.2509	0.00313	10.089
0.00634	124.422	0.00329	45.5547	0.00157	21.3287	0.00317	24.7145	0.00314	24.166	0.00314	10.1716
0.00635	123.659	0.00329	44.5921	0.00157	19.5284	0.00317	23.6306	0.00314	23.6057	0.00314	9.46856
0.00636	124.081	0.0033	44.8589	0.00158	19.3848	0.00318	24.0072	0.00315	23.249	0.00315	9.58589
0.00637	124.966	0.00331	45.5904	0.00158	20.0334	0.00319	24.1803	0.00316	23.9849	0.00315	9.66004
0.00638	123.954	0.00331	43.9753	0.00158	17.8662	0.00319	22.2884	0.00316	23.4593	0.00316	10.0073
0.00639	126.145	0.00332	45.144	0.00158	20.3094	0.0032	24.6448	0.00317	24.3791	0.00317	11.2979
0.0064	125.446	0.00332	45.2529	0.00159	20.6519	0.0032	23.9265	0.00317	23.8676	0.00317	10.1565
0.00641	124.604	0.00333	44.5131	0.00159	19.9442	0.00321	24.1877	0.00318	23.2603	0.00318	9.83274
0.00643	125.829	0.00333	46.9246	0.00159	21.5399	0.00321	25.7388	0.00318	23.9389	0.00318	9.51549
0.00644	126.036	0.00334	45.3086	0.00159	18.4078	0.00322	23.1377	0.00319	23.4724	0.00319	10.1237
0.00645	126.382	0.00335	45.7849	0.0016	19.3398	0.00323	23.4794	0.00319	23.5053	0.00319	9.96039
0.00646	127.003	0.00335	45.6852	0.0016	20.4417	0.00323	24.1354	0.0032	24.3369	0.0032	9.34655
0.00647	126.755	0.00336	44.0002	0.0016	19.1436	0.00324	23.1111	0.00321	23.8713	0.0032	10.4419
0.00648	127.502	0.00336	45.6868	0.00161	21.8618	0.00324	25.7443	0.00321	24.2834	0.00321	11.0248
0.00649	127.639	0.00337	46.2504	0.00161	20.6613	0.00325	24.1116	0.00322	22.8023	0.00321	9.51268
0.0065	127.437	0.00337	45.7891	0.00161	19.3924	0.00325	24.3599	0.00322	23.8	0.00322	9.68256
0.00651	128.064	0.00338	47.3718	0.00161	21.5962	0.00326	25.1249	0.00323	24.0994	0.00323	9.59809
0.00652	129.055	0.00339	46.0709	0.00162	19.2028	0.00326	23.2284	0.00323	23.8131	0.00323	10.1443
0.00654	128.313	0.00339	46.6145	0.00162	20.4042	0.00327	24.7392	0.00324	24.4861	0.00324	9.92848
0.00655	128.684	0.0034	46.2496	0.00162	20.3638	0.00328	24.8134	0.00324	23.83	0.00324	9.9801
0.00656	129.058	0.0034	45.6095	0.00162	20.1864	0.00328	23.6911	0.00325	23.5888	0.00325	11.1214
0.00657	128.885	0.00341	47.1299	0.00163	22.2522	0.00329	26.3453	0.00325	24.1698	0.00325	10.1828
0.00658	129.988	0.00341	47.9878	0.00163	20.6989	0.00329	24.1354	0.00326	23.2547	0.00326	9.00865
0.00659	129.317	0.00342	46.7342	0.00163	19.7406	0.0033	24.8143	0.00327	24.7865	0.00326	10.1781
0.0066	129.076	0.00343	46.9304	0.00164	21.2207	0.0033	25.4694	0.00327	23.4846	0.00327	9.73888
0.00661	130.781	0.00343	46.8066	0.00164	19.4627	0.00331	23.8038	0.00328	24.1144	0.00327	10.3293
0.00662	129.576	0.00344	47.0476	0.00164	20.9345	0.00331	25.2376	0.00328	24.1557	0.00328	10.2927
0.00664	130.975	0.00344	47.5381	0.00164	20.667	0.00332	25.2385	0.00329	23.8713	0.00329	10.7488
0.00665	130.914	0.00345	47.6104	0.00165	21.4817	0.00333	24.9481	0.00329	23.9886	0.00329	10.242
0.00666	130.522	0.00346	48.2488	0.00165	22.0035	0.00333	26.7164	0.0033	23.9596	0.0033	9.52582
0.00667	132.065	0.00346	48.7451	0.00165	19.7791	0.00333	24.2646	0.0033	23.8873	0.0033	9.91909
0.00668	131.131	0.00347	47.4275	0.00165	19.765	0.00334	24.9444	0.00331	24.64	0.00331	10.5113
0.00669	131.04	0.00347	47.3502	0.00166	21.0462	0.00335	25.8789	0.00331	23.234	0.00331	10.0702
0.0067	132.647	0.00348	48.3012	0.00166	20.8556	0.00335	24.1913	0.00332	24.8681	0.00332	10.4926
0.00671	131.709	0.00348	47.499	0.00166	22.0204	0.00336	26.0787	0.00333	23.9427	0.00332	9.7952
0.00672	133.802	0.00349	48.4126	0.00167	21.3493	0.00336	25.9431	0.00333	24.0008	0.00333	10.7779
0.00674	132.838	0.0035	48.8182	0.00167	21.7951	0.00337	25.1607	0.00334	23.7869	0.00333	10.0993
0.00675	132.485	0.0035	48.893	0.00167	21.109	0.00337	25.7635	0.00334	23.8329	0.00334	9.33716
0.00676	134.62	0.00351	49.386	0.00167	19.7518	0.00338	24.3324	0.00335	24.3134	0.00335	10.2514
0.00677	133.355	0.00351	48.2372	0.00168	20.6116	0.00339	25.4942	0.00335	24.2233	0.00335	10.1631
0.00678	133.644	0.00352	48.1972	0.00168	22.5019	0.00339	26.3123	0.00336	23.5775	0.00336	9.80458
0.00679	135.063	0.00352	49.1058	0.00168	22.3696	0.0034	25.1891	0.00336	25.2623	0.00336	10.2786
0.0068	133.718	0.00353	48.1274	0.00169	21.1991	0.0034	25.8597	0.00337	23.617	0.00337	10.1049
0.00681	136.256	0.00354	50.2829	0.00169	21.5699	0.00341	25.9898	0.00337	24.0318	0.00337	10.4569
0.00682	134.699	0.00354	49.7534	0.00169	21.4329	0.00341	25.9807	0.00338	23.6902	0.00338	9.44885
0.00684	134.092	0.00355	49.0917	0.00169	20.7186	0.00342	25.868	0.00339	24.2608	0.00338	10.0176
0.00685	136.063	0.00355	50.0011	0.0017	21.6112	0.00342	25.0296	0.00339	24.5809	0.00339	10.3687
0.00686	135.008	0.00356	48.7475	0.0017	21.4892	0.00343	25.9275	0.0034	23.8141	0.00339	10.0965
0.00687	135.859	0.00356	49.8282	0.0017	22.9675	0.00343	26.8657	0.0034	23.7503	0.0034	10.425
0.00688	136.874	0.00357	51.1682	0.0017	21.8196	0.00344	25.8258	0.00341	25.2436	0.00341	9.94725
0.00689	136.288	0.00358	49.5314	0.00171	20.0353	0.00345	26.1291	0.00341	23.8009	0.00341	10.2166
0.0069	137.548	0.00358	51.3095	0.00171	22.6117	0.00345	27.0361	0.00342	24.2975	0.00342	10.1256
0.00691	136.086	0.00359	49.9537	0.00171	21.5999	0.00346	25.6646	0.00342	23.6057	0.00342	9.58495
0.00692	136.978	0.00359	49.2746	0.00172	20.9467	0.00346	25.8606	0.00343	24.5049	0.00343	10.9121
0.00693	137.959	0.0036	51.016	0.00172	22.593	0.00347	26.5707	0.00343	24.2984	0.00343	10.4419
0.00695	137.727	0.0036	50.036	0.00172	21.1419	0.00347	25.7351	0.00344	23.8479	0.00344	10.1763
0.00696	138.247	0.00361	50.8456	0.00172	23.0576	0.00348	27.7077	0.00345	24.5556	0.00344	10.3968
0.00697	138.739	0.00362	51.6162	0.00173	21.7951	0.00349	26.6147	0.00345	24.8587	0.00345	9.64596
0.00698	138.902	0.00362	50.7035	0.00173	20.666	0.00349	25.7745	0.00346	23.6282	0.00346	10.4306
0.00699	139.395	0.00363	52.1017	0.00173	23.0716	0.0035	27.1534	0.00346	24.457	0.00346	9.89656
0.007	138.595	0.00363	50.6603	0.00173	21.7829	0.0035	24.7328	0.00347	23.3298	0.00347	9.72011
0.00701	139.817	0.00364	50.509	0.00174	22.5075	0.00351	26.4149	0.00347	24.8944	0.00347	11.1214
0.00702	140.126	0.00364	51.9529	0.00174	23.5644	0.00351	27.2248	0.00348	24.5415	0.00348	9.80458
0.00703	140.267	0.00365	51.184	0.00174	21.4695	0.00352	26.0824	0.00348	24.5865	0.00348	9.9679
0.00704	139.662	0.00366	52.0202	0.00175	22.8201	0.00352	28.1218	0.00349	24.5556	0.00349	10.0946
0.00706	140.827	0.00366	52.4458	0.00175	21.9416	0.00353	26.108	0.00349	24.2552	0.00349	10.1979
0.00707	141.011	0.00367	52.0668	0.00175	21.7022	0.00353	25.6957	0.0035	23.8892	0.0035	10.2842
0.00708	140.867	0.00367	52.1349	0.00175	23.5344	0.00354	27.5272	0.00351	24.8963	0.0035	9.49954
0.00709	140.892	0.00368	51.3161	0.00176	22.0251	0.00354	25.4813	0.00351	24.1003	0.00351	10.1847
0.0071	140.887	0.00368	51.6644	0.00176	23.5015	0.00355	28.0128	0.00352	24.9732	0.00352	10.5564
0.00711	141.76	0.00369	53.4475	0.00176	23.1702	0.00356	27.9138	0.00352	24.2036	0.00352	9.94631
0.00712	142.43	0.0037	52.6545	0.00176	21.0433	0.00356	26.1236	0.00353	24.84	0.00353	10.1894
0.00713	141.309	0.0037	52.593	0.00177	22.8342	0.00357	28.2455	0.00353	24.3979	0.00353	9.79989
0.00714	142.908	0.00371	52.8174	0.00177	22.8877	0.00357	26.3398	0.00354	24.0487	0.00354	10.5611
0.00716	142.516	0.00371	52.5273	0.00177	23.0632	0.00358	26.6696	0.00354	24.4167	0.00354	10.1387
0.00717	142.012	0.00372	52.903	0.00178	23.0651	0.00358	28.0467	0.00355	24.7067	0.00355	9.66567
0.00718	143.099	0.00372	52.7284	0.00178	21.8205	0.00359	26.8575	0.00356	24.6663	0.00355	10.9628
0.00719	142.665	0.00373	53.5406	0.00178	23.6808	0.0036	28.3701	0.00356	25.3186	0.00356	10.3921
0.0072	143.936	0.00374	54.5032	0.00178	23.1599	0.0036	27.2743	0.00357	23.8582	0.00356	9.80177
0.00721	144.388	0.00374	53.0867	0.00179	21.8102	0.00361	26.3297	0.00357	25.0793	0.00357	10.242
0.00722	143.414	0.00375	53.0086	0.00179	23.3795	0.00361	28.2886	0.00358	23.8901	0.00358	10.2654
0.00723	144.761	0.00375	53.7958	0.00179	23.2875	0.00362	26.8281	0.00358	23.9051	0.00358	10.5639
0.00724	143.776	0.00376	53.4226	0.00179	22.7122	0.00362	27.005	0.00359	25.3412	0.00359	9.94068
0.00725	144.31	0.00376	53.5605	0.0018	23.4095	0.00363	27.8424	0.00359	25.2069	0.00359	10.3274
0.00727	145.861	0.00377	54.1707	0.0018	23.5297	0.00363	27.7104	0.0036	24.9151	0.0036	10.4625
0.00728	144.481	0.00378	54.3702	0.0018	23.9323	0.00364	28.7613	0.0036	24.6091	0.0036	10.1397
0.00729	146.263	0.00378	55.6287	0.00181	23.1918	0.00364	27.3687	0.00361	23.9577	0.00361	10.4635
0.0073	146.126	0.00379	54.1142	0.00181	21.8543	0.00365	26.5872	0.00362	24.5931	0.00361	9.85714
0.00731	145.612	0.00379	53.0926	0.00181	23.4499	0.00366	28.6074	0.00362	24.213	0.00362	10.0364
0.00732	146.926	0.0038	54.8249	0.00181	24.932	0.00366	27.3549	0.00363	25.3196	0.00362	10.3095
0.00733	145.661	0.0038	54.6121	0.00182	23.5419	0.00367	27.5712	0.00363	25.3412	0.00363	9.68632
0.00734	146.596	0.00381	54.8714	0.00182	23.0303	0.00367	28.787	0.00364	24.6325	0.00364	10.8248
0.00735	148.04	0.00382	55.9396	0.00182	24.2214	0.00368	28.4636	0.00364	24.3275	0.00364	10.2767
0.00737	146.309	0.00382	54.6071	0.00182	22.5188	0.00368	28.0742	0.00365	24.1388	0.00365	9.82523
0.00738	148.658	0.00383	55.7326	0.00183	23.1242	0.00369	27.518	0.00365	24.7527	0.00365	10.3659
0.00739	147.668	0.00383	54.4699	0.00183	23.5137	0.00369	27.6591	0.00366	24.7837	0.00366	9.9144
0.0074	147.316	0.00384	54.2655	0.00183	24.0816	0.0037	28.9766	0.00366	24.4016	0.00366	9.98198
0.00741	148.245	0.00384	56.6586	0.00184	25.0737	0.0037	28.4168	0.00367	25.5411	0.00367	10.4109
0.00742	148.112	0.00385	55.977	0.00184	22.592	0.00371	28.032	0.00368	24.8465	0.00367	10.4147
0.00743	149.242	0.00386	56.1632	0.00184	23.1768	0.00372	28.874	0.00368	24.7377	0.00368	11.0661
0.00744	149.362	0.00386	56.7883	0.00184	24.7292	0.00372	28.6587	0.00369	24.8428	0.00368	9.73419
0.00745	148.297	0.00387	54.3685	0.00185	22.8126	0.00373	27.9258	0.00369	23.9183	0.00369	10.2166
0.00746	149.636	0.00387	56.6379	0.00185	23.9821	0.00373	28.5726	0.0037	25.0399	0.0037	10.7131
0.00748	149.066	0.00388	55.5788	0.00185	23.4349	0.00374	28.174	0.0037	24.825	0.0037	10.1115
0.00749	149.467	0.00388	56.5647	0.00185	24.8128	0.00374	28.5827	0.00371	25.0784	0.00371	10.1124
0.0075	150.058	0.00389	57.8349	0.00186	25.482	0.00375	28.9116	0.00371	25.5683	0.00371	10.4438
0.00751	150.847	0.0039	56.6911	0.00186	22.745	0.00375	28.1255	0.00372	24.2702	0.00372	10.7019
0.00752	151.161	0.0039	57.7434	0.00186	24.3519	0.00376	29.3541	0.00372	24.4692	0.00372	10.6334
0.00753	150.508	0.00391	57.4808	0.00187	24.0947	0.00377	28.4095	0.00373	24.1013	0.00373	9.38878
0.00754	150.747	0.00391	55.499	0.00187	22.8323	0.00377	27.868	0.00374	24.6072	0.00373	10.3546
0.00755	151.827	0.00392	57.933	0.00187	25.7682	0.00378	28.9803	0.00374	25.5815	0.00374	10.4184
0.00756	151.862	0.00392	56.9255	0.00187	23.9098	0.00378	27.8204	0.00375	24.9498	0.00374	10.3715
0.00757	151.639	0.00393	57.9712	0.00188	25.1666	0.00379	29.476	0.00375	25.466	0.00375	10.1913
0.00759	152.099	0.00394	58.115	0.00188	25.0493	0.00379	29.7572	0.00376	24.4054	0.00376	10.0083
0.0076	153.059	0.00394	57.8473	0.00188	22.4296	0.0038	27.9212	0.00376	23.8207	0.00376	10.6671
0.00761	152.693	0.00395	58.2173	0.00188	24.7048	0.0038	29.7572	0.00377	24.6391	0.00377	10.2495
0.00762	152.101	0.00395	58.233	0.00189	24.4645	0.00381	28.153	0.00377	24.7968	0.00377	9.21984
0.00763	152.929	0.00396	56.6478	0.00189	24.4514	0.00382	28.4608	0.00378	25.726	0.00378	10.5836
0.00764	153.141	0.00396	58.667	0.00189	26.7631	0.00382	30.2364	0.00378	25.4219	0.00378	10.1378
0.00765	153.743	0.00397	58.8889	0.0019	23.7531	0.00383	28.0595	0.00379	24.4504	0.00379	10.4569
0.00766	152.942	0.00398	58.9812	0.0019	24.0459	0.00383	29.9478	0.0038	25.3431	0.00379	10.4945
0.00767	154.229	0.00398	58.5963	0.0019	24.3406	0.00384	29.9707	0.0038	24.0609	0.0038	10.456
0.00769	154.851	0.00399	58.8981	0.0019	24.3247	0.00384	28.47	0.00381	24.4345	0.00381	10.868
0.0077	153.532	0.00399	58.7925	0.00191	25.6622	0.00385	29.9725	0.00381	25.3505	0.00381	9.56805
0.00771	154.368	0.004	58.9895	0.00191	24.533	0.00385	28.9299	0.00382	25.3346	0.00382	9.84682
0.00772	154.435	0.00401	58.3511	0.00191	24.9122	0.00386	29.7526	0.00382	25.7082	0.00382	10.7648
0.00773	154.522	0.00401	60.0435	0.00191	25.6209	0.00386	30.4884	0.00383	24.8709	0.00383	10.2683
0.00774	156.504	0.00402	59.9937	0.00192	23.7193	0.00387	28.2281	0.00383	24.8747	0.00383	11.0238
0.00775	154.91	0.00402	59.0178	0.00192	24.7057	0.00388	30.8191	0.00384	24.3219	0.00384	10.2758
0.00776	156.321	0.00403	59.4442	0.00192	25.421	0.00388	30.5452	0.00384	24.1022	0.00384	10.3677
0.00777	156.212	0.00403	60.2256	0.00193	25.3778	0.00389	29.2542	0.00385	25.481	0.00385	10.1359
0.00778	155.125	0.00404	59.4708	0.00193	25.2811	0.00389	30.2135	0.00386	25.2126	0.00385	10.0871
0.0078	156.85	0.00405	59.9621	0.00193	25.0221	0.0039	29.3101	0.00386	25.375	0.00386	10.547
0.00781	156.876	0.00405	59.9031	0.00193	25.5373	0.0039	30.3674	0.00387	25.1459	0.00387	10.4785
0.00782	157.163	0.00406	60.7285	0.00194	25.7025	0.00391	30.93	0.00387	23.9333	0.00387	10.4691
0.00783	158.195	0.00406	60.6844	0.00194	24.6551	0.00391	28.9922	0.00388	24.9291	0.00388	10.5442
0.00784	156.525	0.00407	59.5307	0.00194	24.8475	0.00392	30.7321	0.00388	24.3097	0.00388	10.0599
0.00785	158.084	0.00407	60.8947	0.00194	26.0536	0.00393	30.2969	0.00389	24.9019	0.00389	10.9318
0.00786	157.415	0.00408	61.2572	0.00195	25.6518	0.00393	29.4017	0.00389	25.8781	0.00389	9.951
0.00787	157.391	0.00409	60.1092	0.00195	24.7949	0.00394	30.776	0.0039	25.1028	0.0039	10.1706
0.00788	158.686	0.00409	61.3993	0.00195	26.0564	0.00394	30.6423	0.00391	24.8409	0.0039	10.6108
0.0079	158.049	0.0041	61.0519	0.00196	25.6584	0.00395	30.7284	0.00391	24.901	0.00391	10.0317
0.00791	158.796	0.0041	61.3436	0.00196	25.1553	0.00395	30.3454	0.00392	24.3331	0.00391	10.5236
0.00792	159.954	0.00411	61.9039	0.00196	25.1121	0.00396	29.6656	0.00392	25.4191	0.00392	11.159
0.00793	158.633	0.00411	60.1366	0.00196	24.9789	0.00396	31.0555	0.00393	24.9732	0.00393	10.2082
0.00794	159.804	0.00412	61.8831	0.00197	27.0213	0.00397	30.9043	0.00393	25.5176	0.00393	10.3987
0.00795	158.6	0.00413	61.9712	0.00197	26.3154	0.00398	30.3225	0.00394	25.3008	0.00394	9.73512
0.00796	159.367	0.00413	61.4351	0.00197	24.5527	0.00398	31.1718	0.00394	25.145	0.00394	10.5836
0.00797	160.69	0.00414	63.1649	0.00197	26.291	0.00399	31.2442	0.00395	24.8062	0.00395	10.7751
0.00798	159.839	0.00414	61.2904	0.00198	25.5777	0.00399	30.2153	0.00395	24.4251	0.00395	10.0195
0.00799	161.057	0.00415	61.5132	0.00198	26.0648	0.004	30.864	0.00396	24.8691	0.00396	11.173
0.00801	161.843	0.00415	62.6612	0.00198	26.1878	0.004	30.8264	0.00397	25.5993	0.00396	10.4456
0.00802	159.785	0.00416	61.3386	0.00199	25.1403	0.00401	31.0811	0.00397	24.6429	0.00397	10.0439
0.00803	160.689	0.00417	63.7418	0.00199	27.6182	0.00401	31.6803	0.00398	26.0883	0.00397	10.5799
0.00804	161.055	0.00417	62.657	0.00199	25.4698	0.00402	30.1842	0.00398	24.4129	0.00398	10.2016
0.00805	162.505	0.00418	62.2854	0.00199	24.7977	0.00403	31.1233	0.00399	24.5396	0.00399	11.2491
0.00806	162.18	0.00418	63.4766	0.002	27.5225	0.00403	32.2548	0.00399	24.6682	0.00399	10.2579
0.00807	161.677	0.00419	61.5082	0.002	26.2159	0.00404	30.2529	0.004	24.4514	0.004	10.1509
0.00808	162.205	0.00419	62.5747	0.002	26.7463	0.00404	31.6657	0.004	25.7025	0.004	10.9703
0.00809	162.412	0.0042	64.5074	0.002	25.9194	0.00405	30.995	0.00401	25.771	0.00401	10.4259
0.0081	162.06	0.00421	63.2514	0.00201	25.4857	0.00405	30.4352	0.00401	24.9413	0.00401	10.3668
0.00812	163.036	0.00421	63.9014	0.00201	28.003	0.00406	32.6799	0.00402	25.7326	0.00402	10.1641
0.00813	163.61	0.00422	63.0959	0.00201	25.8921	0.00406	30.7852	0.00403	23.7456	0.00402	10.3593
0.00814	164.32	0.00422	62.9779	0.00202	26.4778	0.00407	31.7426	0.00403	24.9573	0.00403	10.959
0.00815	163.231	0.00423	64.0768	0.00202	27.315	0.00407	32.0505	0.00404	25.2698	0.00403	10.4203
0.00816	163.54	0.00423	63.4791	0.00202	25.8527	0.00408	30.3463	0.00404	25.6669	0.00404	11.0998
0.00817	163.191	0.00424	63.8972	0.00202	26.9734	0.00409	32.7065	0.00405	25.7373	0.00405	10.1209
0.00818	164.324	0.00425	65.2389	0.00203	26.398	0.00409	31.6473	0.00405	25.3721	0.00405	10.2467
0.00819	163.906	0.00425	63.7352	0.00203	25.9419	0.0041	31.29	0.00406	25.0774	0.00406	10.4447
0.0082	164.425	0.00426	63.9546	0.00203	27.9918	0.0041	33.3973	0.00406	25.1103	0.00406	9.70509
0.00822	166.234	0.00426	64.4068	0.00204	26.1212	0.00411	31.1691	0.00407	24.6307	0.00407	11.1665
0.00823	165.215	0.00427	64.5307	0.00204	27.0175	0.00411	31.9167	0.00407	26.169	0.00407	11.1571
0.00824	164.485	0.00427	64.854	0.00204	27.0832	0.00412	31.8874	0.00408	24.7123	0.00408	9.80458
0.00825	165.339	0.00428	64.8174	0.00204	26.948	0.00412	31.5658	0.00409	25.7795	0.00408	10.9684
0.00826	164.527	0.00429	64.9272	0.00205	27.2202	0.00413	33.5833	0.00409	25.1075	0.00409	9.91158
0.00827	167.127	0.00429	65.9155	0.00205	27.178	0.00414	31.5209	0.0041	25.0474	0.00409	10.1584
0.00828	166.35	0.0043	64.9413	0.00205	26.0695	0.00414	31.8013	0.0041	25.4238	0.0041	10.6343
0.00829	166.616	0.0043	64.5232	0.00205	27.8041	0.00415	32.887	0.00411	24.7086	0.00411	10.5358
0.0083	168.05	0.00431	65.8782	0.00206	27.2418	0.00415	31.1086	0.00411	24.6269	0.00411	11.1252
0.00831	165.865	0.00431	65.4642	0.00206	27.7637	0.00416	32.8036	0.00412	26.2666	0.00412	10.6934
0.00833	166.349	0.00432	65.869	0.00206	27.208	0.00416	32.4243	0.00412	24.9657	0.00412	10.1941
0.00834	167.381	0.00433	66.4642	0.00207	27.6529	0.00417	32.11	0.00413	26.0348	0.00413	10.5602
0.00835	166.712	0.00433	65.2622	0.00207	27.1452	0.00417	33.4284	0.00413	24.6842	0.00413	10.0383
0.00836	169.246	0.00434	66.4559	0.00207	27.9589	0.00418	31.4723	0.00414	25.436	0.00414	10.9797
0.00837	168.158	0.00434	65.1949	0.00207	27.1499	0.00419	32.2933	0.00415	25.0624	0.00414	10.2889
0.00838	168.128	0.00435	65.2422	0.00208	28.0575	0.00419	33.5439	0.00415	24.8203	0.00415	10.6418
0.00839	168.483	0.00435	67.7684	0.00208	28.2161	0.0042	31.9625	0.00416	25.558	0.00416	10.9788
0.0084	167.189	0.00436	66.2231	0.00208	27.026	0.0042	32.897	0.00416	26.5867	0.00416	10.074
0.00841	169.104	0.00437	66.8848	0.00208	27.2062	0.00421	33.2617	0.00417	25.1309	0.00417	10.6071
0.00843	169.494	0.00437	67.0253	0.00209	28.7117	0.00421	32.7743	0.00417	25.6049	0.00417	10.4654
0.00844	168.568	0.00438	65.1408	0.00209	27.1264	0.00422	33.5118	0.00418	24.3876	0.00418	10.1979
0.00845	170.805	0.00438	67.2921	0.00209	28.4798	0.00422	32.5709	0.00418	26.0066	0.00418	11.1102
0.00846	169.74	0.00439	66.6986	0.0021	26.521	0.00423	32.5049	0.00419	24.8822	0.00419	10.2044
0.00847	169.065	0.00439	67.2905	0.0021	27.5844	0.00423	33.4825	0.00419	25.7307	0.00419	10.5395
0.00848	169.846	0.0044	68.9305	0.0021	29.3706	0.00424	32.5077	0.0042	25.8987	0.0042	10.4109
0.00849	169.413	0.00441	66.4825	0.0021	26.8091	0.00425	32.5241	0.00421	25.5355	0.0042	10.5123
0.0085	171.442	0.00441	67.6404	0.00211	27.8472	0.00425	34.0826	0.00421	24.9066	0.00421	10.3715
0.00851	171.287	0.00442	67.6396	0.00211	28.9031	0.00426	33.2397	0.00422	25.0981	0.00422	10.1763
0.00852	170.435	0.00442	66.2988	0.00211	27.0579	0.00426	32.6891	0.00422	24.7555	0.00422	10.6484
0.00854	171.86	0.00443	68.7219	0.00211	28.7821	0.00427	33.2342	0.00423	26.4112	0.00423	11.2266
0.00855	171.375	0.00443	68.0802	0.00212	27.4173	0.00427	32.7376	0.00423	25.1656	0.00423	10.3039
0.00856	171.285	0.00444	68.1034	0.00212	29.1613	0.00428	34.0661	0.00424	25.924	0.00424	10.731
0.00857	171.577	0.00445	68.9555	0.00212	29.104	0.00428	33.0995	0.00424	25.2548	0.00424	10.0054
0.00858	172.427	0.00445	67.4866	0.00213	26.6871	0.00429	32.548	0.00425	25.0042	0.00425	10.8014
0.00859	173.249	0.00446	68.8025	0.00213	28.5005	0.0043	34.3291	0.00426	25.2379	0.00425	10.6568
0.0086	172.9	0.00446	68.3079	0.00213	29.0411	0.0043	33.0958	0.00426	25.6368	0.00426	10.0608
0.00861	172.53	0.00447	67.9347	0.00213	28.9398	0.00431	33.4055	0.00427	25.3168	0.00426	11.1327
0.00862	173.06	0.00447	69.5473	0.00214	30.021	0.00431	34.3309	0.00427	25.8893	0.00427	10.7441
0.00863	173.365	0.00448	69.2855	0.00214	27.1264	0.00432	32.8439	0.00428	25.0493	0.00428	10.287
0.00865	172.541	0.00449	69.3678	0.00214	29.303	0.00432	34.3025	0.00428	26.0911	0.00428	10.3865
0.00866	173.449	0.00449	69.6155	0.00214	28.9613	0.00433	33.5485	0.00429	25.2248	0.00429	9.78299
0.00867	174.534	0.0045	68.0735	0.00215	27.3357	0.00433	33.116	0.00429	25.7016	0.00429	11.4143
0.00868	174.184	0.0045	69.2206	0.00215	29.8708	0.00434	34.9567	0.0043	25.2529	0.0043	9.95476
0.00869	173.961	0.00451	69.1009	0.00215	28.8525	0.00435	33.5714	0.0043	25.2051	0.0043	10.3283
0.0087	173.574	0.00451	69.7859	0.00216	28.6413	0.00435	34.5526	0.00431	25.9297	0.00431	10.7788
0.00871	174.103	0.00452	70.805	0.00216	29.991	0.00436	34.2164	0.00432	25.9513	0.00431	10.0852
0.00872	175.084	0.00453	69.7227	0.00216	27.392	0.00436	33.018	0.00432	25.4998	0.00432	10.8793
0.00873	174.554	0.00453	68.9696	0.00216	29.8126	0.00437	35.1829	0.00433	25.5918	0.00432	10.3968
0.00875	175.79	0.00454	69.7302	0.00217	28.9566	0.00437	33.6767	0.00433	24.4495	0.00433	9.8853
0.00876	176.216	0.00454	69.662	0.00217	28.0049	0.00438	33.8343	0.00434	25.5195	0.00434	10.9759
0.00877	174.637	0.00455	70.9904	0.00217	29.9591	0.00439	35.007	0.00434	25.8921	0.00434	9.88624
0.00878	175.909	0.00456	70.7718	0.00217	29.2345	0.00439	33.3451	0.00435	25.9363	0.00435	10.8089
0.00879	175.936	0.00456	70.3345	0.00218	29.2992	0.0044	35.1564	0.00435	25.909	0.00435	11.051
0.0088	176.443	0.00457	70.7152	0.00218	29.9525	0.0044	34.8925	0.00436	24.7743	0.00436	10.4231
0.00881	177.39	0.00457	70.5324	0.00218	28.3137	0.00441	33.6117	0.00436	25.236	0.00436	10.7282
0.00882	175.686	0.00458	69.756	0.00219	29.7986	0.00441	35.587	0.00437	25.283	0.00437	10.0364
0.00883	177.807	0.00458	71.46	0.00219	29.0655	0.00442	33.9598	0.00438	25.4388	0.00437	10.7047
0.00884	177.622	0.00459	71.8216	0.00219	29.471	0.00442	34.1632	0.00438	26.1906	0.00438	10.746
0.00886	176.682	0.0046	71.4634	0.00219	30.2482	0.00443	35.4322	0.00439	25.7964	0.00438	10.6136
0.00887	178.224	0.0046	71.5332	0.0022	30.4894	0.00443	34.5563	0.00439	25.7936	0.00439	11.3336
0.00888	177.619	0.00461	71.027	0.0022	29.9525	0.00444	35.6521	0.0044	25.2079	0.0044	10.7695
0.00889	178.391	0.00461	71.465	0.0022	29.6428	0.00444	34.69	0.0044	24.809	0.0044	10.2898
0.0089	179.004	0.00462	72.1309	0.0022	29.0008	0.00445	34.1055	0.00441	26.154	0.00441	10.2589
0.00891	177.643	0.00462	70.6654	0.00221	29.715	0.00446	35.8234	0.00441	25.7551	0.00441	10.0101
0.00892	179.161	0.00463	72.8915	0.00221	30.9615	0.00446	34.5911	0.00442	25.4247	0.00442	10.6822
0.00893	178.687	0.00464	72.4858	0.00221	30.418	0.00447	34.8779	0.00442	25.895	0.00442	10.9872
0.00894	178.46	0.00464	72.0311	0.00222	29.5733	0.00447	35.5449	0.00443	25.8349	0.00443	11.051
0.00896	180.031	0.00465	73.0519	0.00222	30.2829	0.00448	35.5064	0.00444	26.2338	0.00443	10.302
0.00897	178.363	0.00465	71.5349	0.00222	29.6887	0.00448	35.6346	0.00444	24.8625	0.00444	10.3433
0.00898	179.696	0.00466	72.3985	0.00222	29.6897	0.00449	34.8769	0.00445	25.5054	0.00444	10.9262
0.00899	180.229	0.00466	73.0877	0.00223	29.9196	0.0045	34.8751	0.00445	26.0451	0.00445	10.4438
0.009	179.339	0.00467	71.9355	0.00223	29.7836	0.0045	36.2448	0.00446	25.4641	0.00446	10.5329
0.00901	180.645	0.00468	74.0162	0.00223	31.8316	0.00451	35.2636	0.00446	26.3323	0.00446	10.6221
0.00902	179.815	0.00468	73.1749	0.00223	30.0435	0.00451	34.9841	0.00447	25.8565	0.00447	10.761
0.00903	180.4	0.00469	72.9197	0.00224	28.7652	0.00452	35.871	0.00447	25.5411	0.00447	11.6273
0.00904	181.904	0.00469	73.6562	0.00224	30.389	0.00452	36.2577	0.00448	25.3449	0.00448	10.4607
0.00905	180.854	0.0047	72.6704	0.00224	30.3026	0.00453	35.6236	0.00448	24.6447	0.00448	9.97447
0.00906	181.779	0.0047	74.2722	0.00225	30.9305	0.00453	35.4972	0.00449	26.4309	0.00449	10.6174
0.00908	181.908	0.00471	74.3354	0.00225	30.2294	0.00454	34.7917	0.0045	26.2075	0.00449	10.2617
0.00909	181.881	0.00472	73.1101	0.00225	30.2115	0.00455	36.363	0.0045	25.5111	0.0045	10.9957
0.0091	181.86	0.00472	74.3445	0.00225	32.5796	0.00455	36.3126	0.00451	25.9344	0.00451	10.8333
0.00911	182.719	0.00473	73.5964	0.00226	29.6381	0.00456	35.2425	0.00451	25.0962	0.00451	10.7385
0.00912	182.976	0.00473	74.3769	0.00226	29.6916	0.00456	36.3474	0.00452	25.6162	0.00452	11.373
0.00913	183.128	0.00474	75.4883	0.00226	31.2374	0.00457	36.4711	0.00452	25.9522	0.00452	10.1181
0.00914	182.708	0.00474	73.943	0.00226	30.2932	0.00457	35.3048	0.00453	25.5711	0.00453	9.93317
0.00915	182.784	0.00475	74.8607	0.00227	32.3544	0.00458	36.5527	0.00453	26.5201	0.00453	11.021
0.00916	183.1	0.00476	74.8757	0.00227	30.5617	0.00458	35.5696	0.00454	25.634	0.00454	10.6521
0.00917	183.883	0.00476	73.751	0.00227	30.5044	0.00459	36.6278	0.00454	25.6124	0.00454	11.1102
0.00919	183.102	0.00477	75.0212	0.00228	32.3478	0.00459	37.2536	0.00455	25.9503	0.00455	10.6296
0.0092	184.442	0.00477	75.362	0.00228	29.3312	0.0046	35.3992	0.00456	25.696	0.00455	10.471
0.00921	183.802	0.00478	75.1475	0.00228	30.7606	0.0046	37.2453	0.00456	26.1803	0.00456	10.7751
0.00922	184.015	0.00478	75.5648	0.00228	31.916	0.00461	36.2238	0.00457	25.1628	0.00457	10.4334
0.00923	184.284	0.00479	74.4534	0.00229	31.0047	0.00462	35.6145	0.00457	25.8565	0.00457	10.9318
0.00924	184.783	0.0048	76.0237	0.00229	32.6904	0.00462	37.8885	0.00458	26.3511	0.00458	10.6822
0.00925	184.908	0.0048	76.0212	0.00229	29.9553	0.00463	35.784	0.00458	25.2398	0.00458	11.0276
0.00926	184.681	0.00481	75.6745	0.00229	30.9202	0.00463	37.0868	0.00459	26.0601	0.00459	10.7638
0.00927	184.435	0.00481	75.5773	0.0023	31.8804	0.00464	37.5	0.00459	25.5214	0.00459	9.96602
0.00929	186.671	0.00482	75.7402	0.0023	30.3655	0.00464	35.4029	0.0046	25.2755	0.0046	11.0708
0.0093	185.466	0.00482	76.1217	0.0023	31.5725	0.00465	37.4973	0.00461	26.23	0.0046	10.5836
0.00931	186.36	0.00483	76.5606	0.00231	32.3825	0.00466	36.2567	0.00461	25.5101	0.00461	10.394
0.00932	185.713	0.00484	76.2581	0.00231	31.6664	0.00466	36.4739	0.00462	26.567	0.00461	11.4715
0.00933	185.747	0.00484	76.8524	0.00231	32.1075	0.00467	38.0562	0.00462	25.7448	0.00462	10.6249
0.00934	187.633	0.00485	76.579	0.00231	30.786	0.00467	36.0341	0.00463	25.0005	0.00463	11.0952
0.00935	186.803	0.00485	76.0486	0.00232	31.1746	0.00468	37.5266	0.00463	26.0817	0.00463	10.7113
0.00936	186.591	0.00486	76.1159	0.00232	32.0709	0.00468	37.632	0.00464	25.405	0.00464	9.91252
0.00937	188.714	0.00486	77.8424	0.00232	32.1216	0.00469	36.178	0.00464	26.1024	0.00464	10.9985
0.00938	186.727	0.00487	76.9065	0.00232	31.7584	0.00469	37.7163	0.00465	26.4008	0.00465	10.73
0.0094	188.285	0.00488	77.6804	0.00233	32.5862	0.0047	37.0612	0.00465	25.7776	0.00465	11.2444
0.00941	188.031	0.00488	76.8857	0.00233	32.4529	0.0047	37.5596	0.00466	26.2356	0.00466	10.8539
0.00942	187.791	0.00489	76.8599	0.00233	31.7659	0.00471	38.4749	0.00467	25.313	0.00466	10.5836
0.00943	189.449	0.00489	78.0445	0.00234	31.6842	0.00472	36.4354	0.00467	25.3731	0.00467	11.2115
0.00944	188.438	0.0049	77.3994	0.00234	31.5547	0.00472	37.8015	0.00468	26.4684	0.00468	10.3255
0.00945	188.44	0.0049	77.3487	0.00234	32.7054	0.00473	38.3329	0.00468	25.8161	0.00468	10.4109
0.00946	190.241	0.00491	78.0952	0.00234	33.3136	0.00473	37.0099	0.00469	26.352	0.00469	10.8858
0.00947	188.823	0.00492	76.9879	0.00235	31.9601	0.00474	38.102	0.00469	25.7795	0.00469	10.8671
0.00948	189.739	0.00492	79.0062	0.00235	32.697	0.00474	38.1001	0.0047	26.3717	0.0047	11.0069
0.0095	189.374	0.00493	78.3761	0.00235	32.3271	0.00475	38.1065	0.0047	25.742	0.0047	10.3931
0.00951	189.6	0.00493	78.0469	0.00235	31.8259	0.00476	38.3026	0.00471	25.2116	0.00471	10.8699
0.00952	190.267	0.00494	79.0154	0.00236	32.4501	0.00476	36.8752	0.00471	25.771	0.00471	10.6465
0.00953	189.894	0.00494	77.3354	0.00236	31.718	0.00477	38.1579	0.00472	26.1427	0.00472	10.4306
0.00954	190.83	0.00495	78.4817	0.00236	33.4056	0.00477	38.6883	0.00473	26.1071	0.00472	10.9027
0.00955	191.017	0.00496	80.0054	0.00237	33.7304	0.00478	37.7795	0.00473	26.6852	0.00473	10.4701
0.00956	190.325	0.00496	78.4219	0.00237	31.5068	0.00478	38.1469	0.00474	25.4942	0.00474	11.021
0.00957	191.851	0.00497	80.0228	0.00237	32.9325	0.00479	38.7589	0.00474	26.1568	0.00474	11.3139
0.00958	191.007	0.00497	78.5349	0.00237	32.5186	0.00479	37.9819	0.00475	25.1591	0.00475	10.517
0.0096	191.669	0.00498	78.7726	0.00238	32.5712	0.0048	38.1212	0.00475	26.108	0.00475	10.8971
0.00961	192.134	0.00498	80.7344	0.00238	33.6177	0.0048	37.5843	0.00476	26.4647	0.00476	10.4015
0.00962	191.742	0.00499	79.1043	0.00238	32.2164	0.00481	38.5692	0.00476	26.4703	0.00476	10.6972
0.00963	192.348	0.005	80.0769	0.00239	34.1236	0.00481	39.5037	0.00477	26.3595	0.00477	11.5081
0.00964	192.283	0.005	80.4826	0.00239	33.6562	0.00482	38.0113	0.00477	25.9804	0.00477	10.5555
0.00965	192.736	0.00501	79.5307	0.00239	31.673	0.00483	37.8775	0.00478	25.4501	0.00478	11.0435
0.00966	193.388	0.00501	80.7485	0.00239	33.7172	0.00483	38.8844	0.00479	26.4093	0.00478	10.8126
0.00967	192.569	0.00502	80.0129	0.0024	32.7176	0.00484	37.9022	0.00479	25.4876	0.00479	10.7338
0.00968	192.981	0.00502	80.4826	0.0024	33.9509	0.00484	39.6485	0.0048	27.5722	0.00479	11.1177
0.00969	193.323	0.00503	81.0993	0.0024	34.2231	0.00485	39.2454	0.0048	26.5858	0.0048	10.5949
0.00971	193.716	0.00504	79.4169	0.0024	32.1488	0.00485	38.3594	0.00481	25.5355	0.00481	10.914
0.00972	193.525	0.00504	80.9173	0.00241	34.7365	0.00486	39.6943	0.00481	25.5486	0.00481	10.8436
0.00973	193.8	0.00505	81.505	0.00241	33.4619	0.00486	37.5495	0.00482	25.8339	0.00482	10.577
0.00974	194.328	0.00505	81.096	0.00241	32.192	0.00487	39.0282	0.00482	25.9851	0.00482	11.3383
0.00975	194.244	0.00506	81.4775	0.00242	34.5873	0.00488	39.9838	0.00483	26.8364	0.00483	10.547
0.00976	193.97	0.00506	80.6854	0.00242	32.94	0.00488	38.0003	0.00483	25.9175	0.00483	10.7798
0.00977	194.323	0.00507	80.7851	0.00242	34.6962	0.00489	39.9353	0.00484	26.6646	0.00484	10.6915
0.00978	195.369	0.00508	82.0245	0.00242	34.4765	0.00489	38.5262	0.00485	25.5326	0.00484	10.0392
0.00979	195.43	0.00508	81.4825	0.00243	32.9579	0.0049	38.3484	0.00485	26.4093	0.00485	10.9553
0.00981	194.139	0.00509	82.3845	0.00243	34.6239	0.0049	40.4154	0.00486	25.8903	0.00486	10.5526
0.00982	195.586	0.00509	82.1301	0.00243	32.8941	0.00491	38.069	0.00486	26.2244	0.00486	11.3608
0.00983	195.981	0.0051	81.4676	0.00243	33.2779	0.00491	39.3572	0.00487	26.0601	0.00487	11.4424
0.00984	195.849	0.00511	81.9738	0.00244	34.6915	0.00492	39.6192	0.00487	26.2169	0.00487	10.2551
0.00985	196.348	0.00511	82.1459	0.00244	34.7056	0.00492	38.3906	0.00488	26.4008	0.00488	10.6324
0.00986	195.356	0.00512	82.1409	0.00244	35.448	0.00493	40.6994	0.00488	27.1264	0.00488	10.6568
0.00987	197.056	0.00512	83.3512	0.00245	33.5689	0.00494	39.108	0.00489	25.2088	0.00489	11.1684
0.00988	196.962	0.00513	82.8034	0.00245	33.2047	0.00494	38.8404	0.00489	26.4825	0.00489	11.7249
0.00989	195.661	0.00513	82.6214	0.00245	34.5	0.00495	40.8103	0.0049	25.7495	0.0049	10.6653
0.0099	197.572	0.00514	82.7918	0.00245	33.8711	0.00495	38.5179	0.00491	26.6665	0.0049	11.0632
0.00992	197.345	0.00515	82.7618	0.00246	34.8426	0.00496	39.5899	0.00491	26.6843	0.00491	10.4569
0.00993	197.279	0.00515	83.0312	0.00246	34.9862	0.00496	40.4154	0.00492	26.597	0.00492	11.0266
0.00994	197.926	0.00516	83.6097	0.00246	35.1908	0.00497	39.6119	0.00492	26.6355	0.00492	11.296
0.00995	196.572	0.00516	82.1924	0.00246	34.2522	0.00497	40.8991	0.00493	26.1155	0.00493	10.684
0.00996	198.605	0.00517	84.3155	0.00247	34.0222	0.00498	38.834	0.00493	25.3496	0.00493	11.4781
0.00997	197.912	0.00517	83.7486	0.00247	33.8683	0.00499	39.3947	0.00494	26.9509	0.00494	10.9224
0.00998	197.667	0.00518	82.7236	0.00247	34.974	0.00499	40.6902	0.00494	26.2816	0.00494	10.2495
0.00999	198.987	0.00519	83.9655	0.00247	35.1598	0.005	39.8657	0.00495	26.8852	0.00495	10.9102
0.01	197.976	0.00519	83.4269	0.00248	35.1382	0.005	40.4978	0.00496	25.8912	0.00495	10.6887
0.01002	198.628	0.0052	83.7186	0.00248	34.8144	0.00501	39.7319	0.00496	26.2807	0.00496	11.4546
0.01003	199.502	0.0052	85.2066	0.00248	35.4611	0.00501	39.3746	0.00497	26.5201	0.00496	10.4532
0.01004	198.11	0.00521	83.2623	0.00249	34.0598	0.00502	40.54	0.00497	25.8649	0.00497	10.4053
0.01005	200.115	0.00521	85.2905	0.00249	34.607	0.00502	39.9188	0.00498	26.1737	0.00498	11.3749
0.01006	199.168	0.00522	83.9738	0.00249	34.53	0.00503	40.2669	0.00498	26.8063	0.00498	10.7338
0.01007	199.174	0.00523	83.3437	0.00249	35.6338	0.00504	40.7773	0.00499	25.956	0.00499	11.0726
0.01008	200.563	0.00523	85.3321	0.0025	36.0909	0.00504	39.6164	0.00499	26.2948	0.00499	10.4926
0.01009	199.843	0.00524	84.904	0.0025	34.912	0.00505	39.9362	0.005	25.9541	0.005	10.3884
0.0101	200.207	0.00524	85.4252	0.0025	34.6183	0.00505	40.7452	0.005	27.0748	0.005	11.7249
0.01011	200.277	0.00525	85.9364	0.0025	35.5709	0.00506	40.6435	0.00501	26.2845	0.00501	10.899
0.01013	199.594	0.00525	83.8998	0.00251	34.0513	0.00506	41.1007	0.00502	25.5908	0.00501	10.9835
0.01014	201.305	0.00526	86.175	0.00251	36.212	0.00507	40.4621	0.00502	26.6477	0.00502	11.3796
0.01015	201.367	0.00527	85.0545	0.00251	34.9027	0.00507	39.8702	0.00503	26.1456	0.00502	10.5677
0.01016	201.24	0.00527	85.3421	0.00252	35.5982	0.00508	41.4855	0.00503	26.5557	0.00503	10.8126
0.01017	201.006	0.00528	87.3762	0.00252	37.0567	0.00509	40.6866	0.00504	26.9922	0.00504	10.8849
0.01018	201.048	0.00528	86.4136	0.00252	34.6859	0.00509	40.2779	0.00504	26.0555	0.00504	10.9797
0.01019	201.93	0.00529	85.7935	0.00252	35.2931	0.0051	41.9143	0.00505	26.7509	0.00505	11.5541
0.0102	202.035	0.00529	86.2083	0.00253	35.5512	0.0051	40.6591	0.00505	26.3154	0.00505	10.7826
0.01021	201.937	0.0053	85.4393	0.00253	34.8886	0.00511	40.5125	0.00506	26.1662	0.00506	10.8689
0.01022	202.16	0.00531	87.7178	0.00253	37.3674	0.00511	41.3178	0.00506	26.9518	0.00506	10.7732
0.01024	202.297	0.00531	86.6272	0.00254	35.3644	0.00512	40.4823	0.00507	26.4421	0.00507	11.1693
0.01025	202.087	0.00532	86.2265	0.00254	36.8174	0.00512	42.3119	0.00508	26.4581	0.00507	11.0745
0.01026	202.263	0.00532	87.4809	0.00254	37.2304	0.00513	40.6884	0.00508	26.3408	0.00508	10.5667
0.01027	203.184	0.00533	86.8142	0.00254	34.3273	0.00513	39.8455	0.00509	26.3614	0.00508	10.8943
0.01028	203.579	0.00533	87.1551	0.00255	35.3382	0.00514	42.0801	0.00509	26.8016	0.00509	11.2434
0.01029	203.211	0.00534	87.6422	0.00255	35.6939	0.00515	40.6673	0.0051	26.2056	0.0051	10.4719
0.0103	202.943	0.00535	86.9447	0.00255	36.3509	0.00515	41.3132	0.0051	26.7716	0.0051	11.4171
0.01031	203.252	0.00535	88.2947	0.00255	38.1005	0.00516	41.8969	0.00511	26.0301	0.00511	10.9713
0.01032	205.051	0.00536	87.7153	0.00256	35.4602	0.00516	39.7035	0.00511	26.0648	0.00511	10.9281
0.01034	203.436	0.00536	87.5566	0.00256	36.441	0.00517	42.354	0.00512	26.5773	0.00512	10.4982
0.01035	203.896	0.00537	88.4236	0.00256	36.5809	0.00517	41.4718	0.00512	26.2028	0.00512	10.3339
0.01036	204.654	0.00537	88.3246	0.00257	34.7253	0.00518	40.7397	0.00513	26.75	0.00513	11.0998
0.01037	204.561	0.00538	87.8359	0.00257	36.3687	0.00518	42.6839	0.00514	26.6468	0.00513	11.2876
0.01038	205.39	0.00539	88.3039	0.00257	36.931	0.00519	40.8506	0.00514	25.8593	0.00514	11.0032
0.01039	204.824	0.00539	88.3787	0.00257	37.5448	0.0052	41.4892	0.00515	26.8223	0.00514	11.1862
0.0104	204.392	0.0054	89.2723	0.00258	37.5035	0.0052	42.2011	0.00515	26.4384	0.00515	10.6287
0.01041	206.29	0.0054	89.9265	0.00258	35.7878	0.00521	40.9294	0.00516	26.0808	0.00516	11.2791
0.01042	204.425	0.00541	88.1443	0.00258	37.0295	0.00521	43.3362	0.00516	26.6608	0.00516	10.5977
0.01043	205.961	0.00541	89.1783	0.00258	36.3716	0.00522	41.8932	0.00517	26.8964	0.00517	11.0736
0.01045	206.415	0.00542	89.3105	0.00259	35.7906	0.00522	41.097	0.00517	26.9058	0.00517	11.2125
0.01046	205.39	0.00543	88.5333	0.00259	36.8437	0.00523	42.8167	0.00518	26.1568	0.00518	10.8323
0.01047	206.669	0.00543	90.3529	0.00259	37.8076	0.00523	41.6834	0.00518	26.5013	0.00518	11.204
0.01048	205.664	0.00544	89.7411	0.0026	37.9709	0.00524	42.7947	0.00519	27.2822	0.00519	11.1496
0.01049	205.808	0.00544	89.0761	0.0026	36.9704	0.00525	42.8112	0.0052	26.0479	0.00519	10.929
0.0105	207.883	0.00545	90.4044	0.0026	36.1726	0.00525	41.1428	0.0052	26.7143	0.0052	11.1543
0.01051	206.052	0.00545	88.5466	0.0026	36.5095	0.00526	42.9303	0.00521	26.551	0.00521	10.0242
0.01052	207.766	0.00546	90.3039	0.00261	37.0802	0.00526	41.8153	0.00521	26.4703	0.00521	10.9825
0.01053	207.437	0.00547	90.8101	0.00261	37.3946	0.00527	41.7182	0.00522	26.6693	0.00522	11.2031
0.01054	206.585	0.00547	89.6181	0.00261	37.4782	0.00527	42.8699	0.00522	26.1634	0.00522	11.1862
0.01055	207.819	0.00548	90.7802	0.00261	38.657	0.00528	42.213	0.00523	26.9546	0.00523	11.0473
0.01057	207.702	0.00548	89.6605	0.00262	37.0323	0.00528	42.4301	0.00523	26.3933	0.00523	10.18
0.01058	208.079	0.00549	90.3762	0.00262	36.6353	0.00529	42.3082	0.00524	26.0264	0.00524	10.7601
0.01059	209.423	0.00549	92.0645	0.00262	37.2022	0.00529	41.6202	0.00524	27.0278	0.00524	10.8915
0.0106	207.702	0.0055	89.5449	0.00263	36.839	0.0053	43.3316	0.00525	26.5642	0.00525	11.3364
0.01061	209.587	0.00551	91.7553	0.00263	38.6702	0.00531	42.3806	0.00526	26.7716	0.00525	11.6039
0.01062	209.077	0.00551	91.0138	0.00263	37.8921	0.00531	42.1644	0.00526	26.3586	0.00526	10.4738
0.01063	208.781	0.00552	90.7735	0.00263	37.3796	0.00532	42.8222	0.00527	26.031	0.00527	11.159
0.01064	209.534	0.00552	92.7611	0.00264	38.7171	0.00532	42.7654	0.00527	27.1696	0.00527	10.5799
0.01065	209.28	0.00553	90.7777	0.00264	37.099	0.00533	42.8836	0.00528	26.1484	0.00528	10.2701
0.01067	209.56	0.00553	91.4951	0.00264	37.7428	0.00533	43.2318	0.00528	26.7275	0.00528	11.3101
0.01068	210.816	0.00554	92.8276	0.00264	38.2807	0.00534	42.6152	0.00529	27.1386	0.00529	11.1853
0.01069	209.718	0.00555	90.0986	0.00265	36.961	0.00534	43.3188	0.00529	26.5247	0.00529	11.6874
0.0107	210.6	0.00555	92.5524	0.00265	39.5759	0.00535	43.1557	0.0053	26.8495	0.0053	11.1984
0.01071	209.922	0.00556	92.6289	0.00265	38.2685	0.00536	42.4319	0.00531	26.2244	0.0053	10.2326
0.01072	210.325	0.00556	91.9747	0.00265	37.7278	0.00536	43.5213	0.00531	26.7059	0.00531	11.0745
0.01073	210.428	0.00557	93.0653	0.00266	38.9133	0.00537	44.1754	0.00532	26.8655	0.00531	10.807
0.01074	210.807	0.00557	91.702	0.00266	36.9695	0.00537	42.9276	0.00532	25.9691	0.00532	10.8098
0.01075	211.616	0.00558	92.0902	0.00266	38.7959	0.00538	43.9263	0.00533	27.0278	0.00533	11.4565
0.01077	212.13	0.00559	93.7187	0.00267	38.9818	0.00538	42.6124	0.00533	27.1855	0.00533	11.1233
0.01078	210.936	0.00559	91.9173	0.00267	37.0624	0.00539	43.4324	0.00534	26.735	0.00534	11.694
0.01079	210.895	0.0056	93.1892	0.00267	40.4967	0.00539	44.5419	0.00534	26.75	0.00534	10.5113
0.0108	211.267	0.0056	93.2324	0.00267	38.0282	0.0054	42.202	0.00535	25.9822	0.00535	10.1425
0.01081	212.098	0.00561	93.2033	0.00268	38.1549	0.00541	43.4168	0.00535	26.6233	0.00535	10.9187
0.01082	212.414	0.00561	93.8866	0.00268	38.5228	0.00541	43.8071	0.00536	26.3361	0.00536	10.8577
0.01083	212.653	0.00562	93.3413	0.00268	37.8442	0.00542	42.9844	0.00537	26.8504	0.00536	11.2716
0.01084	211.801	0.00563	93.269	0.00269	39.9148	0.00542	44.8516	0.00537	27.8622	0.00537	11.4452
0.01085	212.882	0.00563	94.1742	0.00269	38.8851	0.00543	42.3705	0.00538	26.5125	0.00537	11.6855
0.01087	212.699	0.00564	93.6339	0.00269	38.2103	0.00543	42.7214	0.00538	26.1043	0.00538	11.1139
0.01088	212.022	0.00564	94.2283	0.00269	40.1804	0.00544	44.0096	0.00539	26.5079	0.00539	9.89281
0.01089	213.757	0.00565	94.2723	0.0027	38.0169	0.00544	42.3357	0.00539	26.6327	0.00539	10.6793
0.0109	213.342	0.00566	94.5125	0.0027	38.6692	0.00545	44.1782	0.0054	27.1912	0.0054	11.0632
0.01091	213.596	0.00566	94.2873	0.0027	38.7715	0.00545	44.2029	0.0054	26.062	0.0054	11.5992
0.01092	214.065	0.00567	94.1509	0.0027	39.7956	0.00546	43.1163	0.00541	27.3591	0.00541	11.8329
0.01093	213.127	0.00567	94.0487	0.00271	40.4761	0.00547	44.4228	0.00541	27.0691	0.00541	10.8539
0.01094	214.459	0.00568	95.3654	0.00271	38.6936	0.00547	42.1516	0.00542	26.199	0.00542	11.1918
0.01095	214.233	0.00568	95.4993	0.00271	39.0231	0.00548	44.29	0.00543	26.5923	0.00542	10.6427
0.01096	213.655	0.00569	94.5666	0.00272	40.0584	0.00548	45.547	0.00543	27.0063	0.00543	10.4888
0.01098	215.764	0.0057	95.1335	0.00272	38.9255	0.00549	43.3106	0.00544	26.8767	0.00543	11.7982
0.01099	214.608	0.0057	94.6563	0.00272	39.1789	0.00549	44.4952	0.00544	27.0091	0.00544	11.0989
0.011	215.046	0.00571	94.9706	0.00272	39.2052	0.0055	43.8896	0.00545	25.849	0.00545	11.4321
0.01101	214.734	0.00571	95.6372	0.00273	40.5887	0.0055	43.7485	0.00545	27.3676	0.00545	11.7784
0.01102	213.814	0.00572	95.1908	0.00273	39.8622	0.00551	45.4187	0.00546	26.7359	0.00546	10.4118
0.01103	216.399	0.00572	96.6688	0.00273	39.8378	0.00552	43.5194	0.00546	26.7481	0.00546	11.0642
0.01104	215.341	0.00573	95.8999	0.00274	39.3948	0.00552	44.989	0.00547	26.7059	0.00547	10.7798
0.01105	215.468	0.00574	94.6879	0.00274	39.7008	0.00553	44.8489	0.00547	26.7012	0.00547	10.9647
0.01106	217.121	0.00574	96.5649	0.00274	40.0452	0.00553	43.2144	0.00548	26.7575	0.00548	12.0319
0.01108	215.11	0.00575	95.3521	0.00274	39.3206	0.00554	44.7453	0.00549	26.8091	0.00548	11.3702
0.01109	215.982	0.00575	96.5134	0.00275	40.6084	0.00554	44.6904	0.00549	26.7988	0.00549	11.6442
0.0111	216.007	0.00576	96.6206	0.00275	41.0777	0.00555	44.5685	0.0055	27.3882	0.00549	10.8258
0.01111	215.538	0.00576	95.594	0.00275	39.3751	0.00555	44.9112	0.0055	25.6256	0.0055	10.2561
0.01112	218.205	0.00577	97.3721	0.00275	40.5934	0.00556	43.426	0.00551	26.8044	0.00551	11.4312
0.01113	216.978	0.00578	96.4976	0.00276	38.9339	0.00557	44.8544	0.00551	26.796	0.00551	10.6043
0.01114	216.766	0.00578	95.9697	0.00276	40.3418	0.00557	45.4572	0.00552	27.438	0.00552	11.9211
0.01115	217.588	0.00579	98.0545	0.00276	41.5282	0.00558	44.4723	0.00552	27.0973	0.00552	12.0441
0.01116	216.55	0.00579	96.5242	0.00277	40.0405	0.00558	44.7105	0.00553	26.2544	0.00553	10.9816
0.01117	217.613	0.0058	97.5192	0.00277	41.1584	0.00559	44.7884	0.00553	26.413	0.00553	11.3279
0.01119	217.951	0.0058	97.087	0.00277	40.4648	0.00559	44.4228	0.00554	26.7875	0.00554	10.3621
0.0112	218.005	0.00581	96.8675	0.00277	39.4605	0.0056	45.3262	0.00555	26.1728	0.00555	10.7995
0.01121	218.86	0.00582	98.5042	0.00278	41.9806	0.0056	45.3885	0.00555	27.6576	0.00555	11.7287
0.01122	217.981	0.00582	97.3729	0.00278	40.0067	0.00561	45.0413	0.00556	26.781	0.00556	11.5851
0.01123	217.997	0.00583	97.0329	0.00278	40.8505	0.00562	45.6606	0.00556	27.4023	0.00556	11.9643
0.01124	217.976	0.00583	98.7611	0.00278	41.9318	0.00562	44.6161	0.00557	25.803	0.00557	11.0811
0.01125	218.516	0.00584	97.4286	0.00279	40.0527	0.00563	44.4439	0.00557	26.3013	0.00557	11.0173
0.01126	219.258	0.00584	98.4286	0.00279	41.4165	0.00563	45.864	0.00558	27.3263	0.00558	10.7009
0.01127	219.224	0.00585	98.0712	0.00279	41.088	0.00564	45.1769	0.00558	27.1808	0.00558	10.4259
0.01128	219.101	0.00586	97.7561	0.0028	40.3324	0.00564	46.1251	0.00559	26.9133	0.00559	11.525
0.0113	219.093	0.00586	99.1767	0.0028	42.143	0.00565	45.3894	0.00559	27.0429	0.00559	11.5607
0.01131	219.314	0.00587	98.4693	0.0028	39.7402	0.00565	43.8795	0.0056	26.1371	0.0056	11.8263
0.01132	218.911	0.00587	98.4219	0.0028	41.5695	0.00566	45.9694	0.00561	27.2822	0.0056	11.3561
0.01133	219.304	0.00588	99.2599	0.00281	41.9093	0.00566	45.3015	0.00561	26.4337	0.00561	10.2795
0.01134	220.458	0.00588	98.3887	0.00281	40.7539	0.00567	45.3124	0.00562	27.3301	0.00562	11.2247
0.01135	220.409	0.00589	99.1734	0.00281	42.0266	0.00568	46.8123	0.00562	26.567	0.00562	11.0698
0.01136	220.787	0.0059	99.3679	0.00281	40.7661	0.00568	44.4146	0.00563	26.4346	0.00563	11.0905
0.01137	219.954	0.0059	99.1668	0.00282	41.164	0.00569	45.7302	0.00563	26.8035	0.00563	11.8986
0.01138	220.014	0.00591	99.8118	0.00282	42.1909	0.00569	45.1375	0.00564	26.9396	0.00564	11.3045
0.0114	221.498	0.00591	100.006	0.00282	40.3343	0.0057	44.4302	0.00564	26.6918	0.00564	11.3411
0.01141	220.306	0.00592	99.3264	0.00283	42.8929	0.0057	47.0487	0.00565	27.0842	0.00565	10.9619
0.01142	221.524	0.00592	99.7769	0.00283	42.2613	0.00571	45.6267	0.00566	25.9438	0.00565	10.7169
0.01143	222.381	0.00593	99.6747	0.00283	40.9801	0.00571	45.3775	0.00566	27.2409	0.00566	11.3692
0.01144	221.442	0.00594	100.183	0.00283	41.7882	0.00572	46.8874	0.00567	26.5998	0.00566	11.251
0.01145	221.991	0.00594	100.893	0.00284	41.7666	0.00573	44.6702	0.00567	26.9837	0.00567	11.5504
0.01146	220.96	0.00595	100.14	0.00284	42.3251	0.00573	46.2845	0.00568	27.1499	0.00568	11.6536
0.01147	221.628	0.00595	100.456	0.00284	42.2321	0.00574	45.8521	0.00568	26.3671	0.00568	10.9609
0.01148	222.85	0.00596	100.624	0.00284	41.3433	0.00574	45.416	0.00569	26.2798	0.00569	11.3176
0.01149	221.347	0.00596	99.7836	0.00285	43.0009	0.00575	47.8998	0.00569	27.4812	0.00569	10.8079
0.01151	222.927	0.00597	100.852	0.00285	42.7184	0.00575	45.8411	0.0057	26.7256	0.0057	10.9656
0.01152	222.696	0.00598	101.339	0.00285	41.7826	0.00576	46.1966	0.0057	27.2634	0.0057	11.5025
0.01153	222.062	0.00598	101.017	0.00286	42.1974	0.00576	46.9204	0.00571	26.1596	0.00571	11.0745
0.01154	222.807	0.00599	101.441	0.00286	42.5466	0.00577	45.2758	0.00572	26.5642	0.00571	11.6236
0.01155	221.681	0.00599	100.027	0.00286	42.4405	0.00578	46.7985	0.00572	26.8476	0.00572	11.1787
0.01156	223.536	0.006	101.289	0.00286	42.3514	0.00578	46.1755	0.00573	26.7622	0.00572	10.6634
0.01157	224.22	0.006	102.173	0.00287	42.5982	0.00579	46.3771	0.00573	26.9781	0.00573	10.96
0.01158	222.412	0.00601	100.838	0.00287	42.8685	0.00579	48.269	0.00574	26.8007	0.00574	10.7873
0.01159	223.903	0.00602	102.088	0.00287	43.1557	0.0058	45.5818	0.00574	26.6928	0.00574	11.6902
0.01161	223.94	0.00602	101.744	0.00287	42.1674	0.0058	45.9657	0.00575	26.7153	0.00575	11.1327
0.01162	223.184	0.00603	101.237	0.00288	41.4822	0.00581	46.4036	0.00575	26.0892	0.00575	11.2312
0.01163	224.846	0.00603	103.045	0.00288	43.1229	0.00581	45.9822	0.00576	27.3929	0.00576	10.9778
0.01164	223.188	0.00604	101.201	0.00288	42.8498	0.00582	47.5168	0.00576	26.4806	0.00576	11.036
0.01165	224.849	0.00604	102.7	0.00289	43.457	0.00582	46.8223	0.00577	26.5501	0.00577	11.7869
0.01166	225.525	0.00605	103.213	0.00289	43.1191	0.00583	46.2305	0.00578	26.7669	0.00577	10.7432
0.01167	224.219	0.00606	101.261	0.00289	42.4236	0.00584	47.3666	0.00578	26.7425	0.00578	10.9074
0.01168	225.206	0.00606	103.173	0.00289	43.5368	0.00584	46.2864	0.00579	27.0109	0.00578	11.4227
0.01169	224.844	0.00607	103.217	0.0029	42.7944	0.00585	46.1783	0.00579	26.7247	0.00579	10.6193
0.0117	224.759	0.00607	102.418	0.0029	42.5963	0.00585	47.3565	0.0058	26.2432	0.0058	11.816
0.01172	226.428	0.00608	103.971	0.0029	44.5636	0.00586	46.979	0.0058	27.346	0.0058	10.7939
0.01173	224.954	0.00608	101.949	0.0029	42.9643	0.00586	47.5956	0.00581	26.4055	0.00581	11.2876
0.01174	226.27	0.00609	103.465	0.00291	44.2642	0.00587	47.3995	0.00581	27.0072	0.00581	11.6902
0.01175	226.251	0.0061	103.798	0.00291	42.6217	0.00587	46.2625	0.00582	26.9161	0.00582	10.6549
0.01176	225.574	0.0061	102.526	0.00291	42.9183	0.00588	47.8036	0.00582	26.5576	0.00582	11.1271
0.01177	225.649	0.00611	103.979	0.00292	44.7495	0.00589	47.1778	0.00583	27.0391	0.00583	11.0557
0.01178	226.017	0.00611	103.695	0.00292	43.197	0.00589	46.5603	0.00584	26.4572	0.00583	11.2988
0.01179	226.118	0.00612	103.09	0.00292	43.1773	0.0059	48.1682	0.00584	26.6252	0.00584	12.0788
0.0118	226.931	0.00612	104.187	0.00292	44.8724	0.0059	47.5929	0.00585	27.0729	0.00584	10.4785
0.01181	226.156	0.00613	102.86	0.00293	42.7033	0.00591	47.5773	0.00585	26.7369	0.00585	10.6709
0.01183	226.908	0.00614	104.848	0.00293	45.1315	0.00591	47.7495	0.00586	27.041	0.00586	11.1092
0.01184	226.92	0.00614	104.319	0.00293	42.8873	0.00592	46.2589	0.00586	26.3436	0.00586	11.2876
0.01185	226.739	0.00615	103.792	0.00293	43.0487	0.00592	47.3684	0.00587	26.7463	0.00587	11.3711
0.01186	226.412	0.00615	104.948	0.00294	45.4243	0.00593	47.7156	0.00587	26.8429	0.00587	10.9365
0.01187	227.609	0.00616	104.671	0.00294	43.1914	0.00594	47.0926	0.00588	26.8561	0.00588	11.4312
0.01188	227.391	0.00616	104.642	0.00294	44.2567	0.00594	48.7766	0.00588	27.1292	0.00588	11.3429
0.01189	228.433	0.00617	105.396	0.00295	45.2723	0.00595	47.5342	0.00589	26.199	0.00589	10.5076
0.0119	228.37	0.00618	103.812	0.00295	43.2533	0.00595	47.1723	0.0059	26.2281	0.00589	11.2697
0.01191	227.731	0.00618	105.282	0.00295	44.589	0.00596	47.7303	0.0059	26.9509	0.0059	11.3007
0.01192	228.651	0.00619	105.498	0.00295	43.182	0.00596	46.5466	0.00591	26.6618	0.00591	12.0807
0.01194	228.096	0.00619	105.321	0.00296	44.4839	0.00597	48.8966	0.00591	27.3319	0.00591	11.5138
0.01195	227.616	0.0062	105.478	0.00296	45.7791	0.00597	48.6868	0.00592	26.7857	0.00592	11.0285
0.01196	229.6	0.00621	105.853	0.00296	44.42	0.00598	47.209	0.00592	26.7115	0.00592	11.2632
0.01197	228.83	0.00621	104.638	0.00296	44.5984	0.00598	48.7766	0.00593	26.9509	0.00593	10.7507
0.01198	229.46	0.00622	105.409	0.00297	44.3233	0.00599	47.4729	0.00593	25.8274	0.00593	10.9412
0.01199	229.249	0.00622	105.369	0.00297	44.8462	0.006	47.5031	0.00594	27.255	0.00594	11.9061
0.012	228.148	0.00623	106.217	0.00297	45.2544	0.006	48.5109	0.00594	27.0006	0.00594	11.4556
0.01201	229.673	0.00623	106.641	0.00298	43.8156	0.00601	47.2575	0.00595	26.8927	0.00595	11.8451
0.01202	228.935	0.00624	105.598	0.00298	45.6496	0.00601	49.5499	0.00596	27.4981	0.00595	11.1327
0.01203	229.201	0.00625	105.337	0.00298	45.6552	0.00602	48.9085	0.00596	26.4553	0.00596	10.7019
0.01205	230.735	0.00625	106.875	0.00298	44.8067	0.00602	46.9827	0.00597	26.7096	0.00597	11.235
0.01206	229.489	0.00626	105.893	0.00299	44.7551	0.00603	48.5833	0.00597	26.6111	0.00597	10.6061
0.01207	230.773	0.00626	107.098	0.00299	44.7072	0.00603	47.8128	0.00598	26.3539	0.00598	11.3448
0.01208	230.081	0.00627	106.542	0.00299	45.5501	0.00604	48.3735	0.00598	27.6116	0.00598	11.7437
0.01209	229.919	0.00627	106.135	0.00299	45.751	0.00605	49.2045	0.00599	26.5323	0.00599	11.4058
0.0121	231.995	0.00628	107.526	0.003	44.6265	0.00605	47.5498	0.00599	27.0494	0.00599	11.8235
0.01211	230.571	0.00629	106.434	0.003	44.9532	0.00606	49.5654	0.006	26.9424	0.006	10.2645
0.01212	231.34	0.00629	106.963	0.003	45.7622	0.00606	48.6181	0.00601	26.124	0.006	11.2622
0.01213	232.256	0.0063	108.229	0.00301	46.1142	0.00607	47.6744	0.00601	26.9265	0.00601	11.1815
0.01214	231.166	0.0063	106.36	0.00301	44.1215	0.00607	48.4129	0.00602	26.3811	0.00601	10.7807
0.01216	232.77	0.00631	107.986	0.00301	45.5003	0.00608	47.9346	0.00602	26.7322	0.00602	12.2919
0.01217	232.205	0.00631	107.525	0.00301	46.1245	0.00608	48.9342	0.00603	27.4643	0.00603	11.0642
0.01218	231.957	0.00632	106.841	0.00302	45.6599	0.00609	49.1266	0.00603	26.6083	0.00603	10.9853
0.01219	233.484	0.00633	109.04	0.00302	45.7819	0.0061	48.1133	0.00604	26.6561	0.00604	11.648
0.0122	232.037	0.00633	107.365	0.00302	45.2713	0.0061	49.3685	0.00604	26.3464	0.00604	10.6033
0.01221	232.872	0.00634	107.508	0.00302	46.5281	0.00611	48.5842	0.00605	26.3877	0.00605	11.465
0.01222	233.064	0.00634	108.572	0.00303	46.5788	0.00611	48.0317	0.00605	27.2794	0.00605	11.6855
0.01223	232.708	0.00635	107.86	0.00303	44.5186	0.00612	48.9168	0.00606	26.7613	0.00606	11.4565
0.01225	233.78	0.00635	109.285	0.00303	46.8397	0.00612	49.2054	0.00606	27.5243	0.00606	11.6461
0.01226	233.31	0.00636	108.429	0.00304	46.2935	0.00613	49.6314	0.00607	26.9424	0.00607	10.532
0.01227	232.81	0.00637	107.82	0.00304	46.4267	0.00613	49.2649	0.00608	26.5079	0.00607	11.1477
0.01228	233.692	0.00637	109.641	0.00304	46.515	0.00614	48.3387	0.00608	26.8617	0.00608	11.1815
0.01229	233.666	0.00638	107.678	0.00304	45.1737	0.00615	48.9076	0.00609	26.4506	0.00609	11.4471
0.0123	233.762	0.00638	108.844	0.00305	46.928	0.00615	49.3795	0.00609	27.101	0.00609	11.4011
0.01231	233.838	0.00639	109.599	0.00305	46.5084	0.00616	48.8609	0.0061	27.1761	0.0061	10.99
0.01232	233.81	0.00639	108.544	0.00305	45.2253	0.00616	49.625	0.0061	26.5876	0.0061	11.5241
0.01233	233.986	0.0064	109.946	0.00305	47.7483	0.00617	49.9896	0.00611	27.3113	0.00611	11.4255
0.01234	234.562	0.00641	108.765	0.00306	46.2606	0.00617	48.8059	0.00611	26.1531	0.00611	10.6784
0.01236	234.499	0.00641	108.776	0.00306	46.6191	0.00618	49.7514	0.00612	27.2672	0.00612	11.2632
0.01237	234.637	0.00642	111.182	0.00306	46.5553	0.00619	49.0487	0.00613	26.7247	0.00612	11.1505
0.01238	235.116	0.00642	109.288	0.00307	45.4234	0.00619	49.1064	0.00613	26.6393	0.00613	11.8113
0.01239	234.607	0.00643	109.717	0.00307	47.6554	0.0062	50.2737	0.00614	27.2202	0.00613	10.9722
0.0124	235.157	0.00643	109.698	0.00307	46.6802	0.0062	48.4651	0.00614	26.9405	0.00614	11.0107
0.01241	235.763	0.00644	109.557	0.00307	46.0401	0.00621	49.8678	0.00615	26.598	0.00615	11.4753
0.01242	235.23	0.00645	111.272	0.00308	48.1134	0.00621	50.4688	0.00615	26.9894	0.00615	10.8342
0.01243	235.933	0.00645	111.111	0.00308	46.1574	0.00622	48.7968	0.00616	26.3192	0.00616	11.1402
0.01244	235.391	0.00646	110.314	0.00308	47.0368	0.00622	50.4899	0.00617	27.6154	0.00616	11.6292
0.01246	236.312	0.00646	111.231	0.00309	47.1316	0.00623	48.8719	0.00617	26.5116	0.00617	10.6559
0.01247	236.767	0.00647	110.085	0.00309	46.0804	0.00623	49.4381	0.00617	26.8298	0.00617	11.9014
0.01248	235.494	0.00647	110.16	0.00309	48.6155	0.00624	51.5344	0.00618	26.8655	0.00618	11.0989
0.01249	236.674	0.00648	111.582	0.00309	47.3391	0.00624	49.0157	0.00619	26.7829	0.00619	11.082
0.0125	236.656	0.00649	111.973	0.0031	47.1476	0.00625	50.1371	0.00619	27.0494	0.00619	11.556
0.01251	235.898	0.00649	111.355	0.0031	47.4874	0.00626	50.3131	0.0062	26.5698	0.00619	11.2444
0.01252	237.556	0.0065	111.652	0.0031	46.8088	0.00626	49.2741	0.0062	26.5032	0.0062	11.1167
0.01253	236.174	0.0065	110.107	0.0031	48.0777	0.00627	51.4702	0.00621	27.6248	0.00621	11.1252
0.01254	237.398	0.00651	111.745	0.00311	47.9295	0.00627	49.8559	0.00621	26.3445	0.00621	11.2106
0.01255	237.759	0.00651	112.102	0.00311	46.7496	0.00628	50.2883	0.00622	27.2681	0.00622	11.2519
0.01257	236.247	0.00652	111.138	0.00311	48.5714	0.00628	51.4757	0.00622	26.827	0.00622	10.9309
0.01258	238.378	0.00653	112.205	0.00312	48.1181	0.00629	48.9397	0.00623	27.0691	0.00623	11.7897
0.01259	237.74	0.00653	112.511	0.00312	47.7764	0.0063	50.926	0.00623	26.9358	0.00623	10.9196
0.0126	237.349	0.00654	111.765	0.00312	46.9571	0.0063	50.6805	0.00624	26.6036	0.00624	10.7535
0.01261	238.851	0.00654	112.888	0.00312	47.9811	0.00631	50.4056	0.00625	26.7434	0.00624	11.3345
0.01262	236.894	0.00655	111.267	0.00313	47.6544	0.00631	51.6883	0.00625	27.5131	0.00625	11.0933
0.01263	238.749	0.00655	112.361	0.00313	48.1876	0.00632	49.6241	0.00626	26.2741	0.00626	11.693
0.01264	239.138	0.00656	112.809	0.00313	47.6516	0.00632	50.3598	0.00626	27.2606	0.00626	10.9346
0.01265	238.03	0.00657	112.135	0.00313	47.8299	0.00633	51.4739	0.00627	26.6486	0.00627	11.0726
0.01267	239.557	0.00657	113.966	0.00314	48.4851	0.00633	49.5151	0.00627	27.3986	0.00627	11.3627
0.01268	238.669	0.00658	113.372	0.00314	47.6976	0.00634	51.3438	0.00628	26.6618	0.00628	10.8427
0.01269	238.809	0.00658	112.956	0.00314	46.927	0.00634	50.6255	0.00628	26.521	0.00628	11.6461
0.0127	239.407	0.00659	113.741	0.00315	49.2613	0.00635	50.1766	0.00629	26.9978	0.00629	11.4574
0.01271	238.376	0.00659	111.618	0.00315	48.0045	0.00635	51.5069	0.00629	27.0766	0.00629	11.0801
0.01272	240.136	0.0066	112.957	0.00315	48.9328	0.00636	49.9365	0.0063	27.2587	0.0063	11.7287
0.01273	239.859	0.00661	112.799	0.00315	48.0139	0.00637	50.7785	0.00631	26.9528	0.0063	10.8155
0.01274	239.486	0.00661	111.568	0.00316	48.2955	0.00637	51.6489	0.00631	26.1634	0.00631	11.2857
0.01275	240.494	0.00662	112.987	0.00316	49.3524	0.00638	50.3946	0.00632	27.4436	0.00632	11.5072
0.01276	239.359	0.00662	111.326	0.00316	47.5634	0.00638	51.5005	0.00632	25.8996	0.00632	11.3645
0.01278	239.659	0.00663	112.001	0.00316	48.5592	0.00639	51.3749	0.00633	27.423	0.00633	11.7784
0.01279	240.267	0.00663	113.4	0.00317	50.0535	0.00639	50.9975	0.00633	27.4849	0.00633	11.1336
0.0128	239.8	0.00664	112.579	0.00317	48.4203	0.0064	51.5499	0.00634	26.934	0.00634	11.0379
0.01281	240.812	0.00665	114.093	0.00317	49.6433	0.00641	50.9874	0.00634	27.5103	0.00634	11.281
0.01282	240.83	0.00665	113.371	0.00318	47.9689	0.00641	50.8426	0.00635	26.2826	0.00635	10.8877
0.01283	240.321	0.00666	112.076	0.00318	48.5836	0.00642	51.9219	0.00636	26.1155	0.00635	11.77
0.01284	240.829	0.00666	113.549	0.00318	49.9042	0.00642	51.67	0.00636	27.7459	0.00636	10.8999
0.01285	240.5	0.00667	113.203	0.00318	47.6554	0.00643	51.3411	0.00637	26.5886	0.00636	11.5598
0.01286	241.041	0.00667	114.83	0.00319	49.8029	0.00643	52.0648	0.00637	28.0603	0.00637	11.5936
0.01287	241.22	0.00668	114.757	0.00319	50.1314	0.00644	51.1578	0.00638	27.0288	0.00638	11.1533
0.01289	241.375	0.00669	113.37	0.00319	48.455	0.00644	51.4198	0.00638	26.9565	0.00638	11.4255
0.0129	241.78	0.00669	114.264	0.00319	49.4106	0.00645	51.6709	0.00639	26.6871	0.00639	10.7535
0.01291	242.29	0.0067	114.154	0.0032	47.1936	0.00645	50.9077	0.00639	26.4581	0.00639	11.1984
0.01292	241.822	0.0067	113.952	0.0032	49.0398	0.00646	52.9728	0.0064	26.7725	0.0064	11.861
0.01293	241.718	0.00671	115.203	0.0032	50.2938	0.00647	51.6874	0.0064	27.5243	0.0064	11.0182
0.01294	242.281	0.00671	114.465	0.00321	48.5921	0.00647	50.5449	0.00641	27.6407	0.00641	11.9643
0.01295	241.959	0.00672	114.957	0.00321	50.2938	0.00648	51.9577	0.00642	27.6726	0.00641	11.5795
0.01296	242.44	0.00673	115.014	0.00321	49.5945	0.00648	50.9709	0.00642	26.4384	0.00642	10.9159
0.01297	242.296	0.00673	115.163	0.00321	48.5592	0.00649	51.9641	0.00643	26.8026	0.00642	11.205
0.01299	242.322	0.00674	115.344	0.00322	49.5279	0.00649	52.0713	0.00643	26.3539	0.00643	10.7601
0.013	243.998	0.00674	115.881	0.00322	48.2523	0.0065	50.4963	0.00644	26.491	0.00644	11.9314
0.01301	242.103	0.00675	115.023	0.00322	50.5847	0.0065	52.9141	0.00644	27.5516	0.00644	11.8
0.01302	242.382	0.00676	115.534	0.00322	51.085	0.00651	51.352	0.00645	27.3929	0.00645	10.9853
0.01303	243.402	0.00676	116.124	0.00323	49.9014	0.00651	51.1926	0.00645	27.6436	0.00645	11.8329
0.01304	242.588	0.00677	116.071	0.00323	49.9174	0.00652	53.2394	0.00646	27.4126	0.00646	10.8201
0.01305	243.696	0.00677	116.799	0.00323	49.4697	0.00653	51.3667	0.00646	26.1643	0.00646	11.1008
0.01306	243.196	0.00678	116.287	0.00324	49.8507	0.00653	52.7117	0.00647	26.9987	0.00647	12.0825
0.01307	242.704	0.00678	115.322	0.00324	49.9465	0.00654	52.0795	0.00648	26.6646	0.00647	11.3533
0.01308	244.932	0.00679	117.06	0.00324	49.6311	0.00654	50.6457	0.00648	27.331	0.00648	11.5025
0.0131	242.801	0.0068	116.617	0.00324	51.2295	0.00655	53.9522	0.00649	28.0415	0.00648	10.6775
0.01311	243.469	0.0068	117.336	0.00325	50.9695	0.00655	51.9063	0.00649	27.6238	0.00649	11.3655
0.01312	244.272	0.00681	117.573	0.00325	50.3201	0.00656	52.3333	0.0065	27.0823	0.0065	11.847
0.01313	243.915	0.00681	116.485	0.00325	49.3683	0.00656	53.3374	0.0065	26.6458	0.0065	10.6625
0.01314	245.078	0.00682	117.22	0.00325	49.5692	0.00657	51.5912	0.00651	26.6364	0.00651	11.6001
0.01315	244.337	0.00682	116.652	0.00326	50.6617	0.00658	53.1121	0.00651	27.2681	0.00651	11.28
0.01316	244.009	0.00683	116.83	0.00326	50.6776	0.00658	52.5797	0.00652	27.1395	0.00652	11.541
0.01317	245.941	0.00684	119.247	0.00326	50.5697	0.00659	51.8129	0.00652	27.9045	0.00652	11.3345
0.01318	243.721	0.00684	117.512	0.00327	50.733	0.00659	53.4978	0.00653	27.2146	0.00653	10.3687
0.0132	245.328	0.00685	117.586	0.00327	51.1535	0.0066	51.5508	0.00654	26.7941	0.00653	11.4481
0.01321	245.757	0.00685	117.829	0.00327	50.0422	0.0066	52.6622	0.00654	26.8589	0.00654	11.4528
0.01322	245.539	0.00686	117.468	0.00327	49.2538	0.00661	53.4895	0.00655	26.3248	0.00654	11.4058
0.01323	246.096	0.00686	118.931	0.00328	50.8419	0.00661	52.4863	0.00655	27.1161	0.00655	11.893
0.01324	245.06	0.00687	118.226	0.00328	51.4192	0.00662	52.7685	0.00656	27.6717	0.00656	11.2143
0.01325	245.338	0.00688	117.474	0.00328	51.1939	0.00663	52.1849	0.00656	27.4004	0.00656	11.6649
0.01326	246.4	0.00688	119.415	0.00328	51.5271	0.00663	52.5788	0.00657	27.3	0.00657	10.7404
0.01327	244.789	0.00689	117.873	0.00329	50	0.00664	53.9018	0.00657	26.1746	0.00657	10.7591
0.01328	246.834	0.00689	119.406	0.00329	51.4276	0.00664	52.9032	0.00658	26.8561	0.00658	11.7306
0.01329	247	0.0069	119.454	0.00329	50.5819	0.00665	53.3521	0.00658	26.9274	0.00658	11.5353
0.01331	246.268	0.0069	118.185	0.0033	49.9089	0.00665	53.5134	0.00659	27.0757	0.00659	11.6217
0.01332	246.784	0.00691	118.787	0.0033	52.8618	0.00666	52.7721	0.0066	28.0725	0.00659	11.8207
0.01333	245.84	0.00692	118.399	0.0033	51.8556	0.00666	53.2495	0.0066	26.8213	0.0066	10.4447
0.01334	246.078	0.00692	119.31	0.0033	51.7955	0.00667	53.5298	0.00661	27.5506	0.00661	11.0257
0.01335	247.201	0.00693	121.258	0.00331	51.589	0.00668	53.069	0.00661	27.24	0.00661	11.082
0.01336	246.994	0.00693	118.834	0.00331	50.4092	0.00668	54.0576	0.00662	26.3652	0.00662	11.2603
0.01337	247.63	0.00694	119.58	0.00331	52.1578	0.00669	53.4932	0.00662	27.255	0.00662	11.7897
0.01338	247.523	0.00694	119.053	0.00331	50.8447	0.00669	53.5005	0.00663	27.01	0.00663	11.5832
0.01339	247.379	0.00695	119.065	0.00332	51.1836	0.0067	54.0896	0.00663	27.3441	0.00663	11.7203
0.0134	247.233	0.00696	120.704	0.00332	53.3404	0.0067	54.0136	0.00664	28.0528	0.00664	11.0351
0.01341	247.295	0.00696	120.318	0.00332	51.5768	0.00671	53.1267	0.00664	27.0307	0.00664	10.6981
0.01343	247.658	0.00697	120.453	0.00333	52.3005	0.00671	54.1492	0.00665	27.5722	0.00665	11.2359
0.01344	248.128	0.00697	120.597	0.00333	51.2549	0.00672	52.6494	0.00666	26.827	0.00665	11.3157
0.01345	248.684	0.00698	119.046	0.00333	50.6701	0.00672	54.2472	0.00666	26.8129	0.00666	12.1192
0.01346	247.978	0.00698	120.262	0.00333	52.9246	0.00673	55.1075	0.00667	26.9518	0.00667	11.2697
0.01347	248.527	0.00699	120.972	0.00334	51.3863	0.00674	53.3448	0.00667	26.9828	0.00667	11.6452
0.01348	248.179	0.007	120.929	0.00334	52.4798	0.00674	53.8056	0.00668	27.6445	0.00668	11.4668
0.01349	248.26	0.007	121.311	0.00334	53.745	0.00675	53.6865	0.00668	27.5487	0.00668	10.4935
0.0135	248.764	0.00701	120.719	0.00334	51.3037	0.00675	53.1872	0.00669	26.674	0.00669	10.9572
0.01352	248.446	0.00701	120.812	0.00335	52.3587	0.00676	55.3732	0.00669	27.483	0.00669	11.4312
0.01353	249.667	0.00702	121.529	0.00335	51.635	0.00676	53.0782	0.0067	26.4834	0.0067	11.6996
0.01354	250.078	0.00702	121.237	0.00335	51.5928	0.00677	54.414	0.00671	27.2118	0.0067	11.8582
0.01355	247.879	0.00703	121.104	0.00336	53.7985	0.00677	54.9417	0.00671	27.1142	0.00671	10.4184
0.01356	249.31	0.00704	121.913	0.00336	52.5464	0.00678	52.6485	0.00672	27.1114	0.00671	11.4969
0.01357	249.024	0.00704	121.731	0.00336	53.1114	0.00679	54.3782	0.00672	27.85	0.00672	11.2791
0.01358	249.485	0.00705	122.496	0.00336	53.0213	0.00679	54.3022	0.00673	26.9039	0.00673	10.5545
0.01359	250.72	0.00705	122.171	0.00337	52.1372	0.0068	54.3086	0.00673	27.0372	0.00673	11.2857
0.0136	248.928	0.00706	121.647	0.00337	53.2119	0.0068	55.9788	0.00674	27.1301	0.00674	11.6668
0.01361	250.413	0.00706	121.742	0.00337	52.1268	0.00681	53.364	0.00674	27.1377	0.00674	11.8188
0.01363	249.691	0.00707	121.942	0.00337	52.7022	0.00681	55.2175	0.00675	27.6342	0.00675	11.1027
0.01364	248.934	0.00708	121.856	0.00338	53.9984	0.00682	54.7594	0.00675	27.0626	0.00675	10.3217
0.01365	251.344	0.00708	123.179	0.00338	53.7131	0.00682	52.8683	0.00676	27.6595	0.00676	11.6395
0.01366	250.191	0.00709	122.985	0.00338	53.6164	0.00683	55.6215	0.00677	27.2531	0.00676	11.0248
0.01367	251.086	0.00709	122.744	0.00339	52.7529	0.00684	54.9454	0.00677	26.6045	0.00677	11.48
0.01368	251.464	0.0071	122.038	0.00339	52.4854	0.00684	54.9912	0.00678	27.729	0.00677	11.2913
0.01369	249.723	0.0071	121.698	0.00339	53.0786	0.00685	55.5904	0.00678	27.0288	0.00678	11.7081
0.0137	252.118	0.00711	123.286	0.00339	53.7919	0.00685	52.9765	0.00679	27.6323	0.00679	11.8826
0.01371	251.162	0.00712	123.554	0.0034	53.134	0.00686	55.835	0.00679	27.2972	0.00679	10.5404
0.01373	250.452	0.00712	122.901	0.0034	53.8642	0.00686	54.9417	0.0068	26.7979	0.0068	10.9356
0.01374	252.32	0.00713	123.919	0.0034	54.249	0.00687	53.2889	0.0068	28.1288	0.0068	11.2923
0.01375	251.121	0.00713	122.308	0.0034	52.4056	0.00687	55.8625	0.00681	26.8636	0.00681	10.9403
0.01376	252.031	0.00714	123.304	0.00341	53.0307	0.00688	55.3293	0.00681	26.5914	0.00681	11.7888
0.01377	252.426	0.00714	123.925	0.00341	54.111	0.00688	55.5501	0.00682	28.05	0.00682	11.2219
0.01378	251.298	0.00715	123.045	0.00341	53.5789	0.00689	55.3512	0.00683	26.6036	0.00682	11.434
0.01379	252.6	0.00716	124.873	0.00342	54.3485	0.0069	53.55	0.00683	28.0105	0.00683	11.3786
0.0138	251.935	0.00716	123.936	0.00342	53.5235	0.0069	55.2963	0.00684	27.2278	0.00683	10.8201
0.01381	251.746	0.00717	123.005	0.00342	54.0904	0.00691	55.5711	0.00684	27.071	0.00684	11.0914
0.01382	253.145	0.00717	124.73	0.00343	54.7221	0.00691	54.9408	0.00685	27.6163	0.00685	11.1083
0.01384	252.766	0.00718	123.715	0.00343	52.0602	0.00692	56.2638	0.00685	26.9556	0.00685	11.0351
0.01385	253.025	0.00718	124.612	0.00343	54.4067	0.00692	55.7388	0.00686	27.4352	0.00686	12.1774
0.01386	252.71	0.00719	124.735	0.00343	54.7953	0.00693	54.7108	0.00686	27.9495	0.00686	11.2256
0.01387	252.466	0.0072	123.577	0.00344	54.2096	0.00693	55.7718	0.00687	26.9011	0.00687	10.8464
0.01388	253.517	0.0072	125.617	0.00344	55.1097	0.00694	55.1185	0.00687	28.217	0.00687	10.7113
0.01389	253.753	0.00721	124.858	0.00344	52.9781	0.00695	55.5308	0.00688	27.0917	0.00688	10.9056
0.0139	253.47	0.00721	124.374	0.00344	54.7812	0.00695	56.4626	0.00689	27.4962	0.00688	11.5982
0.01391	253.488	0.00722	125.412	0.00345	54.8882	0.00696	55.3934	0.00689	27.0607	0.00689	10.8408
0.01392	253.401	0.00723	124.499	0.00345	52.5042	0.00696	55.3412	0.0069	27.0813	0.00689	11.4706
0.01393	253.68	0.00723	125.245	0.00345	55.9141	0.00697	55.813	0.0069	28.0012	0.0069	11.5532
0.01395	254.145	0.00724	125.736	0.00345	55.4307	0.00697	54.939	0.00691	27.6604	0.00691	10.6747
0.01396	254.025	0.00724	125.62	0.00346	54.2302	0.00698	56.4168	0.00691	27.0429	0.00691	11.2341
0.01397	254.219	0.00725	126.622	0.00346	54.8056	0.00698	55.9395	0.00692	27.988	0.00692	10.6118
0.01398	255.056	0.00725	125.264	0.00346	52.9828	0.00699	55.2166	0.00692	26.6721	0.00692	11.9042
0.01399	254.169	0.00726	124.892	0.00347	55.4157	0.007	56.8758	0.00693	27.7271	0.00693	11.8573
0.014	254.229	0.00726	125.738	0.00347	55.3622	0.007	55.9321	0.00693	27.1048	0.00693	11.0595
0.01401	255.109	0.00727	126.181	0.00347	53.73	0.00701	55.7553	0.00694	27.6417	0.00694	11.8395
0.01402	254.578	0.00728	127.223	0.00347	56.0971	0.00701	56.5744	0.00695	27.5497	0.00694	11.3702
0.01403	255.087	0.00728	126.542	0.00348	54.8863	0.00702	55.4044	0.00695	27.0222	0.00695	10.6296
0.01405	254.721	0.00729	125.391	0.00348	54.2499	0.00702	56.8501	0.00696	27.5487	0.00696	11.479
0.01406	254.751	0.00729	126.168	0.00348	55.2026	0.00703	55.8496	0.00696	27.7205	0.00696	11.0839
0.01407	256.195	0.0073	126.246	0.00348	54.1993	0.00703	55.8542	0.00697	26.9443	0.00697	11.9099
0.01408	255.266	0.00731	126.858	0.00349	55.9338	0.00704	57.4475	0.00697	27.7712	0.00697	11.2463
0.01409	255.272	0.00731	127.577	0.00349	55.5095	0.00704	55.4419	0.00698	26.7716	0.00698	11.2641
0.0141	256.096	0.00732	127.337	0.00349	54.5916	0.00705	55.3595	0.00698	28.0256	0.00698	11.6658
0.01411	254.845	0.00732	126.511	0.0035	55.7874	0.00706	56.6257	0.00699	27.1273	0.00699	10.4663
0.01412	256.282	0.00733	127.244	0.0035	55.5621	0.00706	56.0897	0.00699	27.4624	0.00699	10.8633
0.01413	255.751	0.00733	126.768	0.0035	55.4964	0.00707	57.6133	0.007	27.7393	0.007	11.5213
0.01414	256.141	0.00734	127.701	0.0035	55.9582	0.00707	56.0558	0.00701	27.4558	0.007	11.4218
0.01416	257.404	0.00735	128.129	0.00351	55.2223	0.00708	55.8469	0.00701	27.1686	0.00701	11.8808
0.01417	255.43	0.00735	126.883	0.00351	55.7357	0.00708	57.3706	0.00702	27.2841	0.00702	10.4635
0.01418	256.317	0.00736	127.431	0.00351	55.6043	0.00709	55.4126	0.00702	27.0475	0.00702	11.0417
0.01419	257.384	0.00736	128.437	0.00351	56.0934	0.0071	56.3252	0.00703	28.6676	0.00703	11.3927
0.0142	256.103	0.00737	127.723	0.00352	56.1534	0.0071	57.4503	0.00703	27.1339	0.00703	10.9938
0.01421	257.716	0.00737	129.154	0.00352	55.9882	0.00711	56.5166	0.00704	27.8679	0.00704	11.7343
0.01422	256.409	0.00738	127.223	0.00352	55.7329	0.00711	57.4118	0.00705	27.0917	0.00704	11.4246
0.01423	256.987	0.00739	127.676	0.00353	56.3102	0.00712	55.7397	0.00705	27.5168	0.00705	11.4715
0.01424	257.815	0.00739	128.863	0.00353	55.6644	0.00712	56.5982	0.00706	27.4474	0.00705	11.5203
0.01426	256.648	0.0074	127.996	0.00353	56.007	0.00713	57.8809	0.00706	26.8917	0.00706	10.93
0.01427	257.808	0.0074	129.697	0.00353	56.4923	0.00713	56.0338	0.00707	27.5225	0.00706	11.5813
0.01428	257.733	0.00741	129.499	0.00354	56.4228	0.00714	56.9812	0.00707	28.3484	0.00707	11.4659
0.01429	257.083	0.00741	127.383	0.00354	55.6898	0.00714	57.5025	0.00708	27.2484	0.00708	11.5682
0.0143	258.616	0.00742	129.703	0.00354	56.8461	0.00715	57.1653	0.00708	27.8885	0.00708	11.7428
0.01431	257.542	0.00743	128.015	0.00354	55.9019	0.00716	57.8909	0.00709	26.5989	0.00709	11.1515
0.01432	258.271	0.00743	129.773	0.00355	57.0122	0.00716	56.5368	0.00709	27.5168	0.00709	11.7193
0.01433	258.396	0.00744	130.509	0.00355	55.9216	0.00717	56.929	0.0071	27.591	0.0071	11.2819
0.01434	257.462	0.00744	128.519	0.00355	55.8784	0.00717	57.5831	0.0071	27.3826	0.0071	11.0417
0.01435	258.363	0.00745	129.621	0.00356	57.75	0.00718	57.0251	0.00711	28.034	0.00711	11.2331
0.01437	258.716	0.00746	129.614	0.00356	56.6922	0.00718	57.9441	0.00712	27.7975	0.00711	10.868
0.01438	258.987	0.00746	129.066	0.00356	55.4626	0.00719	58.0302	0.00712	27.1639	0.00712	11.755
0.01439	259.66	0.00747	131.103	0.00356	57.6467	0.00719	57.541	0.00713	27.3282	0.00712	11.6349
0.0144	258.273	0.00747	129.247	0.00357	56.0943	0.0072	57.4054	0.00713	26.8223	0.00713	11.3148
0.01441	258.825	0.00748	130.362	0.00357	57.5322	0.00721	56.622	0.00714	28.4498	0.00714	11.4499
0.01442	259.028	0.00748	130.415	0.00357	56.2172	0.00721	57.4448	0.00714	27.4577	0.00714	10.5742
0.01443	259.128	0.00749	129.831	0.00357	56.8114	0.00722	58.2785	0.00715	27.7318	0.00715	11.1111
0.01444	259.937	0.00749	131.266	0.00358	58.8453	0.00722	57.6976	0.00715	27.6802	0.00715	11.1158
0.01445	260.011	0.0075	130.907	0.00358	55.9582	0.00723	57.8561	0.00716	27.0269	0.00716	11.5241
0.01446	259.516	0.00751	129.949	0.00358	56.068	0.00723	57.9789	0.00716	27.6051	0.00716	12.2046
0.01448	259.777	0.00751	131.435	0.00359	58.2268	0.00724	56.7833	0.00717	27.7994	0.00717	10.807
0.01449	259.58	0.00752	129.77	0.00359	56.6143	0.00724	57.7105	0.00718	27.4061	0.00717	11.0539
0.0145	259.61	0.00752	131.304	0.00359	58.4154	0.00725	58.4233	0.00718	28.2189	0.00718	11.4518
0.01451	260.883	0.00753	132.201	0.00359	56.2276	0.00725	57.5932	0.00719	27.1208	0.00718	11.1984
0.01452	260.521	0.00753	130.459	0.0036	57.2441	0.00726	58.5873	0.00719	27.3441	0.00719	12.0215
0.01453	259.838	0.00754	130.277	0.0036	58.8538	0.00727	58.1805	0.0072	27.7252	0.0072	11.8085
0.01454	260.804	0.00755	130.685	0.0036	55.655	0.00727	57.2872	0.0072	27.3413	0.0072	11.5072
0.01455	260.378	0.00755	130.74	0.0036	57.0845	0.00728	58.7568	0.00721	27.8069	0.00721	11.7925
0.01456	260.625	0.00756	132.429	0.00361	58.7637	0.00728	57.7059	0.00721	27.6126	0.00721	11.1552
0.01458	261.533	0.00756	131.485	0.00361	57.428	0.00729	58.4865	0.00722	27.6661	0.00722	12.0544
0.01459	259.925	0.00757	131.134	0.00361	58.2334	0.00729	58.9995	0.00722	27.8716	0.00722	11.8564
0.0146	261.349	0.00758	131.444	0.00362	56.4857	0.0073	57.2734	0.00723	27.3911	0.00723	11.5072
0.01461	260.929	0.00758	131.208	0.00362	58.2878	0.0073	59.169	0.00724	27.5318	0.00723	11.1862
0.01462	260.288	0.00759	131.576	0.00362	58.3892	0.00731	58.9382	0.00724	27.1996	0.00724	11.2876
0.01463	262.336	0.00759	132.704	0.00362	56.9935	0.00732	57.7553	0.00725	27.989	0.00724	12.1539
0.01464	261.096	0.0076	132.458	0.00363	58.07	0.00732	59.2222	0.00725	27.8735	0.00725	11.6161
0.01465	261.08	0.0076	132.248	0.00363	58.912	0.00733	58.1118	0.00726	27.0504	0.00726	11.3711
0.01466	262.507	0.00761	131.723	0.00363	58.2747	0.00733	59.2057	0.00726	28.1992	0.00726	11.4424
0.01467	260.514	0.00762	131.53	0.00363	58.5262	0.00734	59.3981	0.00727	27.3357	0.00727	10.762
0.01468	262.845	0.00762	133.202	0.00364	57.2741	0.00734	57.5236	0.00727	27.2934	0.00727	12.0619
0.0147	261.73	0.00763	132.825	0.00364	58.5994	0.00735	59.7728	0.00728	28.1804	0.00728	11.4068
0.01471	260.719	0.00763	132.446	0.00364	57.9067	0.00735	58.2858	0.00728	27.1658	0.00728	11.5307
0.01472	263.199	0.00764	133.275	0.00365	58.1742	0.00736	57.8048	0.00729	28.1476	0.00729	12.2233
0.01473	262.316	0.00764	131.942	0.00365	58.6257	0.00737	59.8699	0.0073	28.0537	0.00729	11.1975
0.01474	262.653	0.00765	133.244	0.00365	59.2705	0.00737	58.3096	0.0073	27.2625	0.0073	11.2228
0.01475	262.724	0.00765	133.528	0.00365	58.3779	0.00738	59.6299	0.00731	27.6651	0.00731	11.5288
0.01476	261.5	0.00766	132.77	0.00366	58.5834	0.00738	58.9033	0.00731	27.1086	0.00731	11.3373
0.01477	263.651	0.00767	134.333	0.00366	58.1827	0.00739	57.1351	0.00732	28.1382	0.00732	12.4561
0.01478	262.477	0.00767	132.817	0.00366	58.4352	0.00739	60.6102	0.00732	27.9777	0.00732	11.6189
0.01479	262.858	0.00768	133.141	0.00366	58.3131	0.0074	59.2158	0.00733	27.4342	0.00733	11.6226
0.01481	263.925	0.00768	134.756	0.00367	59.6985	0.0074	58.6899	0.00733	27.8172	0.00733	12.0309
0.01482	263.475	0.00769	133.737	0.00367	58.4192	0.00741	60.1888	0.00734	27.3319	0.00734	11.4415
0.01483	263.698	0.0077	134.26	0.00367	59.095	0.00741	58.2877	0.00734	27.8078	0.00734	11.8
0.01484	263.03	0.0077	134.159	0.00368	58.7177	0.00742	59.4778	0.00735	27.698	0.00735	11.6771
0.01485	262.991	0.00771	133.101	0.00368	58.8857	0.00743	59.4778	0.00736	27.026	0.00735	11.693
0.01486	265.086	0.00771	135.283	0.00368	59.0133	0.00743	59.1141	0.00736	28.3372	0.00736	11.9052
0.01487	263.849	0.00772	134.75	0.00368	58.0381	0.00744	60.7816	0.00737	27.8838	0.00737	11.4096
0.01488	264.317	0.00772	134.639	0.00369	59.5981	0.00744	59.1535	0.00737	27.6304	0.00737	11.6048
0.01489	264.377	0.00773	135.109	0.00369	60.3255	0.00745	58.6148	0.00738	27.3301	0.00738	11.2575
0.01491	264.425	0.00774	133.592	0.00369	58.3122	0.00745	59.9185	0.00738	27.0682	0.00738	11.6724
0.01492	264.726	0.00774	135.046	0.00369	59.8318	0.00746	59.3679	0.00739	27.8519	0.00739	11.861
0.01493	264.45	0.00775	135.616	0.0037	59.6854	0.00746	59.6775	0.00739	28.1269	0.00739	11.0717
0.01494	264.457	0.00775	135.11	0.0037	59.3381	0.00747	59.5419	0.0074	27.8979	0.0074	12.0009
0.01495	265.41	0.00776	136.462	0.0037	59.8628	0.00748	58.7934	0.00741	28.1279	0.0074	11.5616
0.01496	264.74	0.00776	134.36	0.00371	58.0757	0.00748	59.9332	0.00741	27.163	0.00741	11.6086
0.01497	265.34	0.00777	134.688	0.00371	60.929	0.00749	59.6638	0.00742	27.6971	0.00741	11.633
0.01498	265.156	0.00777	135.833	0.00371	60.6709	0.00749	58.7421	0.00742	27.6201	0.00742	10.9647
0.01499	265.305	0.00778	135.802	0.00371	58.5215	0.0075	60.4801	0.00743	27.3901	0.00743	12.5547
0.01501	265.26	0.00779	136.871	0.00372	59.9988	0.0075	59.6684	0.00743	28.3409	0.00743	11.9465
0.01502	265.485	0.00779	136.024	0.00372	59.4977	0.00751	59.1489	0.00744	27.9411	0.00744	11.3589
0.01503	265.623	0.0078	134.766	0.00372	59.7088	0.00751	60.5662	0.00744	27.9908	0.00744	12.1802
0.01504	265.94	0.0078	136.249	0.00372	60.088	0.00752	59.6171	0.00745	27.5591	0.00745	11.2068
0.01505	265.957	0.00781	136.071	0.00373	58.9129	0.00753	59.9991	0.00745	26.8373	0.00745	11.9549
0.01506	265.673	0.00781	136.979	0.00373	61.7052	0.00753	60.4013	0.00746	28.1917	0.00746	11.846
0.01507	266.275	0.00782	136.963	0.00373	59.8036	0.00754	58.8713	0.00747	27.5281	0.00746	11.3026
0.01508	266.638	0.00783	136.491	0.00374	58.6341	0.00754	60.6945	0.00747	27.6079	0.00747	12.947
0.01509	265.711	0.00783	136.211	0.00374	60.6362	0.00755	60.9263	0.00748	28.2114	0.00748	11.617
0.01511	267.008	0.00784	136.479	0.00374	60.0655	0.00755	60.0055	0.00748	27.3169	0.00748	10.8492
0.01512	266.602	0.00784	136.578	0.00374	60.9853	0.00756	61.2552	0.00749	27.9786	0.00749	11.1853
0.01513	266.63	0.00785	137.749	0.00375	60.395	0.00756	59.2918	0.00749	27.1029	0.00749	11.6771
0.01514	267.393	0.00786	137.212	0.00375	59.6441	0.00757	59.9863	0.0075	27.3789	0.0075	12.61
0.01515	266.011	0.00786	136.811	0.00375	61.6677	0.00757	61.6025	0.0075	27.8472	0.0075	11.3533
0.01516	267.545	0.00787	137.594	0.00375	60.0833	0.00758	59.618	0.00751	27.8726	0.00751	11.2031
0.01517	267.671	0.00787	137.954	0.00376	59.7154	0.00759	61.5054	0.00751	28.1598	0.00751	11.9887
0.01518	266.769	0.00788	137.163	0.00376	60.7694	0.00759	61.0143	0.00752	27.989	0.00752	10.6033
0.01519	268.074	0.00788	137.824	0.00376	60.8117	0.0076	59.2524	0.00753	27.2878	0.00753	11.6189
0.0152	266.522	0.00789	136.96	0.00377	61.021	0.0076	61.4403	0.00753	27.683	0.00753	11.5166
0.01522	267.212	0.0079	137.871	0.00377	60.9262	0.00761	59.6775	0.00754	27.5206	0.00753	12.4176
0.01523	268.516	0.0079	138.621	0.00377	61.4349	0.00761	60.7028	0.00754	28.6047	0.00754	12.0178
0.01524	266.984	0.00791	137.82	0.00377	61.1524	0.00762	62.1458	0.00755	27.4718	0.00755	11.1486
0.01525	268.387	0.00791	139.261	0.00378	60.1725	0.00762	59.6931	0.00755	27.7975	0.00755	11.3777
0.01526	267.829	0.00792	138.164	0.00378	60.6315	0.00763	61.1022	0.00756	27.9861	0.00756	11.6405
0.01527	267.482	0.00792	136.949	0.00378	60.8502	0.00764	61.0014	0.00756	27.6257	0.00756	11.969
0.01528	268.944	0.00793	138.601	0.00379	62.0056	0.00764	60.3793	0.00757	27.8604	0.00757	12.3679
0.01529	267.479	0.00794	138.134	0.00379	62.0056	0.00765	61.7381	0.00757	27.8012	0.00757	11.0013
0.0153	268.721	0.00794	139.775	0.00379	61.1749	0.00765	59.7325	0.00758	27.3535	0.00758	12.5772
0.01532	269.28	0.00795	139.864	0.00379	61.2538	0.00766	61.4266	0.00759	28.4151	0.00758	11.801
0.01533	267.681	0.00795	137.125	0.0038	60.2213	0.00766	61.6923	0.00759	27.2869	0.00759	11.6893
0.01534	268.915	0.00796	138.701	0.0038	61.0144	0.00767	60.4462	0.0076	27.9373	0.00759	11.7456
0.01535	268.556	0.00796	138.227	0.0038	61.7972	0.00767	62.2869	0.0076	27.7947	0.0076	11.312
0.01536	269.084	0.00797	138.605	0.0038	61.7681	0.00768	60.9996	0.00761	27.7468	0.00761	11.8404
0.01537	269.965	0.00798	140	0.00381	62.473	0.00769	60.8713	0.00761	27.744	0.00761	12.5312
0.01538	268.495	0.00798	138.129	0.00381	61.4678	0.00769	61.63	0.00762	27.484	0.00762	11.6302
0.01539	269.668	0.00799	139.137	0.00381	61.9755	0.0077	60.8374	0.00762	27.8576	0.00762	11.9099
0.0154	269.843	0.00799	139.605	0.00382	60.9234	0.0077	62.5746	0.00763	28.1701	0.00763	11.128
0.01541	269.197	0.008	138.176	0.00382	61.1148	0.00771	62.406	0.00763	28.0378	0.00763	11.3964
0.01543	269.605	0.008	140.79	0.00382	62.8879	0.00771	60.5727	0.00764	28.4216	0.00764	11.4753
0.01544	268.923	0.00801	139.302	0.00382	61.8704	0.00772	61.0619	0.00765	26.7688	0.00764	11.6058
0.01545	270.169	0.00802	139.52	0.00383	62.3988	0.00772	61.0921	0.00765	27.8895	0.00765	12.3932
0.01546	269.984	0.00802	140.005	0.00383	62.4693	0.00773	61.5035	0.00766	27.7787	0.00766	12.0581
0.01547	269.748	0.00803	138.997	0.00383	61.709	0.00774	61.8288	0.00766	27.9486	0.00766	11.1759
0.01548	270.697	0.00803	140.674	0.00383	62.5199	0.00774	61.64	0.00767	28.4047	0.00767	11.3016
0.01549	270.12	0.00804	141.067	0.00384	60.4334	0.00775	61.5777	0.00767	27.9514	0.00767	10.8267
0.0155	269.226	0.00804	139.24	0.00384	62.2243	0.00775	61.608	0.00768	27.7496	0.00768	12.6448
0.01551	269.935	0.00805	140.518	0.00384	64.4328	0.00776	60.9071	0.00768	28.1767	0.00768	12.2177
0.01552	270.572	0.00806	139.347	0.00385	61.7043	0.00776	61.5108	0.00769	27.163	0.00769	12.0272
0.01554	270.856	0.00806	140.6	0.00385	62.6429	0.00777	62.613	0.00769	28.2255	0.00769	12.3144
0.01555	270.852	0.00807	141.255	0.00385	62.1623	0.00777	62.1861	0.0077	27.3432	0.0077	11.1693
0.01556	270.699	0.00807	140.348	0.00385	61.8291	0.00778	61.9314	0.00771	28.1739	0.0077	11.5513
0.01557	270.419	0.00808	141.001	0.00386	63.42	0.00778	61.859	0.00771	28.1035	0.00771	12.2506
0.01558	271.183	0.00808	141.125	0.00386	61.3673	0.00779	61.6446	0.00772	27.836	0.00772	11.663
0.01559	270.623	0.00809	140.002	0.00386	63.3327	0.0078	63.1811	0.00772	27.9148	0.00772	12.1398
0.0156	271.095	0.0081	141.815	0.00386	64.8495	0.0078	61.7546	0.00773	27.6173	0.00773	11.602
0.01561	272.081	0.0081	141.327	0.00387	61.4096	0.00781	61.859	0.00773	27.0391	0.00773	12.1314
0.01562	271.138	0.00811	141.439	0.00387	62.5594	0.00781	62.9566	0.00774	28.2518	0.00774	11.7709
0.01564	271.428	0.00811	141.589	0.00387	62.6326	0.00782	61.9882	0.00774	27.3929	0.00774	11.6302
0.01565	272.028	0.00812	141.343	0.00388	62.9761	0.00782	63.1527	0.00775	28.4667	0.00775	11.6358
0.01566	271.437	0.00812	141.518	0.00388	63.6059	0.00783	62.8265	0.00776	27.8238	0.00775	11.25
0.01567	272.417	0.00813	142.588	0.00388	62.4392	0.00783	61.6006	0.00776	27.8069	0.00776	11.494
0.01568	271.379	0.00814	141.667	0.00388	63.8218	0.00784	63.28	0.00777	27.7881	0.00776	11.786
0.01569	271.77	0.00814	141.795	0.00389	64.0996	0.00785	61.5576	0.00777	27.5103	0.00777	11.5203
0.0157	272.992	0.00815	142.372	0.00389	61.9389	0.00785	62.2273	0.00778	27.7721	0.00778	12.5293
0.01571	271.684	0.00815	142.21	0.00389	63.1666	0.00786	64.0231	0.00778	28.6234	0.00778	11.1712
0.01572	273.304	0.00816	142.478	0.00389	62.9545	0.00786	62.1907	0.00779	27.5929	0.00779	11.5504
0.01573	272.581	0.00816	142.628	0.0039	64.0029	0.00787	62.603	0.00779	28.0687	0.00779	11.0229
0.01575	271.206	0.00817	141.913	0.0039	64.1766	0.00787	62.1714	0.0078	27.2315	0.0078	11.9605
0.01576	273.259	0.00818	143.137	0.0039	63.1647	0.00788	61.5677	0.0078	28.0256	0.0078	12.9057
0.01577	271.945	0.00818	142.072	0.00391	64.0658	0.00788	64.1294	0.00781	27.9026	0.00781	11.6921
0.01578	272.655	0.00819	142.921	0.00391	63.7467	0.00789	62.537	0.00782	27.8378	0.00781	11.9521
0.01579	273.861	0.00819	143.924	0.00391	62.5847	0.0079	62.8751	0.00782	28.4855	0.00782	12.3341
0.0158	272.179	0.0082	142.76	0.00391	63.4764	0.0079	63.5274	0.00783	28.1307	0.00782	10.9131
0.01581	273.856	0.0082	143.034	0.00392	64.4882	0.00791	61.7188	0.00783	27.3047	0.00783	12.1051
0.01582	272.801	0.00821	142.519	0.00392	64.4403	0.00791	63.9296	0.00784	28.0781	0.00784	11.7747
0.01583	272.236	0.00822	142.462	0.00392	64.124	0.00792	62.9832	0.00784	27.0982	0.00784	12.3031
0.01585	273.915	0.00822	144.781	0.00392	64.201	0.00792	62.7386	0.00785	28.3982	0.00785	12.6185
0.01586	273.398	0.00823	143.184	0.00393	63.7833	0.00793	64.5572	0.00785	28.1091	0.00785	11.2341
0.01587	273.97	0.00823	144.018	0.00393	63.9278	0.00793	61.8874	0.00786	27.6229	0.00786	11.9258
0.01588	274.264	0.00824	144.088	0.00393	63.9729	0.00794	63.2058	0.00786	28.1035	0.00786	12.0234
0.01589	273.178	0.00824	142.974	0.00394	63.6838	0.00794	63.9241	0.00787	27.3338	0.00787	11.1167
0.0159	274.827	0.00825	144.172	0.00394	65.7055	0.00795	62.9786	0.00788	27.7862	0.00787	11.6902
0.01591	273.259	0.00826	143.357	0.00394	64.338	0.00796	64.1266	0.00788	28.2349	0.00788	11.7897
0.01592	274.012	0.00826	143.728	0.00394	63.9128	0.00796	62.5269	0.00789	27.4924	0.00788	12.1999
0.01593	275.196	0.00827	146.195	0.00395	64.5079	0.00797	62.4316	0.00789	28.3541	0.00789	11.7287
0.01594	274.998	0.00827	143.617	0.00395	63.268	0.00797	64.3199	0.0079	27.5947	0.0079	11.4152
0.01596	274.914	0.00828	144.39	0.00395	65.2963	0.00798	63.1334	0.0079	27.7524	0.0079	11.8864
0.01597	274.939	0.00828	144.484	0.00395	65.0372	0.00798	63.7033	0.00791	28.1842	0.00791	10.9975
0.01598	274.439	0.00829	144.015	0.00396	64.2695	0.00799	63.4559	0.00791	27.3132	0.00791	11.6874
0.01599	274.622	0.0083	145.665	0.00396	65.5	0.00799	63.0088	0.00792	28.172	0.00792	12.0394
0.016	274.282	0.0083	144.299	0.00396	63.4529	0.008	63.2516	0.00792	27.8998	0.00792	12.0469
0.01601	275.833	0.00831	145.037	0.00397	65.0598	0.00801	63.4871	0.00793	28.1598	0.00793	12.6795
0.01602	276.485	0.00831	146.42	0.00397	65.0513	0.00801	63.5815	0.00794	28.4395	0.00793	11.0219
0.01603	275.922	0.00832	143.774	0.00397	64.0526	0.00802	64.7176	0.00794	27.6586	0.00794	11.571
0.01604	274.254	0.00832	144.41	0.00397	66.7586	0.00802	63.7656	0.00795	28.0077	0.00794	12.1013
0.01605	274.918	0.00833	144.81	0.00398	64.8148	0.00803	62.8311	0.00795	27.6708	0.00795	11.5128
0.01607	275.161	0.00834	144.481	0.00398	64.1916	0.00803	63.7839	0.00796	27.9411	0.00796	12.733
0.01608	275.373	0.00834	145.895	0.00398	65.6971	0.00804	64.5013	0.00796	28.4648	0.00796	12.4355
0.01609	276.102	0.00835	145.392	0.00398	64.5238	0.00804	64.395	0.00797	27.6088	0.00797	11.7118
0.0161	276.578	0.00835	145.501	0.00399	66.4714	0.00805	64.5719	0.00797	28.5249	0.00797	12.0553
0.01611	276.243	0.00836	146.115	0.00399	65.118	0.00806	63.5824	0.00798	27.5703	0.00798	11.3636
0.01612	275.616	0.00836	144.927	0.00399	64.4112	0.00806	64.2118	0.00798	27.469	0.00798	12.1605
0.01613	274.139	0.00837	145.236	0.004	67.0346	0.00807	64.1294	0.00799	28.1739	0.00799	11.7456
0.01614	276.147	0.00838	146.362	0.004	64.7097	0.00807	63.8114	0.008	27.6933	0.00799	11.5466
0.01615	277.077	0.00838	146.083	0.004	64.7754	0.00808	64.6342	0.008	28.4733	0.008	12.6682
0.01617	276.933	0.00839	146.859	0.004	66.034	0.00808	64.0707	0.00801	28.3897	0.00801	11.7531
0.01618	277.639	0.00839	146.32	0.00401	64.9668	0.00809	63.8756	0.00801	27.2034	0.00801	11.327
0.01619	276.464	0.0084	145.523	0.00401	67.044	0.00809	64.4665	0.00802	27.85	0.00802	11.2115
0.0162	276.299	0.00841	146.192	0.00401	65.6473	0.0081	63.3652	0.00802	27.5713	0.00802	11.4687
0.01621	276.754	0.00841	146.158	0.00401	65.5338	0.0081	65.0172	0.00803	28.4817	0.00803	12.1314
0.01622	275.795	0.00842	146.174	0.00402	66.616	0.00811	64.1358	0.00803	27.9814	0.00803	11.6086
0.01623	278.081	0.00842	147.489	0.00402	65.1724	0.00812	62.8522	0.00804	27.8341	0.00804	11.9192
0.01624	277.7	0.00843	146.436	0.00402	65.1686	0.00812	64.6763	0.00804	28.6159	0.00804	11.893
0.01625	277.67	0.00843	146.509	0.00403	66.5747	0.00813	64.2072	0.00805	27.8613	0.00805	11.4978
0.01626	278.52	0.00844	146.857	0.00403	66.7023	0.00813	64.3401	0.00806	27.8988	0.00805	11.5034
0.01627	276.281	0.00845	146.073	0.00403	67.0458	0.00814	65.1042	0.00806	28.0988	0.00806	11.7231
0.01629	276.818	0.00845	147.194	0.00403	65.2456	0.00814	63.1591	0.00807	27.4342	0.00807	12.7199
0.0163	277.807	0.00846	147.394	0.00404	65.6717	0.00815	64.9851	0.00807	28.6347	0.00807	12.289
0.01631	277.021	0.00846	146.315	0.00404	66.0753	0.00815	64.231	0.00808	27.7299	0.00808	11.5138
0.01632	279.268	0.00847	148.21	0.00404	66.509	0.00816	63.9278	0.00808	28.1251	0.00808	12.1248
0.01633	278.186	0.00847	147.443	0.00404	66.3269	0.00817	65.8106	0.00809	28.31	0.00809	11.5701
0.01634	277.809	0.00848	147.202	0.00405	67.3509	0.00817	64.6158	0.00809	27.5412	0.00809	11.572
0.01635	278.432	0.00849	148.095	0.00405	67.1801	0.00818	65.0538	0.0081	27.9899	0.0081	12.1924
0.01636	276.738	0.00849	146.585	0.00405	66.3119	0.00818	65.2398	0.00811	27.4746	0.0081	11.9014
0.01638	278.45	0.0085	148.394	0.00406	65.4953	0.00819	63.2727	0.00811	27.8341	0.00811	12.7518
0.01639	278.908	0.0085	148.219	0.00406	66.6995	0.00819	66.4089	0.00812	28.3006	0.00811	11.7174
0.0164	278.033	0.00851	147.773	0.00406	67.1388	0.0082	65.1564	0.00812	27.6332	0.00812	11.1749
0.01641	280.067	0.00851	149.325	0.00406	67.7244	0.0082	64.2054	0.00813	28.279	0.00813	12.2609
0.01642	278.503	0.00852	147.573	0.00407	66.8112	0.00821	65.6054	0.00813	27.2822	0.00813	11.25
0.01643	278.649	0.00853	147.771	0.00407	67.5442	0.00822	64.352	0.00814	27.8059	0.00814	11.7897
0.01644	279.093	0.00853	148.784	0.00407	67.1754	0.00822	65.2709	0.00814	28.0753	0.00814	11.7184
0.01645	277.792	0.00854	147.465	0.00407	66.3128	0.00823	65.7364	0.00815	27.6567	0.00815	12.2787
0.01646	279.725	0.00854	150.086	0.00408	66.7286	0.00823	63.7775	0.00815	28.0227	0.00815	11.9352
0.01647	279.782	0.00855	149.411	0.00408	67.0515	0.00824	65.8069	0.00816	27.5478	0.00816	10.9816
0.01649	279.447	0.00855	147.836	0.00408	68.1036	0.00824	64.7597	0.00817	27.5328	0.00816	11.2951
0.0165	279.799	0.00856	148.762	0.00409	69.0432	0.00825	64.4619	0.00817	28.5014	0.00817	11.5795
0.01651	279.481	0.00857	147.735	0.00409	66.4508	0.00825	65.6374	0.00818	27.6558	0.00817	11.556
0.01652	279.724	0.00857	148.618	0.00409	67.6991	0.00826	65.0657	0.00818	27.9007	0.00818	12.5209
0.01653	279.505	0.00858	149.785	0.00409	66.4902	0.00827	65.1381	0.00819	28.1739	0.00819	11.8488
0.01654	279.593	0.00858	148.514	0.0041	66.1776	0.00827	65.6686	0.00819	27.5647	0.00819	12.3895
0.01655	280.65	0.00859	150.005	0.0041	69.0657	0.00828	64.3456	0.0082	27.7327	0.0082	11.5175
0.01656	280.678	0.00859	149.397	0.0041	67.5639	0.00828	65.9141	0.0082	27.8303	0.0082	11.3861
0.01657	280.095	0.0086	148.745	0.0041	68.6931	0.00829	65.7721	0.00821	27.9758	0.00821	11.709
0.01658	279.685	0.00861	149.774	0.00411	68.5786	0.00829	65.1115	0.00821	28.0565	0.00821	11.969
0.0166	280.643	0.00861	149.352	0.00411	65.286	0.0083	65.4661	0.00822	27.4521	0.00822	12.6157
0.01661	280.271	0.00862	149.576	0.00411	67.7686	0.0083	66.0241	0.00823	28.4273	0.00822	12.6992
0.01662	280.526	0.00862	150.549	0.00412	67.4701	0.00831	65.6951	0.00823	27.9251	0.00823	11.1017
0.01663	280.395	0.00863	149.727	0.00412	67.854	0.00831	66.484	0.00824	27.5534	0.00823	11.9436
0.01664	280.753	0.00863	150.877	0.00412	69.8354	0.00832	65.4184	0.00824	27.3667	0.00824	11.2031
0.01665	281.914	0.00864	150.294	0.00412	66.9661	0.00833	65.882	0.00825	27.3732	0.00825	11.9934
0.01666	280.869	0.00865	149.642	0.00413	68.4791	0.00833	66.4134	0.00825	28.4123	0.00825	11.9915
0.01667	279.998	0.00865	150.275	0.00413	68.0877	0.00834	64.9704	0.00826	27.4934	0.00826	11.5091
0.01668	281.546	0.00866	150.942	0.00413	66.7962	0.00834	66.4253	0.00826	28.0509	0.00826	12.4411
0.0167	280.783	0.00866	150.901	0.00414	68.6527	0.00835	67.4176	0.00827	28.2443	0.00827	11.9896
0.01671	282.004	0.00867	151.508	0.00414	68.4453	0.00835	65.1234	0.00827	27.0006	0.00827	11.0116
0.01672	281.623	0.00867	150.45	0.00414	69.0789	0.00836	66.2036	0.00828	27.53	0.00828	11.2923
0.01673	281.634	0.00868	151.076	0.00414	69.3614	0.00836	65.04	0.00829	27.6792	0.00828	10.6953
0.01674	282.272	0.00869	150.766	0.00415	67.3744	0.00837	65.6979	0.00829	27.927	0.00829	12.4749
0.01675	281.148	0.00869	151.081	0.00415	69.0741	0.00838	67.4561	0.0083	28.9003	0.00829	12.0703
0.01676	281.526	0.0087	151.429	0.00415	68.0164	0.00838	65.0556	0.0083	27.3141	0.0083	11.8348
0.01677	282.315	0.0087	152.234	0.00415	67.9948	0.00839	66.5939	0.00831	28.1363	0.00831	11.9108
0.01678	281.489	0.00871	151.544	0.00416	69.122	0.00839	67.1299	0.00831	27.5929	0.00831	10.9215
0.01679	282.917	0.00871	151.578	0.00416	69.1474	0.0084	64.7203	0.00832	27.6436	0.00832	11.2162
0.01681	281.95	0.00872	150.544	0.00416	69.795	0.0084	66.8679	0.00833	28.355	0.00832	11.0679
0.01682	282.117	0.00873	151.8	0.00417	68.8123	0.00841	65.6603	0.00833	27.9186	0.00833	11.8901
0.01683	283.201	0.00873	152.243	0.00417	67.5574	0.00841	66.703	0.00834	28.4892	0.00833	13.1413
0.01684	281.631	0.00874	152.263	0.00417	69.2224	0.00842	67.9187	0.00834	28.1748	0.00834	11.6902
0.01685	282.453	0.00874	152.145	0.00417	68.4312	0.00843	65.598	0.00835	27.2249	0.00834	11.8254
0.01686	283.028	0.00875	152.806	0.00418	69.291	0.00843	66.8743	0.00835	28.401	0.00835	11.8376
0.01687	282.325	0.00875	151.079	0.00418	69.3003	0.00844	67.1116	0.00836	27.2465	0.00836	11.1834
0.01688	284.117	0.00876	152.586	0.00418	70.177	0.00844	65.7675	0.00836	28.1335	0.00836	11.7231
0.01689	282.766	0.00877	151.552	0.00418	69.2074	0.00845	67.9829	0.00837	27.7646	0.00837	11.5063
0.01691	282.328	0.00877	153.132	0.00419	68.4819	0.00845	66.1706	0.00837	27.8904	0.00837	12.6326
0.01692	283.583	0.00878	153.874	0.00419	68.5917	0.00846	67.1198	0.00838	27.8716	0.00838	12.3801
0.01693	282.553	0.00878	152.612	0.00419	69.6626	0.00846	68.266	0.00839	27.8453	0.00838	11.0886
0.01694	284.096	0.00879	153.073	0.0042	70.6557	0.00847	66.3878	0.00839	28.0856	0.00839	12.1145
0.01695	283.702	0.00879	153.599	0.0042	69.489	0.00847	67.1904	0.0084	28.0105	0.00839	11.3739
0.01696	283.479	0.0088	151.531	0.0042	68.862	0.00848	66.8624	0.0084	27.0175	0.0084	11.2726
0.01697	284.305	0.00881	153.273	0.0042	70.6275	0.00849	66.1285	0.00841	28.5277	0.0084	11.8085
0.01698	282.909	0.00881	152.119	0.00421	69.0113	0.00849	68.3714	0.00841	27.9129	0.00841	11.2378
0.01699	283.355	0.00882	153.579	0.00421	69.948	0.0085	66.3438	0.00842	28.7755	0.00842	12.2984
0.017	284.636	0.00882	154.015	0.00421	69.7443	0.0085	67.3251	0.00842	27.7102	0.00842	11.6555
0.01702	283.967	0.00883	152.145	0.00421	69.7387	0.00851	67.6549	0.00843	27.4577	0.00843	11.3561
0.01703	284.363	0.00883	153.552	0.00422	71.0133	0.00851	66.4922	0.00843	27.8529	0.00843	11.8855
0.01704	284.225	0.00884	153.5	0.00422	69.6335	0.00852	66.7323	0.00844	28.3128	0.00844	10.7835
0.01705	284.689	0.00885	152.428	0.00422	69.6185	0.00852	66.9934	0.00844	27.5666	0.00844	11.6893
0.01706	284.428	0.00885	154.358	0.00423	71.583	0.00853	67.6247	0.00845	29.2307	0.00845	11.7831
0.01707	283.869	0.00886	153.241	0.00423	69.0666	0.00854	68.4501	0.00846	27.5318	0.00845	12.1971
0.01708	283.985	0.00886	154.513	0.00423	70.3901	0.00854	66.6132	0.00846	27.7872	0.00846	12.1539
0.01709	285.267	0.00887	154.538	0.00423	69.9179	0.00855	67.4442	0.00847	27.3779	0.00846	11.2603
0.0171	285.024	0.00887	152.954	0.00424	70.1301	0.00855	67.5257	0.00847	27.927	0.00847	11.6142
0.01711	284.87	0.00888	154.201	0.00424	71.9434	0.00856	67.5138	0.00848	28.249	0.00848	11.5795
0.01713	284.956	0.00889	154.376	0.00424	70.3478	0.00856	67.5999	0.00848	28.0828	0.00848	11.4265
0.01714	285.329	0.00889	154.404	0.00424	69.6411	0.00857	68.3842	0.00849	28.0809	0.00849	12.7199
0.01715	284.418	0.0089	155.159	0.00425	71.0855	0.00857	68.0837	0.00849	28.554	0.00849	11.9164
0.01716	285.051	0.0089	154.26	0.00425	69.123	0.00858	67.9499	0.0085	27.3873	0.0085	12.091
0.01717	285.162	0.00891	154.687	0.00425	71.9378	0.00859	67.0804	0.0085	28.2865	0.0085	11.3505
0.01718	285.875	0.00891	155.141	0.00426	70.7214	0.00859	67.7364	0.00851	27.239	0.00851	11.205
0.01719	285.586	0.00892	154.438	0.00426	70.6238	0.0086	68.823	0.00852	28.4507	0.00851	12.1586
0.0172	285.128	0.00893	155.533	0.00426	71.6637	0.0086	67.5046	0.00852	28.2302	0.00852	11.7512
0.01721	285.667	0.00893	155.695	0.00426	69.3764	0.00861	67.1097	0.00853	27.7534	0.00852	11.418
0.01723	285.541	0.00894	155.288	0.00427	71.0527	0.00861	68.9156	0.00853	28.3456	0.00853	12.2337
0.01724	285.117	0.00894	155.833	0.00427	71.8092	0.00862	67.839	0.00854	28.0368	0.00854	11.7813
0.01725	286.491	0.00895	155.391	0.00427	70.3985	0.00862	68.244	0.00854	27.4004	0.00854	11.9089
0.01726	285.327	0.00896	155.398	0.00427	72.6671	0.00863	67.5532	0.00855	28.0547	0.00855	10.7488
0.01727	286.556	0.00896	156.204	0.00428	70.2427	0.00863	66.8331	0.00855	27.6642	0.00855	11.5842
0.01728	285.917	0.00897	155.607	0.00428	70.8969	0.00864	68.8688	0.00856	28.6685	0.00856	11.7381
0.01729	285.481	0.00897	155.485	0.00428	72.2673	0.00865	67.7859	0.00856	28.0471	0.00856	11.6696
0.0173	286.714	0.00898	156.184	0.00429	70.7636	0.00865	67.4414	0.00857	28.3841	0.00857	12.244
0.01731	285.89	0.00898	156.3	0.00429	71.4967	0.00866	69.4827	0.00858	28.1504	0.00858	11.9652
0.01732	285.942	0.00899	156.583	0.00429	71.2902	0.00866	67.337	0.00858	27.2165	0.00858	11.3401
0.01734	287.127	0.009	156.389	0.00429	71.4403	0.00867	68.1698	0.00859	27.8022	0.00859	11.4462
0.01735	285.875	0.009	155.382	0.0043	71.9922	0.00867	68.3952	0.00859	28.1429	0.00859	10.5123
0.01736	287.488	0.00901	156.576	0.0043	71.446	0.00868	67.0483	0.0086	28.4658	0.0086	12.2637
0.01737	286.319	0.00901	156.464	0.0043	71.8871	0.00868	69.4745	0.0086	28.6497	0.0086	12.2421
0.01738	286.184	0.00902	156.005	0.0043	71.7736	0.00869	68.2861	0.00861	27.407	0.00861	12.1473
0.01739	287.434	0.00902	157.735	0.00431	71.5671	0.0087	68.1102	0.00861	28.172	0.00861	12.4411
0.0174	286.698	0.00903	157.008	0.00431	71.0855	0.0087	69.2875	0.00862	27.3629	0.00862	11.2359
0.01741	287.125	0.00904	157.224	0.00431	71.8909	0.00871	67.5431	0.00862	27.2428	0.00862	11.144
0.01742	287.917	0.00904	157.357	0.00432	72.8914	0.00871	69.4589	0.00863	28.8356	0.00863	11.8704
0.01743	286.06	0.00905	155.78	0.00432	71.6553	0.00872	68.9018	0.00864	28.6169	0.00863	11.6996
0.01744	288.102	0.00905	157.915	0.00432	71.9894	0.00872	67.6338	0.00864	28.4667	0.00864	12.7865
0.01746	286.895	0.00906	157.266	0.00432	71.8514	0.00873	69.5972	0.00865	27.6041	0.00864	11.2134
0.01747	287.209	0.00906	156.975	0.00433	72.5019	0.00874	68.0882	0.00865	27.1714	0.00865	11.7137
0.01748	287.898	0.00907	158.707	0.00433	72.7319	0.00874	69.0383	0.00866	28.3409	0.00866	11.9418
0.01749	287.249	0.00908	157.551	0.00433	71.4282	0.00875	69.9436	0.00866	27.7994	0.00866	11.388
0.0175	288.391	0.00908	158.069	0.00433	73.1477	0.00875	67.5449	0.00867	28.3569	0.00867	11.6574
0.01751	287.988	0.00909	157.833	0.00434	72.6962	0.00876	69.1648	0.00867	28.615	0.00867	11.5485
0.01752	286.621	0.00909	156.948	0.00434	71.7341	0.00876	68.4868	0.00868	27.911	0.00868	11.2697
0.01753	288.628	0.0091	158.975	0.00434	73.1739	0.00877	67.6595	0.00868	28.1645	0.00868	11.8779
0.01754	287.842	0.0091	157.665	0.00435	71.9688	0.00877	69.8189	0.00869	27.8641	0.00869	11.6086
0.01756	288.523	0.00911	158.166	0.00435	73.326	0.00878	69.2023	0.0087	28.1692	0.00869	11.8545
0.01757	288.412	0.00912	159.042	0.00435	72.897	0.00878	68.7571	0.0087	28.1072	0.0087	10.8952
0.01758	288.243	0.00912	157.08	0.00435	71.2714	0.00879	69.0109	0.00871	27.5262	0.00871	11.74
0.01759	288.403	0.00913	157.761	0.00436	73.7071	0.0088	68.4016	0.00871	28.6347	0.00871	11.5044
0.0176	288.455	0.00913	157.202	0.00436	72.8332	0.0088	69.3068	0.00872	28.3128	0.00872	12.0281
0.01761	288.208	0.00914	157.103	0.00436	72.7197	0.00881	69.4021	0.00872	28.1035	0.00872	12.4796
0.01762	289.352	0.00914	159.229	0.00436	73.142	0.00881	68.944	0.00873	28.0631	0.00873	11.4828
0.01763	288.807	0.00915	157.822	0.00437	71.7548	0.00882	70.0553	0.00873	27.1987	0.00873	11.4593
0.01764	288.972	0.00916	158.533	0.00437	73.8929	0.00882	69.5477	0.00874	28.3766	0.00874	12.0553
0.01765	289.014	0.00916	159.283	0.00437	73.2856	0.00883	68.8212	0.00874	28.0565	0.00874	10.7798
0.01767	289.343	0.00917	158.058	0.00438	71.965	0.00883	69.4222	0.00875	28.2874	0.00875	12.4327
0.01768	289.132	0.00917	159.066	0.00438	74.6513	0.00884	69.8336	0.00876	29.0777	0.00875	12.121
0.01769	289.35	0.00918	158.968	0.00438	72.4325	0.00884	69.7392	0.00876	27.9899	0.00876	11.9455
0.0177	288.961	0.00918	158.351	0.00438	72.9149	0.00885	69.6925	0.00877	27.6651	0.00877	11.5654
0.01771	289.765	0.00919	160.074	0.00439	73.998	0.00886	69.3004	0.00877	27.5853	0.00877	11.0144
0.01772	289.857	0.0092	158.939	0.00439	72.4174	0.00886	70.2441	0.00878	27.9721	0.00878	11.5241
0.01773	289.041	0.0092	159.362	0.00439	74.7142	0.00887	70.2019	0.00878	28.6544	0.00878	11.8564
0.01774	289.784	0.00921	159.727	0.00439	73.8507	0.00887	68.5033	0.00879	27.8726	0.00879	11.4621
0.01776	289.692	0.00921	159.014	0.0044	72.4465	0.00888	69.5798	0.00879	28.4104	0.00879	11.9239
0.01777	288.976	0.00922	159.536	0.0044	74.4729	0.00888	69.9619	0.0088	28.0359	0.0088	11.0022
0.01778	290.377	0.00922	159.806	0.0044	73.2612	0.00889	69.4057	0.00881	27.7046	0.0088	11.7681
0.01779	289.974	0.00923	159.292	0.00441	74.1801	0.0089	70.8634	0.00881	28.1279	0.00881	11.6593
0.0178	290.23	0.00924	160.199	0.00441	73.8835	0.0089	69.0695	0.00882	27.5356	0.00881	11.5729
0.01781	290.781	0.00924	160.111	0.00441	72.898	0.00891	69.8831	0.00882	28.0199	0.00882	12.3435
0.01782	288.939	0.00925	159.512	0.00441	74.5649	0.00891	70.1488	0.00883	28.4498	0.00883	11.785
0.01783	290.309	0.00925	159.847	0.00442	73.7915	0.00892	68.343	0.00883	27.6708	0.00883	11.1806
0.01784	291.128	0.00926	159.529	0.00442	73.8413	0.00892	70.6719	0.00884	28.4958	0.00884	11.9183
0.01785	290.001	0.00926	160.51	0.00442	74.6644	0.00893	70.365	0.00884	27.9523	0.00884	11.3035
0.01787	291.53	0.00927	161.273	0.00442	73.3907	0.00893	70.0169	0.00885	27.6135	0.00885	11.8282
0.01788	290.141	0.00928	159.96	0.00443	74.4852	0.00894	71.2061	0.00886	28.1298	0.00885	12.0356
0.01789	290.248	0.00928	159.955	0.00443	73.9276	0.00895	68.7965	0.00886	28.0237	0.00886	12.106
0.0179	291.408	0.00929	161.007	0.00443	73.8685	0.00895	70.551	0.00887	28.4948	0.00886	12.1107
0.01791	289.65	0.00929	159.593	0.00444	74.8212	0.00896	70.7535	0.00887	28.4517	0.00887	11.3007
0.01792	291.651	0.0093	160.834	0.00444	74.7658	0.00896	69.5752	0.00888	27.9505	0.00887	11.6583
0.01793	291.233	0.0093	160.918	0.00444	73.8291	0.00897	71.7943	0.00888	28.2996	0.00888	11.9268
0.01794	290.694	0.00931	161.104	0.00444	74.3209	0.00897	70.1295	0.00889	27.5591	0.00889	11.4875
0.01795	292.289	0.00932	161.899	0.00445	74.8953	0.00898	69.9032	0.00889	28.4282	0.00889	11.9793
0.01797	290.358	0.00932	160.459	0.00445	74.9826	0.00898	71.3389	0.0089	28.1457	0.0089	11.2434
0.01798	291.249	0.00933	160.978	0.00445	74.3941	0.00899	68.7974	0.0089	28.2621	0.0089	12.7077
0.01799	291.859	0.00933	162.166	0.00445	74.4176	0.009	71.0714	0.00891	28.5746	0.00891	11.8122
0.018	290.569	0.00934	160.263	0.00446	74.4682	0.009	71.1694	0.00891	27.4849	0.00891	10.6887
0.01801	292	0.00934	162.5	0.00446	76.0085	0.009	69.3535	0.00892	28.1129	0.00892	11.785
0.01802	291.754	0.00935	161.368	0.00446	74.3106	0.00901	71.4434	0.00893	27.9758	0.00892	11.5363
0.01803	292.185	0.00936	161.758	0.00447	75.007	0.00902	70.1708	0.00893	27.8294	0.00893	12.2102
0.01804	292.114	0.00936	162.613	0.00447	75.8367	0.00902	70.2358	0.00894	28.5408	0.00893	12.2581
0.01805	290.791	0.00937	160.889	0.00447	74.6832	0.00903	70.9285	0.00894	28.2471	0.00894	11.0886
0.01806	291.538	0.00937	162.173	0.00447	74.7442	0.00903	69.0759	0.00895	28.4329	0.00895	12.6964
0.01808	292.222	0.00938	162.851	0.00448	75.0098	0.00904	71.3151	0.00895	27.8163	0.00895	11.1655
0.01809	292.244	0.00938	160.824	0.00448	74.6851	0.00904	71.4342	0.00896	27.4887	0.00896	11.1843
0.0181	292.993	0.00939	163.347	0.00448	76.8927	0.00905	70.1085	0.00896	28.585	0.00896	12.1652
0.01811	292.654	0.0094	162.266	0.00449	74.151	0.00905	70.9853	0.00897	27.6726	0.00897	11.8376
0.01812	292.688	0.0094	162.662	0.00449	75.2435	0.00906	70.5418	0.00897	28.4198	0.00897	12.4524
0.01813	292.171	0.00941	163.295	0.00449	75.9625	0.00907	70.7828	0.00898	28.7933	0.00898	11.8329
0.01814	292.188	0.00941	161.947	0.00449	74.3782	0.00907	70.8314	0.00899	28.018	0.00898	11.3936
0.01815	292.657	0.00942	162.935	0.0045	75.6697	0.00908	70.3842	0.00899	28.3025	0.00899	12.1558
0.01816	293.407	0.00942	163.595	0.0045	75.4463	0.00908	71.8941	0.009	27.8172	0.00899	11.189
0.01817	292.853	0.00943	162.021	0.0045	75.2651	0.00909	71.6935	0.009	27.9411	0.009	12.289
0.01819	292.68	0.00944	164.399	0.0045	77.4624	0.00909	70.5336	0.00901	28.8741	0.00901	11.8122
0.0182	293.119	0.00944	163.253	0.00451	74.4232	0.0091	70.7251	0.00901	27.8163	0.00901	11.4293
0.01821	292.767	0.00945	162.798	0.00451	75.6622	0.0091	70.9834	0.00902	28.6957	0.00902	11.8413
0.01822	293.061	0.00945	163.733	0.00451	76.2018	0.00911	71.2134	0.00902	28.3728	0.00902	11.7606
0.01823	293.172	0.00946	163.094	0.00452	75.42	0.00912	71.4067	0.00903	28.6103	0.00903	11.74
0.01824	292.934	0.00946	163.904	0.00452	76.8476	0.00912	71.1154	0.00903	28.0584	0.00903	11.786
0.01825	293.781	0.00947	164.709	0.00452	75.7476	0.00913	71.1392	0.00904	27.2531	0.00904	11.5457
0.01826	293.386	0.00948	163.599	0.00452	76.154	0.00913	71.8914	0.00905	28.3006	0.00904	12.029
0.01827	293.049	0.00948	164.465	0.00453	77.07	0.00914	70.5491	0.00905	28.8543	0.00905	11.3824
0.01829	294.267	0.00949	163.982	0.00453	74.8728	0.00914	71.3545	0.00906	27.7318	0.00906	12.1924
0.0183	293.183	0.00949	163.71	0.00453	76.8194	0.00915	71.9381	0.00906	28.5746	0.00906	11.6677
0.01831	293.538	0.0095	164.135	0.00453	76.2629	0.00915	71.0283	0.00907	27.7365	0.00907	11.5138
0.01832	293.933	0.00951	164.213	0.00454	76.3483	0.00916	71.8932	0.00907	28.5512	0.00907	11.8122
0.01833	293.489	0.00951	164.446	0.00454	76.8363	0.00916	71.3068	0.00908	28.0068	0.00908	11.357
0.01834	295.127	0.00952	165.16	0.00454	75.4885	0.00917	71.0384	0.00908	28.1429	0.00908	12.4571
0.01835	294.388	0.00952	164.675	0.00455	76.7725	0.00918	72.6326	0.00909	28.3588	0.00909	12.4111
0.01836	293.211	0.00953	165.027	0.00455	76.9312	0.00918	70.5244	0.00909	28.492	0.00909	11.0876
0.01837	294.679	0.00953	164.846	0.00455	75.5364	0.00919	71.557	0.0091	28.0678	0.0091	12.0666
0.01838	293.612	0.00954	164.802	0.00455	76.8607	0.00919	72.5666	0.00911	28.4733	0.0091	12.0197
0.0184	295.187	0.00955	165.552	0.00456	77.2118	0.0092	71.0989	0.00911	28.0669	0.00911	12.274
0.01841	294.851	0.00955	165.452	0.00456	76.6636	0.0092	72.5208	0.00912	28.9172	0.00912	11.6499
0.01842	294.194	0.00956	165.198	0.00456	76.7847	0.00921	71.7118	0.00912	27.8247	0.00912	11.8038
0.01843	295.559	0.00956	166.327	0.00456	75.924	0.00921	71.3646	0.00913	28.4789	0.00913	12.4214
0.01844	294.396	0.00957	164.272	0.00457	76.9912	0.00922	73.0779	0.00913	28.3081	0.00913	11.2312
0.01845	293.889	0.00957	164.169	0.00457	77.7965	0.00923	70.8341	0.00914	27.9702	0.00914	11.0557
0.01846	295.78	0.00958	165.185	0.00457	77.1085	0.00923	72.0948	0.00914	28.5868	0.00914	12.1896
0.01847	294.513	0.00959	164.615	0.00458	76.5116	0.00924	73.0733	0.00915	28.7802	0.00915	11.938
0.01848	295.877	0.00959	165.941	0.00458	77.9523	0.00924	71.6761	0.00916	27.9533	0.00915	12.596
0.0185	295.205	0.0096	165.633	0.00458	77.4661	0.00925	72.9413	0.00916	28.5258	0.00916	10.9431
0.01851	294.648	0.0096	165.022	0.00458	76.9687	0.00925	71.7439	0.00917	27.361	0.00916	11.3476
0.01852	295.813	0.00961	166.689	0.00459	77.0851	0.00926	71.8657	0.00917	28.4742	0.00917	12.3397
0.01853	294.966	0.00961	164.463	0.00459	77.4699	0.00926	73.6239	0.00918	28.0988	0.00918	11.4743
0.01854	295.064	0.00962	165.19	0.00459	78.079	0.00927	71.3646	0.00918	28.4958	0.00918	11.4115
0.01855	296.218	0.00963	166.536	0.00459	77.8378	0.00928	72.2817	0.00919	28.5943	0.00919	11.8526
0.01856	295.283	0.00963	165.474	0.0046	76.6777	0.00928	72.5126	0.00919	27.9298	0.00919	12.0666
0.01857	296.478	0.00964	166.78	0.0046	78.2245	0.00929	72.5914	0.0092	27.8228	0.0092	12.4749
0.01858	295.729	0.00964	165.419	0.0046	77.7355	0.00929	73.2684	0.0092	28.416	0.0092	11.083
0.01859	295.468	0.00965	165.578	0.00461	77.1977	0.0093	72.1259	0.00921	27.8763	0.00921	12.596
0.01861	296.244	0.00965	167.359	0.00461	77.8012	0.0093	72.4393	0.00922	29.1537	0.00921	11.9155
0.01862	295.901	0.00966	165.298	0.00461	77.423	0.00931	73.3344	0.00922	28.2461	0.00922	11.2275
0.01863	296.018	0.00967	166.132	0.00461	78.5737	0.00931	71.579	0.00923	28.3766	0.00922	12.0384
0.01864	297.107	0.00967	167.273	0.00462	77.6323	0.00932	72.8058	0.00923	28.0866	0.00923	11.7916
0.01865	296.575	0.00968	166.294	0.00462	77.0241	0.00933	73.24	0.00924	28.019	0.00924	12.5791
0.01866	296.568	0.00968	167.661	0.00462	78.9913	0.00933	73.0934	0.00924	28.3109	0.00924	12.4148
0.01867	296.184	0.00969	166.505	0.00462	77.529	0.00934	73.5955	0.00925	28.5061	0.00925	11.2547
0.01868	296.173	0.00969	166.843	0.00463	78.6431	0.00934	72.3742	0.00925	28.324	0.00925	11.8329
0.01869	296.67	0.0097	167.643	0.00463	78.4517	0.00935	72.4438	0.00926	28.5915	0.00926	11.3627
0.0187	297.448	0.00971	166.193	0.00463	77.1461	0.00935	73.4691	0.00926	28.1044	0.00926	11.8686
0.01872	296.89	0.00971	167.116	0.00464	78.9519	0.00936	72.2313	0.00927	28.6863	0.00927	11.9821
0.01873	296.928	0.00972	168.226	0.00464	77.8247	0.00936	73.0357	0.00928	28.003	0.00927	12.0901
0.01874	297.063	0.00972	167.427	0.00464	78.0378	0.00937	73.5176	0.00928	28.2452	0.00928	12.473
0.01875	296.643	0.00973	168.104	0.00464	79.8239	0.00937	72.9643	0.00929	28.3663	0.00928	11.1909
0.01876	297.003	0.00973	167.194	0.00465	77.3845	0.00938	73.5506	0.00929	28.5549	0.00929	11.6602
0.01877	297.288	0.00974	167.273	0.00465	79.3386	0.00939	73.0815	0.0093	28.753	0.0093	12.0131
0.01878	296.94	0.00975	168.559	0.00465	78.3691	0.00939	72.081	0.0093	27.6501	0.0093	11.3983
0.01879	297.918	0.00975	167.787	0.00465	77.7186	0.0094	73.4443	0.00931	27.8144	0.00931	12.3332
0.0188	296.689	0.00976	167.378	0.00466	79.7845	0.0094	72.6161	0.00931	28.7192	0.00931	11.8789
0.01881	297.462	0.00976	167.754	0.00466	78.2095	0.00941	73.0229	0.00932	28.1401	0.00932	11.7681
0.01883	297.91	0.00977	167.359	0.00466	78.5793	0.00941	74.7664	0.00932	28.9341	0.00932	12.0553
0.01884	297.588	0.00977	167.754	0.00467	79.8793	0.00942	73.3436	0.00933	28.2396	0.00933	11.2303
0.01885	298.223	0.00978	168.037	0.00467	77.7881	0.00942	72.7838	0.00934	27.9505	0.00933	12.1445
0.01886	297.34	0.00979	168.175	0.00467	79.899	0.00943	73.2703	0.00934	28.2818	0.00934	11.8038
0.01887	297.698	0.00979	168.259	0.00467	78.8919	0.00944	72.049	0.00935	27.9195	0.00934	11.6987
0.01888	299.053	0.0098	167.955	0.00468	78.202	0.00944	74.5044	0.00935	28.6197	0.00935	12.5612
0.01889	297.385	0.0098	168.247	0.00468	79.5902	0.00945	74.2378	0.00936	28.6112	0.00936	11.954
0.0189	298.514	0.00981	168.782	0.00468	78.9998	0.00945	73.0962	0.00936	28.5146	0.00936	12.229
0.01891	298.257	0.00981	168.827	0.00468	78.9088	0.00946	74.8727	0.00937	28.5587	0.00937	11.6602
0.01892	298.196	0.00982	168.766	0.00469	79.9093	0.00946	72.7325	0.00937	27.2325	0.00937	11.4462
0.01894	299.239	0.00983	169.16	0.00469	78.9491	0.00947	72.6005	0.00938	28.5793	0.00938	12.4327
0.01895	297.871	0.00983	168.061	0.00469	79.7094	0.00947	74.1196	0.00938	28.8534	0.00938	11.9324
0.01896	298.502	0.00984	169.275	0.0047	78.7351	0.00948	72.8818	0.00939	28.4094	0.00939	12.6804
0.01897	298.969	0.00984	169.638	0.0047	78.9341	0.00949	75.6716	0.0094	29.1828	0.00939	12.7715
0.01898	297.358	0.00985	168.83	0.0047	79.8999	0.00949	74.2424	0.0094	28.1673	0.0094	11.2603
0.01899	299.251	0.00985	169.269	0.0047	80.4809	0.0095	72.9533	0.00941	28.233	0.00941	11.4574
0.019	298.743	0.00986	169.12	0.00471	79.1059	0.0095	74.3083	0.00941	28.2874	0.00941	10.9741
0.01901	299.069	0.00987	169.302	0.00471	79.7488	0.00951	72.9386	0.00942	27.8209	0.00942	12.122
0.01902	299.488	0.00987	170.682	0.00471	80.2566	0.00951	74.3267	0.00942	29.0411	0.00942	12.427
0.01903	297.945	0.00988	168.824	0.00471	79.7244	0.00952	75.2218	0.00943	28.4526	0.00943	12.489
0.01905	299.096	0.00988	170.379	0.00472	79.6446	0.00952	73.0449	0.00943	28.5812	0.00943	12.0103
0.01906	299.162	0.00989	170.005	0.00472	79.9403	0.00953	75.8769	0.00944	28.9163	0.00944	10.6381
0.01907	298.663	0.00989	168.352	0.00472	80.2969	0.00953	73.9428	0.00944	27.743	0.00944	11.6377
0.01908	300.292	0.0099	170.098	0.00473	81.2778	0.00954	73.197	0.00945	28.6751	0.00945	11.8179
0.01909	299.187	0.00991	170.293	0.00473	78.997	0.00955	74.2763	0.00946	27.8153	0.00945	10.7451
0.0191	299.42	0.00991	170.445	0.00473	79.4025	0.00955	73.3729	0.00946	28.3287	0.00946	13.9701
0.01911	299.102	0.00992	170.699	0.00473	80.6621	0.00956	75.0349	0.00947	29.2382	0.00947	12.1389
0.01912	299.173	0.00992	168.336	0.00474	79.3396	0.00956	75.34	0.00947	28.4423	0.00947	10.9356
0.01914	300.709	0.00993	170.608	0.00474	80.9127	0.00957	73.8484	0.00948	28.8421	0.00948	11.9558
0.01915	299.714	0.00993	169.946	0.00474	79.7169	0.00957	75.689	0.00948	28.371	0.00948	11.0463
0.01916	300.012	0.00994	169.39	0.00474	80.1486	0.00958	73.7632	0.00949	27.6342	0.00949	11.7259
0.01917	299.99	0.00995	170.877	0.00475	81.0009	0.00958	73.2904	0.00949	28.4442	0.00949	13.0446
0.01918	299.581	0.00995	170.144	0.00475	78.5746	0.00959	74.5658	0.0095	27.8116	0.0095	11.8948
0.01919	299.949	0.00996	170.661	0.00475	80.7691	0.0096	74.618	0.00951	29.3236	0.0095	12.7621
0.0192	299.74	0.00996	170.743	0.00476	81.1239	0.0096	75.4921	0.00951	29.2589	0.00951	11.6959
0.01921	299.989	0.00997	169.617	0.00476	79.8689	0.00961	75.4325	0.00952	28.6028	0.00951	11.8085
0.01922	300.546	0.00997	171.801	0.00476	81.7565	0.00961	73.8071	0.00952	28.4414	0.00952	11.3242
0.01923	300.188	0.00998	170.47	0.00476	80.1083	0.00962	74.9753	0.00953	27.3291	0.00953	11.3993
0.01925	300.074	0.00999	170.626	0.00477	80.6593	0.00962	74.1123	0.00953	28.1842	0.00953	12.3275
0.01926	299.701	0.00999	171.604	0.00477	81.0403	0.00963	74.1049	0.00954	29.2072	0.00954	12.8954
0.01927	300.405	0.01	171.214	0.00477	79.5442	0.00963	75.5342	0.00954	28.5577	0.00954	12.3341
0.01928	299.984	0.01	171.08	0.00477	81.6589	0.00964	75.7129	0.00955	29.1706	0.00955	11.9521
0.01929	300.729	0.01001	171.359	0.00478	81.4552	0.00965	75.2786	0.00955	27.6971	0.00955	10.6352
0.0193	300.898	0.01001	170.551	0.00478	80.9352	0.00965	74.9478	0.00956	28.3175	0.00956	11.984
0.01931	300.631	0.01002	171.987	0.00478	82.3084	0.00966	74.3239	0.00957	28.4498	0.00956	11.2566
0.01932	301.067	0.01003	171.548	0.00479	79.9234	0.00966	74.9185	0.00957	28.0556	0.00957	12.1755
0.01933	300.229	0.01003	172.03	0.00479	80.7606	0.00967	75.3903	0.00958	28.6666	0.00957	12.2215
0.01935	300.113	0.01004	172.281	0.00479	81.1135	0.00967	74.8489	0.00958	28.3531	0.00958	12.1708
0.01936	301.442	0.01004	171.581	0.00479	80.9483	0.00968	75.6854	0.00959	28.5972	0.00959	11.9624
0.01937	301.104	0.01005	171.04	0.0048	82.7317	0.00968	76.2461	0.00959	28.9632	0.00959	10.853
0.01938	302.272	0.01006	172.57	0.0048	81.4176	0.00969	74.4604	0.0096	27.8116	0.0096	11.3336
0.01939	301.612	0.01006	171.934	0.0048	81.4214	0.00969	75.766	0.0096	28.7333	0.0096	12.4505
0.0194	300.469	0.01007	173.15	0.0048	81.8306	0.0097	74.2625	0.00961	28.1692	0.00961	11.4349
0.01941	301.504	0.01007	172.751	0.00481	80.0998	0.00971	74.8745	0.00961	28.3935	0.00961	12.9677
0.01942	301.031	0.01008	171.877	0.00481	82.0268	0.00971	76.4137	0.00962	29.0421	0.00962	11.9558
0.01943	301.78	0.01008	171.697	0.00481	81.9902	0.00972	75.0504	0.00963	28.554	0.00962	11.9136
0.01944	302.286	0.01009	172.271	0.00482	81.6476	0.00972	76.1123	0.00963	29.196	0.00963	11.9249
0.01946	301.484	0.0101	171.679	0.00482	82.1291	0.00973	75.9428	0.00964	28.8487	0.00963	11.4096
0.01947	302.114	0.0101	173.954	0.00482	82.2089	0.00973	74.181	0.00964	27.6098	0.00964	12.2421
0.01948	301.372	0.01011	172.608	0.00482	82.4473	0.00974	76.2974	0.00965	28.538	0.00965	12.2628
0.01949	301.121	0.01011	173.001	0.00483	81.1708	0.00974	74.6702	0.00965	28.4179	0.00965	11.7447
0.0195	302.522	0.01012	173.408	0.00483	81.1924	0.00975	75.7971	0.00966	29.0965	0.00966	13.222
0.01951	301.165	0.01012	172.387	0.00483	82.4754	0.00976	77.013	0.00966	28.7567	0.00966	11.9324
0.01952	302.418	0.01013	172.365	0.00484	82.9804	0.00976	74.9652	0.00967	28.3944	0.00967	11.9784
0.01953	302.647	0.01014	173.594	0.00484	82.7955	0.00977	75.8961	0.00967	28.4967	0.00967	10.7282
0.01954	301.973	0.01014	172.56	0.00484	81.7499	0.00977	75.3546	0.00968	27.6257	0.00968	11.3767
0.01956	302.669	0.01015	174.382	0.00484	82.5552	0.00978	74.7243	0.00969	28.7736	0.00968	13.1338
0.01957	301.903	0.01015	172.712	0.00485	82.3459	0.00978	77.0313	0.00969	28.7886	0.00969	11.5635
0.01958	301.823	0.01016	173.317	0.00485	81.81	0.00979	74.7554	0.0097	28.1889	0.00969	11.7362
0.01959	303.603	0.01016	174.32	0.00485	82.0906	0.00979	76.1728	0.0097	29.0064	0.0097	12.6251
0.0196	301.783	0.01017	172.721	0.00485	82.6181	0.0098	76.7124	0.00971	28.2931	0.00971	11.143
0.01961	303.264	0.01018	173.737	0.00486	83.7782	0.00981	75.3363	0.00971	28.1119	0.00971	11.2491
0.01962	303.288	0.01018	174.25	0.00486	82.3318	0.00981	76.4403	0.00972	29.0543	0.00972	10.6183
0.01963	302.895	0.01019	173.526	0.00486	81.671	0.00982	75.5168	0.00972	28.1983	0.00972	12.06
0.01964	303.277	0.01019	175.06	0.00487	83.2047	0.00982	75.3372	0.00973	28.7868	0.00973	12.4646
0.01965	302.453	0.0102	173.205	0.00487	82.024	0.00983	76.6034	0.00973	28.3841	0.00973	11.7231
0.01967	302.875	0.0102	173.759	0.00487	82.8556	0.00983	75.0147	0.00974	28.4432	0.00974	12.1839
0.01968	304.455	0.01021	174.255	0.00487	83.0461	0.00984	77.0725	0.00975	29.1359	0.00974	12.2036
0.01969	302.949	0.01022	172.853	0.00488	82.788	0.00984	76.6006	0.00975	28.4611	0.00975	11.7071
0.0197	303.816	0.01022	174.721	0.00488	84.2569	0.00985	75.0239	0.00976	28.6488	0.00976	11.5457
0.01971	303.361	0.01023	174.742	0.00488	82.0108	0.00986	75.9446	0.00976	28.5493	0.00976	11.2556
0.01972	303.663	0.01023	173.98	0.00488	82.1563	0.00986	75.9419	0.00977	27.6201	0.00977	12.4899
0.01973	303.257	0.01024	175.043	0.00489	83.69	0.00987	76.0308	0.00977	29.1922	0.00977	12.1605
0.01974	303.789	0.01024	173.491	0.00489	82.5036	0.00987	76.6758	0.00978	28.752	0.00978	12.4693
0.01975	303.935	0.01025	174.476	0.00489	84.2606	0.00988	75.6597	0.00978	29.1228	0.00978	12.6466
0.01976	304.319	0.01026	175.357	0.0049	83.2423	0.00988	77.0102	0.00979	28.4789	0.00979	11.4377
0.01978	303.489	0.01026	174.244	0.0049	82.6876	0.00989	76.6822	0.00979	28.1354	0.00979	11.541
0.01979	303.479	0.01027	175.407	0.0049	84.7628	0.00989	75.176	0.0098	28.3672	0.0098	11.3955
0.0198	303.803	0.01027	174.961	0.0049	81.9451	0.0099	76.225	0.00981	28.4507	0.0098	11.8376
0.01981	304.625	0.01028	174.254	0.00491	83.5267	0.0099	76.9222	0.00981	28.8421	0.00981	12.9292
0.01982	304.483	0.01028	175.461	0.00491	84.1311	0.00991	76.3157	0.00982	28.6553	0.00982	11.801
0.01983	305.155	0.01029	174.888	0.00491	82.7824	0.00992	77.2942	0.00982	27.7402	0.00982	11.8395
0.01984	303.589	0.0103	175.296	0.00491	85.081	0.00992	76.2901	0.00983	28.7614	0.00983	11.5889
0.01985	304.568	0.0103	175.614	0.00492	83.4713	0.00993	76.5906	0.00983	27.8134	0.00983	11.4096
0.01986	304.751	0.01031	174.447	0.00492	82.895	0.00993	76.739	0.00984	29.3734	0.00984	11.4978
0.01988	304.198	0.01031	175.676	0.00492	85.1035	0.00994	75.7321	0.00984	28.462	0.00984	11.5485
0.01989	305.332	0.01032	176.023	0.00493	81.978	0.00994	76.2901	0.00985	28.0349	0.00985	12.3745
0.0199	305.142	0.01032	175.741	0.00493	84.1161	0.00995	77.7138	0.00986	28.8543	0.00985	12.3031
0.01991	304.558	0.01033	175.989	0.00493	84.8538	0.00995	76.5228	0.00986	28.3175	0.00986	11.4931
0.01992	305.778	0.01034	175.263	0.00493	83.7125	0.00996	77.0459	0.00987	28.3888	0.00986	12.1276
0.01993	304.176	0.01034	175.454	0.00494	85.1861	0.00997	76.9268	0.00987	29.4597	0.00987	11.0332
0.01994	305.712	0.01035	176.551	0.00494	83.4234	0.00997	76.1398	0.00988	28.2987	0.00988	11.5081
0.01995	305.212	0.01035	176.353	0.00494	83.2376	0.00998	77.4317	0.00988	28.8637	0.00988	11.968
0.01996	304.721	0.01036	176.436	0.00494	85.203	0.00998	76.466	0.00989	27.9749	0.00989	12.0056
0.01997	305.97	0.01036	176.4	0.00495	83.597	0.00999	76.6181	0.00989	28.8468	0.00989	12.6025
0.01999	304.748	0.01037	175.576	0.00495	84.4868	0.00999	77.6946	0.0099	28.8196	0.0099	12.2806
0.02	305.509	0.01038	175.666	0.00495	84.5235	0.01	76.2158	0.0099	28.5728	0.0099	11.9408
0.02001	306.473	0.01038	176.594	0.00496	84.7919	0.01	77.6534	0.00991	28.9857	0.00991	11.9568
0.02002	304.473	0.01039	176.137	0.00496	84.7853	0.01001	77.0258	0.00992	28.4404	0.00991	10.8811
0.02003	306.536	0.01039	177.197	0.00496	83.5961	0.01002	76.1508	0.00992	28.1354	0.00992	12.5622
0.02004	305.714	0.0104	176.503	0.00496	84.1715	0.01002	78.2965	0.00993	28.8572	0.00992	12.5152
0.02005	305.211	0.0104	175.829	0.00497	85.3072	0.01003	76.2158	0.00993	28.0518	0.00993	12.6598
0.02006	306.561	0.01041	177.12	0.00497	85.1213	0.01003	77.2823	0.00994	29.0496	0.00994	11.9099
0.02007	305.848	0.01042	176.636	0.00497	84.5056	0.01004	77.7963	0.00994	28.0049	0.00994	11.2491
0.02009	306.463	0.01042	177.106	0.00497	85.1307	0.01004	75.8988	0.00995	27.7064	0.00995	11.9371
0.0201	306.389	0.01043	177.39	0.00498	85.3081	0.01005	77.8348	0.00995	28.8421	0.00995	11.9361
0.02011	305.681	0.01043	176.036	0.00498	84.439	0.01005	76.9039	0.00996	29.165	0.00996	11.2556
0.02012	307.535	0.01044	177.801	0.00498	84.8867	0.01006	76.7372	0.00996	28.7633	0.00996	12.7508
0.02013	306.58	0.01044	177.179	0.00499	84.5957	0.01006	78.5723	0.00997	28.3269	0.00997	12.3266
0.02014	306.119	0.01045	177.059	0.00499	85.5428	0.01007	76.3249	0.00998	27.6886	0.00997	11.8892
0.02015	306.921	0.01046	178.345	0.00499	85.8929	0.01008	77.2347	0.00998	28.7971	0.00998	10.73
0.02016	306.173	0.01046	176.728	0.00499	83.9415	0.01008	77.9172	0.00999	28.5521	0.00998	11.4809
0.02017	307.298	0.01047	177.427	0.005	85.6235	0.01009	76.7188	0.00999	29.074	0.00999	12.6514
0.02018	306.795	0.01047	177.547	0.005	85.2067	0.01009	78.7235	0.01	28.9839	0.01	11.9399
0.02019	306.581	0.01048	176.712	0.005	84.9073	0.0101	77.0249	0.01	28.3944	0.01	11.7634
0.02021	307.963	0.01049	179.082	0.005	86.0177	0.0101	76.7949	0.01001	28.4611	0.01001	13.2474
0.02022	306.831	0.01049	177.53	0.00501	85.0782	0.01011	78.5054	0.01001	28.2968	0.01001	11.7156
0.02023	306.684	0.0105	177.096	0.00501	85.9492	0.01011	76.5338	0.01002	29.0862	0.01002	11.9934
0.02024	306.962	0.0105	178.91	0.00501	86.0965	0.01012	77.2823	0.01002	29.562	0.01002	11.2716
0.02025	307.069	0.01051	177.515	0.00502	83.9988	0.01013	78.3845	0.01003	28.3118	0.01003	12.1652
0.02026	307.676	0.01051	178.768	0.00502	86.6954	0.01013	77.2841	0.01004	28.7192	0.01003	12.9217
0.02027	307.651	0.01052	178.434	0.00502	85.8628	0.01014	78.3423	0.01004	27.9186	0.01004	11.8883
0.02028	307.447	0.01052	177.452	0.00502	85.6385	0.01014	76.8627	0.01005	28.2443	0.01004	12.229
0.02029	307.69	0.01053	179.262	0.00503	86.5602	0.01015	77.1339	0.01005	28.9313	0.01005	12.8682
0.02031	307.183	0.01054	178.029	0.00503	84.7412	0.01015	78.4779	0.01006	28.8037	0.01006	11.8779
0.02032	307.035	0.01054	178.18	0.00503	86.2364	0.01016	77.4216	0.01006	28.9754	0.01006	11.6611
0.02033	307.704	0.01055	179.363	0.00503	86.1285	0.01016	77.6204	0.01007	28.1739	0.01007	10.8014
0.02034	308.716	0.01055	178.192	0.00504	84.9777	0.01017	78.4706	0.01007	28.3325	0.01007	12.6645
0.02035	307.608	0.01056	179.041	0.00504	87.7532	0.01018	78.0501	0.01008	28.7473	0.01008	12.3876
0.02036	308.266	0.01056	178.53	0.00504	85.8168	0.01018	78.3222	0.01008	28.3588	0.01008	12.0431
0.02037	307.929	0.01057	178.846	0.00505	86.1838	0.01019	77.5984	0.01009	29.195	0.01009	12.2252
0.02038	307.413	0.01058	180.142	0.00505	86.0196	0.01019	77.6973	0.0101	28.6065	0.01009	11.9587
0.02039	308.62	0.01058	179.189	0.00505	85.2631	0.0102	78.7134	0.0101	28.5146	0.0101	11.6302
0.0204	308.124	0.01059	178.222	0.00505	87.2548	0.0102	78.4001	0.01011	29.0636	0.01011	11.113
0.02042	308.336	0.01059	179.051	0.00506	86.8953	0.01021	78.1609	0.01011	28.6141	0.01011	11.7437
0.02043	309.45	0.0106	178.937	0.00506	85.6056	0.01021	78.9883	0.01012	28.9764	0.01012	13.635
0.02044	307.73	0.01061	179.663	0.00506	87.4875	0.01022	77.8549	0.01012	28.6478	0.01012	11.5982
0.02045	308.696	0.01061	179.533	0.00506	85.7417	0.01022	77.9594	0.01013	28.3147	0.01013	12.5246
0.02046	308.522	0.01062	179.443	0.00507	86.6334	0.01023	78.4505	0.01013	28.9229	0.01013	11.9859
0.02047	308.046	0.01062	179.848	0.00507	86.3424	0.01024	77.8824	0.01014	28.8844	0.01014	11.3336
0.02048	309.652	0.01063	179.86	0.00507	86.4691	0.01024	79.5444	0.01014	28.9013	0.01014	12.1332
0.02049	308.615	0.01063	178.338	0.00508	87.8564	0.01025	78.9837	0.01015	28.7464	0.01015	12.1933
0.0205	308.434	0.01064	180.088	0.00508	87.0314	0.01025	76.9653	0.01016	28.4648	0.01015	12.4214
0.02052	309.337	0.01065	180.018	0.00508	86.0412	0.01026	79.2915	0.01016	28.8177	0.01016	12.8409
0.02053	308.66	0.01065	179.879	0.00508	86.9103	0.01026	77.6268	0.01017	28.4592	0.01017	11.6677
0.02054	309.546	0.01066	180.051	0.00509	86.7367	0.01027	77.7734	0.01017	28.9998	0.01017	12.3792
0.02055	308.677	0.01066	179.155	0.00509	87.5016	0.01027	79.6717	0.01018	28.859	0.01018	11.8244
0.02056	308.902	0.01067	179.555	0.00509	86.6428	0.01028	77.6634	0.01018	28.4432	0.01018	11.9699
0.02057	309.966	0.01067	180.896	0.00509	87.435	0.01029	79.2979	0.01019	28.431	0.01019	11.9164
0.02058	308.814	0.01068	179.22	0.0051	87.5241	0.01029	79.2585	0.01019	28.3325	0.01019	12.4186
0.02059	309.574	0.01069	180.92	0.0051	87.7832	0.0103	77.3638	0.0102	28.7502	0.0102	12.473
0.0206	309.188	0.01069	180.146	0.0051	86.227	0.0103	80.0593	0.01021	29.563	0.0102	11.4781
0.02062	309.467	0.0107	180.126	0.00511	86.5855	0.01031	78.7427	0.01021	28.1955	0.01021	12.076
0.02063	310.831	0.0107	181.072	0.00511	87.5532	0.01031	79.0258	0.01022	28.5512	0.01021	12.596
0.02064	308.791	0.01071	180.015	0.00511	87.8761	0.01032	79.6012	0.01022	28.4808	0.01022	11.2331
0.02065	309.9	0.01071	180.763	0.00511	87.3139	0.01032	78.0153	0.01023	28.2968	0.01023	11.678
0.02066	310.701	0.01072	181.547	0.00512	87.6799	0.01033	80.1619	0.01023	29.058	0.01023	11.6959
0.02067	309.058	0.01073	179.818	0.00512	86.9554	0.01034	79.6809	0.01024	28.7239	0.01024	12.5199
0.02068	310.329	0.01073	182.111	0.00512	87.9841	0.01034	78.4074	0.01024	28.7398	0.01024	12.5556
0.02069	310.365	0.01074	181.041	0.00512	86.2589	0.01035	80.4578	0.01025	29.0421	0.01025	11.4124
0.0207	310.137	0.01074	180.904	0.00513	87.7297	0.01035	78.4816	0.01025	28.2414	0.01025	12.0412
0.02071	310.824	0.01075	181.555	0.00513	88.6373	0.01036	79.5087	0.01026	28.9773	0.01026	12.4214
0.02073	309.514	0.01075	180.19	0.00513	87.5269	0.01036	79.7166	0.01027	28.3738	0.01026	11.373
0.02074	310.278	0.01076	181.581	0.00514	88.2534	0.01037	78.0995	0.01027	29.2833	0.01027	11.8291
0.02075	310.844	0.01077	182.855	0.00514	87.2623	0.01038	80.2618	0.01028	29.2326	0.01027	12.7142
0.02076	310.012	0.01077	181.187	0.00514	87.1656	0.01038	79.6324	0.01028	28.3409	0.01028	12.9817
0.02077	310.576	0.01078	182.452	0.00514	89.0419	0.01039	78.3744	0.01029	28.9125	0.01029	11.8864
0.02078	311.134	0.01078	180.929	0.00515	86.7085	0.01039	79.6094	0.01029	28.4676	0.01029	11.5917
0.02079	310.667	0.01079	180.946	0.00515	89.0053	0.0104	79.067	0.0103	28.554	0.0103	12.641
0.0208	310.495	0.01079	182.166	0.00515	89.0625	0.0104	79.7478	0.0103	29.0317	0.0103	11.7278
0.02081	310.45	0.0108	181.476	0.00515	87.0896	0.01041	79.4665	0.01031	28.202	0.01031	11.7231
0.02082	310.922	0.01081	182.991	0.00516	88.7368	0.01041	78.6887	0.01031	29.2955	0.01031	12.3332
0.02084	311.293	0.01081	183.264	0.00516	87.5504	0.01042	80.2645	0.01032	28.7098	0.01032	12.1652
0.02085	311.49	0.01082	180.974	0.00516	87.7297	0.01042	79.8696	0.01033	28.4686	0.01032	12.8944
0.02086	310.47	0.01082	181.786	0.00517	89.8575	0.01043	79.2842	0.01033	28.7642	0.01033	11.3364
0.02087	311.994	0.01083	181.29	0.00517	87.1177	0.01043	79.9814	0.01034	27.5591	0.01033	11.2791
0.02088	310.829	0.01083	182.112	0.00517	89.2596	0.01044	79.9787	0.01034	28.8534	0.01034	12.8381
0.02089	310.881	0.01084	182.487	0.00517	89.2108	0.01045	79.7918	0.01035	29.0167	0.01035	11.5109
0.0209	311.7	0.01085	181.877	0.00518	87.3974	0.01045	80.1692	0.01035	29.043	0.01035	11.5063
0.02091	311.368	0.01085	182.471	0.00518	89.1489	0.01046	79.8403	0.01036	29.395	0.01036	12.32
0.02092	311.672	0.01086	182.781	0.00518	87.77	0.01046	80.1399	0.01036	28.2536	0.01036	12.855
0.02094	312.193	0.01086	182.122	0.00519	88.688	0.01047	80.3186	0.01037	28.477	0.01037	12.3669
0.02095	311.171	0.01087	182.722	0.00519	90.3033	0.01047	79.0973	0.01037	28.3222	0.01037	10.6381
0.02096	312.567	0.01087	182.821	0.00519	88.0507	0.01048	80.172	0.01038	28.8215	0.01038	12.0459
0.02097	311.196	0.01088	182.847	0.00519	89.0747	0.01048	80.6136	0.01039	29.9225	0.01038	12.2618
0.02098	311.648	0.01089	183.016	0.0052	88.9386	0.01049	79.4711	0.01039	28.6169	0.01039	12.1323
0.02099	312.042	0.01089	183.023	0.0052	88.8053	0.0105	80.6759	0.0104	28.9623	0.01039	12.9329
0.021	311.751	0.0109	182.962	0.0052	89.5759	0.0105	79.603	0.0104	28.3663	0.0104	12.1407
0.02101	312.732	0.0109	183.674	0.0052	88.5594	0.01051	79.2356	0.01041	28.5127	0.01041	12.3773
0.02102	312.666	0.01091	182.677	0.00521	89.8641	0.01051	80.544	0.01041	29.0017	0.01041	11.8488
0.02103	311.043	0.01091	182.518	0.00521	89.7608	0.01052	79.0194	0.01042	28.6535	0.01042	11.3223
0.02105	312.931	0.01092	183.275	0.00521	89.0278	0.01052	80.5889	0.01042	29.3828	0.01042	12.9263
0.02106	311.663	0.01093	183.292	0.00522	88.9217	0.01053	81.2788	0.01043	28.8919	0.01043	12.0206
0.02107	313.149	0.01093	184.045	0.00522	89.1855	0.01053	79.3025	0.01043	28.0246	0.01043	12.5096
0.02108	313.207	0.01094	183.181	0.00522	89.4708	0.01054	80.2554	0.01044	28.8403	0.01044	12.2656
0.02109	312.251	0.01094	182.294	0.00522	89.2859	0.01055	79.5536	0.01045	28.1955	0.01044	11.7597
0.0211	313.165	0.01095	183.516	0.00523	88.8992	0.01055	79.6782	0.01045	28.9951	0.01045	12.229
0.02111	312.897	0.01095	182.91	0.00523	89.9044	0.01056	82.0529	0.01046	28.5183	0.01046	12.015
0.02112	312.294	0.01096	183.352	0.00523	89.9645	0.01056	80.1188	0.01046	28.6065	0.01046	11.7137
0.02113	313.67	0.01097	184.509	0.00523	89.4605	0.01057	81.0809	0.01047	29.5442	0.01047	12.5556
0.02115	312.538	0.01097	182.993	0.00524	88.9517	0.01057	80.9031	0.01047	28.66	0.01047	11.4969
0.02116	314.085	0.01098	184.087	0.00524	89.8378	0.01058	79.7313	0.01048	28.3794	0.01048	12.412
0.02117	313.272	0.01098	183.772	0.00524	89.6257	0.01058	81.1835	0.01048	28.8712	0.01048	12.0103
0.02118	312.835	0.01099	183.295	0.00525	89.3713	0.01059	79.6415	0.01049	27.7656	0.01049	12.2318
0.02119	314.107	0.01099	184.813	0.00525	89.7158	0.01059	80.543	0.01049	29.3734	0.01049	11.7015
0.0212	313.293	0.011	183.925	0.00525	90.0762	0.0106	82.3379	0.0105	28.9257	0.0105	11.4452
0.02121	313.128	0.01101	183.588	0.00525	90.1654	0.01061	80.041	0.01051	29.2035	0.0105	12.2402
0.02122	313.884	0.01101	185.001	0.00525	90.14	0.01061	81.7415	0.01051	29.4457	0.01051	12.2834
0.02123	313.765	0.01102	183.973	0.00526	89.0381	0.01062	80.9746	0.01052	28.0547	0.01052	11.9483
0.02124	314.733	0.01102	185.278	0.00526	90.7229	0.01062	80.0758	0.01052	28.3437	0.01052	12.9639
0.02126	313.64	0.01103	184.417	0.00526	89.9645	0.01063	81.1423	0.01053	28.6535	0.01053	11.4959
0.02127	313.441	0.01103	183.535	0.00527	89.9945	0.01063	79.7469	0.01053	28.4986	0.01053	12.1454
0.02128	314.163	0.01104	184.922	0.00527	90.6534	0.01064	81.2494	0.01054	30.0923	0.01054	11.8301
0.02129	313.316	0.01105	183.841	0.00527	89.8453	0.01064	82.6595	0.01054	28.8318	0.01054	12.4064
0.0213	313.781	0.01105	184.575	0.00528	90.8449	0.01065	80.6851	0.01055	28.8628	0.01055	12.4223
0.02131	314.638	0.01106	185.603	0.00528	90.3118	0.01066	81.2165	0.01056	28.3062	0.01055	11.831
0.02132	314.469	0.01106	184.16	0.00528	89.651	0.01066	80.3479	0.01056	28.0744	0.01056	12.3961
0.02133	314.327	0.01107	185.502	0.00528	91.5395	0.01067	80.1793	0.01057	28.9369	0.01056	12.5331
0.02134	313.868	0.01107	184.107	0.00529	89.8106	0.01067	81.6846	0.01057	29.2091	0.01057	11.3326
0.02135	313.936	0.01108	184.55	0.00529	90.8993	0.01068	81.2229	0.01058	29.0139	0.01058	12.7555
0.02137	314.652	0.01109	186.414	0.00529	90.9744	0.01068	82.3681	0.01058	29.0101	0.01058	12.014
0.02138	314.86	0.01109	184.641	0.00529	89.6932	0.01069	82.3974	0.01059	28.4169	0.01059	12.6119
0.02139	314.111	0.0111	185.636	0.0053	91.6164	0.01069	80.5733	0.01059	29.0308	0.01059	11.8169
0.0214	314.848	0.0111	185.473	0.0053	90.2198	0.0107	81.0497	0.0106	28.1748	0.0106	11.082
0.02141	315.494	0.01111	184.666	0.0053	90.3747	0.01071	81.5893	0.0106	29.0336	0.0106	12.9423
0.02142	314.785	0.01111	185.76	0.00531	91.8361	0.01071	81.724	0.01061	28.9454	0.01061	12.5434
0.02143	314.861	0.01112	185.419	0.00531	90.0461	0.01072	82.2472	0.01062	29.0993	0.01061	11.2012
0.02144	314.695	0.01113	185.754	0.00531	91.4137	0.01072	81.954	0.01062	28.9097	0.01062	11.9399
0.02145	314.798	0.01113	186.816	0.00531	90.6619	0.01073	82.0859	0.01063	28.7436	0.01062	11.5494
0.02147	315.91	0.01114	185.307	0.00532	90.3221	0.01073	81.6901	0.01063	28.4798	0.01063	12.5368
0.02148	315.14	0.01114	185.723	0.00532	92.4959	0.01074	80.2554	0.01064	28.8741	0.01064	11.8216
0.02149	315.406	0.01115	185.918	0.00532	90.4066	0.01074	80.9425	0.01064	28.325	0.01064	12.5415
0.0215	315.715	0.01116	186.001	0.00532	91.088	0.01075	81.9531	0.01065	29.9347	0.01065	12.5828
0.02151	314.68	0.01116	185.88	0.00533	91.4325	0.01075	81.6544	0.01065	29.119	0.01065	11.7963
0.02152	315.698	0.01117	186.297	0.00533	90.9406	0.01076	82.0282	0.01066	28.997	0.01066	11.6302
0.02153	314.902	0.01117	185.926	0.00533	92.036	0.01077	82.1629	0.01066	28.63	0.01066	12.2665
0.02154	315.612	0.01118	187.021	0.00534	90.9059	0.01077	80.8033	0.01067	28.1166	0.01067	12.7612
0.02155	316.685	0.01118	186.322	0.00534	91.0148	0.01078	81.757	0.01068	28.6094	0.01067	12.7293
0.02156	314.779	0.01119	185.88	0.00534	92.998	0.01078	80.5321	0.01068	29.2148	0.01068	11.0219
0.02158	316.081	0.0112	186.126	0.00534	90.9369	0.01079	80.566	0.01069	28.553	0.01068	12.733
0.02159	315.59	0.0112	186.223	0.00534	91.1781	0.01079	83.1643	0.01069	29.8934	0.01069	12.6326
0.0216	314.959	0.01121	186.26	0.00535	91.8032	0.0108	82.096	0.0107	28.1438	0.0107	12.1267
0.02161	316.726	0.01121	187.644	0.00535	91.914	0.0108	82.3535	0.0107	28.4845	0.0107	12.1182
0.02162	315.437	0.01122	186.381	0.00535	92.1937	0.01081	81.9448	0.01071	28.508	0.01071	11.8789
0.02163	316.414	0.01122	187.101	0.00536	91.761	0.01082	80.4175	0.01071	28.9632	0.01071	11.9615
0.02164	316.997	0.01123	186.282	0.00536	91.7056	0.01082	82.9206	0.01072	29.4137	0.01072	11.9418
0.02165	315.368	0.01124	186.373	0.00536	92.2819	0.01083	81.8569	0.01072	28.5887	0.01072	11.6095
0.02166	316.562	0.01124	187.678	0.00537	91.4128	0.01083	82.2893	0.01073	28.7661	0.01073	12.7152
0.02167	316.28	0.01125	187.562	0.00537	91.4878	0.01084	83.3988	0.01074	29.3809	0.01073	11.8826
0.02169	316.524	0.01125	187.116	0.00537	92.6048	0.01084	81.7992	0.01074	28.1767	0.01074	12.1426
0.0217	317.68	0.01126	187.834	0.00537	92.9276	0.01085	82.8024	0.01075	29.1049	0.01074	12.1173
0.02171	316.561	0.01126	185.961	0.00538	91.9121	0.01085	82.4946	0.01075	28.508	0.01075	11.7184
0.02172	317.607	0.01127	187.931	0.00538	92.2631	0.01086	81.4034	0.01076	29.3565	0.01076	12.3547
0.02173	316.706	0.01128	187.931	0.00538	92.0106	0.01087	84.0796	0.01076	29.4916	0.01076	12.1689
0.02174	315.766	0.01128	187.155	0.00538	91.9233	0.01087	82.3113	0.01077	28.6263	0.01077	11.953
0.02175	317.25	0.01129	188.302	0.00539	93.0393	0.01088	82.6521	0.01077	28.8778	0.01077	12.9301
0.02176	316.991	0.01129	187.659	0.00539	91.8727	0.01088	83.2293	0.01078	28.6948	0.01078	11.6029
0.02177	317.798	0.0113	187.156	0.00539	93.0609	0.01089	82.3553	0.01078	28.6844	0.01078	12.7058
0.02178	317.807	0.0113	188.589	0.00539	93.2712	0.01089	83.3219	0.01079	29.2598	0.01079	12.4608
0.0218	316.291	0.01131	186.579	0.0054	91.6436	0.0109	82.8839	0.0108	28.9229	0.01079	11.8573
0.02181	317.112	0.01132	188.928	0.0054	93.2336	0.0109	82.1666	0.0108	29.5367	0.0108	12.0356
0.02182	317.245	0.01132	188.153	0.0054	92.265	0.01091	84.2995	0.01081	29.0111	0.01081	12.7424
0.02183	316.85	0.01133	187.254	0.00541	92.2049	0.01092	82.1436	0.01081	28.3944	0.01081	12.8738
0.02184	317.404	0.01133	188.851	0.00541	92.9577	0.01092	83.014	0.01082	28.6835	0.01082	12.2534
0.02185	318.014	0.01134	188.516	0.00541	91.5226	0.01093	83.5125	0.01082	28.7849	0.01082	11.8629
0.02186	318.549	0.01134	188.288	0.00541	93.6447	0.01093	82.6595	0.01083	29.4166	0.01083	12.6213
0.02187	316.88	0.01135	188.619	0.00542	92.6705	0.01094	83.6462	0.01083	29.2673	0.01083	11.3533
0.02188	316.691	0.01136	186.76	0.00542	91.7628	0.01094	83.0543	0.01084	28.8956	0.01084	12.4092
0.0219	317.276	0.01136	189.134	0.00542	93.7874	0.01095	82.6302	0.01084	28.8506	0.01084	12.3651
0.02191	318.217	0.01137	188.264	0.00543	91.3499	0.01095	84.3288	0.01085	28.5005	0.01085	12.8278
0.02192	318.328	0.01137	188.24	0.00543	92.9849	0.01096	82.5953	0.01086	29.2917	0.01085	12.5115
0.02193	318.299	0.01138	188.9	0.00543	93.6429	0.01096	82.9032	0.01086	29.1378	0.01086	10.7366
0.02194	318.766	0.01138	188.649	0.00543	91.8971	0.01097	84.1501	0.01087	29.1162	0.01087	11.7156
0.02195	317.949	0.01139	188.757	0.00544	94.3825	0.01098	83.6893	0.01087	29.6672	0.01087	13.0005
0.02196	317.202	0.0114	188.994	0.00544	92.6705	0.01098	83.5482	0.01088	28.355	0.01088	11.7165
0.02197	318.112	0.0114	188.121	0.00544	92.3391	0.01099	83.2816	0.01088	29.2288	0.01088	12.5124
0.02198	318	0.01141	189.93	0.00544	93.3106	0.01099	82.3672	0.01089	28.7586	0.01089	12.2618
0.022	319.759	0.01141	189.387	0.00545	91.6887	0.011	84.2537	0.01089	28.7633	0.01089	12.4073
0.02201	318.737	0.01142	188.771	0.00545	94.1441	0.011	83.7946	0.0109	29.5893	0.0109	11.7916
0.02202	318.197	0.01142	188.996	0.00545	94.5073	0.01101	83.0443	0.01091	28.9754	0.0109	11.5175
0.02203	318.812	0.01143	190.151	0.00546	92.6311	0.01101	84.4736	0.01091	28.9698	0.01091	12.5472
0.02204	317.894	0.01144	189.434	0.00546	93.5809	0.01102	83.8322	0.01092	29.4663	0.01091	12.7677
0.02205	318.213	0.01144	189.825	0.00546	92.3429	0.01103	83.1203	0.01092	28.1748	0.01092	12.3923
[truncated: 17,828 more rows]
