# Supplementary material for: Contribution of boundary non-stoichiometry to the lower-temperature plasticity in high-pressure sintered boron carbide
Source: Nat Commun. 2023 Aug 21;14:4889. doi: 10.1038/s41467-023-40581-7 (PMC10442403; doi:10.1038/s41467-023-40581-7)
Supplement: Supplementary file 3 — Source Data [file 41467_2023_40581_MOESM3_ESM.zip › Source Data/Source Data Fig.4-b.xlsx]

## Sheet: Sheet1
Ln(dε/dt)	Lnσ
-6.772	5.9
-7.465	5.58
-8.158	5.252
