# Supplementary material for: Contribution of boundary non-stoichiometry to the lower-temperature plasticity in high-pressure sintered boron carbide
Source: Nat Commun. 2023 Aug 21;14:4889. doi: 10.1038/s41467-023-40581-7 (PMC10442403; doi:10.1038/s41467-023-40581-7)
Supplement: Supplementary file 3 — Source Data [file 41467_2023_40581_MOESM3_ESM.zip › Source Data/Source Data Fig.4-d.xlsx]

## Sheet: Sheet1
Fig.4-d
1900-0.5	1900-0.5	1950-01-01	1950-01-01	1950-0.25	1950-0.25	1950-0.5	1950-0.5	2000-0.5	2000-0.5
1.66406e-07	0.6081	5.4e-07	0.72469	4.39313e-07	23:12:58.176000	3.47813e-06	1.86681	1.64063e-07	0.65514
5.71106e-06	1.64097	1.1745e-05	1.6557	3.22163e-06	1.88411	8.99675e-06	2.77765	5.63063e-06	1.90535
1.12624e-05	1.89147	2.30175e-05	0.61027	5.99063e-06	2.13882	1.45154e-05	3.4518	1.11037e-05	1.51396
1.6807e-05	1.36142	3.42225e-05	1.70425	8.76628e-06	2.38709	2.00406e-05	2.31164	1.65703e-05	1.97575
2.23517e-05	2.27086	4.5495e-05	0.71343	1.15353e-05	1.87308	2.55592e-05	2.76199	2.20369e-05	2.42252
2.78963e-05	1.7989	5.67675e-05	1.24221	1.43109e-05	1.73607	3.10845e-05	1.72682	2.751e-05	1.40508
3.34477e-05	1.35326	6.79725e-05	1.0359	1.70866e-05	2.48548	3.79811e-05	2.30059	3.29766e-05	1.30934
3.89923e-05	2.0376	7.9245e-05	0.66401	1.98556e-05	0.98022	4.21217e-05	3.24366	3.84431e-05	2.23198
4.45436e-05	0.98204	9.05175e-05	1.81087	2.26313e-05	1.33332	4.7647e-05	2.45899	4.39162e-05	1.43324
5.00883e-05	2.3716	0.00010179	1.98164	2.54069e-05	2.45054	5.31656e-05	3.30536	4.93828e-05	2.80922
5.56329e-05	1.96499	0.000112995	1.58028	2.81759e-05	2.0671	5.86842e-05	2.57227	5.48494e-05	1.54305
6.11842e-05	2.24635	0.000124267	2.06053	3.09516e-05	2.54065	6.42029e-05	2.41755	6.03225e-05	2.07054
6.67289e-05	2.60214	0.00013554	1.02203	3.37272e-05	1.84181	6.97281e-05	2.72699	6.57891e-05	1.66601
7.22736e-05	1.58742	0.000146745	2.10474	3.64962e-05	2.01377	7.52534e-05	2.05653	7.12556e-05	1.46703
7.78182e-05	1.92687	0.000158018	1.30029	3.92719e-05	2.15905	8.0772e-05	3.09907	7.67287e-05	2.15877
8.33695e-05	1.93958	0.00017064	1.8178	4.20409e-05	1.21929	8.62906e-05	2.25822	8.21953e-05	2.03582
8.89208e-05	1.99948	0.000180495	2.12814	4.48165e-05	2.50479	9.18092e-05	2.74357	8.76619e-05	2.22354
9.44655e-05	3.48071	0.000191768	1.74932	4.75922e-05	2.07261	9.73345e-05	3.36246	9.3135e-05	2.14751
0.00010001	1.77348	0.00020439	2.49395	5.03612e-05	2.38985	0.000102853	2.38071	9.86016e-05	1.40414
0.000105555	2.51501	0.000215663	2.14201	5.31368e-05	2.7595	0.000108372	3.13591	0.000104068	2.79514
0.000111106	2.40337	0.000226935	1.30289	5.59125e-05	1.28826	0.00011389	2.06297	0.000109541	1.89315
0.000116651	1.62645	0.00023814	2.64219	5.86882e-05	2.3264	0.000119416	1.90917	0.000115008	2.35494
0.000122195	3.03961	0.000249413	1.82734	6.14638e-05	1.89147	0.000124934	3.09446	0.000120474	1.77395
0.00012774	2.08116	0.000260685	2.71587	6.42328e-05	1.14389	0.00013046	2.72055	0.000125948	1.37504
0.000133291	2.77186	0.00027189	2.48095	6.70085e-05	2.78893	0.000135978	3.40943	0.000131414	2.45818
0.000138836	3.3128	0.000283162	2.61358	6.97775e-05	2.0579	0.000141497	3.23261	0.000136881	2.53515
0.000144387	1.36959	0.000294435	3.00974	7.25531e-05	2.41468	0.000147022	1.98285	0.000142347	2.2179
0.000149932	2.77912	0.00030564	2.49049	7.53288e-05	2.06894	0.000152541	2.45991	0.00014782	2.52576
0.000155477	2.35436	0.000316913	2.85977	7.80978e-05	1.84825	0.000158059	2.15876	0.000153287	1.48861
0.000161028	2.63118	0.000328185	3.19958	8.08734e-05	2.15997	0.000163578	3.06499	0.00015876	2.48634
0.000166573	2.8127	0.00033939	2.6786	8.36491e-05	1.46481	0.000169103	3.74651	0.000164227	2.0987
0.000172117	2.35254	0.000350663	3.91387	8.64181e-05	2.23353	0.000174622	2.9996	0.000169693	2.53327
0.000177662	3.4916	0.000361935	2.76962	8.91938e-05	2.33008	0.00018014	3.05578	0.000175166	2.81954
0.000183213	2.85536	0.00037314	3.72923	9.19694e-05	1.9117	0.000185666	2.15599	0.000180633	2.17003
0.000188758	2.38794	0.000384413	3.90087	9.47384e-05	2.94433	0.000191184	2.45899	0.000186099	2.64121
0.000194303	3.25744	0.000395685	2.89184	9.75141e-05	1.22389	0.00019671	3.06407	0.000191573	2.48071
0.000199854	2.41971	0.00040689	3.83499	0.000100283	2.02388	0.000202228	2.72239	0.000197039	1.97575
0.000205399	3.68946	0.000416745	3.66335	0.000103059	2.26939	0.000207747	3.66362	0.000202506	3.52912
0.00021095	2.98606	0.000428018	3.66508	0.000105834	1.87124	0.000213272	3.11472	0.000207979	1.98232
0.000216495	3.51338	0.00043929	4.40798	0.000108603	2.50939	0.000218791	2.69937	0.000213445	2.33241
0.000222039	3.91183	0.000450495	3.72143	0.000111379	2.31813	0.000224309	3.06131	0.000218912	2.21509
0.00022759	2.38794	0.000463185	4.52501	0.000114155	1.57147	0.000229828	2.85317	0.000224378	2.43003
0.000233135	3.20026	0.00047439	3.90607	0.00011693	2.40181	0.000235353	3.21787	0.000229852	3.64363
0.00023868	3.12855	0.000485663	3.71796	0.000119699	1.68641	0.000240878	2.59069	0.000235318	2.70034
0.000244224	2.72103	0.000496935	4.57962	0.000122475	2.70801	0.000246397	2.71686	0.000240791	2.19913
0.000249776	4.21225	0.00050814	4.31003	0.000125251	1.77837	0.000251916	3.67283	0.000246258	2.2179
0.00025532	3.16758	0.000519412	5.01998	0.00012802	2.29238	0.000257434	3.02355	0.000251724	2.24231
0.000260872	4.01529	0.000530685	4.77466	0.000130795	2.00273	0.00026296	3.63231	0.000257198	3.6089
0.000266416	3.36272	0.00054189	4.6325	0.000133571	1.77745	0.000268478	3.10275	0.000262664	2.5971
0.000271961	2.33257	0.000553162	4.90122	0.00013634	2.08365	0.000273997	2.32545	0.000268131	3.17433
0.000277512	3.79021	0.000564435	4.30136	0.000139116	2.38342	0.000279515	3.39562	0.000273604	2.65247
0.000283057	3.22204	0.00057564	5.33292	0.000141891	2.00457	0.000285041	2.84027	0.00027907	2.05553
0.000288602	4.3974	0.000586913	5.2393	0.00014466	2.72364	0.000290559	3.7723	0.000284537	3.13491
0.000294146	3.98807	0.000598185	5.41441	0.000147436	1.13654	0.000296084	3.83861	0.00029001	2.72099
0.000299698	2.59034	0.00060939	6.42256	0.000150205	2.85973	0.000301603	2.63582	0.000295477	3.27007
0.000305242	4.46275	0.000620663	4.9359	0.000152981	2.64456	0.000307122	3.29339	0.000300943	3.43339
0.000310794	3.63228	0.000631935	5.32425	0.000155756	1.89423	0.000312647	3.03828	0.000306416	2.45443
0.000316338	3.55876	0.00064314	6.08535	0.000158525	2.45422	0.000318166	3.58534	0.000311883	3.37895
0.000321883	4.647	0.000654413	5.3702	0.000161301	1.93469	0.000323684	4.12042	0.000317349	3.12834
0.000327434	3.5633	0.000665685	6.5838	0.000164077	2.46617	0.000329203	2.9029	0.000322823	3.03542
0.000332979	4.78132	0.00067689	6.23099	0.000166852	2.78249	0.000334728	3.59455	0.000328289	3.27101
0.000338524	3.99079	0.000688162	6.43557	0.000169628	1.45837	0.000340247	2.97013	0.000333756	2.62713
0.000344068	3.70398	0.000699435	6.82739	0.000172397	2.98295	0.000345765	3.69586	0.000339229	3.29072
0.00034962	4.60888	0.00071064	5.93452	0.000175173	2.38617	0.000351291	4.15542	0.000344695	3.33108
0.000355164	4.33296	0.000721913	6.44597	0.000177942	2.3825	0.000358187	2.99223	0.000350162	3.59483
0.000360715	4.5281	0.000733185	6.63841	0.000180717	2.21514	0.000363712	4.01912	0.000355635	3.9299
0.00036626	4.08972	0.00074439	6.80485	0.000183493	2.12043	0.000369231	3.10367	0.000361102	2.86929
0.000371805	4.01529	0.000755663	7.42032	0.000186262	2.47537	0.000373372	2.84856	0.000366568	2.95189
0.000377356	5.00913	0.000766935	6.86813	0.000189038	2.04227	0.000378897	4.24383	0.000372041	2.9303
0.000382901	4.06431	0.00077814	7.70898	0.000191813	2.11675	0.000384416	3.33207	0.000377508	3.49721
0.000388445	4.62703	0.000789413	7.25301	0.000194582	3.18524	0.000389934	4.4225	0.000382974	4.46584
0.000393997	3.98262	0.000800685	7.03543	0.000197358	2.11859	0.000395453	3.39378	0.000388448	3.45216
0.000399541	4.588	0.00081189	7.30243	0.000200133	2.98571	0.000400978	2.74449	0.000393914	2.94719
0.000405086	5.56732	0.000823162	7.04323	0.000202902	2.14894	0.000406497	4.09187	0.000399381	3.20249
0.000410631	4.0044	0.000834435	8.53423	0.000205678	1.88779	0.0004134	3.71427	0.000404854	3.27946
0.000416182	5.13257	0.000844223	8.21003	0.000208447	2.63169	0.000417541	3.90952	0.00041032	3.96369
0.000421727	5.17704	0.000856913	7.98204	0.000211223	2.22985	0.000423059	3.86992	0.000415787	3.39303
0.000427278	4.26398	0.000868185	8.59491	0.000213998	2.84502	0.000428584	3.47482	0.00042126	3.85763
0.000432823	5.4702	0.00087939	7.43679	0.000216767	3.14846	0.000434103	4.44829	0.000426727	3.88391
0.000439752	4.65244	0.000890663	8.17622	0.000219543	2.2087	0.000439622	3.5264	0.000432193	2.97066
0.000443919	5.74067	0.000901935	8.5481	0.000222319	2.67399	0.00044514	3.96386	0.000437666	4.02658
0.000449463	5.31682	0.00091314	8.3912	0.000225094	2.11859	0.000450666	3.57521	0.000443133	3.86233
0.000455008	4.15688	0.000924413	9.83106	0.000227863	2.7687	0.000456184	3.39009	0.000448599	3.54602
0.000460553	5.77789	0.000935685	8.91045	0.000230639	2.79352	0.000461709	4.75037	0.000454073	4.11856
0.000466104	5.22333	0.00094689	9.18524	0.000233415	2.70617	0.000467228	4.07714	0.000459539	2.65154
0.000471655	5.27779	0.000958162	8.96506	0.000236184	3.31306	0.000474125	4.28436	0.000465006	4.11575
0.0004772	5.88135	0.000969435	8.43454	0.000238959	2.35123	0.00047965	4.50079	0.000470479	4.6667
0.000484129	4.56349	0.00098064	9.59354	0.000241735	2.47537	0.000483791	3.16261	0.000475945	4.20679
0.000489674	5.90495	0.000991913	9.5944	0.000244504	2.74019	0.000490694	4.09832	0.000481412	4.0125
0.000495225	5.32408	0.001	9.97062	0.00024728	2.2602	0.000496213	3.4343	0.000486885	3.17715
0.000499385	5.58184	0.00101	10.5532	0.000250055	3.28271	0.000501731	4.68314	0.000492352	3.71309
0.000506321	6.06379	0.00103	9.47911	0.000252824	2.62709	0.000505872	5.34624	0.000497818	4.07351
0.000511866	5.39396	0.00104	10.0096	0.0002556	2.90755	0.000511397	3.90031	0.000503291	4.2265
0.00051741	5.83688	0.00105	9.38896	0.000258369	3.108	0.000516916	4.1766	0.000508758	4.74179
0.00052157	5.5537	0.00106	9.83626	0.000261145	1.84825	0.000522434	3.70507	0.000514224	3.48689
0.000527122	5.63993	0.00107	11.1175	0.00026392	2.84962	0.00052796	3.97491	0.000519691	4.20961
0.000532666	6.40686	0.00108	10.7343	0.000266689	2.6418	0.000533478	4.94746	0.000525164	3.91489
0.000538211	5.4693	0.00109	11.1886	0.000269465	3.14294	0.000540381	4.01175	0.000530631	3.50097
0.000543762	6.43228	0.0011	10.9129	0.000272241	3.33513	0.0005459	4.83602	0.000536104	4.601
0.000549307	5.82054	0.00112	10.4457	0.00027501	2.97375	0.000551419	4.1766	0.00054157	4.05943
0.000554852	6.08466	0.00113	11.0724	0.000277792	3.03812	0.000556944	4.22726	0.000547037	4.59161
0.000560396	6.77717	0.00114	10.5098	0.000280561	2.49927	0.000562462	4.81944	0.00055251	4.55501
0.000565948	5.81419	0.00115	11.6289	0.000283337	2.55445	0.000567981	3.53469	0.000557977	3.47844
0.000571492	6.52939	0.00116	11.9583	0.000286106	3.55673	0.0005735	4.41329	0.000563443	5.0412
0.000578428	6.38327	0.00117	12.1048	0.000288881	2.58755	0.000577647	4.52013	0.000568916	4.11481
0.000583973	5.77244	0.00118	12.1802	0.000291657	3.71673	0.000584544	4.6509	0.000574383	4.04723
0.000589517	7.4361	0.00119	11.0611	0.000294426	3.15122	0.000590062	5.62345	0.000579849	4.50714
0.000595069	6.27072	0.00121	11.8188	0.000297202	3.10065	0.000595587	4.14253	0.000585323	4.19083
0.000600613	6.53938	0.00122	11.7971	0.000299977	3.30938	0.000601106	4.41421	0.000590789	5.16228
0.000604774	7.1375	0.00123	12.208	0.000302746	2.42387	0.000606631	3.97583	0.000596256	4.83565
0.000610325	6.16272	0.00124	13.601	0.000305522	2.93145	0.00061215	4.47223	0.000601722	4.26874
0.000617254	7.03403	0.00125	12.6639	0.000308298	3.62478	0.000617669	5.7137	0.000607195	4.72396
0.000622805	7.12388	0.00126	12.5348	0.000311067	2.60686	0.000623194	4.84891	0.000612662	4.00593
0.000626959	7.1384	0.00127	12.5218	0.000313842	3.805	0.000628712	5.279	0.0006195	4.44238
0.00063251	6.99318	0.00128	11.9653	0.000316611	2.8349	0.000634231	5.19243	0.000624967	5.11723
0.000638061	5.85503	0.00129	13.4563	0.000319387	3.19904	0.00063975	3.82019	0.00063044	5.12943
0.000643606	7.45335	0.00131	13.0948	0.000322163	3.28455	0.000645275	4.57538	0.000635906	4.99615
0.000649151	7.28907	0.00132	13.9174	0.000324932	2.4441	0.000650794	4.56065	0.000641373	4.34664
0.000654695	7.15656	0.00133	14.2685	0.000327707	3.36363	0.000656319	5.31492	0.000645474	4.55219
0.000660247	7.93166	0.00134	12.8651	0.000330483	3.66983	0.000661837	5.62805	0.000650948	4.98207
0.000665791	6.64012	0.00135	13.2638	0.000333258	3.41053	0.000667356	4.74576	0.000656414	4.80374
0.000671336	7.52596	0.00136	13.5126	0.000336027	3.62662	0.000672881	5.18322	0.000661881	5.40913
0.000676881	7.24732	0.00137	14.2269	0.000338803	2.68134	0.0006784	4.8922	0.000667354	4.3579
0.000682432	7.21101	0.00138	14.8727	0.000341579	3.9273	0.000683919	4.33869	0.00067282	5.18012
0.000687977	8.51798	0.0014	13.9486	0.000344348	2.99122	0.000689437	5.15836	0.000678287	4.91355
0.000693528	7.64213	0.00141	14.8068	0.000347123	3.16501	0.000694962	4.86825	0.000683753	4.61696
0.000699073	7.63305	0.00142	14.3431	0.000349899	3.97604	0.000700481	5.80396	0.000689227	5.49079
0.000704617	7.3998	0.00143	14.3691	0.000352668	2.91766	0.000706006	5.31308	0.000694693	4.64605
0.000710169	7.4833	0.00144	14.9351	0.000355444	3.85742	0.000711525	4.90693	0.000700166	4.53999
0.000715713	9.2468	0.00145	14.6603	0.000358219	3.9227	0.000717044	5.13349	0.000705633	5.85497
0.000721258	7.46605	0.00146	15.4717	0.000360988	3.02984	0.000722569	4.73932	0.000711099	5.3744
0.000726803	8.21847	0.00147	15.5203	0.000363764	4.14339	0.000728087	5.56911	0.000716573	6.33084
0.000732354	8.14313	0.00149	14.9438	0.000366533	3.26432	0.000732228	5.45859	0.000722039	4.77558
0.000737899	7.60583	0.0015	15.6121	0.000369309	3.27811	0.000737747	5.37202	0.000727506	5.0168
0.00074345	8.9491	0.00151	15.0313	0.000372084	3.79029	0.00074465	6.43022	0.000732979	5.29744
0.000748995	8.03876	0.00152	15.9866	0.000374853	3.51259	0.000748791	5.13257	0.000738445	5.4448
0.000754539	8.29561	0.00153	15.7491	0.000377629	3.78477	0.000755687	5.44202	0.000743912	6.5805
0.00076009	8.89827	0.00154	15.9207	0.000380405	3.27811	0.000761213	5.3665	0.000749385	6.25481
0.000765635	7.75286	0.00155	17.0052	0.000383174	3.77466	0.000766731	5.03218	0.000754852	5.35
0.00077118	9.10884	0.00157	16.2415	0.000385956	3.70386	0.000772256	6.24418	0.000760318	5.6954
0.000776731	8.39091	0.00158	16.4079	0.000388725	3.24961	0.000777775	6.10419	0.000765791	4.95016
0.000782276	9.18962	0.00159	16.4287	0.000391501	4.07167	0.000783294	5.96144	0.000771258	6.64714
0.00078782	9.25859	0.0016	15.8375	0.00039427	3.1549	0.000788819	5.63634	0.000776724	6.1769
0.000793365	8.18942	0.00161	17.6345	0.000397045	3.93925	0.000794337	5.00271	0.000782198	6.19098
0.000798916	9.33665	0.00162	16.9532	0.000399821	3.91075	0.000799856	5.78093	0.000787664	5.992
0.000804461	9.0925	0.00163	17.3771	0.00040259	3.31398	0.000805375	5.314	0.000793131	5.60811
0.000810012	9.00719	0.00164	17.4689	0.000405366	4.48453	0.0008109	6.20919	0.000798604	6.10463
0.000815557	9.92297	0.00166	16.9523	0.000408141	3.22478	0.000816419	6.526	0.00080407	6.527
0.000821102	8.61782	0.00167	17.6129	0.00041091	3.69834	0.000821944	5.61332	0.000809537	6.02204
0.000826653	9.55266	0.00168	17.6917	0.000413686	4.54338	0.000826078	5.88316	0.00081501	6.76728
0.000832198	9.57717	0.00169	17.6761	0.000416462	3.49145	0.000832981	5.29282	0.000820477	5.68508
0.000837742	9.19869	0.0017	18.7692	0.000419231	4.45511	0.000838506	5.89053	0.000825943	6.87522
0.000843287	9.78138	0.00171	17.8313	0.000422006	3.89788	0.000844025	6.45048	0.000831416	6.98879
0.000848838	9.343	0.00172	18.4008	0.000424775	3.47214	0.000849544	5.23296	0.000836883	6.82735
0.00085439	9.81678	0.00173	17.9414	0.000427551	4.43028	0.000855062	6.32247	0.000842349	6.82266
0.000859934	10.3623	0.00175	18.5768	0.000430327	3.40593	0.00085921	6.51403	0.000847823	6.50354
0.000865479	9.58443	0.00176	18.9027	0.000433096	4.42017	0.000864728	6.23313	0.000853289	6.69501
0.000871024	10.2533	0.00177	18.4624	0.000435871	4.88361	0.000871631	6.45969	0.000858756	7.60451
0.000876575	9.84128	0.00178	19.0189	0.000438647	4.01098	0.00087715	5.56543	0.000864229	6.97753
0.00088212	10.247	0.00179	19.3266	0.000441423	4.27396	0.000882669	6.04341	0.000869695	7.82414
0.000887664	9.94838	0.0018	18.9088	0.000444198	3.46938	0.000886809	6.61073	0.000875162	6.85645
0.000893209	9.88757	0.00181	19.7679	0.000446967	3.71305	0.000892328	6.02499	0.000880635	6.73443
0.00089876	11.2753	0.00182	18.4962	0.000449743	4.18385	0.000899231	7.23423	0.000886102	6.89399
0.000904305	10.2316	0.00184	19.5789	0.000452512	3.94937	0.000903372	6.65217	0.000891568	7.383
0.000909856	10.4303	0.00185	20.1207	0.000455288	5.02614	0.000908897	6.1438	0.000897041	7.93583
0.000915401	10.9095	0.00186	19.7557	0.000458063	4.01558	0.000914416	5.63726	0.000902508	7.25066
0.000920945	9.72783	0.00187	20.6919	0.000460832	4.3512	0.000919934	5.63726	0.000907974	6.63682
0.000926497	11.2517	0.00188	20.2082	0.000463608	3.92086	0.00092546	7.63945	0.000913448	7.74436
0.000932041	10.8251	0.00189	19.8606	0.000466383	3.72225	0.000930978	7.10805	0.000918914	6.88648
0.000937586	10.8778	0.0019	20.3183	0.000469152	4.32086	0.000936497	6.22208	0.000924381	7.70119
0.000943131	11.2726	0.00191	19.9464	0.000471928	3.98523	0.000942015	6.46337	0.000929854	7.62328
0.000948682	9.85036	0.00193	21.1141	0.000474704	4.53511	0.000947541	5.81685	0.00093532	7.50033
0.000954227	11.0657	0.00194	21.0101	0.000477473	5.4859	0.000953059	7.0224	0.000940787	7.41867
0.000959771	11.3497	0.00195	21.1505	0.000480248	3.67719	0.000958584	6.8161	0.00094626	6.82547
0.000965323	11.1573	0.00196	21.3733	0.000483017	4.66476	0.000964103	6.60797	0.000951727	7.75656
0.000970867	12.172	0.00197	20.8523	0.000485793	4.45603	0.000969622	7.15318	0.000957193	8.5891
0.000976419	10.5456	0.00198	21.388	0.000488569	4.17465	0.000975147	6.15209	0.000962666	7.61765
0.000981963	11.5893	0.00199	21.2883	0.000491338	4.31902	0.000982044	6.50574	0.000968133	7.68241
0.000987508	11.0684	0.002	21.6247	0.000494113	4.03856	0.000986184	7.04358	0.000973599	7.06012
0.000993059	11.357	0.00202	22.4187	0.000496889	4.94706	0.000991703	6.97912	0.000979066	8.05691
0.000998604	12.6739	0.00203	21.7287	0.000499665	5.47395	0.000997228	7.31711	0.000984539	8.23994
0.001	11.603	0.00204	22.5609	0.000502434	4.40821	0.001	6.07933	0.000990006	7.99309
0.00101	12.1857	0.00205	22.3199	0.000505209	5.08131	0.00101	7.46907	0.000995479	8.26434
0.00102	12.0994	0.00206	21.981	0.000507985	3.76363	0.00101	7.41289	0.001	7.77158
0.00102	10.9722	0.00207	22.5678	0.000510754	4.58201	0.00102	6.70283	0.00101	7.90955
0.00103	12.5188	0.00208	21.9446	0.00051353	4.40178	0.00102	7.68826	0.00101	8.16204
0.00103	11.7173	0.00209	23.2734	0.000516305	4.63534	0.00103	6.90083	0.00102	7.67397
0.00104	12.2719	0.00211	23.6124	0.000519074	5.63578	0.00104	7.13937	0.00102	8.52527
0.00104	12.5714	0.00212	22.9752	0.00052185	4.76223	0.00104	7.42302	0.00103	7.74718
0.00105	12.1784	0.00213	23.7771	0.000524626	4.26017	0.00105	6.60152	0.00103	8.16673
0.00105	12.9608	0.00214	22.5973	0.000527395	4.66752	0.00105	8.30716	0.00104	8.57784
0.00106	12.0386	0.00215	23.0611	0.00053017	3.97788	0.00106	7.32724	0.00104	7.84948
0.00107	12.1149	0.00216	24.012	0.000532939	5.25602	0.00106	6.95886	0.00105	8.28781
0.00107	12.6712	0.00217	23.8863	0.000535715	4.57281	0.00107	7.44237	0.00106	7.86169
0.00108	12.3599	0.00218	24.5746	0.000538491	5.06016	0.00107	7.11174	0.00106	7.92269
0.00108	13.4028	0.0022	24.0112	0.00054126	5.20452	0.00108	7.71866	0.00107	9.08374
0.00109	13.0143	0.00221	24.409	0.000544035	4.74476	0.00109	7.41105	0.00107	8.47459
0.00109	13.1223	0.00222	24.0311	0.000546811	5.29924	0.00109	7.50039	0.00108	9.05652
0.0011	13.4109	0.00223	23.7442	0.00054958	4.71074	0.0011	7.58327	0.00108	8.53184
0.0011	11.9206	0.00224	25.2239	0.000552362	4.47718	0.0011	7.3079	0.00109	7.41773
0.00111	13.558	0.00225	24.8156	0.000555131	5.34154	0.00111	8.20401	0.00109	8.4821
0.00112	13.5961	0.00226	25.1407	0.000557907	4.76407	0.00111	7.05464	0.0011	8.56751
0.00112	13.5507	0.00227	25.1563	0.000560676	5.84911	0.00112	7.60354	0.0011	9.29868
0.00113	14.0508	0.00229	24.7454	0.000563452	5.38567	0.00112	8.28505	0.00111	9.66473
0.00113	12.8146	0.0023	25.7266	0.000566227	4.89556	0.00113	6.92846	0.00112	8.61632
0.00114	13.7831	0.00231	25.1528	0.000568996	5.28452	0.00114	8.09902	0.00112	8.8031
0.00114	14.1044	0.00232	25.0063	0.000571772	4.20592	0.00114	7.92403	0.00113	8.16298
0.00115	12.9989	0.00233	26.0855	0.000574548	5.35717	0.00115	7.75365	0.00113	8.86223
0.00115	14.7706	0.00234	25.9503	0.000577317	5.58153	0.00115	8.22335	0.00114	9.39348
0.00116	13.5925	0.00235	26.8605	0.000580092	5.43533	0.00116	7.15778	0.00114	9.08468
0.00117	14.2786	0.00236	26.0136	0.000582868	6.10842	0.00116	8.08612	0.00115	9.47983
0.00117	14.3113	0.00238	25.6374	0.000585637	4.30247	0.00117	8.65436	0.00115	8.84533
0.00118	13.725	0.00239	26.7626	0.000588413	4.87717	0.00117	8.0456	0.00116	9.29774
0.00118	14.638	0.0024	25.8983	0.000591182	5.38567	0.00118	8.22059	0.00117	9.59809
0.00119	14.1298	0.00241	26.8666	0.000593957	4.64913	0.00118	7.58143	0.00117	8.47647
0.00119	14.4701	0.00242	27.5514	0.000596733	5.93923	0.00119	8.62673	0.00118	9.41037
0.0012	15.3187	0.00243	26.9264	0.000599502	5.45647	0.0012	8.16993	0.00118	8.80028
0.0012	13.9473	0.00244	27.6364	0.000602277	5.74245	0.0012	7.90561	0.00119	9.4282
0.00121	15.1336	0.00245	26.6525	0.000605053	5.47395	0.00121	9.2401	0.00119	10.3846
0.00121	14.5727	0.00247	26.8882	0.000607829	4.76499	0.00121	8.06586	0.0012	9.15507
0.00122	15.2371	0.00248	27.8045	0.000610598	5.59165	0.00122	8.71791	0.0012	9.38972
0.00123	15.1563	0.00249	27.5583	0.000613373	5.42981	0.00122	8.56503	0.00121	9.11753
0.00123	14.4747	0.0025	28.4313	0.000616149	5.55762	0.00123	7.41934	0.00121	8.39762
0.00124	15.8379	0.00251	27.8721	0.000618918	6.04589	0.00123	8.76764	0.00122	9.82335
0.00124	15.5783	0.00252	28.1018	0.000621694	5.53188	0.00124	8.87263	0.00123	10.2382
0.00125	15.3151	0.00253	28.1989	0.000624469	6.46336	0.00125	8.37163	0.00123	10.5686
0.00125	16.132	0.00254	27.5497	0.000627238	5.08131	0.00125	8.7833	0.00124	9.34467
0.00126	14.6861	0.00256	28.3038	0.000630014	5.04269	0.00126	8.47477	0.00124	8.64072
0.00126	16.0939	0.00257	28.8344	0.00063279	5.85739	0.00126	8.91316	0.00125	9.84963
0.00127	15.3269	0.00258	29.1109	0.000635559	5.36636	0.00127	8.48122	0.00125	9.28084
0.00128	15.5402	0.00259	29.559	0.000638334	6.12681	0.00127	8.77593	0.00126	10.6484
0.00128	16.8953	0.0026	28.2752	0.000641103	6.14244	0.00128	8.70594	0.00126	10.6418
0.00129	15.5738	0.00261	29.2912	0.000643879	6.06336	0.00128	8.88276	0.00127	10.1303
0.00129	15.9868	0.00262	28.8725	0.000646655	5.9898	0.00129	9.80558	0.00127	10.2223
0.0013	16.4669	0.00263	29.0537	0.000649424	4.41925	0.0013	8.88461	0.00128	9.11284
0.0013	15.6845	0.00264	29.8815	0.000652199	5.94658	0.0013	8.4057	0.00129	10.0749
0.00131	16.8508	0.00266	29.3995	0.000654975	6.04681	0.00131	9.22905	0.00129	10.456
0.00131	15.7762	0.00267	30.2491	0.000657744	5.76819	0.00131	8.5024	0.0013	9.61123
0.00132	17.1603	0.00268	30.412	0.000660526	6.6491	0.00132	9.53113	0.0013	10.9628
0.00133	16.8109	0.00269	29.4975	0.000663295	5.61004	0.00132	9.55507	0.00131	10.3452
0.00133	16.1311	0.0027	30.3054	0.000666071	5.71854	0.00133	9.51363	0.00131	10.6033
0.00134	17.0078	0.00271	29.6977	0.00066884	6.216	0.00133	9.76137	0.00132	10.0768
0.00134	16.4306	0.00272	30.5187	0.000671616	5.20452	0.00134	8.83119	0.00132	9.38221
0.00135	16.5404	0.00273	30.8749	0.000674391	6.35301	0.00135	9.03657	0.00133	10.5799
0.00135	17.2937	0.00275	30.7874	0.00067716	5.97601	0.00135	9.34693	0.00133	10.1378
0.00136	16.7437	0.00276	31.6334	0.000679936	6.536	0.00136	9.07064	0.00134	10.5555
0.00136	18.5099	0.00277	30.5334	0.000682712	6.33554	0.00136	10.6437	0.00135	11.3561
0.00137	16.9343	0.00278	30.9191	0.000685481	6.05785	0.00137	9.48232	0.00135	10.1181
0.00138	16.9044	0.00279	31.2364	0.000688256	6.44221	0.00137	9.41877	0.00136	10.7141
0.00138	17.3863	0.0028	31.0024	0.000691032	5.82429	0.00138	9.29812	0.00136	10.2917
0.00139	17.104	0.00281	32.0426	0.000693801	5.9944	0.00138	8.84408	0.00137	9.64033
0.00139	18.1351	0.00283	31.5398	0.000696577	6.6583	0.00139	9.88662	0.00137	11.174
0.0014	17.6958	0.00284	31.8926	0.000699346	5.85279	0.00139	10.1684	0.00138	10.7235
0.0014	17.8864	0.00285	32.4327	0.000702121	7.04542	0.0014	9.78439	0.00138	11.5231
0.00141	19.2751	0.00286	31.3422	0.000704897	5.999	0.00141	10.2863	0.00139	10.9975
0.00141	17.3545	0.00287	32.2073	0.000707666	6.02474	0.00141	9.64901	0.00139	10.2805
0.00142	17.7947	0.00288	32.2307	0.000710442	6.42014	0.00142	10.103	0.0014	10.5874
0.00143	17.5542	0.00289	32.359	0.000713217	6.01739	0.00142	9.3101	0.00141	10.9224
0.00143	17.792	0.0029	33.2649	0.000715993	6.88634	0.00143	9.49429	0.00141	10.9835
0.00144	19.2624	0.00291	32.8548	0.000718762	6.40451	0.00143	10.6648	0.00142	11.449
0.00144	18.5253	0.00293	33.2345	0.000721538	6.03486	0.00144	10.3646	0.00142	10.5733
0.00145	18.9374	0.00294	32.9077	0.000724313	7.12266	0.00144	10.6473	0.00143	11.709
0.00145	18.9474	0.00295	32.4466	0.000727082	5.84727	0.00145	10.0662	0.00143	10.8201
0.00146	17.5896	0.00296	33.4868	0.000729858	6.36313	0.00146	9.56797	0.00144	10.899
0.00146	18.4446	0.00297	33.3802	0.000732633	6.36313	0.00146	10.5939	0.00144	10.6484
0.00147	18.3121	0.00298	34.3302	0.000735402	6.52405	0.00147	9.41601	0.00145	11.266
0.00148	19.1571	0.00299	33.9636	0.000738178	7.26518	0.00147	10.4401	0.00145	11.5034
0.00148	20.0955	0.00301	33.4426	0.000740954	6.36681	0.00148	11.0719	0.00146	11.2904
0.00149	19.8323	0.00302	34.1092	0.000743723	6.64726	0.00148	10.7781	0.00147	11.083
0.00149	19.6381	0.00303	33.4244	0.000746498	6.75853	0.00149	10.8536	0.00147	11.7916
0.0015	18.0071	0.00304	34.0555	0.000749267	6.51669	0.00149	9.36719	0.00148	10.5451
0.0015	18.5308	0.00305	34.4681	0.000752043	6.93508	0.0015	10.0791	0.00148	11.3927
0.00151	19.5083	0.00306	34.5504	0.000754819	6.1829	0.00151	11.0461	0.00149	10.8962
0.00151	19.4702	0.00307	35.2162	0.000757588	7.05186	0.00151	10.3269	0.00149	12.1745
0.00152	21.0676	0.00308	34.267	0.000760363	7.43714	0.00152	11.3666	0.0015	12.4083
0.00153	20.6583	0.0031	34.8538	0.000763139	6.72818	0.00152	10.4807	0.0015	10.991
0.00153	20.1427	0.00311	35.2196	0.000765908	7.18886	0.00153	10.9098	0.00151	11.5288
0.00154	19.7243	0.00312	34.6137	0.000768684	6.48359	0.00153	10.7431	0.00152	11.5109
0.00154	18.4291	0.00313	35.471	0.000771459	6.72634	0.00154	10.2946	0.00152	10.9281
0.00155	20.3551	0.00314	35.1451	0.000774235	7.08864	0.00154	11.5149	0.00153	12.5716
0.00155	20.4359	0.00315	35.3514	0.000777004	6.6068	0.00155	10.8104	0.00153	11.3786
0.00156	20.6673	0.00316	36.3665	0.00077978	7.59989	0.00155	11.071	0.00154	12.2243
0.00156	21.7819	0.00317	35.5716	0.000782555	7.06289	0.00156	11.9284	0.00154	12.0976
0.00157	20.2362	0.00319	36.116	0.000785324	6.87806	0.00157	10.7827	0.00155	11.5513
0.00158	20.7454	0.0032	35.7684	0.0007881	7.42978	0.00157	11.4127	0.00155	12.4514
0.00158	19.6345	0.00321	35.9105	0.000790876	6.11394	0.00158	10.4632	0.00156	11.7869
0.00159	19.3994	0.00322	36.6734	0.000793645	7.06473	0.00158	11.0526	0.00156	11.3364
0.00159	21.6013	0.00323	36.5858	0.00079642	7.30105	0.00159	11.5269	0.00157	12.0994
0.0016	20.9832	0.00324	36.9681	0.000799196	6.92772	0.00159	11.4716	0.00158	11.9577
0.0016	21.8826	0.00325	36.7835	0.000801965	7.65323	0.0016	11.8455	0.00158	12.7865
0.00161	21.7628	0.00326	36.7124	0.000804741	6.88634	0.0016	11.6227	0.00159	11.7625
0.00161	20.5067	0.00328	37.0886	0.00080751	7.41415	0.00161	11.0977	0.00159	12.3116
0.00162	20.7191	0.00329	36.2824	0.000810285	7.43162	0.00162	11.4863	0.0016	12.1905
0.00163	20.0275	0.0033	37.4899	0.000813061	6.51853	0.00162	10.6446	0.0016	11.3645
0.00163	22.1095	0.00331	37.4015	0.00081583	8.06885	0.00163	11.9468	0.00161	12.2196
0.00164	22.5742	0.00332	37.4015	0.000818606	7.1576	0.00163	11.9091	0.00161	12.503
0.00164	22.0832	0.00333	38.1202	0.000821381	7.2845	0.00164	12.0555	0.00162	12.58
0.00165	22.4336	0.00334	37.2975	0.000824157	7.8215	0.00164	12.1808	0.00162	12.6973
0.00165	20.9405	0.00335	37.7665	0.000826933	7.10795	0.00165	11.0093	0.00163	11.633
0.00166	21.5985	0.00337	37.9494	0.000829702	7.71116	0.00165	11.3712	0.00164	12.6758
0.00166	21.2473	0.00338	37.3183	0.000832477	7.36909	0.00166	12.2508	0.00164	12.4805
0.00167	21.6821	0.00339	38.72	0.000835246	7.3507	0.00167	11.4946	0.00165	12.3857
0.00168	23.8404	0.0034	38.1566	0.000838022	7.93184	0.00167	12.5713	0.00165	12.5716
0.00168	22.8057	0.00341	38.8431	0.000840798	7.38656	0.00168	12.1642	0.00166	12.3435
0.00169	22.5525	0.00342	38.8206	0.000843567	8.07161	0.00168	12.8429	0.00166	12.7161
0.00169	22.3092	0.00343	38.0785	0.000846342	6.88358	0.00169	11.8999	0.00167	12.6964
0.0017	21.1456	0.00344	39.111	0.000849118	7.51898	0.00169	11.5416	0.00167	12.5556
0.0017	22.7784	0.00346	38.4617	0.000851887	7.89782	0.0017	12.5224	0.00168	13.2295
0.00171	22.1794	0.00347	38.7694	0.000854663	7.2845	0.0017	12.8623	0.00168	11.7034
0.00171	22.6686	0.00348	40.1278	0.000857438	8.35667	0.00171	12.8015	0.00169	12.3134
0.00172	24.365	0.00349	39.3832	0.000860207	7.78104	0.00171	12.8153	0.0017	13.1113
0.00173	23.0244	0.0035	39.983	0.000862983	7.10427	0.00172	11.9247	0.0017	12.9348
0.00173	22.7421	0.00351	39.4361	0.000865752	8.16172	0.00173	12.8595	0.00171	13.2492
0.00174	22.4036	0.00352	39.1266	0.000868527	7.00036	0.00173	11.8474	0.00171	12.5359
0.00174	22.0115	0.00353	39.4508	0.000871303	8.37597	0.00174	12.0656	0.00172	12.7518
0.00175	23.6552	0.00355	39.5721	0.000874072	8.14425	0.00174	13.2767	0.00172	12.7893
0.00175	23.3003	0.00356	40.6444	0.000876848	7.5861	0.00175	12.8779	0.00173	11.9277
0.00176	24.5637	0.00357	40.7927	0.000879623	7.96127	0.00175	13.2261	0.00173	13.3825
0.00176	24.3504	0.00358	40.1859	0.000882399	7.86012	0.00176	12.3686	0.00174	13.6265
0.00177	23.028	0.00359	40.3957	0.000885168	8.02655	0.00176	12.0868	0.00174	13.3055
0.00178	23.323	0.0036	39.6805	0.000887944	8.03575	0.00177	13.3264	0.00175	12.9733
0.00178	22.9237	0.00361	40.439	0.000890719	7.8638	0.00178	12.435	0.00176	12.5931
0.00179	23.8576	0.00362	40.5682	0.000893488	8.98102	0.00178	12.9673	0.00176	13.4294
0.00179	25.0248	0.00364	40.6158	0.000896264	7.63759	0.00179	13.2657	0.00177	13.2464
0.0018	24.7934	0.00365	41.9933	0.00089904	8.13414	0.00179	13.3311	0.00177	13.1028
0.0018	25.3552	0.00366	41.2157	0.000901809	8.32264	0.0018	13.3872	0.00178	13.5618
0.00181	23.4074	0.00367	41.0051	0.000904584	8.20586	0.0018	12.5906	0.00178	13.1854
0.00181	23.6806	0.00368	41.4116	0.00090736	8.45046	0.00181	12.9783	0.00179	13.4942
0.00182	24.473	0.00369	40.8759	0.000910129	7.50978	0.00181	13.436	0.00179	13.1103
0.00183	24.1363	0.0037	41.6205	0.000912905	8.41092	0.00182	13.1202	0.0018	13.1967
0.00183	25.376	0.00371	41.3189	0.000915674	8.93045	0.00183	13.8938	0.0018	14.0405
0.00184	25.0248	0.00373	41.8485	0.000918449	7.91437	0.00183	13.5281	0.00181	12.7002
0.00184	25.16	0.00374	42.4484	0.000921225	8.43207	0.00184	13.9766	0.00182	13.5702
0.00185	24.9994	0.00375	42.0817	0.000923994	8.02747	0.00184	12.9673	0.00182	13.9701
0.00185	23.6634	0.00376	42.399	0.00092677	8.29506	0.00185	13.0133	0.00183	13.4895
0.00186	24.9912	0.00377	41.468	0.000929545	8.71896	0.00185	13.8993	0.00183	13.4904
0.00186	25.2199	0.00378	41.806	0.000932314	8.02747	0.00186	13.7409	0.00184	13.0315
0.00187	25.1746	0.00379	42.8662	0.000935097	9.17137	0.00186	13.9057	0.00184	13.6115
0.00188	26.3535	0.0038	42.5645	0.000937866	8.53781	0.00187	14.3312	0.00185	13.8875
0.00188	24.8251	0.00382	43.7131	0.000940641	8.10379	0.00188	12.9369	0.00185	13.1403
0.00189	25.7609	0.00383	42.926	0.00094341	8.6785	0.00188	13.9582	0.00186	14.8984
0.00189	25.2753	0.00384	42.3227	0.000946186	8.49275	0.00189	13.4296	0.00187	13.6444
0.0019	24.6654	0.00385	43.1081	0.000948962	9.34975	0.00189	13.7381	0.00187	13.3027
0.0019	25.9778	0.00386	42.3504	0.000951731	8.98378	0.0019	14.4427	0.00188	13.2136
0.00191	26.4007	0.00387	42.9772	0.000954506	8.2169	0.0019	13.9684	0.00188	13.619
0.00192	26.5314	0.00388	43.5952	0.000957282	9.25228	0.00191	14.613	0.00189	14.6346
0.00192	26.8691	0.00389	43.9073	0.000960051	8.21414	0.00191	14.1516	0.00189	14.0405
0.00193	25.671	0.00391	44.5306	0.000962827	9.07482	0.00192	13.4471	0.0019	14.0611
0.00193	26.4951	0.00392	43.0309	0.000965602	9.12723	0.00192	14.637	0.0019	14.5454
0.00194	25.2599	0.00393	43.5112	0.000968371	8.59023	0.00193	13.891	0.00191	13.3234
0.00194	26.5995	0.00394	43.9905	0.000971147	9.3047	0.00194	14.6665	0.00191	14.2807
0.00195	27.1604	0.00395	43.2077	0.000973916	8.29414	0.00194	14.5311	0.00192	13.9447
0.00195	26.9163	0.00396	44.528	0.000976692	8.57183	0.00195	14.509	0.00193	14.0423
0.00196	27.2811	0.00397	44.6138	0.000979467	9.35527	0.00195	15.5239	0.00193	14.0161
0.00196	26.4425	0.00398	45.1391	0.000982236	8.80999	0.00196	14.2382	0.00194	13.7091
0.00197	25.8907	0.004	45.101	0.000985012	9.58515	0.00196	13.8422	0.00194	14.9584
0.00197	27.0451	0.00401	43.4331	0.000987788	8.68953	0.00197	14.6324	0.00195	14.8692
0.00198	26.0459	0.00402	44.2419	0.000990563	8.91022	0.00197	14.6112	0.00195	13.8208
0.00199	28.1053	0.00403	44.8496	0.000993332	9.2909	0.00198	15.4345	0.00196	14.2451
0.00199	27.764	0.00404	44.8062	0.000996108	8.6831	0.00199	14.9391	0.00196	13.5759
0.002	27.3111	0.00405	45.6254	0.000998883	9.63849	0.00199	14.9483	0.00197	14.4844
0.002	27.5108	0.00406	45.3567	0.001	9.25872	0.002	15.2393	0.00197	14.4769
0.00201	26.5696	0.00407	45.8387	0.001	8.76493	0.002	14.1084	0.00198	14.5032
0.00202	27.4509	0.00408	44.6077	0.00101	9.70193	0.00201	14.5311	0.00199	15.2522
0.00202	27.6551	0.0041	45.0022	0.00101	8.84034	0.00201	15.1067	0.00199	13.9016
0.00202	27.2575	0.00411	45.719	0.00101	9.67895	0.00202	15.4622	0.002	13.7777
0.00203	29.0982	0.00412	45.8551	0.00102	9.13091	0.00202	16.0369	0.002	14.3333
0.00204	27.9147	0.00413	46.4047	0.00102	9.48585	0.00203	14.4749	0.00201	14.8786
0.00204	28.1561	0.00414	46.0606	0.00102	10.0164	0.00204	15.5543	0.00201	15.5188
0.00205	27.7785	0.00415	45.7312	0.00102	8.82746	0.00204	15.103	0.00202	13.9091
0.00205	27.4672	0.00416	46.3735	0.00103	9.66791	0.00205	14.8092	0.00202	14.674
0.00206	28.3558	0.00418	45.0507	0.00103	9.99158	0.00205	15.5893	0.00203	15.3085
0.00206	28.235	0.00419	46.7263	0.00103	8.80723	0.00206	15.5091	0.00203	13.9607
0.00207	29.2035	0.0042	46.9483	0.00103	9.98331	0.00206	15.9798	0.00204	15.2259
0.00207	29.3786	0.00421	46.663	0.00104	9.47481	0.00207	15.8352	0.00205	15.3949
0.00208	28.0381	0.00422	47.1702	0.00104	10.2095	0.00207	15.0717	0.00205	14.7679
0.00209	29.2906	0.00423	46.7576	0.00104	9.38654	0.00208	15.9604	0.00206	14.6346
0.00209	28.0308	0.00424	46.7151	0.00105	9.63849	0.00208	14.7871	0.00206	14.414
0.0021	28.7823	0.00425	47.0973	0.00105	9.44814	0.00209	15.5727	0.00207	15.4671
0.0021	29.2852	0.00427	46.6882	0.00105	9.37458	0.0021	15.9549	0.00207	15.469
0.00211	29.3287	0.00428	47.9685	0.00105	10.4513	0.0021	16.7469	0.00208	14.1325
0.00211	29.8724	0.00429	47.4216	0.00106	9.67067	0.00211	16.7046	0.00208	15.1987
0.00212	28.8876	0.0043	47.9321	0.00106	9.23481	0.00211	15.2798	0.00209	15.0861
0.00212	28.6534	0.00431	47.9434	0.00106	10.9047	0.00212	15.0818	0.00209	15.8285
0.00213	29.6954	0.00432	47.3834	0.00107	9.31849	0.00212	15.8177	0.0021	14.9462
0.00214	28.8259	0.00433	48.1679	0.00107	8.9801	0.00213	15.6556	0.00211	15.0363
0.00214	30.5549	0.00434	47.2872	0.00107	9.89319	0.00213	16.9053	0.00211	15.1931
0.00215	29.2089	0.00436	47.7813	0.00107	10.6031	0.00214	16.6908	0.00212	14.6553
0.00215	29.8406	0.00437	48.9438	0.00108	10.0523	0.00215	16.6631	0.00212	14.7989
0.00216	30.5967	0.00438	47.9607	0.00108	9.76814	0.00215	15.8895	0.00213	15.9364
0.00216	29.0056	0.00439	48.4436	0.00108	9.87205	0.00216	15.2807	0.00213	15.4258
0.00217	30.0049	0.0044	48.3474	0.00108	10.2693	0.00216	16.5848	0.00214	15.7872
0.00217	30.829	0.00441	47.829	0.00109	9.38837	0.00217	16.8271	0.00214	14.4112
0.00218	30.004	0.00442	48.5363	0.00109	10.5865	0.00217	17.0766	0.00215	16.1805
0.00219	31.4217	0.00443	48.727	0.00109	10.2693	0.00218	17.2931	0.00215	16.1842
0.00219	29.7317	0.00445	49.2584	0.0011	9.82883	0.00218	15.884	0.00216	15.6727
0.0022	31.144	0.00446	48.9654	0.0011	10.7741	0.00219	16.6686	0.00217	16.1364
0.0022	30.7981	0.00447	48.8588	0.0011	9.97963	0.0022	16.269	0.00217	15.8595
0.00221	30.161	0.00448	49.5384	0.0011	10.0173	0.0022	16.6558	0.00218	15.7788
0.00221	30.721	0.00449	49.0287	0.00111	10.7309	0.00221	17.3686	0.00218	16.8234
0.00222	30.7664	0.0045	49.6095	0.00111	9.45458	0.00221	16.6244	0.00219	15.959
0.00222	31.5016	0.00451	49.2307	0.00111	10.4247	0.00222	17.5841	0.00219	16.7389
0.00223	31.88	0.00452	49.4223	0.00112	10.4385	0.00222	17.1402	0.0022	15.6905
0.00224	30.4841	0.00454	50.863	0.00112	10.4835	0.00223	16.3997	0.0022	15.9655
0.00224	31.8065	0.00455	49.5948	0.00112	10.6398	0.00223	16.8768	0.00221	16.7521
0.00225	30.3099	0.00456	49.5662	0.00112	10.2959	0.00224	16.2192	0.00222	16.4564
0.00225	31.035	0.00457	50.5769	0.00113	10.3401	0.00224	17.6697	0.00222	16.4057
0.00226	31.9281	0.00458	49.5532	0.00113	10.1176	0.00225	17.6209	0.00223	16.7089
0.00226	31.4407	0.00459	50.2735	0.00113	10.7392	0.00226	17.2986	0.00223	16.7324
0.00227	32.2503	0.0046	50.153	0.00113	10.444	0.00226	17.8622	0.00224	16.6836
0.00227	31.9844	0.00461	50.7806	0.00114	10.1893	0.00227	16.3233	0.00224	15.3827
0.00228	31.4607	0.00463	51.0407	0.00114	11.4444	0.00227	16.2284	0.00225	17.043
0.00229	31.8637	0.00464	49.8644	0.00114	10.3116	0.00228	17.5942	0.00225	17.105
0.00229	31.6322	0.00465	50.225	0.00115	10.2095	0.00228	17.8806	0.00226	16.4057
0.0023	33.0772	0.00466	50.6523	0.00115	11.0573	0.00229	18.9471	0.00226	16.8976
0.0023	32.3357	0.00467	51.0234	0.00115	10.1801	0.00229	17.3216	0.00227	16.5155
0.00231	32.3928	0.00468	51.3562	0.00115	11.1897	0.0023	17.0776	0.00228	17.3584
0.00231	33.138	0.00469	50.6211	0.00116	10.6913	0.00231	17.4395	0.00228	17.0243
0.00232	32.0125	0.0047	51.4949	0.00116	10.558	0.00231	16.8897	0.00229	15.7187
0.00232	33.0944	0.00472	50.8474	0.00116	11.232	0.00232	18.1441	0.00229	17.4072
0.00233	32.5834	0.00473	50.8673	0.00117	10.7051	0.00232	19.135	0.0023	16.8919
0.00234	32.0416	0.00474	51.9249	0.00117	10.9488	0.00233	18.2002	0.0023	16.8938
0.00234	33.9394	0.00475	51.2799	0.00117	10.8863	0.00233	17.9322	0.00231	17.4654
0.00235	32.8294	0.00476	52.1789	0.00117	10.6113	0.00234	16.3574	0.00231	17.2186
0.00235	33.1688	0.00477	51.8486	0.00118	11.6375	0.00234	18.3365	0.00232	17.2655
0.00236	33.943	0.00478	51.3285	0.00118	11.0592	0.00235	18.6635	0.00232	16.2715
0.00236	32.5653	0.00479	52.2898	0.00118	11.061	0.00236	18.0427	0.00233	16.3916
0.00237	33.482	0.00481	51.729	0.00118	10.7051	0.00236	18.3273	0.00234	17.6663
0.00237	33.0155	0.00482	52.3028	0.00119	10.5884	0.00237	18.2546	0.00234	17.0665
0.00238	33.4402	0.00483	52.7103	0.00119	11.5437	0.00237	18.5852	0.00235	17.6963
0.00239	34.513	0.00484	51.8053	0.00119	11.0849	0.00238	18.1993	0.00235	17.1735
0.00239	33.2569	0.00485	52.888	0.0012	11.4996	0.00238	17.271	0.00236	17.212
0.0024	34.0628	0.00486	52.5967	0.0012	11.6918	0.00239	18.6791	0.00236	16.9999
0.0024	33.6581	0.00487	52.9712	0.0012	10.6895	0.00239	18.2058	0.00237	16.3203
0.00241	33.9585	0.00488	52.6401	0.0012	11.2973	0.0024	18.7243	0.00237	17.6653
0.00241	34.3687	0.0049	52.4554	0.00121	10.8569	0.00241	19.1986	0.00238	17.8765
0.00242	33.5682	0.00491	53.3708	0.00121	11.4969	0.00241	19.054	0.00238	17.0036
0.00242	34.6628	0.00492	52.959	0.00121	11.9842	0.00242	18.5603	0.00239	17.1876
0.00243	34.1118	0.00493	52.829	0.00122	11.0279	0.00242	17.5795	0.0024	16.9933
0.00244	34.2516	0.00494	53.4471	0.00122	11.7856	0.00243	18.0805	0.0024	17.8643
0.00244	35.5658	0.00495	53.2477	0.00122	11.3497	0.00243	19.0079	0.00241	17.1744
0.00245	34.6001	0.00496	53.7089	0.00122	11.0785	0.00244	19.3247	0.00241	17.2645
0.00245	35.1529	0.00497	53.1983	0.00123	11.7231	0.00244	20.3221	0.00242	18.4566
0.00246	34.3533	0.00499	53.5164	0.00123	11.129	0.00245	18.7132	0.00242	17.2552
0.00246	34.0157	0.005	53.8199	0.00123	12.1111	0.00245	18.1533	0.00243	17.7601
0.00247	36.0841	0.00501	53.2044	0.00123	11.5815	0.00246	18.5511	0.00243	17.8164
0.00247	35.005	0.00502	53.8207	0.00124	11.5024	0.00247	18.8771	0.00244	17.243
0.00248	35.2228	0.00503	53.8554	0.00124	12.2168	0.00247	19.9455	0.00244	17.8164
0.00249	35.3771	0.00504	53.982	0.00124	11.4527	0.00248	19.7999	0.00245	17.6334
0.00249	34.8942	0.00505	54.4908	0.00125	11.4141	0.00248	18.8771	0.00246	18.1018
0.0025	35.427	0.00506	53.6066	0.00125	11.2274	0.00249	19.3699	0.00246	18.7522
0.0025	35.2818	0.00508	54.4995	0.00125	11.8729	0.00249	18.4903	0.00247	16.998
0.00251	35.7129	0.00509	54.5931	0.00125	12.7161	0.0025	19.2695	0.00247	18.1102
0.00251	36.1549	0.0051	54.0305	0.00126	11.2219	0.0025	19.52	0.00248	17.5217
0.00252	35.3989	0.00511	54.8852	0.00126	11.9125	0.00251	19.8764	0.00248	17.5302
0.00252	36.1395	0.00512	54.6338	0.00126	11.7451	0.00252	19.9952	0.00249	18.0239
0.00253	35.4079	0.00513	54.8046	0.00127	11.335	0.00252	19.1783	0.00249	18.1985
0.00254	36.1948	0.00514	54.6832	0.00127	12.6757	0.00253	19.6185	0.0025	18.8273
0.00254	36.144	0.00515	54.4154	0.00127	12.0173	0.00253	19.7696	0.0025	17.5311
0.00255	35.3054	0.00517	55.6099	0.00127	12.0789	0.00254	18.9646	0.00251	17.1285
0.00255	37.2105	0.00518	54.9606	0.00128	12.364	0.00254	20.0155	0.00252	18.9052
0.00256	36.4462	0.00519	55.2172	0.00128	11.1649	0.00255	19.5596	0.00252	18.2623
0.00256	36.39	0.0052	55.4712	0.00128	12.1663	0.00255	20.3691	0.00253	18.7184
0.00257	36.9981	0.00521	55.1019	0.00128	12.3649	0.00256	20.2899	0.00253	17.7066
0.00257	35.5123	0.00522	55.7616	0.00129	12.33	0.00257	20.0173	0.00254	18.3073
0.00258	37.2867	0.00523	55.1947	0.00129	12.8384	0.00257	20.1785	0.00254	18.9099
0.00259	37.4855	0.00524	55.6975	0.00129	11.998	0.00258	19.1083	0.00255	17.8962
0.00259	36.7567	0.00526	56.3805	0.0013	12.0247	0.00258	19.2372	0.00255	18.7269
0.0026	37.8639	0.00527	55.2684	0.0013	11.6688	0.00259	20.8351	0.00256	19.2243
0.0026	36.5833	0.00528	55.8769	0.0013	12.547	0.00259	21.5498	0.00257	18.0483
0.00261	37.2495	0.00529	56.0728	0.0013	12.5221	0.0026	21.8196	0.00257	18.5101
0.00261	37.2431	0.0053	56.4404	0.00131	12.1313	0.0026	19.2805	0.00258	17.976
0.00262	37.0008	0.00531	56.495	0.00131	12.7483	0.00261	19.3008	0.00258	19.1117
0.00262	38.1707	0.00532	55.7469	0.00131	12.3621	0.00261	20.0947	0.00259	18.9362
0.00263	37.9692	0.00533	56.5947	0.00132	11.6936	0.00262	20.4124	0.00259	18.2933
0.00263	37.8376	0.00535	56.4932	0.00132	12.9433	0.00263	21.5268	0.0026	19.0132
0.00264	37.4492	0.00536	56.4837	0.00132	11.8003	0.00263	21.4024	0.0026	18.6058
0.00265	37.1006	0.00537	57.289	0.00132	13.2743	0.00264	20.3866	0.00261	18.4828
0.00265	38.5111	0.00538	56.5418	0.00133	12.8863	0.00264	20.7937	0.00261	18.4528
0.00266	37.441	0.00539	56.9483	0.00133	12.0587	0.00265	18.8937	0.00262	18.2041
0.00266	38.3604	0.0054	56.8972	0.00133	13.1125	0.00265	20.8112	0.00263	19.5266
0.00267	38.1435	0.00541	56.3459	0.00133	12.6003	0.00266	21.3693	0.00263	18.1712
0.00267	38.1181	0.00542	57.4026	0.00134	12.1598	0.00266	21.2735	0.00264	18.894
0.00268	38.9531	0.00543	56.2705	0.00134	12.8826	0.00267	21.3417	0.00264	19.1239
0.00268	37.8757	0.00545	57.1633	0.00134	12.3456	0.00268	20.4364	0.00265	18.1412
0.00269	37.8903	0.00546	57.6956	0.00135	13.9548	0.00268	20.976	0.00265	18.7766
0.0027	39.1273	0.00547	57.1113	0.00135	12.7925	0.00269	21.3859	0.00266	18.3974
0.0027	38.0491	0.00548	57.7094	0.00135	12.6702	0.00269	20.0744	0.00266	18.6462
0.00271	39.2862	0.00549	57.1824	0.00135	12.6398	0.0027	21.5452	0.00267	19.9743
0.00271	38.7008	0.0055	56.866	0.00136	12.3575	0.0027	20.9079	0.00267	18.6612
0.00272	39.2971	0.00551	57.3748	0.00136	13.369	0.00271	22.0002	0.00268	19.137
0.00272	39.2335	0.00552	57.3263	0.00136	12.9552	0.00271	21.8169	0.00269	18.7091
0.00273	38.5564	0.00554	58.5867	0.00136	12.9663	0.00272	21.1215	0.00269	17.9554
0.00274	39.6211	0.00555	57.9686	0.00137	13.9961	0.00273	20.8618	0.0027	19.2262
0.00274	39.7799	0.00556	57.797	0.00137	12.2095	0.00273	20.4805	0.0027	19.3482
0.00275	39.1872	0.00557	57.9435	0.00137	13.003	0.00274	21.4043	0.00271	19.7237
0.00275	40.4143	0.00558	57.7407	0.00138	12.9047	0.00274	22.6669	0.00271	19.322
0.00276	39.0738	0.00559	58.4419	0.00138	13.2743	0.00275	22.2028	0.00272	18.7147
0.00276	39.691	0.0056	58.1775	0.00138	13.597	0.00275	22.2507	0.00272	19.2563
0.00277	39.3706	0.00561	58.4567	0.00138	12.6784	0.00276	20.3148	0.00273	17.9272
0.00277	39.6873	0.00563	59.4822	0.00139	13.506	0.00276	20.9337	0.00273	18.8273
0.00278	40.6412	0.00564	58.1247	0.00139	13.3405	0.00277	21.8998	0.00274	20.1798
0.00278	39.8634	0.00565	58.1706	0.00139	13.0499	0.00277	21.7616	0.00275	19.4365
0.00279	39.651	0.00566	58.4619	0.0014	13.8297	0.00278	23.1937	0.00275	19.7575
0.0028	40.1738	0.00567	59.0808	0.0014	12.9396	0.00279	22.2203	0.00276	18.328
0.0028	39.543	0.00568	59.1978	0.0014	13.6964	0.00279	20.8185	0.00276	18.6922
0.00281	40.771	0.00569	58.7722	0.0014	13.1428	0.0028	22.0812	0.00277	19.1906
0.00281	39.5675	0.0057	59.4692	0.00141	13.1713	0.0028	20.8001	0.00277	18.7363
0.00282	40.9271	0.00572	59.4804	0.00141	14.157	0.00281	22.1641	0.00278	19.5923
0.00282	41.1404	0.00573	58.3379	0.00141	13.3056	0.00281	22.8797	0.00278	19.4524
0.00283	40.3472	0.00574	59.5437	0.00141	13.6081	0.00282	22.2838	0.00279	19.733
0.00283	41.2775	0.00575	58.8554	0.00142	13.8941	0.00282	22.6237	0.00279	19.5632
0.00284	40.5632	0.00576	59.4154	0.00142	12.9782	0.00283	21.9882	0.0028	18.4997
0.00285	40.6385	0.00577	59.8298	0.00142	14.3805	0.00284	21.71	0.00281	19.5669
0.00285	41.6569	0.00578	59.5359	0.00143	13.677	0.00284	22.7821	0.00281	18.5748
0.00286	40.5677	0.0058	60.0838	0.00143	13.609	0.00285	21.8095	0.00282	19.0582
0.00286	42.2268	0.00581	59.666	0.00143	13.461	0.00285	22.8364	0.00282	20.467
0.00287	41.2811	0.00582	58.9404	0.00143	13.2587	0.00286	22.2331	0.00283	20.147
0.00287	41.3247	0.00583	60.0482	0.00144	14.2472	0.00286	23.0712	0.00283	19.383
0.00288	41.606	0.00584	59.8428	0.00144	14.2775	0.00287	23.109	0.00284	18.832
0.00289	40.7066	0.00585	60.9619	0.00144	13.735	0.00287	22.2553	0.00284	18.9193
0.00289	41.734	0.00586	60.1843	0.00145	14.2012	0.00288	22.3391	0.00285	19.9799
0.0029	42.1851	0.00587	60.3196	0.00145	13.1235	0.00289	22.1926	0.00285	19.3492
0.0029	42.2123	0.00589	60.7807	0.00145	14.0007	0.00289	22.7931	0.00286	20.1245
0.00291	42.9021	0.0059	59.744	0.00145	13.9502	0.0029	23.2342	0.00287	20.3094
0.00291	40.8237	0.00591	60.5501	0.00146	14.3584	0.0029	22.0287	0.00287	19.4111
0.00292	42.7732	0.00592	61.1023	0.00146	14.4826	0.00291	24.589	0.00288	19.3989
0.00292	42.4982	0.00593	60.5918	0.00146	13.9244	0.00291	21.7045	0.00288	18.9634
0.00293	42.2976	0.00594	61.6121	0.00146	14.0982	0.00292	22.2589	0.00289	19.5481
0.00294	42.7814	0.00595	60.5649	0.00147	14.2499	0.00292	24.0576	0.00289	20.2868
0.00294	42.6734	0.00596	61.2306	0.00147	13.7515	0.00293	22.2783	0.0029	19.0498
0.00295	42.9902	0.00598	61.0555	0.00147	14.5754	0.00294	23.7785	0.0029	19.8767
0.00295	43.5148	0.00599	60.1973	0.00148	13.7479	0.00294	23.8476	0.00291	19.7537
0.00296	42.5164	0.006	61.1318	0.00148	14.8191	0.00295	22.3041	0.00292	19.7105
0.00296	44.3135	0.00601	61.3615	0.00148	14.5009	0.00295	23.6395	0.00292	19.5594
0.00297	42.6353	0.00602	61.5912	0.00148	14.0173	0.00296	22.9497	0.00293	19.3379
0.00297	43.0483	0.00603	61.645	0.00149	14.8927	0.00296	24.0852	0.00293	20.2897
0.00298	42.9811	0.00604	61.1197	0.00149	14.1276	0.00297	23.4313	0.00294	19.7894
0.00298	44.0766	0.00605	61.6909	0.00149	14.0752	0.00297	23.1633	0.00294	19.7162
0.00299	44.7564	0.00607	60.6897	0.0015	14.3529	0.00298	23.8808	0.00295	20.5403
0.003	43.9558	0.00608	61.4898	0.0015	14.2858	0.00298	23.3383	0.00295	19.6345
0.003	43.5102	0.00609	62.2509	0.0015	15.3644	0.00299	23.7067	0.00296	20.1273
0.00301	44.6992	0.0061	61.9622	0.0015	14.4393	0.003	23.7187	0.00296	19.7124
0.00301	42.9992	0.00611	62.2093	0.00151	14.1773	0.003	23.1689	0.00297	19.9677
0.00302	44.8735	0.00612	61.9337	0.00151	14.7547	0.00301	24.332	0.00298	20.5262
0.00302	44.6629	0.00613	62.1842	0.00151	13.997	0.00301	23.5778	0.00298	19.7368
0.00303	44.6266	0.00614	62.042	0.00151	14.9304	0.00302	24.4748	0.00299	20.3995
0.00303	44.9769	0.00616	61.4465	0.00152	14.7336	0.00302	23.8366	0.00299	20.4239
0.00304	43.8624	0.00617	63.318	0.00152	14.7143	0.00303	23.1965	0.003	19.2093
0.00305	44.3135	0.00618	62.6384	0.00152	15.3653	0.00303	24.0631	0.003	20.1883
0.00305	45.2193	0.00619	62.1382	0.00153	14.1129	0.00304	23.8025	0.00301	20.223
0.00306	44.3507	0.0062	62.6315	0.00153	14.5147	0.00305	23.8983	0.00301	20.2746
0.00306	45.3118	0.00621	62.3368	0.00153	14.9019	0.00305	25.0007	0.00302	19.657
0.00307	44.6402	0.00622	63.2261	0.00153	14.7317	0.00306	23.6607	0.00302	19.8091
0.00307	45.4698	0.00623	62.6792	0.00154	15.5704	0.00306	24.438	0.00303	20.5271
0.00308	44.9524	0.00625	62.0489	0.00154	14.8835	0.00307	23.5907	0.00304	19.8222
0.00308	44.6221	0.00626	63.5278	0.00154	14.9708	0.00307	24.1893	0.00304	20.2624
0.00309	45.6731	0.00627	62.7433	0.00155	15.0039	0.00308	24.7161	0.00305	20.4211
0.0031	45.1566	0.00628	63.0814	0.00155	14.7354	0.00308	24.5752	0.00305	19.5106
0.0031	45.5387	0.00629	63.1317	0.00155	15.3819	0.00309	24.7695	0.00306	20.3497
0.00311	46.1242	0.0063	62.9869	0.00155	14.5313	0.0031	24.4159	0.00306	19.6833
0.00311	45.7693	0.00631	63.7662	0.00156	15.026	0.0031	23.8605	0.00307	20.4886
0.00312	46.4627	0.00632	62.8508	0.00156	15.4269	0.00311	25.3884	0.00307	21.125
0.00312	45.507	0.00634	62.9973	0.00156	15.2724	0.00311	24.3615	0.00308	20.0353
0.00313	45.6958	0.00635	63.9292	0.00156	15.94	0.00312	25.2493	0.00308	20.407
0.00313	46.6016	0.00636	63.5599	0.00157	14.3989	0.00312	24.5199	0.00309	19.9893
0.00314	46.1178	0.00637	63.8407	0.00157	14.8117	0.00313	24.0539	0.0031	20.1188
0.00315	47.3231	0.00638	63.4403	0.00157	15.7791	0.00313	25.1361	0.0031	20.7608
0.00315	46.8121	0.00639	63.7081	0.00158	14.5009	0.00314	25.0697	0.00311	20.3253
0.00316	46.2249	0.0064	63.7983	0.00158	15.9897	0.00314	25.2107	0.00311	21.4084
0.00316	46.8738	0.00641	63.3302	0.00158	15.8508	0.00315	25.6122	0.00312	20.7083
0.00317	45.625	0.00643	64.4579	0.00158	15.323	0.00316	24.2759	0.00312	19.6561
0.00317	47.0917	0.00644	64.0479	0.00159	15.4802	0.00316	24.8211	0.00313	20.5159
0.00318	46.8557	0.00645	64.3132	0.00159	14.7014	0.00317	24.4693	0.00313	20.1385
0.00319	46.755	0.00646	64.6885	0.00159	15.5584	0.00317	25.3949	0.00314	20.8922
0.00319	47.5174	0.00647	63.5868	0.0016	15.5032	0.00318	25.4989	0.00314	20.3779
0.0032	46.4926	0.00648	63.9058	0.0016	15.5759	0.00318	24.8119	0.00315	20.3676
0.0032	46.4654	0.00649	63.5486	0.0016	16.0908	0.00319	25.6564	0.00316	21.2705
0.00321	46.9038	0.0065	63.8035	0.0016	15.334	0.00319	24.7971	0.00316	20.2812
0.00321	47.1616	0.00652	64.9287	0.00161	16.0347	0.0032	25.0789	0.00317	19.9574
0.00322	47.9703	0.00653	63.9864	0.00161	15.1713	0.00321	25.9373	0.00317	20.6313
0.00322	46.6551	0.00654	64.7822	0.00161	15.4848	0.00321	24.8515	0.00318	19.9518
0.00323	47.8042	0.00655	64.4337	0.00161	16.4743	0.00322	25.7844	0.00318	21.415
0.00324	47.9839	0.00656	63.5061	0.00162	15.0674	0.00322	25.2346	0.00319	20.697
0.00324	47.58	0.00657	64.1251	0.00162	15.8931	0.00323	25.777	0.00319	21.0049
0.00325	47.6462	0.00658	64.0011	0.00162	16.3556	0.00323	26.3048	0.0032	20.7317
0.00325	47.0835	0.00659	64.9954	0.00163	15.849	0.00324	25.0366	0.0032	20.1451
0.00326	48.5584	0.00661	65.2988	0.00163	16.4172	0.00324	25.1941	0.00321	20.6294
0.00326	48.985	0.00662	64.6192	0.00163	15.358	0.00325	25.2235	0.00322	21.003
0.00327	47.5863	0.00663	65.0596	0.00163	15.6329	0.00326	25.7089	0.00322	20.6989
0.00327	49.0276	0.00664	64.7085	0.00164	16.2517	0.00326	26.7118	0.00323	21.2705
0.00328	48.3215	0.00665	64.8836	0.00164	15.7313	0.00327	25.288	0.00323	20.6482
0.00329	48.1	0.00666	64.7163	0.00164	16.5533	0.00327	25.8774	0.00324	21.3268
0.00329	48.3823	0.00667	64.5377	0.00165	16.4991	0.00328	25.4133	0.00324	20.0156
0.0033	48.1881	0.00668	65.9931	0.00165	16.0356	0.00328	25.2521	0.00325	20.895
0.0033	50.0414	0.0067	65.3239	0.00165	15.7589	0.00329	26.2523	0.00325	21.4957
0.00331	48.8579	0.00671	65.3413	0.00165	15.5216	0.00329	26.0478	0.00326	20.8209
0.00331	48.0084	0.00672	65.9351	0.00166	16.8733	0.0033	26.6271	0.00327	21.1175
0.00332	49.1692	0.00673	64.9685	0.00166	16.203	0.0033	26.4715	0.00327	20.9598
0.00332	48.4948	0.00674	65.3153	0.00166	16.2177	0.00331	25.4068	0.00328	20.682
0.00333	49.4969	0.00675	65.1636	0.00166	16.4338	0.00332	26.4208	0.00328	21.1804
0.00334	49.2173	0.00676	65.7886	0.00167	16.3115	0.00332	25.9161	0.00329	20.0109
0.00334	48.9695	0.00677	66.7048	0.00167	16.637	0.00333	26.8426	0.00329	21.369
0.00334	49.8971	0.00679	65.5233	0.00167	16.1248	0.00333	26.454	0.0033	21.1654
0.00335	48.8062	0.0068	66.0772	0.00168	16.1441	0.00334	26.0598	0.0033	20.7871
0.00336	49.6348	0.00681	65.6932	0.00168	17.0683	0.00334	26.7514	0.00331	21.2874
0.00336	49.751	0.00682	65.1228	0.00168	16.0347	0.00335	26.4475	0.00331	20.7505
0.00337	49.5377	0.00683	66.1743	0.00168	17.151	0.00335	26.6759	0.00332	21.2311
0.00337	50.4226	0.00684	66.1059	0.00169	16.8182	0.00336	27.0729	0.00333	21.0283
0.00338	49.3035	0.00685	66.8011	0.00169	16.3529	0.00337	25.5827	0.00333	20.1573
0.00339	50.163	0.00686	66.8366	0.00169	16.7087	0.00337	26.7155	0.00334	22.3517
0.00339	50.1358	0.00687	65.7279	0.0017	16.2646	0.00338	26.8675	0.00334	20.7805
0.0034	49.6729	0.00689	66.4136	0.0017	16.6609	0.00338	26.955	0.00335	20.5243
0.0034	50.9146	0.0069	66.0686	0.0017	17.209	0.00339	26.8085	0.00335	21.4404
0.00341	49.7864	0.00691	66.4639	0.0017	16.7648	0.00339	26.0377	0.00336	21.6318
0.00341	50.0995	0.00692	66.7577	0.00171	17.4876	0.0034	26.7809	0.00336	21.5699
0.00342	51.2613	0.00693	66.2939	0.00171	16.3731	0.0034	27.013	0.00337	20.7486
0.00342	49.9171	0.00694	67.1573	0.00171	16.5956	0.00341	26.5893	0.00337	20.8565
0.00343	51.3393	0.00695	66.5427	0.00171	16.8522	0.00342	27.7544	0.00338	21.7416
0.00343	50.2547	0.00697	66.9883	0.00172	17.0582	0.00342	27.1539	0.00339	20.4051
0.00344	50.0941	0.00698	67.1279	0.00172	17.5096	0.00343	26.9789	0.00339	21.2921
0.00344	51.0952	0.00699	66.0902	0.00172	16.8467	0.00343	26.5921	0.0034	21.6412
0.00345	50.6786	0.007	67.0672	0.00173	16.9018	0.00344	26.8021	0.0034	21.6853
0.00346	51.2785	0.00701	66.7976	0.00173	17.5483	0.00344	27.9717	0.00341	21.217
0.00346	51.1841	0.00702	67.5058	0.00173	16.3032	0.00345	27.3814	0.00341	20.5224
0.00347	50.7466	0.00703	68.1404	0.00173	17.3046	0.00345	27.6043	0.00342	20.8537
0.00347	51.6043	0.00704	66.9718	0.00174	17.2733	0.00346	27.3943	0.00342	21.5661
0.00348	50.1367	0.00705	67.3723	0.00174	17.1988	0.00347	26.8178	0.00343	21.4939
0.00348	52.236	0.00707	66.769	0.00174	17.3644	0.00347	27.5766	0.00343	21.8899
0.00349	51.8176	0.00708	66.5913	0.00174	16.8154	0.00348	27.0333	0.00344	21.2113
0.00349	50.8764	0.00709	68.1282	0.00175	17.9961	0.00348	28.0325	0.00345	21.4
0.0035	51.942	0.0071	67.4486	0.00175	17.5354	0.00349	28.469	0.00345	20.7974
0.00351	51.3157	0.00711	67.6549	0.00175	16.649	0.00349	27.0369	0.00346	21.1006
0.00351	51.6906	0.00712	67.2293	0.00176	17.6972	0.0035	27.3556	0.00346	21.7538
0.00352	52.1671	0.00713	67.1877	0.00176	17.0122	0.00351	27.9146	0.00347	20.9814
0.00352	51.6443	0.00715	67.4928	0.00176	18.1515	0.00351	27.6623	0.00347	21.8693
0.00353	53.2462	0.00716	67.0273	0.00176	17.9519	0.00351	27.6411	0.00348	22.0195
0.00353	51.362	0.00717	67.8881	0.00177	17.2191	0.00352	27.5168	0.00348	20.6435
0.00354	52.2923	0.00718	67.9965	0.00177	17.6899	0.00353	28.4525	0.00349	21.309
0.00354	52.6045	0.00719	67.5899	0.00177	16.9579	0.00353	27.9192	0.00349	20.9241
0.00355	52.0327	0.0072	68.4334	0.00178	17.7018	0.00354	27.7627	0.0035	21.7914
0.00356	52.7044	0.00721	67.2614	0.00178	18.1827	0.00354	28.1486	0.00351	22.2081
0.00356	52.0146	0.00722	68.1811	0.00178	17.3377	0.00355	27.6043	0.00351	20.7214
0.00357	52.2333	0.00724	67.9549	0.00178	18.1248	0.00355	28.027	0.00352	22.2072
0.00357	53.7436	0.00725	67.4928	0.00179	17.448	0.00356	27.9128	0.00352	21.8364
0.00358	52.0155	0.00726	68.709	0.00179	18.088	0.00357	28.4166	0.00353	20.8894
0.00358	52.7997	0.00727	68.898	0.00179	17.8673	0.00357	29.1856	0.00353	21.1541
0.00359	52.1961	0.00728	68.6839	0.00179	17.4168	0.00358	27.6006	0.00354	21.0706
0.00359	52.9667	0.00729	68.2877	0.0018	18.2544	0.00358	28.0574	0.00354	21.966
0.0036	52.9095	0.0073	67.4521	0.0018	17.9023	0.00359	28.0454	0.00355	21.8224
0.00361	52.3277	0.00731	68.8148	0.0018	17.7956	0.00359	28.3217	0.00355	21.3268
0.00361	53.5657	0.00733	68.2479	0.00181	18.431	0.0036	29.3025	0.00356	22.4118
0.00362	53.2889	0.00734	69.1771	0.00181	17.8728	0.0036	28.8034	0.00357	21.1541
0.00362	52.6445	0.00735	69.3141	0.00181	18.6876	0.00361	28.5225	0.00357	20.9908
0.00363	53.8516	0.00736	68.7281	0.00181	17.426	0.00362	28.0215	0.00358	21.277
0.00363	52.8224	0.00737	68.6648	0.00182	18.1156	0.00362	27.5241	0.00358	21.7745
0.00364	53.8552	0.00738	68.2583	0.00182	18.7979	0.00363	28.8347	0.00359	22.1584
0.00364	53.5594	0.00739	68.5608	0.00182	17.6448	0.00363	28.9756	0.00359	21.4235
0.00365	53.6991	0.0074	69.5187	0.00183	18.7014	0.00364	29.6083	0.0036	21.8477
0.00366	54.3281	0.00742	68.6007	0.00183	18.9239	0.00364	28.5188	0.0036	21.9697
0.00366	53.7136	0.00743	69.6843	0.00183	17.8278	0.00365	28.1532	0.00361	21.1287
0.00367	53.69	0.00744	68.8893	0.00183	18.6177	0.00365	29.0143	0.00362	21.9181
0.00367	54.4588	0.00745	68.6145	0.00184	17.5942	0.00366	28.2867	0.00362	21.3005
0.00368	53.5103	0.00746	69.4389	0.00184	19.0351	0.00366	28.9084	0.00363	21.904
0.00368	54.9616	0.00747	69.0722	0.00184	18.9607	0.00367	29.8975	0.00363	22.1349
0.00369	53.612	0.00748	69.1589	0.00184	18.2223	0.00368	28.5473	0.00364	21.4516
0.00369	54.4071	0.00749	69.5932	0.00185	18.6232	0.00368	29.1994	0.00364	22.454
0.0037	54.545	0.00751	68.9882	0.00185	18.4411	0.00369	28.8337	0.00365	21.5896
0.00371	54.0658	0.00752	70.0353	0.00185	18.4108	0.00369	29.5705	0.00365	21.0227
0.00371	54.6331	0.00753	69.5273	0.00186	18.6958	0.0037	29.5024	0.00366	21.7501
0.00372	54.6694	0.00754	69.7909	0.00186	18.4485	0.0037	28.5308	0.00366	21.9228
0.00372	53.6356	0.00755	69.5117	0.00186	19.6429	0.00371	29.2859	0.00367	22.5319
0.00373	55.0197	0.00756	69.2968	0.00186	18.2076	0.00371	29.7308	0.00368	21.6403
0.00373	54.4034	0.00757	70.0527	0.00187	18.3151	0.00372	28.9268	0.00368	21.584
0.00374	56.0716	0.00758	69.7336	0.00187	18.877	0.00372	29.8984	0.00369	21.7764
0.00374	54.575	0.0076	69.7805	0.00187	18.8714	0.00373	29.2187	0.00369	21.1325
0.00375	54.5868	0.00761	70.5164	0.00188	19.1914	0.00374	29.7114	0.0037	22.1546
0.00376	55.1014	0.00762	69.1936	0.00188	18.5496	0.00374	29.0005	0.0037	22.1565
0.00376	55.1876	0.00763	70.2555	0.00188	18.8972	0.00375	29.4103	0.00371	22.0026
0.00377	55.1232	0.00764	69.8637	0.00188	19.5961	0.00375	30.4215	0.00371	22.3996
0.00377	55.9663	0.00765	70.194	0.00189	18.7069	0.00376	29.5309	0.00372	21.1419
0.00378	55.5988	0.00766	70.0752	0.00189	19.5703	0.00376	29.3081	0.00372	21.8055
0.00378	56.1896	0.00767	69.5092	0.00189	18.843	0.00377	29.8735	0.00373	21.7792
0.00379	54.251	0.00769	70.6395	0.00189	18.6968	0.00377	29.1073	0.00374	21.6215
0.00379	55.7231	0.0077	70.5086	0.0019	19.4747	0.00378	30.6315	0.00374	22.7713
0.0038	55.8284	0.00771	69.7935	0.0019	18.7446	0.00379	29.507	0.00375	22.1133
0.00381	55.8384	0.00772	71.0409	0.0019	19.8931	0.00379	30.1406	0.00375	21.9641
0.00381	55.8638	0.00773	69.8966	0.00191	19.6797	0.0038	30.2732	0.00376	21.6581
0.00382	55.3837	0.00774	70.6916	0.00191	18.6324	0.0038	29.006	0.00376	21.3747
0.00382	56.2005	0.00775	70.0813	0.00191	19.3938	0.00381	29.7759	0.00377	22.4306
0.00383	56.4174	0.00777	70.6543	0.00191	18.6811	0.00381	30.5155	0.00377	21.4404
0.00383	55.2929	0.00778	71.4847	0.00192	19.7662	0.00382	29.7879	0.00378	21.9538
0.00384	57.1998	0.00779	70.1151	0.00192	19.7717	0.00382	30.2346	0.00378	22.6821
0.00384	55.4581	0.0078	70.6101	0.00192	19.1767	0.00383	29.2694	0.00379	21.9885
0.00385	56.0961	0.00781	71.079	0.00193	19.7441	0.00383	30.5597	0.0038	22.1969
0.00386	56.8113	0.00782	70.2789	0.00193	18.7694	0.00384	30.369	0.0038	20.9758
0.00386	56.0371	0.00783	71.424	0.00193	19.2126	0.00385	30.1913	0.00381	21.705
0.00387	57.3387	0.00784	70.5372	0.00193	20.4153	0.00385	30.5689	0.00381	22.0298
0.00387	56.6452	0.00785	71.405	0.00194	19.1436	0.00386	30.1802	0.00382	21.462
0.00388	56.068	0.00787	71.5593	0.00194	19.8416	0.00386	30.1249	0.00382	22.7516
0.00388	57.5411	0.00788	70.493	0.00194	19.4397	0.00387	30.6996	0.00383	22.6061
0.00389	56.2413	0.00789	70.9239	0.00194	19.7183	0.00387	30.3589	0.00383	21.7473
0.00389	57.3641	0.0079	71.164	0.00195	19.5942	0.00388	31.5211	0.00384	21.615
0.0039	57.2642	0.00791	71.2194	0.00195	19.574	0.00388	30.1563	0.00384	20.9786
0.00391	56.9911	0.00792	71.2914	0.00195	20.362	0.00389	30.6941	0.00385	22.6953
0.00391	57.6781	0.00793	71.1033	0.00196	19.7919	0.0039	30.2686	0.00386	22.2532
0.00392	57.0546	0.00794	71.997	0.00196	19.3423	0.0039	30.1775	0.00386	22.1471
0.00392	57.8406	0.00796	71.2177	0.00196	20.3252	0.00391	31.0745	0.00387	22.6981
0.00393	57.8052	0.00797	71.3087	0.00196	19.6669	0.00391	30.9557	0.00387	22.0092
0.00393	57.0582	0.00798	71.4795	0.00197	20.6765	0.00392	30.8599	0.00388	21.3277
0.00394	57.7544	0.00799	70.8554	0.00197	19.4361	0.00392	31.0597	0.00388	21.7595
0.00394	56.9756	0.008	72.0776	0.00197	19.4397	0.00393	29.9767	0.00389	21.6731
0.00395	58.8771	0.00801	71.7517	0.00198	20.5064	0.00393	31.5534	0.00389	22.9834
0.00396	58.5068	0.00802	71.6252	0.00198	20.0236	0.00394	30.497	0.0039	21.5999
0.00396	57.4939	0.00803	72.4894	0.00198	20.317	0.00395	30.1931	0.0039	22.3592
0.00397	58.19	0.00805	70.9854	0.00198	20.2075	0.00395	30.7558	0.00391	22.3292
0.00397	57.2651	0.00806	71.5965	0.00199	19.7459	0.00396	31.1132	0.00392	21.6656
0.00398	57.5656	0.00807	72.3429	0.00199	20.4457	0.00396	31.4272	0.00392	21.7191
0.00398	58.3479	0.00808	71.6867	0.00199	19.5032	0.00397	31.5957	0.00393	22.0223
0.00399	57.7208	0.00809	72.4149	0.00199	20.4779	0.00397	30.8019	0.00393	22.072
0.00399	58.7319	0.0081	72.1981	0.002	20.865	0.00398	30.9667	0.00394	22.7028
0.004	57.3178	0.00811	72.5631	0.002	19.779	0.00398	29.8781	0.00394	21.6478
0.00401	58.0983	0.00812	72.4946	0.002	20.0797	0.00399	31.2679	0.00395	22.7901
0.00401	58.2136	0.00814	71.6381	0.00201	20.0981	0.004	31.6795	0.00395	22.0739
0.00402	57.9223	0.00815	72.5275	0.00201	20.4034	0.004	32.8796	0.00396	21.7454
0.00402	59.3018	0.00816	72.394	0.00201	20.6774	0.00401	31.8269	0.00397	21.9641
0.00403	58.5485	0.00817	72.3316	0.00201	20.2655	0.00401	30.3174	0.00397	22.2513
0.00403	58.4841	0.00818	72.8162	0.00202	21.0443	0.00402	31.0533	0.00398	22.837
0.00404	59.0123	0.00819	72.4859	0.00202	19.8241	0.00402	31.1555	0.00398	22.4944
0.00404	58.0257	0.0082	72.8162	0.00202	20.3666	0.00403	30.8746	0.00399	22.4259
0.00405	59.6994	0.00821	72.1522	0.00203	21.0461	0.00403	32.8814	0.00399	22.76
0.00405	58.396	0.00823	72.2657	0.00203	20.5082	0.00404	32.0765	0.004	21.0105
0.00406	58.553	0.00824	72.9462	0.00203	21.1344	0.00404	31.7689	0.004	22.4587
0.00407	60.3256	0.00825	72.3785	0.00203	20.2379	0.00405	30.7558	0.00401	22.4916
0.00407	59.3518	0.00826	73.2349	0.00204	20.1983	0.00406	31.0386	0.00401	22.9562
0.00408	59.4498	0.00827	72.9731	0.00204	21.2493	0.00406	31.7707	0.00402	22.7741
0.00408	58.9896	0.00828	72.6342	0.00204	20.3215	0.00407	31.8039	0.00403	21.6131
0.00409	58.7455	0.00829	72.8604	0.00204	21.1767	0.00407	31.7578	0.00403	22.3621
0.00409	60.3728	0.0083	72.2328	0.00205	20.6452	0.00408	32.012	0.00404	22.286
0.0041	59.369	0.00831	73.3892	0.00205	20.1965	0.00408	31.8251	0.00404	21.507
0.0041	59.7874	0.00833	73.1526	0.00205	20.8613	0.00409	32.5922	0.00405	22.7422
0.00411	60.3047	0.00834	72.4435	0.00206	20.5478	0.00409	30.8184	0.00405	22.4231
0.00412	59.2619	0.00835	73.5721	0.00206	21.2227	0.0041	31.4539	0.00406	22.898
0.00412	59.7057	0.00836	72.9332	0.00206	20.7832	0.00411	32.1235	0.00406	22.1312
0.00413	59.2546	0.00837	73.2453	0.00206	20.305	0.00411	31.8149	0.00407	22.0702
0.00413	60.2367	0.00838	72.9514	0.00207	21.2052	0.00412	32.4467	0.00407	22.4916
0.00414	60.8276	0.00839	72.8847	0.00207	20.6333	0.00412	33.2001	0.00408	21.9782
0.00414	59.9635	0.0084	73.8547	0.00207	21.276	0.00413	31.9881	0.00409	21.8036
0.00415	60.3819	0.00842	73.0156	0.00207	21.2797	0.00413	31.7947	0.00409	23.3354
0.00415	59.6467	0.00843	73.4126	0.00208	20.5947	0.00414	31.2402	0.0041	22.7497
0.00416	60.0098	0.00844	73.6363	0.00208	21.036	0.00414	32.9358	0.0041	23.0332
0.00417	60.3184	0.00845	73.0598	0.00208	20.6094	0.00415	32.8206	0.00411	22.1866
0.00417	60.2893	0.00846	73.5357	0.00209	21.1298	0.00416	32.9975	0.00411	22.4587
0.00418	61.5219	0.00847	72.6316	0.00209	22.2185	0.00416	33.3318	0.00412	22.4888
0.00418	60.2113	0.00848	73.4395	0.00209	20.922	0.00417	32.1087	0.00412	21.9894
0.00419	60.1042	0.00849	74.1208	0.00209	21.3386	0.00417	31.5405	0.00413	22.76
0.00419	61.2596	0.00851	72.8821	0.0021	20.9202	0.00418	31.849	0.00413	23.2462
0.0042	60.3937	0.00852	73.6016	0.0021	21.619	0.00418	32.4642	0.00414	22.8708
0.0042	61.2623	0.00853	73.0823	0.0021	21.5445	0.00419	33.9626	0.00415	22.8013
0.00421	60.8439	0.00854	72.5449	0.00211	20.9349	0.00419	32.1446	0.00415	21.4826
0.00422	61.2931	0.00855	73.2635	0.00211	21.8305	0.0042	32.8777	0.00416	22.8961
0.00422	61.6181	0.00856	72.9419	0.00211	21.6438	0.0042	32.3178	0.00416	22.6061
0.00423	60.381	0.00857	73.7247	0.00211	20.9781	0.00421	31.9816	0.00417	22.1603
0.00423	61.3766	0.00858	73.7914	0.00212	21.5694	0.00422	32.9689	0.00417	23.2087
0.00424	61.3993	0.0086	73.462	0.00212	20.9855	0.00422	32.4974	0.00418	22.6859
0.00424	60.6769	0.00861	73.5374	0.00212	22.2057	0.00423	32.9431	0.00418	22.6915
0.00425	61.9657	0.00862	73.2158	0.00212	21.036	0.00423	33.1992	0.00419	22.1894
0.00425	61.0472	0.00863	73.9067	0.00213	21.0894	0.00424	32.8787	0.00419	22.1894
0.00426	62.2489	0.00864	73.4126	0.00213	22.1109	0.00424	33.935	0.0042	23.479
0.00427	61.7225	0.00865	73.4646	0.00213	21.5252	0.00425	32.49	0.00421	22.3029
0.00427	60.4128	0.00866	74.6349	0.00214	21.7744	0.00425	32.7341	0.00421	22.6671
0.00428	61.5636	0.00868	73.1517	0.00214	21.5307	0.00426	33.0592	0.00422	23.3504
0.00428	62.0492	0.00869	74.3367	0.00214	21.1583	0.00427	33.2535	0.00422	22.2288
0.00429	62.1073	0.0087	74.3505	0.00214	22.4981	0.00427	33.9065	0.00423	22.8192
0.00429	62.7281	0.00871	73.143	0.00215	21.1519	0.00428	33.4266	0.00423	22.4907
0.0043	61.7433	0.00872	73.9639	0.00215	21.9758	0.00428	33.1292	0.00424	22.8736
0.0043	62.454	0.00873	73.9535	0.00215	22.3298	0.00429	33.9645	0.00424	23.3129
0.00431	60.9818	0.00874	74.3393	0.00216	21.5454	0.00429	32.4163	0.00425	23.0848
0.00432	62.1064	0.00875	74.7675	0.00216	21.9978	0.0043	32.9081	0.00425	23.4311
0.00432	63.1619	0.00877	73.5123	0.00216	21.9261	0.0043	33.9884	0.00426	22.3761
0.00433	62.199	0.00878	74.719	0.00216	21.9657	0.00431	34.3006	0.00427	22.2194
0.00433	62.8415	0.00879	74.0003	0.00217	22.6378	0.00432	33.6274	0.00427	22.8595
0.00434	62.729	0.0088	73.9414	0.00217	21.6687	0.00432	32.4357	0.00428	22.9534
0.00434	61.7606	0.00881	74.5109	0.00217	22.3188	0.00433	33.6081	0.00428	23.8169
0.00435	62.7027	0.00882	74.823	0.00217	21.8213	0.00433	33.7729	0.00429	22.4878
0.00435	61.7996	0.00883	75.2833	0.00218	22.0788	0.00434	32.8602	0.00429	22.3771
0.00436	63.6756	0.00884	74.6349	0.00218	22.1974	0.00434	34.4019	0.0043	22.9928
0.00437	63.23	0.00886	73.9587	0.00218	22.1716	0.00435	33.189	0.0043	22.1265
0.00437	62.4894	0.00887	75.0726	0.00219	22.3776	0.00435	34.1275	0.00431	23.1242
0.00438	63.1129	0.00888	74.4138	0.00219	21.9261	0.00436	33.8862	0.00432	23.3786
0.00438	63.1728	0.00889	75.2529	0.00219	21.8976	0.00436	32.9201	0.00432	22.898
0.00439	62.8842	0.0089	74.4164	0.00219	22.9974	0.00437	34.5171	0.00433	22.9018
0.00439	62.4812	0.00891	75.1255	0.0022	21.665	0.00438	33.9157	0.00433	22.0307
0.0044	62.503	0.00892	75.4801	0.0022	22.6654	0.00438	33.3594	0.00434	22.9825
0.0044	64.802	0.00893	74.3592	0.0022	22.0622	0.00439	34.704	0.00434	23.4968
0.00441	63.417	0.00895	75.0146	0.00221	21.9795	0.00439	33.621	0.00435	22.7657
0.00442	63.8163	0.00896	75.5147	0.00221	22.7703	0.0044	34.5438	0.00435	23.2509
0.00442	62.984	0.00897	74.2214	0.00221	22.1937	0.0044	33.7582	0.00436	23.0801
0.00443	63.3852	0.00898	75.3804	0.00221	22.6746	0.00441	33.749	0.00436	22.9562
0.00443	63.7909	0.00899	74.999	0.00222	22.9183	0.00441	34.6902	0.00437	22.8379
0.00444	63.1401	0.009	75.7263	0.00222	21.6117	0.00442	34.0022	0.00438	22.4813
0.00444	63.9969	0.00901	75.1793	0.00222	23.2181	0.00443	34.2574	0.00438	23.693
0.00445	65.293	0.00902	74.9565	0.00222	22.3859	0.00443	34.5235	0.00439	22.9693
0.00445	63.0948	0.00904	75.4341	0.00223	22.6618	0.00444	33.9304	0.00439	22.8154
0.00446	64.0423	0.00905	75.0804	0.00223	22.8714	0.00444	34.4066	0.0044	23.5813
0.00447	63.1157	0.00906	75.4073	0.00223	22.4659	0.00445	33.5022	0.0044	23.1758
0.00447	63.9334	0.00907	75.9551	0.00224	23.0084	0.00445	35.1323	0.00441	23.2246
0.00448	64.1857	0.00908	74.9556	0.00224	22.6756	0.00446	34.3338	0.00441	22.4578
0.00448	63.6529	0.00909	76.0886	0.00224	22.5569	0.00446	34.0953	0.00442	22.699
0.00449	64.2765	0.0091	75.0943	0.00224	23.3109	0.00447	34.3458	0.00442	23.8563
0.00449	64.7593	0.00911	75.3102	0.00225	22.2517	0.00448	33.3815	0.00443	22.9459
0.0045	63.977	0.00913	76.2273	0.00225	22.9514	0.00448	34.2951	0.00444	23.2819
0.0045	64.7748	0.00914	75.5217	0.00225	22.0604	0.00449	34.6276	0.00444	22.9637
0.00451	63.5313	0.00915	75.1143	0.00226	23.0985	0.00449	34.8099	0.00445	22.7873
0.00452	64.6168	0.00916	75.5893	0.00226	23.5565	0.0045	35.5292	0.00445	23.2472
0.00452	63.9969	0.00917	75.7245	0.00226	22.567	0.0045	33.8236	0.00446	22.4484
0.00453	64.9935	0.00918	76.392	0.00226	22.9137	0.00451	34.704	0.00446	23.6057
0.00453	65.1895	0.00919	75.676	0.00227	22.8015	0.00452	34.3366	0.00447	23.2922
0.00454	64.6332	0.0092	76.4839	0.00227	22.4677	0.00452	34.2979	0.00447	22.9468
0.00454	64.7947	0.00922	75.4818	0.00227	23.1794	0.00453	35.3662	0.00448	23.4874
0.00455	64.9518	0.00923	75.1611	0.00227	22.2719	0.00453	35.0328	0.00448	22.4644
0.00455	63.7383	0.00924	76.0583	0.00228	23.7698	0.00454	35.5826	0.00449	22.9684
0.00456	65.1923	0.00925	76.522	0.00228	23.3965	0.00454	35.0383	0.0045	23.5897
0.00457	64.9608	0.00926	76.5723	0.00228	22.7675	0.00455	33.6808	0.0045	23.2988
0.00457	66.1598	0.00927	76.4206	0.00229	23.4277	0.00455	35.6499	0.00451	23.9633
0.00458	65.7468	0.00928	75.6543	0.00229	23.3017	0.00456	34.9076	0.00451	22.4756
0.00458	64.8156	0.00929	76.2342	0.00229	23.2484	0.00456	34.7593	0.00452	23.4133
0.00459	65.1414	0.00931	75.4012	0.00229	23.2503	0.00457	35.473	0.00452	23.5644
0.00459	65.1133	0.00932	76.49	0.0023	22.9587	0.00457	34.9739	0.00453	22.5075
0.0046	64.9799	0.00933	76.9173	0.0023	24.2994	0.00458	35.1203	0.00453	23.1195
0.0046	66.3232	0.00934	76.5359	0.0023	23.1463	0.00459	34.3412	0.00454	23.342
0.00461	66.0118	0.00935	76.255	0.00231	23.5188	0.00459	34.3485	0.00454	23.6104
0.00462	66.747	0.00936	75.7419	0.00231	23.4461	0.0046	35.4933	0.00455	23.8375
0.00462	65.1886	0.00937	76.327	0.00231	22.5707	0.0046	35.0715	0.00456	22.3865
0.00463	65.215	0.00938	76.6391	0.00231	23.4525	0.00461	35.2465	0.00456	23.4846
0.00463	65.6025	0.0094	75.5017	0.00232	23.6466	0.00461	34.9582	0.00457	22.6549
0.00464	65.7704	0.00941	76.9945	0.00232	23.4893	0.00462	35.2529	0.00457	22.7431
0.00464	66.227	0.00942	76.6711	0.00232	24.1422	0.00462	34.8118	0.00458	23.4837
0.00465	66.2188	0.00943	76.7266	0.00232	22.8116	0.00463	34.7519	0.00458	23.8526
0.00465	66.3949	0.00944	76.9702	0.00233	23.8718	0.00464	35.7106	0.00459	23.4884
0.00466	66.6699	0.00945	75.9196	0.00233	23.0194	0.00464	35.928	0.00459	23.1054
0.00467	64.6377	0.00946	76.8644	0.00233	22.9854	0.00465	35.3423	0.0046	22.2194
0.00467	66.2215	0.00947	76.633	0.00234	23.7174	0.00465	35.9925	0.0046	23.6226
0.00468	66.5219	0.00949	75.9855	0.00234	23.9831	0.00466	35.4823	0.00461	22.7816
0.00468	66.3449	0.0095	77.8605	0.00234	24.0447	0.00466	35.9271	0.00462	23.7775
0.00469	67.0066	0.00951	77.0144	0.00234	23.5859	0.00467	35.3579	0.00462	23.7024
0.00469	66.7906	0.00952	76.6703	0.00235	23.0709	0.00467	35.5246	0.00463	23.5916
0.0047	66.7897	0.00953	76.3001	0.00235	24.0438	0.00468	36.6583	0.00463	23.1571
0.0047	66.3658	0.00954	76.2377	0.00235	23.1371	0.00469	36.1398	0.00464	22.5254
0.00471	65.6633	0.00955	77.0742	0.00236	24.041	0.00469	35.5872	0.00464	23.174
0.00472	67.9378	0.00956	77.1878	0.00236	24.1394	0.0047	35.9215	0.00465	24.136
0.00472	67.6292	0.00958	77.2155	0.00236	24.4208	0.0047	35.1525	0.00465	22.9543
0.00473	67.6701	0.00959	77.5978	0.00236	24.5431	0.00471	36.1684	0.00466	23.7587
0.00473	67.1128	0.0096	76.555	0.00237	23.047	0.00471	35.0899	0.00467	22.9937
0.00474	67.0002	0.00961	76.7769	0.00237	23.7836	0.00472	36.0238	0.00467	23.8404
0.00474	67.7599	0.00962	76.6347	0.00237	24.0006	0.00472	36.2835	0.00468	23.3176
0.00475	67.0474	0.00963	77.6637	0.00237	23.5096	0.00473	35.6793	0.00468	22.5451
0.00475	67.2026	0.00964	77.6221	0.00238	24.8061	0.00473	36.0818	0.00469	23.4715
0.00476	68.9961	0.00965	77.0135	0.00238	23.9758	0.00474	35.4961	0.00469	23.2584
0.00476	67.5857	0.00966	77.792	0.00238	24.3114	0.00475	35.4058	0.0047	23.4067
0.00477	68.0721	0.00968	77.2797	0.00239	23.9859	0.00475	36.2006	0.0047	24.0478
0.00478	67.0502	0.00969	76.7769	0.00239	23.0572	0.00476	35.7503	0.00471	22.8614
0.00478	67.7408	0.0097	77.258	0.00239	24.3344	0.00476	37.1879	0.00471	23.495
0.00479	68.4488	0.00971	77.017	0.00239	24.0429	0.00477	36.149	0.00472	22.6005
0.00479	67.6828	0.00972	77.9203	0.0024	24.2967	0.00477	35.7042	0.00473	23.1054
0.0048	68.7174	0.00973	77.4114	0.0024	24.6075	0.00478	37.1409	0.00473	23.9642
0.0048	68.486	0.00974	77.6221	0.0024	23.9114	0.00478	36.0321	0.00474	23.2575
0.00481	67.7635	0.00975	78.2852	0.00241	24.4438	0.00479	35.8129	0.00474	23.9802
0.00481	68.5405	0.00977	76.8402	0.00241	23.6834	0.0048	37.1593	0.00475	23.7765
0.00482	67.3397	0.00978	77.017	0.00241	23.9868	0.0048	36.5036	0.00475	22.623
0.00483	68.5341	0.00979	77.5007	0.00241	25.0029	0.00481	37.3721	0.00476	23.5653
0.00483	68.5205	0.0098	77.7252	0.00242	24.2525	0.00481	36.1011	0.00476	23.05
0.00484	68.5886	0.00981	78.5704	0.00242	24.567	0.00482	36.5073	0.00477	23.9267
0.00484	69.1558	0.00982	77.3759	0.00242	24.5109	0.00482	36.6399	0.00477	23.3739
0.00485	67.7708	0.00983	77.7669	0.00242	24.4125	0.00483	36.2549	0.00478	23.5447
0.00485	68.1347	0.00984	77.8189	0.00243	24.6424	0.00483	36.8259	0.00479	23.8957
0.00486	68.722	0.00986	77.1418	0.00243	23.973	0.00484	36.1306	0.00479	23.4321
0.00486	68.3907	0.00987	77.9784	0.00243	24.9578	0.00485	36.9226	0.0048	23.3072
0.00487	69.2838	0.00988	77.9862	0.00244	24.8981	0.00485	36.9015	0.0048	23.0698
0.00488	68.6802	0.00989	78.0174	0.00244	24.5505	0.00486	35.6536	0.00481	23.1073
0.00488	69.2611	0.0099	77.6897	0.00244	25.3927	0.00486	37.0065	0.00481	24.6485
0.00489	69.095	0.00991	77.2623	0.00244	24.0622	0.00487	36.0882	0.00482	23.1317
0.00489	67.6574	0.00992	78.6016	0.00245	24.1541	0.00487	36.5211	0.00482	23.7991
0.0049	69.0823	0.00993	77.6455	0.00245	24.8236	0.00488	36.8766	0.00483	23.9427
0.0049	69.4109	0.00995	77.7894	0.00245	24.1284	0.00488	36.8094	0.00483	22.8811
0.00491	69.7068	0.00996	78.1431	0.00245	25.6327	0.00489	37.5084	0.00484	23.0172
0.00491	69.6886	0.00997	77.6888	0.00246	25.0176	0.00489	36.5506	0.00485	23.5682
0.00492	68.7792	0.00998	78.5184	0.00246	24.4548	0.0049	36.0247	0.00485	23.6902
0.00493	69.1849	0.00999	77.7894	0.00246	24.9367	0.00491	37.0921	0.00486	24.3547
0.00493	68.4842	0.01	77.9454	0.00247	24.1652	0.00491	36.8471	0.00486	23.1618
0.00494	68.9371	0.01001	78.5479	0.00247	24.6774	0.00492	37.5102	0.00487	24.0177
0.00494	70.6026	0.01003	77.2346	0.00247	25.1261	0.00492	37.1253	0.00487	23.3692
0.00495	70.0253	0.01004	78.124	0.00247	25.0323	0.00493	37.4329	0.00488	23.1233
0.00495	70.1705	0.01005	78.443	0.00248	25.2134	0.00493	37.221	0.00488	23.3542
0.00496	69.3119	0.01006	78.5756	0.00248	24.4925	0.00494	36.441	0.00489	23.3391
0.00496	69.3011	0.01007	78.5808	0.00248	25.5619	0.00494	36.9613	0.00489	24.1341
0.00497	69.9908	0.01008	77.4964	0.00249	24.7243	0.00495	37.6889	0.0049	23.907
0.00498	68.9398	0.01009	78.5392	0.00249	24.3712	0.00496	37.0525	0.00491	23.3138
0.00498	70.8612	0.0101	78.4569	0.00249	25.2842	0.00496	37.3997	0.00491	23.998
0.00499	71.149	0.01012	77.8475	0.00249	24.8493	0.00497	36.7661	0.00492	22.9675
0.00499	70.2123	0.01013	78.632	0.0025	25.4498	0.00497	37.5388	0.00492	23.6761
0.005	70.294	0.01014	78.5089	0.0025	25.4277	0.00498	37.3012	0.00493	23.7052
0.005	69.8583	0.01015	78.8851	0.0025	24.7886	0.00498	36.2706	0.00493	23.4358
0.00501	70.1415	0.01016	77.9957	0.0025	25.8056	0.00499	37.2708	0.00494	24.4364
0.00501	70.6325	0.01017	77.7304	0.00251	24.5762	0.00499	38.2221	0.00494	23.1336
0.00502	70.1905	0.01018	79.1616	0.00251	25.0957	0.005	37.2846	0.00495	23.556
0.00503	71.7317	0.01019	78.5202	0.00251	25.2272	0.00501	37.5903	0.00495	23.8554
0.00503	70.5218	0.01021	78.3008	0.00252	25.2695	0.00501	37.2698	0.00496	23.1655
0.00504	70.6879	0.01022	78.7525	0.00252	25.721	0.00502	37.5553	0.00497	24.1135
0.00504	70.4909	0.01023	78.3242	0.00252	24.8576	0.00502	36.9494	0.00497	23.4189
0.00505	70.1324	0.01024	79.2102	0.00252	25.1546	0.00503	37.8188	0.00498	23.4133
0.00505	71.3641	0.01025	78.1604	0.00253	25.7164	0.00503	38.1964	0.00498	24.3763
0.00506	70.746	0.01026	78.3156	0.00253	24.4217	0.00504	37.9974	0.00499	23.464
0.00506	70.7442	0.01027	78.7897	0.00253	25.6944	0.00504	37.8897	0.00499	24.0675
0.00507	72.0284	0.01028	78.3546	0.00254	25.2337	0.00505	38.0932	0.005	23.4978
0.00508	70.6234	0.0103	78.925	0.00254	25.6539	0.00506	37.5157	0.005	23.4152
0.00508	71.1698	0.01031	79.1166	0.00254	25.995	0.00506	38.3308	0.00501	24.3388
0.00509	70.6761	0.01032	78.5123	0.00254	24.91	0.00507	37.0387	0.00502	23.3889
0.00509	71.0301	0.01033	78.7022	0.00255	25.4645	0.00507	38.4837	0.00502	23.6893
0.0051	72.1237	0.01034	78.0174	0.00255	25.5794	0.00508	38.2267	0.00503	23.6517
0.0051	71.2969	0.01035	79.2154	0.00255	25.0875	0.00508	38.0232	0.00503	23.6874
0.00511	71.9676	0.01036	78.7447	0.00255	25.9472	0.00509	38.1043	0.00504	24.2843
0.00511	72.131	0.01037	78.9805	0.00256	25.5344	0.00509	37.8565	0.00504	23.418
0.00512	70.7006	0.01039	79.4043	0.00256	26.3169	0.0051	37.6272	0.00505	23.7371
0.00513	71.433	0.0104	78.814	0.00256	25.9003	0.0051	38.0361	0.00505	23.5635
0.00513	70.893	0.01041	78.5826	0.00257	25.6576	0.00511	37.7303	0.00506	23.2425
0.00514	71.7053	0.01042	78.8183	0.00257	25.5408	0.00512	39.1597	0.00506	24.2618
0.00514	71.6236	0.01043	78.5938	0.00257	25.1123	0.00512	37.6834	0.00507	23.7625
0.00515	71.8624	0.01044	79.8152	0.00257	25.858	0.00513	37.8528	0.00508	24.4523
0.00515	72.1564	0.01045	78.3884	0.00258	26.4989	0.00513	37.7441	0.00508	23.6245
0.00516	70.9339	0.01046	79.3697	0.00258	25.7495	0.00514	38.1687	0.00509	23.0763
0.00516	71.3296	0.01048	79.5491	0.00258	26.4778	0.00514	38.8346	0.00509	23.9821
0.00517	71.9204	0.01049	78.6077	0.00259	25.0856	0.00515	38.4045	0.0051	23.8272
0.00518	71.718	0.0105	78.8305	0.00259	26.1541	0.00515	38.4653	0.0051	23.9661
0.00518	72.6937	0.01051	79.1746	0.00259	25.7983	0.00516	38.8935	0.00511	24.2862
0.00519	71.3904	0.01052	79.3645	0.00259	25.2557	0.00517	37.2229	0.00511	23.6592
0.00519	72.5603	0.01053	79.4815	0.0026	26.3647	0.00517	38.5426	0.00512	23.952
0.0052	72.219	0.01054	78.5297	0.0026	26.3904	0.00518	38.4487	0.00512	23.2049
0.0052	71.1235	0.01055	79.947	0.0026	25.756	0.00518	38.9792	0.00513	23.9896
0.00521	72.2626	0.01057	79.4217	0.0026	26.3656	0.00519	38.9276	0.00514	24.0159
0.00521	72.7618	0.01058	79.0871	0.00261	25.0681	0.00519	38.5454	0.00514	23.5109
0.00522	72.3561	0.01059	78.7057	0.00261	26.3803	0.0052	38.9939	0.00515	23.9089
0.00523	73.0613	0.0106	79.2006	0.00261	25.4102	0.0052	38.5675	0.00515	23.7418
0.00523	71.6372	0.01061	80.1334	0.00262	26.4438	0.00521	37.8694	0.00516	23.9276
0.00524	73.4806	0.01062	79.537	0.00262	26.761	0.00522	39.1192	0.00516	23.9389
0.00524	72.6075	0.01063	79.2622	0.00262	26.1652	0.00522	38.678	0.00517	22.9459
0.00525	72.2	0.01064	79.7511	0.00262	26.0585	0.00523	38.9967	0.00517	23.9868
0.00525	73.1121	0.01066	78.5037	0.00263	25.9647	0.00523	38.4662	0.00518	23.8113
0.00526	73.1984	0.01067	79.4676	0.00263	25.8681	0.00524	38.8484	0.00519	24.1369
0.00526	73.1657	0.01068	79.3619	0.00263	27.0369	0.00524	39.3503	0.00519	24.2148
0.00527	73.3654	0.01069	80.0978	0.00264	25.9261	0.00525	38.2903	0.0052	23.3223
0.00528	72.8398	0.0107	80.1577	0.00264	27.2879	0.00525	38.3833	0.0052	23.7531
0.00528	73.8083	0.01071	78.9406	0.00264	26.3803	0.00526	39.2094	0.00521	23.7305
0.00529	72.2299	0.01072	79.7147	0.00264	25.6989	0.00526	39.0796	0.00521	23.3842
0.00529	73.5768	0.01073	79.8343	0.00265	26.0907	0.00527	39.7187	0.00522	24.671
0.0053	73.5986	0.01075	78.99	0.00265	26.2019	0.00528	38.3161	0.00522	23.7944
0.0053	73.3172	0.01076	80.2461	0.00265	26.9247	0.00528	38.7287	0.00523	24.166
0.00531	73.7965	0.01077	79.3047	0.00265	26.921	0.00529	39.2739	0.00523	23.678
0.00531	73.4298	0.01078	79.9851	0.00266	25.698	0.00529	38.503	0.00524	23.2659
0.00532	73.6458	0.01079	79.9531	0.00266	27.0028	0.0053	39.133	0.00524	24.151
0.00533	74.1268	0.0108	79.4338	0.00266	26.0833	0.0053	39.7141	0.00525	23.9398
0.00533	72.5993	0.01081	80.0649	0.00267	26.4079	0.00531	38.9562	0.00526	23.8422
0.00534	74.6269	0.01082	79.6904	0.00267	26.3362	0.00531	39.3816	0.00526	24.198
0.00534	73.8782	0.01084	79.2934	0.00267	26.6874	0.00532	38.5251	0.00527	23.4011
0.00535	73.8019	0.01085	79.9964	0.00267	27.0313	0.00533	39.8173	0.00527	24.3012
0.00535	74.0288	0.01086	79.6037	0.00268	26.0557	0.00533	39.424	0.00528	23.4217
0.00536	73.9217	0.01087	80.5425	0.00268	26.5826	0.00534	39.2251	0.00528	23.9764
0.00536	74.3855	0.01088	79.7381	0.00268	27.3752	0.00534	39.8219	0.00529	23.6245
0.00537	74.165	0.01089	79.862	0.00269	26.2792	0.00535	39.5106	0.00529	23.5644
0.00538	73.9108	0.0109	79.8256	0.00269	27.2548	0.00535	39.0676	0.0053	24.2327
0.00538	75.0435	0.01091	79.7762	0.00269	26.1863	0.00536	39.6865	0.0053	24.0694
0.00539	73.9716	0.01093	80.2322	0.00269	26.7389	0.00536	39.6745	0.00531	23.755
0.00539	74.8148	0.01094	80.1039	0.0027	27.2502	0.00537	39.9057	0.00532	24.3143
0.0054	73.8028	0.01095	79.7424	0.0027	26.6672	0.00538	38.573	0.00532	22.7103
0.0054	74.7831	0.01096	80.0458	0.0027	27.4598	0.00538	39.9987	0.00533	24.212
0.00541	75.2069	0.01097	79.2076	0.0027	27.0405	0.00539	39.7353	0.00533	24.1313
0.00541	74.3937	0.01098	80.5763	0.00271	26.2691	0.00539	39.2361	0.00534	24.3266
0.00542	74.7141	0.01099	80.0302	0.00271	27.1389	0.0054	39.4875	0.00534	24.1764
0.00543	75.0181	0.011	80.1368	0.00271	26.5789	0.0054	39.3752	0.00535	23.3917
0.00543	74.3129	0.01102	80.5131	0.00272	27.3633	0.00541	39.587	0.00535	23.555
0.00544	75.727	0.01103	79.739	0.00272	27.2557	0.00541	39.7813	0.00536	24.5002
0.00544	74.5071	0.01104	79.7598	0.00272	26.9256	0.00542	39.0961	0.00537	23.5738
0.00545	75.5046	0.01105	80.2114	0.00272	27.1656	0.00542	41.0007	0.00537	24.8963
0.00545	74.8194	0.01106	79.8915	0.00273	26.7242	0.00543	39.4387	0.00538	23.7728
0.00546	75.0281	0.01107	81.1459	0.00273	26.9293	0.00544	39.0851	0.00538	23.8807
0.00546	75.815	0.01108	79.6245	0.00273	27.1307	0.00544	40.1488	0.00539	23.4048
0.00547	75.0671	0.01109	79.9609	0.00274	26.8373	0.00545	40.2077	0.00539	23.7324
0.00547	74.9492	0.0111	80.6154	0.00274	27.5205	0.00545	39.9913	0.0054	24.4955
0.00548	75.7524	0.01112	80.1472	0.00274	26.6911	0.00546	39.622	0.0054	24.4101
0.00549	74.8802	0.01113	80.0519	0.00274	27.8286	0.00546	39.9913	0.00541	23.8601
0.00549	76.1962	0.01114	79.8794	0.00275	27.8001	0.00547	40.6599	0.00541	24.4298
0.0055	75.157	0.01115	80.5867	0.00275	26.2746	0.00547	39.3687	0.00542	23.1646
0.0055	75.786	0.01116	80.7194	0.00275	27.6925	0.00548	40.438	0.00543	24.4795
0.00551	75.9684	0.01117	79.6228	0.00275	27.2934	0.00549	40.8727	0.00543	23.7747
0.00551	74.9265	0.01118	80.9066	0.00276	27.3421	0.00549	40.1138	0.00544	23.9549
0.00552	75.5863	0.01119	80.1533	0.00276	28.0309	0.0055	39.9222	0.00544	23.9614
0.00552	76.248	0.01121	79.9635	0.00276	27.2962	0.0055	39.2453	0.00545	23.9464
0.00553	76.4249	0.01122	80.39	0.00277	28.0474	0.00551	40.8672	0.00545	24.3275
0.00554	76.3097	0.01123	80.2946	0.00277	27.1426	0.00551	40.9316	0.00546	24.4364
0.00554	74.8275	0.01124	81.0973	0.00277	26.829	0.00552	39.5916	0.00546	23.5926
0.00555	76.5366	0.01125	80.5061	0.00277	28.0207	0.00552	40.5632	0.00547	24.3256
0.00555	76.2026	0.01126	80.0432	0.00278	27.8985	0.00553	40.6857	0.00547	23.3926
0.00556	76.0991	0.01127	80.474	0.00278	28.3086	0.00554	39.8873	0.00548	24.6016
0.00556	76.6536	0.01128	80.1897	0.00278	27.2704	0.00554	39.8182	0.00549	24.2627
0.00557	76.4258	0.0113	80.7983	0.00278	27.4424	0.00555	40.1295	0.00549	24.366
0.00557	76.5847	0.01131	80.6717	0.00279	27.7311	0.00555	41.0431	0.0055	24.2768
0.00558	75.8922	0.01132	80.7592	0.00279	26.8199	0.00556	40.3717	0.0055	23.739
0.00559	75.5527	0.01133	80.917	0.00279	27.9674	0.00556	40.4085	0.00551	23.938
0.00559	77.4424	0.01134	80.0692	0.0028	27.7624	0.00557	40.6737	0.00551	24.5715
0.0056	76.2298	0.01135	80.4004	0.0028	27.3936	0.00557	40.1009	0.00552	24.2026
0.0056	76.7081	0.01136	80.6647	0.0028	28.1118	0.00558	40.8727	0.00552	24.8325
0.00561	77.0049	0.01138	80.6769	0.0028	27.4323	0.00559	39.5815	0.00553	22.929
0.00561	76.346	0.01139	81.3452	0.00281	28.052	0.00559	40.6673	0.00553	23.9089
0.00562	77.191	0.0114	80.481	0.00281	27.9867	0.0056	41.5883	0.00554	24.2853
0.00562	76.3414	0.01141	80.787	0.00281	27.0773	0.0056	39.8725	0.00555	23.9915
0.00563	76.3242	0.01142	80.5287	0.00282	28.2755	0.00561	41.219	0.00555	24.5293
0.00564	76.8778	0.01143	80.3501	0.00282	27.949	0.00561	40.45	0.00556	24.3988
0.00564	76.4749	0.01144	81.3383	0.00282	28.3665	0.00562	39.6515	0.00556	23.8375
0.00565	78.212	0.01145	80.6717	0.00282	28.5927	0.00562	40.7447	0.00557	24.0346
0.00565	77.6466	0.01147	80.9135	0.00283	27.8874	0.00563	40.7907	0.00557	23.3194
0.00566	76.7508	0.01148	81.4371	0.00283	28.0998	0.00563	41.6417	0.00558	24.7423
0.00566	76.8333	0.01149	80.4645	0.00283	27.8139	0.00564	40.6793	0.00558	23.9689
0.00567	76.2071	0.0115	80.9266	0.00283	27.8948	0.00565	40.2971	0.00559	23.8751
0.00567	77.7491	0.01151	80.6786	0.00284	29.0938	0.00565	40.5688	0.00559	24.3134
0.00568	77.6502	0.01152	80.8451	0.00284	28.2194	0.00566	40.1663	0.0056	24.381
0.00569	77.8109	0.01153	81.3816	0.00284	28.5145	0.00566	40.9897	0.00561	24.6485
0.00569	78.2147	0.01154	81.0826	0.00285	27.6401	0.00567	41.3341	0.00561	23.8188
0.0057	76.8452	0.01156	81.529	0.00285	27.6281	0.00567	41.2503	0.00562	23.6057
0.0057	76.9042	0.01157	80.9474	0.00285	28.1853	0.00568	41.2282	0.00562	24.6748
0.00571	76.4522	0.01158	80.4801	0.00285	28.1918	0.00568	39.9701	0.00563	23.9201
0.00571	77.0739	0.01159	81.1753	0.00286	28.9522	0.00569	41.1324	0.00563	24.6616
0.00572	78.2383	0.0116	80.6934	0.00286	28.1495	0.0057	41.0578	0.00564	24.3744
0.00572	76.6192	0.01161	81.6885	0.00286	27.6346	0.0057	40.7226	0.00564	24.0947
0.00573	77.3843	0.01162	81.5706	0.00287	28.555	0.00571	41.6684	0.00565	24.0271
0.00574	77.6684	0.01163	80.9465	0.00287	27.47	0.00571	41.0864	0.00565	23.54
0.00574	76.8207	0.01165	81.4059	0.00287	28.6626	0.00572	41.6012	0.00566	24.3754
0.00575	77.534	0.01166	80.7462	0.00287	28.2525	0.00572	41.4022	0.00567	24.5668
0.00575	77.1683	0.01167	80.9361	0.00288	28.2074	0.00573	40.4721	0.00567	24.3219
0.00576	78.2084	0.01168	81.0514	0.00288	29.1426	0.00573	42.4116	0.00568	24.5443
0.00576	77.9225	0.01169	81.2499	0.00288	28.3187	0.00574	41.0956	0.00568	23.6151
0.00577	77.112	0.0117	82.1904	0.00288	28.4768	0.00575	40.3321	0.00569	24.1632
0.00577	78.3654	0.01171	81.1935	0.00289	28.9265	0.00575	42.2256	0.00569	23.8995
0.00578	77.544	0.01172	81.1675	0.00289	27.8635	0.00576	42.0239	0.0057	23.9004
0.00579	77.2963	0.01174	81.4233	0.00289	28.692	0.00576	41.8397	0.0057	24.8597
0.00579	78.1902	0.01175	80.7627	0.0029	28.2874	0.00577	40.8487	0.00571	24.1163
0.0058	78.1839	0.01176	81.4311	0.0029	29.7642	0.00577	40.7216	0.00572	24.1914
0.0058	79.2776	0.01177	81.1606	0.0029	29.4166	0.00578	42.3886	0.00572	24.5349
0.00581	77.5849	0.01178	81.5559	0.0029	28.1265	0.00578	41.2162	0.00573	23.8009
0.00581	77.7591	0.01179	82.4748	0.00291	28.4704	0.00579	41.7623	0.00573	24.4655
0.00582	78.2039	0.0118	80.9283	0.00291	28.5017	0.00579	41.7402	0.00574	24.0534
0.00582	77.5313	0.01181	81.3582	0.00291	28.5053	0.0058	41.6749	0.00574	24.0572
0.00583	78.6186	0.01183	81.2031	0.00292	29.5122	0.00581	41.2549	0.00575	24.6382
0.00584	79.0361	0.01184	81.1511	0.00292	28.487	0.00581	40.7364	0.00575	23.7784
0.00584	78.8301	0.01185	81.9373	0.00292	29.1076	0.00582	42.2532	0.00576	24.5227
0.00585	78.7866	0.01186	81.588	0.00292	28.1136	0.00582	42.5581	0.00576	24.4795
0.00585	77.2336	0.01187	82.0136	0.00293	28.1899	0.00583	41.1471	0.00577	23.9014
0.00586	78.7938	0.01188	82.0699	0.00293	28.967	0.00583	41.9999	0.00578	24.3641
0.00586	79.0479	0.01189	80.7549	0.00293	29.2658	0.00584	41.3829	0.00578	23.6207
0.00587	78.3645	0.0119	81.3305	0.00293	28.9329	0.00584	42.104	0.00579	24.7602
0.00588	79.3874	0.01192	80.9656	0.00294	28.555	0.00585	41.8029	0.00579	24.4429
0.00588	78.4398	0.01193	82.0491	0.00294	28.1578	0.00586	41.6242	0.0058	23.754
0.00589	79.067	0.01194	81.9737	0.00294	29.7651	0.00586	42.8961	0.0058	24.3219
0.00589	79.4373	0.01195	82.0049	0.00295	28.5265	0.00587	41.9502	0.00581	24.1426
0.0059	78.183	0.01196	81.9841	0.00295	29.6014	0.00587	41.7577	0.00581	24.3388
0.0059	79.509	0.01197	81.2195	0.00295	28.8925	0.00588	42.5369	0.00582	24.3472
0.00591	79.0062	0.01198	81.0193	0.00295	28.8024	0.00588	41.8683	0.00582	24.1567
0.00591	78.9826	0.01199	81.5645	0.00296	29.0203	0.00589	42.4715	0.00583	24.7461
0.00592	79.8239	0.01201	81.2091	0.00296	29.3485	0.00589	41.3921	0.00584	23.7944
0.00593	79.3584	0.01202	82.9194	0.00296	29.4773	0.0059	42.4669	0.00584	24.3021
0.00593	79.7287	0.01203	81.8471	0.00297	29.7991	0.00591	43.1926	0.00585	24.4317
0.00594	78.8346	0.01204	82.1315	0.00297	28.2093	0.00591	41.9825	0.00585	24.121
0.00594	79.0425	0.01205	81.6443	0.00297	29.6354	0.00592	42.233	0.00586	24.7883
0.00595	79.8584	0.01206	80.67	0.00297	28.8566	0.00592	41.6951	0.00586	24.351
0.00595	79.2149	0.01207	81.7561	0.00298	29.6125	0.00593	41.2908	0.00587	24.1407
0.00596	80.6345	0.01208	81.8654	0.00298	29.3246	0.00593	42.9283	0.00587	24.4739
0.00596	79.6152	0.0121	81.8367	0.00298	29.1536	0.00594	42.5507	0.00588	23.923
0.00597	79.3965	0.01211	82.8016	0.00298	29.1021	0.00594	43.0867	0.00588	24.6494
0.00598	79.2875	0.01212	81.7899	0.00299	28.8897	0.00595	42.4623	0.00589	24.1698
0.00598	79.0479	0.01213	82.0405	0.00299	28.8971	0.00595	41.6693	0.0059	24.7114
0.00599	80.7506	0.01214	81.2898	0.00299	30.3573	0.00596	42.337	0.0059	24.4889
0.00599	80.3567	0.01215	81.653	0.003	28.9118	0.00597	42.2965	0.00591	24.152
0.006	79.6769	0.01216	82.1011	0.003	29.5922	0.00597	42.7524	0.00591	24.9939
0.006	80.5818	0.01217	82.0994	0.003	28.6764	0.00598	43.0232	0.00592	23.9098
0.00601	79.1823	0.01219	82.5276	0.003	29.5573	0.00598	42.594	0.00592	23.7052
0.00601	80.315	0.0122	81.9876	0.00301	29.7384	0.00599	42.9476	0.00593	24.7658
0.00602	79.9537	0.01221	81.4614	0.00301	29.3256	0.00599	41.5211	0.00593	24.0966
0.00602	80.2687	0.01222	82.2069	0.00301	30.2442	0.006	42.8878	0.00594	25.1741
0.00603	81.1137	0.01223	81.0115	0.00302	29.6971	0.006	43.5306	0.00594	24.4617
0.00604	79.8594	0.01224	82.3153	0.00302	28.6617	0.00601	42.3278	0.00595	23.8835
0.00604	80.2787	0.01225	82.3569	0.00302	30.2782	0.00602	42.5931	0.00596	24.4946
0.00605	81.1382	0.01226	82.0266	0.00302	29.4138	0.00602	42.7616	0.00596	23.8047
0.00605	79.5235	0.01228	82.3465	0.00303	30.2083	0.00603	42.7487	0.00597	24.2834
0.00606	80.9775	0.01229	81.9806	0.00303	29.9904	0.00603	43.0802	0.00597	25.282
0.00606	80.3086	0.0123	81.6703	0.00303	29.3393	0.00604	42.1731	0.00598	24.2899
0.00607	80.9921	0.01231	82.1766	0.00303	30.1918	0.00604	43.5279	0.00598	24.9601
0.00608	81.2081	0.01232	81.6764	0.00304	29.332	0.00605	42.5378	0.00599	23.8544
0.00608	80.5473	0.01233	82.8631	0.00304	29.9536	0.00605	42.6612	0.00599	24.3388
0.00609	81.0111	0.01234	82.1913	0.00304	30.3628	0.00606	43.0738	0.006	24.1567
0.00609	80.8377	0.01235	82.3655	0.00305	29.4442	0.00607	43.1088	0.006	24.2026
0.0061	79.7504	0.01237	82.2433	0.00305	29.9481	0.00607	43.1088	0.00601	24.7057
0.0061	81.0256	0.01238	81.9052	0.00305	29.503	0.00608	42.6474	0.00602	24.8878
0.00611	80.894	0.01239	81.972	0.00305	30.2699	0.00608	42.9522	0.00602	24.0365
0.00611	81.7871	0.0124	82.0803	0.00306	30.2432	0.00609	44.4875	0.00603	24.6954
0.00612	80.1489	0.01241	82.2806	0.00306	29.2042	0.00609	42.6585	0.00603	23.9952
0.00613	80.01	0.01242	83.2367	0.00306	29.4782	0.0061	43.2976	0.00604	25.1121
0.00613	80.8223	0.01243	81.9148	0.00307	29.8184	0.0061	43.048	0.00604	24.0008
0.00614	80.7497	0.01244	82.8094	0.00307	30.2993	0.00611	43.6899	0.00605	24.7733
0.00614	81.2643	0.01245	81.8177	0.00307	30.783	0.00612	43.642	0.00605	24.4176
0.00615	81.454	0.01247	82.1046	0.00307	29.9269	0.00612	43.3427	0.00606	24.5405
0.00615	81.0547	0.01248	82.3993	0.00308	30.223	0.00613	44.4405	0.00607	24.6485
0.00616	81.4958	0.01249	81.9902	0.00308	29.3191	0.00613	44.1136	0.00607	24.3735
0.00616	80.0109	0.0125	82.7391	0.00308	29.7357	0.00614	42.6364	0.00608	24.1426
0.00617	81.6646	0.01251	83.2012	0.00308	30.898	0.00614	43.6964	0.00608	25.3139
0.00617	81.818	0.01252	82.1453	0.00309	30.4906	0.00615	43.5242	0.00609	23.6142
0.00618	81.2652	0.01253	82.4462	0.00309	31.0635	0.00615	44.4921	0.00609	25.191
0.00619	81.6392	0.01254	81.5593	0.00309	30.3371	0.00616	43.6374	0.0061	24.3979
0.00619	80.9585	0.01256	82.8362	0.0031	29.3339	0.00616	43.4311	0.0061	24.259
0.0062	81.5511	0.01257	82.7712	0.0031	30.4364	0.00617	44.5621	0.00611	24.3876
0.0062	82.1039	0.01258	82.7426	0.0031	30.086	0.00618	43.8355	0.00611	24.3566
0.00621	80.9921	0.01259	82.851	0.0031	30.852	0.00618	43.5269	0.00612	24.5293
0.00621	82.5695	0.0126	81.9416	0.00311	30.8097	0.00619	44.5087	0.00613	25.2323
0.00622	81.0892	0.01261	82.2286	0.00311	30.0529	0.00619	43.6918	0.00613	23.8957
0.00622	81.6882	0.01262	82.8709	0.00311	30.9099	0.0062	44.3853	0.00614	25.0605
0.00623	82.3199	0.01263	82.2216	0.00312	30.3242	0.0062	43.8621	0.00614	24.0074
0.00623	81.6582	0.01265	83.2645	0.00312	30.0079	0.00621	44.0952	0.00615	24.5687
0.00624	81.9396	0.01266	82.5571	0.00312	30.338	0.00621	44.7426	0.00615	24.5687
0.00625	81.6528	0.01267	82.7123	0.00312	29.6759	0.00622	44.0196	0.00616	24.7067
0.00625	81.5294	0.01268	82.7071	0.00313	30.8593	0.00623	44.6735	0.00616	24.6391
0.00626	82.8254	0.01269	82.0769	0.00313	31.0111	0.00623	44.4562	0.00617	24.2749
0.00626	81.3124	0.0127	82.8293	0.00313	30.84	0.00624	43.8668	0.00617	24.1294
0.00627	82.9924	0.01271	82.9862	0.00313	31.0396	0.00624	44.8679	0.00618	25.0455
0.00627	82.4261	0.01272	82.5337	0.00314	29.8681	0.00625	44.2361	0.00619	24.4035
0.00628	81.8398	0.01274	83.0113	0.00314	29.9453	0.00625	44.7426	0.00619	25.099
0.00628	82.27	0.01275	82.5337	0.00314	29.8745	0.00626	44.0187	0.0062	24.1876
0.00629	81.9913	0.01276	83.2965	0.00315	31.0773	0.00626	44.1679	0.0062	24.6372
0.0063	82.9244	0.01277	82.2528	0.00315	31.8524	0.00627	45.2049	0.00621	24.6795
0.0063	82.918	0.01278	82.0162	0.00315	31.0589	0.00628	44.6017	0.00621	24.2083
0.00631	81.5321	0.01279	83.372	0.00315	31.0285	0.00628	44.284	0.00622	24.6701
0.00631	83.4499	0.0128	83.0079	0.00316	29.9416	0.00629	44.3779	0.00622	25.1422
0.00632	82.5286	0.01281	83.0582	0.00316	30.1688	0.00629	44.0639	0.00623	24.213
0.00632	82.9634	0.01283	82.7608	0.00316	31.2851	0.0063	44.9802	0.00623	24.6344
0.00633	82.6512	0.01284	82.3196	0.00316	30.6368	0.0063	44.4267	0.00624	23.907
0.00633	82.0267	0.01285	83.0582	0.00317	31.9278	0.00631	45.1662	0.00625	24.916
0.00634	83.282	0.01286	82.0257	0.00317	31.1747	0.00632	44.8384	0.00625	24.7461
0.00635	82.6103	0.01287	82.9073	0.00317	30.1633	0.00632	44.2609	0.00626	24.4195
0.00635	82.7383	0.01288	83.8011	0.00318	31.5214	0.00633	44.377	0.00626	24.6757
0.00636	83.7194	0.01289	82.9663	0.00318	30.1927	0.00633	44.9443	0.00627	24.3801
0.00636	82.9334	0.01291	83.0868	0.00318	30.543	0.00634	45.1451	0.00627	24.5837
0.00637	83.321	0.01292	82.6265	0.00318	31.2768	0.00634	44.9443	0.00628	25.0333
0.00637	82.3426	0.01293	82.8137	0.00319	30.5899	0.00635	44.1035	0.00628	24.0393
0.00638	82.6875	0.01294	82.8527	0.00319	31.595	0.00635	46.0347	0.00629	24.9338
0.00638	83.665	0.01295	82.2494	0.00319	31.2088	0.00636	44.9609	0.00629	23.9614
0.00639	83.1467	0.01296	83.4864	0.0032	30.6626	0.00636	44.668	0.0063	24.7395
0.0064	83.7512	0.01297	83.3806	0.0032	30.761	0.00637	45.1755	0.00631	24.8719
0.0064	83.0877	0.01298	83.3304	0.0032	30.0547	0.00637	44.9075	0.00631	24.3237
0.00641	83.1359	0.013	83.085	0.0032	30.989	0.00638	45.3283	0.00632	24.8231
0.00641	83.8148	0.01301	82.3915	0.00321	31.2446	0.00639	45.1801	0.00632	24.1463
0.00642	82.9852	0.01302	83.2471	0.00321	32.0639	0.00639	44.9784	0.00633	24.2871
0.00642	83.812	0.01303	82.6949	0.00321	31.6474	0.0064	46.545	0.00633	24.8691
0.00643	83.6287	0.01304	82.7322	0.00321	30.7637	0.0064	44.9038	0.00634	24.61
0.00643	83.1322	0.01305	84.068	0.00322	31.0469	0.00641	44.458	0.00634	25.0277
0.00644	84.1052	0.01306	83.2471	0.00322	30.9476	0.00641	45.0751	0.00635	24.0337
0.00645	83.842	0.01307	83.2367	0.00322	31.217	0.00642	45.9546	0.00635	24.244
0.00645	84.0807	0.01309	82.812	0.00323	32.4538	0.00642	46.067	0.00636	24.9282
0.00646	83.5715	0.0131	82.8796	0.00323	31.1444	0.00643	45.3329	0.00637	24.4242
0.00646	83.1395	0.01311	83.1856	0.00323	31.9839	0.00644	45.5752	0.00637	24.931
0.00647	84.2286	0.01312	82.8042	0.00323	30.9283	0.00644	45.8174	0.00638	24.6166
0.00647	83.7095	0.01313	83.6502	0.00324	30.9283	0.00645	44.7205	0.00638	24.3857
0.00648	84.6416	0.01314	83.8245	0.00324	31.7678	0.00645	45.5429	0.00639	24.3331
0.00648	84.4183	0.01315	82.8882	0.00324	30.9375	0.00646	45.4849	0.00639	24.0666
0.00649	83.419	0.01316	83.3226	0.00325	31.6492	0.00646	46.2889	0.0064	25.2051
0.0065	83.9872	0.01318	82.8016	0.00325	32.1062	0.00647	45.904	0.0064	25.1168
0.0065	83.7875	0.01319	83.5861	0.00325	30.8547	0.00647	44.9636	0.00641	24.5293
0.00651	84.4219	0.0132	83.4777	0.00325	32.0529	0.00648	46.0725	0.00642	24.5265
0.00651	85.0482	0.01321	83.0625	0.00326	30.7757	0.00648	45.2897	0.00642	23.9333
0.00652	84.019	0.01322	83.8834	0.00326	31.355	0.00649	45.2989	0.00643	24.8475
0.00652	84.4773	0.01323	83.3936	0.00326	31.3127	0.0065	46.3469	0.00643	24.6475
0.00653	84.0298	0.01324	82.8874	0.00326	30.977	0.0065	45.2362	0.00644	24.3998
0.00653	84.3548	0.01325	83.4413	0.00327	31.8267	0.00651	46.3212	0.00644	25.2839
0.00654	85.0191	0.01326	83.2133	0.00327	32.0906	0.00651	46.0578	0.00645	24.4814
0.00655	84.4301	0.01328	83.7204	0.00327	31.492	0.00652	45.6185	0.00645	24.7874
0.00655	84.7578	0.01329	82.9957	0.00328	31.5122	0.00652	45.8561	0.00646	24.5255
0.00656	84.3974	0.0133	83.5549	0.00328	30.4777	0.00653	45.0106	0.00646	24.2505
0.00656	84.5381	0.01331	83.9424	0.00328	32.3563	0.00653	46.02	0.00647	25.0887
0.00657	85.5719	0.01332	82.8102	0.00328	31.4754	0.00654	46.5624	0.00648	24.2543
0.00657	84.4247	0.01333	83.2636	0.00329	31.8598	0.00655	46.2373	0.00648	24.9075
0.00658	84.7614	0.01334	83.1925	0.00329	32.4501	0.00655	46.5155	0.00649	25.053
0.00658	84.7033	0.01336	83.1518	0.00329	31.4819	0.00656	45.1487	0.00649	24.0159
0.00659	84.7659	0.01337	83.8279	0.0033	31.5527	0.00656	45.9399	0.0065	25.3815
0.0066	85.7053	0.01338	83.2931	0.0033	31.6216	0.00657	45.542	0.0065	24.2533
0.0066	84.7051	0.01339	84.4772	0.0033	31.2373	0.00657	45.9463	0.00651	23.8807
0.00661	85.6345	0.0134	83.5913	0.0033	32.8795	0.00658	47.0874	0.00651	25.1816
0.00661	84.9783	0.01341	82.6542	0.00331	31.309	0.00658	46.3598	0.00652	24.6795
0.00662	83.8047	0.01342	83.6208	0.00331	32.2901	0.00659	46.1489	0.00652	25.1769
0.00662	85.6354	0.01343	83.3997	0.00331	31.4625	0.0066	46.0725	0.00653	25.0099
0.00663	85.6545	0.01345	83.86	0.00331	31.8129	0.0066	45.6313	0.00654	23.8432
0.00663	85.8605	0.01346	83.6866	0.00332	32.2579	0.00661	46.8185	0.00654	24.8418
0.00664	85.6282	0.01347	83.3858	0.00332	31.1242	0.00661	46.1839	0.00655	24.1125
0.00665	83.7458	0.01348	84.4867	0.00332	31.4653	0.00662	46.5496	0.00655	24.6438
0.00665	85.168	0.01349	83.105	0.00333	32.4382	0.00662	47.3849	0.00656	24.9939
0.00666	85.0373	0.0135	83.2991	0.00333	31.6088	0.00663	46.0587	0.00656	25.1966
0.00666	85.4557	0.01351	83.782	0.00333	32.9292	0.00663	46.2189	0.00657	24.9948
0.00667	85.6554	0.01352	83.5887	0.00333	31.1812	0.00664	45.9647	0.00657	24.0027
0.00667	84.8885	0.01354	83.9614	0.00334	31.9508	0.00665	46.2769	0.00658	24.6391
0.00668	85.3504	0.01355	83.6294	0.00334	31.6851	0.00665	46.7365	0.00658	24.931
0.00668	85.0065	0.01356	83.8652	0.00334	31.6391	0.00666	46.1103	0.00659	24.0684
0.00669	85.1408	0.01357	84.2067	0.00335	32.4979	0.00666	47.3167	0.0066	25.2999
0.0067	86.0221	0.01358	82.9047	0.00335	32.5366	0.00667	46.6223	0.0066	24.6635
0.0067	85.1017	0.01359	84.1989	0.00335	32.1715	0.00667	46.1959	0.00661	25.1394
0.00671	85.9649	0.0136	83.9935	0.00335	32.4602	0.00668	46.0347	0.00661	24.8522
0.00671	85.0346	0.01362	84.023	0.00336	31.1563	0.00668	45.8643	0.00662	24.0543
0.00672	85.0228	0.01363	84.2163	0.00336	32.6644	0.00669	47.1528	0.00662	24.9179
0.00672	86.0212	0.01364	83.984	0.00336	31.9664	0.00669	47.2946	0.00663	24.6119
0.00673	85.1825	0.01365	84.1573	0.00336	32.3333	0.0067	46.4492	0.00663	24.3566
0.00673	84.9983	0.01366	84.0004	0.00337	33.057	0.00671	46.7669	0.00664	25.2877
0.00674	84.913	0.01367	83.5601	0.00337	32.3122	0.00671	46.1333	0.00664	24.4927
0.00675	85.0872	0.01368	84.6185	0.00337	32.2745	0.00672	46.4123	0.00665	25.482
0.00675	85.9304	0.01369	83.7499	0.00338	32.1568	0.00672	46.7697	0.00666	23.9802
0.00676	85.0074	0.0137	84.231	0.00338	31.4975	0.00673	47.0782	0.00666	24.1801
0.00676	85.6318	0.01372	83.9744	0.00338	32.36	0.00673	47.2394	0.00667	25.2398
0.00677	86.1165	0.01373	84.1937	0.00338	31.8828	0.00674	46.7135	0.00667	24.7874
0.00677	85.2188	0.01374	84.1972	0.00339	32.7407	0.00674	46.9787	0.00668	24.977
0.00678	86.3207	0.01375	83.7135	0.00339	32.6818	0.00675	46.8728	0.00668	25.0314
0.00678	85.6282	0.01376	84.4356	0.00339	32.2414	0.00676	46.172	0.00669	24.198
0.00679	86.3352	0.01377	84.5916	0.0034	32.4924	0.00676	47.4678	0.00669	25.0192
0.0068	86.2617	0.01378	83.4994	0.0034	31.4028	0.00677	46.5615	0.0067	24.2515
0.0068	85.2597	0.01379	84.5075	0.0034	32.0842	0.00677	47.3536	0.0067	25.2257
0.00681	86.5748	0.01381	83.6927	0.0034	32.611	0.00678	47.4226	0.00671	24.7865
0.00681	86.4695	0.01382	84.5232	0.00341	32.1494	0.00678	46.3764	0.00672	24.8813
0.00682	86.3942	0.01383	84.5032	0.00341	33.5251	0.00679	47.4042	0.00672	24.7686
0.00682	87.0032	0.01384	83.7612	0.00341	32.5807	0.00679	46.8166	0.00673	24.6447
0.00683	85.1462	0.01385	84.4417	0.00341	32.2745	0.0068	46.5799	0.00673	24.5058
0.00683	86.4704	0.01386	84.231	0.00342	32.36	0.00681	47.8048	0.00674	25.145
0.00684	85.9585	0.01387	84.0394	0.00342	31.9582	0.00681	46.4961	0.00674	23.9352
0.00685	86.455	0.01388	84.8898	0.00342	33.3117	0.00682	47.8721	0.00675	25.6603
0.00685	87.546	0.01389	83.7621	0.00343	33.0625	0.00682	47.36	0.00675	24.5021
0.00686	86.4368	0.01391	84.7269	0.00343	32.749	0.00683	46.8885	0.00676	25.0174
0.00686	86.062	0.01392	83.9276	0.00343	33.1094	0.00683	47.5912	0.00677	25.2698
0.00687	86.5875	0.01393	84.4356	0.00343	31.9793	0.00684	46.8608	0.00677	24.7358
0.00687	86.18	0.01394	84.6783	0.00344	32.6828	0.00684	47.5488	0.00678	24.3406
0.00688	87.2791	0.01395	83.984	0.00344	32.7159	0.00685	47.6685	0.00678	24.8034
0.00689	86.5966	0.01396	84.29	0.00344	32.7646	0.00685	47.0192	0.00679	24.9526
0.00689	87.4307	0.01397	84.7797	0.00345	32.8676	0.00686	47.8011	0.00679	26.0254
0.0069	86.4487	0.01398	84.1981	0.00345	32.3434	0.00687	47.6234	0.0068	24.259
0.0069	86.8062	0.014	84.7962	0.00345	33.2004	0.00687	47.3747	0.0068	25.4444
0.00691	87.3427	0.01401	83.6606	0.00345	32.7324	0.00688	47.1344	0.00681	24.4824
0.00691	86.8407	0.01402	84.7069	0.00346	32.3858	0.00688	47.2477	0.00681	24.5603
0.00692	87.5051	0.01403	84.094	0.00346	32.8336	0.00689	48.4385	0.00682	24.993
0.00692	87.5287	0.01404	84.3151	0.00346	32.1154	0.00689	47.7818	0.00683	25.176
0.00693	86.4768	0.01405	84.7563	0.00346	32.8805	0.0069	47.2246	0.00683	25.6143
0.00694	88.3873	0.01406	84.7208	0.00347	33.0827	0.0069	47.5258	0.00684	25.4641
0.00694	87.261	0.01407	84.544	0.00347	33.0524	0.00691	47.2854	0.00684	24.0975
0.00695	87.2936	0.01409	84.4131	0.00347	33.8267	0.00692	47.7339	0.00685	25.2886
0.00695	87.4171	0.0141	83.5835	0.00348	32.5007	0.00692	47.0524	0.00685	24.4533
0.00696	86.8707	0.01411	85.1802	0.00348	32.4667	0.00693	47.8942	0.00686	25.3825
0.00696	87.7139	0.01412	84.0932	0.00348	32.772	0.00693	48.2386	0.00686	25.0305
0.00697	87.8319	0.01413	84.6835	0.00348	33.1986	0.00694	47.2983	0.00687	24.9704
0.00697	87.7238	0.01414	84.8326	0.00349	33.777	0.00694	47.5239	0.00687	25.2933
0.00698	88.0724	0.01415	84.6462	0.00349	32.8087	0.00695	47.0395	0.00688	24.4636
0.00699	86.6265	0.01416	84.6246	0.00349	32.9825	0.00695	47.9752	0.00689	24.7264
0.00699	87.5886	0.01418	83.8271	0.00349	33.3558	0.00696	48.4504	0.00689	25.94
0.00699	87.3063	0.01419	84.0949	0.0035	32.5016	0.00697	46.9603	0.0069	24.4345
0.007	88.1187	0.0142	85.5573	0.0035	33.4267	0.00697	48.0507	0.0069	24.9883
0.00701	88.6169	0.01421	84.4226	0.0035	32.7628	0.00698	48.5029	0.00691	24.6062
0.00701	87.6367	0.01422	85.2002	0.00351	33.0938	0.00698	47.7413	0.00691	25.466
0.00702	87.9607	0.01423	84.5734	0.00351	33.4791	0.00699	48.0517	0.00692	25.4791
0.00702	87.6585	0.01424	84.3792	0.00351	32.7536	0.00699	47.628	0.00692	24.7057
0.00703	87.1956	0.01425	84.5518	0.00351	33.3788	0.007	47.8582	0.00693	25.282
0.00703	88.99	0.01427	83.9944	0.00352	33.1664	0.007	47.8886	0.00693	24.9301
0.00704	88.0161	0.01428	84.8629	0.00352	32.5605	0.00701	47.8343	0.00694	24.5725
0.00704	88.8674	0.01429	85.3085	0.00352	32.9467	0.00701	49.0233	0.00695	25.9466
0.00705	88.282	0.0143	84.8361	0.00353	32.8391	0.00702	47.8094	0.00695	24.7226
0.00706	87.7121	0.01431	85.214	0.00353	33.7807	0.00703	47.6335	0.00696	25.5561
0.00706	89.0426	0.01432	83.9172	0.00353	33.4745	0.00703	47.768	0.00696	24.7912
0.00707	88.3546	0.01433	84.2258	0.00353	33.1931	0.00704	48.199	0.00697	24.747
0.00707	87.8936	0.01435	84.4183	0.00354	33.7126	0.00704	48.2054	0.00697	25.3468
0.00708	88.8938	0.01436	84.609	0.00354	32.5366	0.00705	47.4834	0.00698	25.1516
0.00708	88.213	0.01437	85.6969	0.00354	33.2041	0.00705	47.849	0.00698	25.2511
0.00709	89.255	0.01438	85.1369	0.00354	33.7034	0.00706	48.6936	0.00699	25.3318
0.00709	88.4055	0.01439	84.8699	0.00355	33.2345	0.00706	47.5258	0.00699	24.8306
0.0071	88.3183	0.0144	84.6957	0.00355	33.9177	0.00707	48.2524	0.007	25.4547
0.00711	88.6315	0.01441	84.1305	0.00355	33.206	0.00708	47.8058	0.00701	24.3519
0.00711	87.9952	0.01442	84.7381	0.00356	33.4101	0.00708	48.3685	0.00701	25.3881
0.00712	88.6251	0.01444	84.5119	0.00356	33.8073	0.00709	48.0286	0.00702	25.2839
0.00712	89.0889	0.01445	85.7116	0.00356	32.817	0.00709	47.8776	0.00702	24.3772
0.00713	89.3467	0.01446	85.5374	0.00356	33.9204	0.0071	48.8372	0.00703	25.7326
0.00713	89.2541	0.01447	84.5916	0.00357	33.4579	0.0071	48.4781	0.00703	25.4688
0.00714	87.3744	0.01448	84.8248	0.00357	33.4579	0.00711	48.1437	0.00704	24.9995
0.00714	88.9818	0.01449	84.3368	0.00357	33.3549	0.00711	48.9275	0.00704	25.1037
0.00715	88.9718	0.0145	84.2796	0.00358	33.3595	0.00712	47.3582	0.00705	24.1247
0.00716	88.9627	0.01451	85.214	0.00358	33.983	0.00713	48.595	0.00705	25.6772
0.00716	90.2515	0.01453	84.9349	0.00358	33.2906	0.00713	48.5167	0.00706	25.2942
0.00717	88.8674	0.01454	85.9535	0.00358	32.9347	0.00714	48.7903	0.00707	25.405
0.00717	89.1787	0.01455	84.804	0.00359	34.1016	0.00714	49.085	0.00707	25.9485
0.00718	89.0472	0.01456	84.2449	0.00359	33.08	0.00715	47.7523	0.00708	24.9423
0.00718	88.8938	0.01457	85.1612	0.00359	33.9379	0.00715	48.3141	0.00708	24.8372
0.00719	90.1871	0.01458	84.5483	0.00359	33.2225	0.00716	48.7396	0.00709	24.7198
0.00719	88.832	0.01459	84.9063	0.0036	33.6335	0.00716	47.7505	0.00709	25.1638
0.0072	89.5182	0.0146	85.3493	0.0036	33.743	0.00717	48.5996	0.0071	26.0705
0.00721	89.5509	0.01462	84.7624	0.0036	33.1986	0.00718	48.5158	0.0071	25.6453
0.00721	89.3503	0.01463	85.644	0.00361	33.7439	0.00718	49.1706	0.00711	25.635
0.00722	90.0119	0.01464	84.6584	0.00361	34.1034	0.00719	48.1207	0.00712	24.854
0.00722	88.8929	0.01465	85.1057	0.00361	33.1085	0.00719	47.71	0.00712	24.778
0.00723	89.6788	0.01466	85.3831	0.00361	34.1991	0.0072	48.9947	0.00713	24.9488
0.00723	89.5182	0.01467	84.7416	0.00362	33.1149	0.0072	48.1668	0.00713	24.7649
0.00724	88.8674	0.01468	85.1716	0.00362	34.2625	0.00721	48.0885	0.00714	26.063
0.00724	90.2125	0.01469	84.8552	0.00362	33.857	0.00721	48.688	0.00714	25.7363
0.00725	89.9766	0.01471	85.3614	0.00363	33.7145	0.00722	48.8142	0.00715	24.6842
0.00726	89.8341	0.01472	85.4186	0.00363	34.1972	0.00722	49.3687	0.00715	25.5533
0.00726	89.5473	0.01473	84.3359	0.00363	33.834	0.00723	48.0139	0.00716	24.5668
0.00727	88.5207	0.01474	85.6162	0.00363	33.4175	0.00724	48.0084	0.00716	24.9789
0.00727	90.3605	0.01475	84.8734	0.00364	34.3296	0.00724	48.8603	0.00717	25.252
0.00728	90.2261	0.01476	84.9826	0.00364	33.4883	0.00725	48.6273	0.00718	25.0558
0.00728	89.7996	0.01477	85.3614	0.00364	34.3177	0.00725	48.8989	0.00718	26.3004
0.00729	90.5801	0.01478	84.9774	0.00364	33.1048	0.00726	48.6954	0.00719	25.5871
0.00729	89.3421	0.0148	85.7186	0.00365	33.7319	0.00726	49.131	0.00719	25.0999
0.0073	89.7996	0.01481	84.7494	0.00365	34.3057	0.00727	48.9966	0.0072	25.2379
0.00731	89.9793	0.01482	84.7009	0.00365	34.0225	0.00727	47.71	0.0072	24.1369
0.00731	90.0528	0.01483	85.7732	0.00366	33.7319	0.00728	49.1255	0.00721	25.3515
0.00732	90.9876	0.01484	84.973	0.00366	33.7816	0.00729	48.8934	0.00721	25.4219
0.00732	89.648	0.01485	85.5417	0.00366	33.3402	0.00729	48.8068	0.00722	26.3868
0.00733	90.2579	0.01486	85.1412	0.00366	34.3655	0.0073	48.8511	0.00722	26.3539
0.00733	90.4131	0.01487	84.928	0.00367	33.32	0.0073	48.3832	0.00723	24.3632
0.00734	90.2425	0.01489	85.5313	0.00367	34.6377	0.00731	49.2296	0.00724	25.1901
0.00734	90.5538	0.0149	84.6419	0.00367	34.0878	0.00731	48.98	0.00724	25.2436
0.00735	89.4401	0.01491	85.4308	0.00368	33.994	0.00732	48.2313	0.00725	25.2257
0.00736	90.4603	0.01492	85.6267	0.00368	34.0023	0.00732	49.2066	0.00725	26.2028
0.00736	90.9531	0.01493	84.9748	0.00368	33.8653	0.00733	48.281	0.00726	25.6434
0.00737	90.0256	0.01494	85.7749	0.00368	34.0869	0.00734	48.7672	0.00726	26.2751
0.00737	91.436	0.01495	84.9522	0.00369	34.4253	0.00734	48.9984	0.00727	25.0408
0.00738	89.8077	0.01496	85.2331	0.00369	33.606	0.00735	49.0353	0.00727	25.0699
0.00738	89.933	0.01498	85.182	0.00369	34.8115	0.00735	49.3631	0.00728	25.741
0.00739	90.414	0.01499	84.9574	0.00369	33.4956	0.00736	48.3445	0.00728	25.0971
0.0074	90.4149	0.015	85.9318	0.0037	34.554	0.00736	48.4421	0.00729	25.6171
0.0074	91.7655	0.01501	85.2192	0.0037	34.6027	0.00737	49.2093	0.0073	25.8818
0.00741	90.7898	0.01502	84.9904	0.0037	33.868	0.00737	48.8391	0.0073	25.6443
0.00741	89.5037	0.01503	85.6856	0.00371	34.0593	0.00738	49.8779	0.00731	26.4985
0.00742	90.3959	0.01504	85.1152	0.00371	34.0703	0.00738	48.7488	0.00731	24.9911
0.00742	89.3285	0.01505	85.2782	0.00371	33.9793	0.00739	48.8142	0.00732	25.4932
0.00743	90.7208	0.01507	84.96	0.00371	35.1443	0.0074	49.0537	0.00732	25.1619
0.00743	90.1372	0.01508	85.5781	0.00372	33.5802	0.0074	49.026	0.00733	25.145
0.00744	90.8878	0.01509	85.7602	0.00372	34.6598	0.00741	49.5013	0.00733	26.0207
0.00744	91.1909	0.0151	84.8725	0.00372	33.9103	0.00741	49.2489	0.00734	26.1456
0.00745	89.6053	0.01511	85.3891	0.00373	34.1889	0.00742	49.0279	0.00734	26.1456
0.00746	90.1662	0.01512	85.3753	0.00373	34.1825	0.00742	49.4368	0.00735	25.6453
0.00746	91.3652	0.01513	85.2661	0.00373	33.8524	0.00743	48.421	0.00736	24.4448
0.00747	90.0165	0.01514	85.6908	0.00373	34.5034	0.00743	49.9286	0.00736	25.4904
0.00747	90.9105	0.01516	84.8586	0.00374	34.0253	0.00744	49.0463	0.00737	25.2586
0.00748	90.2842	0.01517	85.9197	0.00374	33.6667	0.00745	48.9478	0.00737	26.2779
0.00748	90.896	0.01518	85.5088	0.00374	34.8832	0.00745	50.7105	0.00738	26.1371
0.00749	91.0085	0.01519	84.8344	0.00374	34.0299	0.00746	48.8704	0.00738	25.6359
0.00749	90.4748	0.0152	85.5408	0.00375	34.9384	0.00746	49.3917	0.00739	25.635
0.0075	90.9377	0.01521	85.7394	0.00375	34.0427	0.00747	50.565	0.00739	25.1534
0.00751	90.0891	0.01522	85.5902	0.00375	33.789	0.00747	49.2296	0.0074	25.1337
0.00751	90.7353	0.01523	85.755	0.00376	34.8887	0.00748	49.1099	0.0074	26.4065
0.00752	90.5674	0.01524	85.0147	0.00376	33.9517	0.00748	49.3696	0.00741	25.3111
0.00752	90.9395	0.01526	85.8746	0.00376	34.5558	0.00749	50.6902	0.00742	25.9597
0.00753	92.016	0.01527	85.123	0.00376	34.8915	0.0075	50.6202	0.00742	25.8414
0.00753	90.4694	0.01528	85.5504	0.00377	34.5577	0.0075	49.8126	0.00743	26.0179
0.00754	90.6791	0.01529	85.5963	0.00377	34.9016	0.00751	49.399	0.00743	25.435
0.00754	91.4877	0.0153	85.5512	0.00377	34.0906	0.00751	49.131	0.00744	24.993
0.00755	90.2652	0.01531	85.7662	0.00378	34.6027	0.00752	49.8107	0.00744	25.3515
0.00756	92.0278	0.01532	85.3805	0.00378	34.588	0.00752	50.1533	0.00745	26.3211
0.00756	91.4106	0.01534	85.5287	0.00378	34.017	0.00753	50.8182	0.00745	25.4895
0.00757	91.7056	0.01535	85.9838	0.00378	35.125	0.00753	50.9186	0.00746	26.566
0.00757	91.3815	0.01536	84.8812	0.00379	34.3223	0.00754	49.0804	0.00747	25.42
0.00758	90.6745	0.01537	86.0974	0.00379	34.5954	0.00754	49.8825	0.00747	25.7889
0.00758	92.1875	0.01538	85.6275	0.00379	34.4896	0.00755	49.9995	0.00748	25.0014
0.00759	91.8571	0.01539	85.6761	0.00379	33.8331	0.00756	49.2112	0.00748	25.282
0.00759	91.3126	0.0154	85.7662	0.0038	34.8795	0.00756	50.8127	0.00749	26.3586
0.0076	91.9924	0.01541	85.4403	0.0038	34.0896	0.00757	49.842	0.00749	26.4112
0.0076	91.1247	0.01543	85.6267	0.0038	34.1007	0.00757	49.8825	0.0075	25.7598
0.00761	92.3618	0.01544	85.6067	0.00381	35.2988	0.00758	50.9269	0.0075	26.1671
0.00762	91.7528	0.01545	85.4576	0.00381	34.5126	0.00758	49.1669	0.00751	24.7621
0.00762	91.5295	0.01546	86.2811	0.00381	34.9733	0.00759	49.7711	0.00751	26.0583
0.00763	92.5233	0.01547	85.1239	0.00381	34.3085	0.00759	49.8282	0.00752	25.588
0.00763	90.9177	0.01548	85.9812	0.00382	34.3958	0.0076	50.0787	0.00753	26.1756
0.00764	91.6475	0.01549	85.5868	0.00382	34.999	0.00761	50.8993	0.00753	26.3774
0.00764	92.4761	0.0155	85.8564	0.00382	34.6027	0.00761	49.6099	0.00754	25.772
0.00765	91.8998	0.01552	86.1736	0.00383	35.1692	0.00762	50.4268	0.00754	25.8874
0.00765	92.4462	0.01553	85.1516	0.00383	34.7085	0.00762	50.3605	0.00755	26.123
0.00766	91.3552	0.01554	85.8061	0.00383	34.5135	0.00763	49.2775	0.00755	25.895
0.00767	91.701	0.01555	86.4224	0.00383	35.1002	0.00763	50.1911	0.00756	26.445
0.00767	92.6268	0.01556	85.5122	0.00384	34.3342	0.00764	50.3716	0.00756	25.1675
0.00768	91.4541	0.01557	86.4198	0.00384	35.1646	0.00764	50.6516	0.00757	26.2216
0.00768	93.0461	0.01558	85.3458	0.00384	34.8501	0.00765	50.3439	0.00757	25.8086
0.00769	92.6831	0.01559	85.9448	0.00384	34.1145	0.00766	50.1174	0.00758	26.124
0.00769	91.9098	0.01561	85.5686	0.00385	35.2951	0.00766	51.0706	0.00759	26.8354
0.0077	92.2238	0.01562	85.4004	0.00385	34.485	0.00767	49.2729	0.00759	25.8724
0.0077	91.4523	0.01563	86.2222	0.00385	34.6708	0.00767	50.25	0.0076	25.4163
0.00771	93.5117	0.01564	85.8945	0.00386	35.4211	0.00768	51.3183	0.0076	26.0142
0.00772	92.5324	0.01565	85.7974	0.00386	34.4179	0.00768	50.2988	0.00761	25.5589
0.00772	91.8308	0.01566	86.575	0.00386	34.8887	0.00769	50.6064	0.00761	26.9809
0.00773	92.9599	0.01567	85.2418	0.00386	34.5687	0.0077	50.3403	0.00762	26.2328
0.00773	92.9118	0.01568	85.9145	0.00387	34.9172	0.0077	50.5328	0.00762	26.3755
0.00774	92.6658	0.0157	85.149	0.00387	35.2767	0.00771	50.3615	0.00763	26.1221
0.00774	92.4589	0.01571	85.9032	0.00387	34.2956	0.00771	49.9857	0.00763	25.3843
0.00775	92.1748	0.01572	86.4311	0.00387	35.2253	0.00772	51.3552	0.00764	25.7617
0.00775	93.2503	0.01573	85.7463	0.00388	34.8436	0.00772	50.4821	0.00765	26.3811
0.00776	91.917	0.01574	86.0462	0.00388	34.8584	0.00773	50.7225	0.00765	26.6777
0.00777	93.0307	0.01575	86.1078	0.00388	35.3098	0.00773	50.845	0.00766	26.5914
0.00777	92.9435	0.01576	85.4958	0.00389	34.2947	0.00774	50.1008	0.00766	25.1863
0.00778	92.9063	0.01577	85.9093	0.00389	35.2473	0.00775	50.5484	0.00767	26.8561
0.00778	92.8138	0.01579	85.2981	0.00389	35.2271	0.00775	50.0262	0.00767	26.0057
0.00779	92.2637	0.0158	86.9486	0.00389	34.8933	0.00775	50.3771	0.00768	25.4491
0.00779	92.831	0.01581	86.308	0.0039	35.4892	0.00776	51.7586	0.00768	26.414
0.0078	93.1886	0.01582	85.644	0.0039	34.7673	0.00777	49.8844	0.00769	25.9597
0.0078	92.5478	0.01583	85.9127	0.0039	35.4542	0.00777	50.7842	0.00769	26.3211
0.00781	93.8267	0.01584	85.6085	0.00391	34.9135	0.00778	51.101	0.0077	26.8542
0.00782	92.4907	0.01585	85.7784	0.00391	34.5623	0.00778	49.8687	0.00771	25.5233
0.00782	92.9626	0.01586	86.1312	0.00391	35.7319	0.00779	50.5226	0.00771	26.6439
0.00783	92.998	0.01588	85.7801	0.00391	34.9338	0.00779	50.7851	0.00772	25.4904
0.00783	93.2213	0.01589	87.148	0.00392	35.2915	0.0078	51.2852	0.00772	25.8912
0.00784	93.8021	0.0159	85.7697	0.00392	35.182	0.0078	51.5108	0.00773	25.9766
0.00784	92.5596	0.01591	85.5582	0.00392	34.4179	0.00781	50.1717	0.00773	26.6552
0.00785	93.2621	0.01592	85.9708	0.00392	35.6942	0.00782	50.8017	0.00774	27.2156
0.00785	94.2369	0.01593	85.3987	0.00393	34.8648	0.00782	50.4443	0.00774	26.0142
0.00786	92.418	0.01594	86.1043	0.00393	34.8611	0.00783	51.0724	0.00775	25.7401
0.00787	93.6706	0.01595	86.3358	0.00393	35.594	0.00783	50.8772	0.00775	26.3314
0.00787	93.2903	0.01597	85.9951	0.00394	34.8712	0.00784	50.7133	0.00776	25.6462
0.00788	93.2503	0.01598	86.6452	0.00394	35.2565	0.00784	51.6932	0.00777	27.0175
0.00788	93.6342	0.01599	85.4507	0.00394	35.2767	0.00785	50.6387	0.00777	26.1287
0.00789	92.8464	0.016	86.1901	0.00394	34.8749	0.00785	50.2878	0.00778	26.4966
0.00789	94.0163	0.01601	86.0298	0.00395	35.9783	0.00786	51.077	0.00778	26.4083
0.0079	93.9356	0.01602	86.0393	0.00395	35.2482	0.00787	50.5926	0.00779	25.3787
0.0079	92.7048	0.01603	86.4519	0.00395	35.8055	0.00787	51.4058	0.00779	26.4731
0.00791	93.3964	0.01604	85.8	0.00396	34.8344	0.00788	50.8625	0.0078	26.3605
0.00792	93.2322	0.01606	86.4164	0.00396	35.3944	0.00788	50.6976	0.0078	26.0142
0.00792	94.2859	0.01607	86.4294	0.00396	35.5158	0.00789	51.5219	0.00781	26.7106
0.00793	93.3656	0.01608	85.7211	0.00396	35.1655	0.00789	50.4563	0.00782	25.9212
0.00793	93.1405	0.01609	86.4198	0.00397	35.6298	0.0079	50.74	0.00782	26.4881
0.00794	94.3476	0.0161	85.3042	0.00397	35.7549	0.0079	51.1912	0.00783	25.9851
0.00794	92.8691	0.01611	86.3236	0.00397	35.0505	0.00791	50.9297	0.00783	25.7588
0.00795	93.6842	0.01612	86.4381	0.00397	36.0124	0.00791	51.6748	0.00784	26.781
0.00795	94.2678	0.01613	86.1303	0.00398	34.7692	0.00792	50.5493	0.00784	26.1033
0.00796	93.764	0.01615	86.6721	0.00398	36.0436	0.00793	51.3137	0.00785	26.4797
0.00797	94.4892	0.01616	85.7853	0.00398	35.2666	0.00793	51.6609	0.00785	26.5116
0.00797	93.3819	0.01617	85.6154	0.00399	34.9751	0.00794	50.3854	0.00786	26.0404
0.00798	94.1561	0.01618	86.0974	0.00399	35.9103	0.00794	51.4629	0.00786	26.2694
0.00798	94.5137	0.01619	85.8312	0.00399	35.4239	0.00795	51.1885	0.00787	25.4454
0.00799	93.2812	0.0162	87.018	0.00399	35.4138	0.00795	51.1378	0.00788	26.3952
0.00799	94.2333	0.01621	86.0939	0.004	35.9894	0.00796	51.5863	0.00788	26.3586
0.008	94.3948	0.01623	85.9699	0.004	34.9669	0.00796	51.1213	0.00789	26.2413
0.008	94.1725	0.01624	86.23	0.004	36.211	0.00797	51.4196	0.00789	27.377
0.00801	94.03	0.01625	85.7315	0.00401	34.9126	0.00798	50.8256	0.0079	25.9381
0.00802	93.6796	0.01626	86.6322	0.00401	35.6528	0.00798	50.8873	0.0079	25.8105
0.00802	94.8623	0.01627	86.2153	0.00401	36.0455	0.00799	51.6195	0.00791	26.1108
0.00803	93.8303	0.01628	86.2309	0.00401	35.6823	0.00799	51.3598	0.00791	25.8339
0.00803	93.2694	0.01629	86.8723	0.00402	35.6446	0.008	51.6195	0.00792	27.2784
0.00804	95.0465	0.0163	85.9665	0.00402	35.5618	0.008	51.0126	0.00792	26.5454
0.00804	94.5791	0.01632	86.3964	0.00402	35.5333	0.00801	50.9978	0.00793	25.8593
0.00805	95.0293	0.01633	86.1147	0.00402	36.2082	0.00801	51.3349	0.00794	26.3211
0.00805	93.706	0.01634	86.1225	0.00403	35.2593	0.00802	51.3745	0.00794	25.9128
0.00806	93.5716	0.01635	87.0899	0.00403	36.3195	0.00803	52.0247	0.00795	26.4281
0.00807	94.9575	0.01636	86.1182	0.00403	35.9278	0.00803	51.9096	0.00795	26.2422
0.00807	93.7858	0.01637	86.3392	0.00404	35.7926	0.00804	50.9628	0.00796	26.2798
0.00808	94.924	0.01638	86.4467	0.00404	35.8505	0.00804	51.4924	0.00796	26.6317
0.00808	95.5067	0.01639	86.4649	0.00404	35.422	0.00805	51.3119	0.00797	25.4782
0.00809	94.6	0.01641	86.3696	0.00404	35.7972	0.00805	52.197	0.00797	26.4262
0.00809	94.5473	0.01642	85.8295	0.00405	36.0482	0.00806	51.4813	0.00798	26.3811
0.0081	93.4709	0.01643	86.3548	0.00405	35.1443	0.00806	51.5219	0.00798	26.3473
0.0081	95.307	0.01644	86.3626	0.00405	36.417	0.00807	52.1343	0.00799	26.2582
0.00811	95.2235	0.01645	86.2465	0.00406	35.6216	0.00807	51.2133	0.008	25.5993
0.00812	94.4892	0.01646	86.8793	0.00406	36.2	0.00808	51.3137	0.008	26.9049
0.00812	95.2525	0.01647	86.0454	0.00406	35.6924	0.00809	52.3102	0.00801	26.979
0.00813	94.5264	0.01648	86.6409	0.00406	35.2804	0.00809	51.5725	0.00801	25.8546
0.00813	94.4702	0.01649	86.4693	0.00407	35.8561	0.0081	51.986	0.00802	26.3239
0.00814	95.2289	0.01651	85.9769	0.00407	35.6317	0.0081	50.7611	0.00802	25.9222
0.00814	94.6063	0.01652	86.6132	0.00407	36.1172	0.00811	51.9787	0.00803	26.3286
0.00815	95.7726	0.01653	86.1268	0.00407	36.8813	0.00811	51.6766	0.00803	26.3361
0.00815	94.1933	0.01654	86.4268	0.00408	35.1305	0.00812	50.9417	0.00804	26.5247
0.00816	94.7633	0.01655	86.8186	0.00408	35.9361	0.00812	51.8783	0.00804	26.6402
0.00817	95.9323	0.01656	86.0488	0.00408	35.5011	0.00813	51.3607	0.00805	25.8133
0.00817	94.5519	0.01657	87.0258	0.00409	35.8882	0.00814	51.8774	0.00806	26.1718
0.00818	94.5891	0.01658	86.5152	0.00409	36.0639	0.00814	52.3415	0.00806	26.6993
0.00818	95.5058	0.0166	85.7784	0.00409	36.085	0.00815	50.5392	0.00807	25.9991
0.00819	94.8405	0.01661	86.6652	0.00409	36.8225	0.00815	51.9096	0.00807	26.919
0.00819	95.5747	0.01662	86.386	0.0041	36.1475	0.00816	51.2787	0.00808	25.894
0.0082	94.403	0.01663	87.1073	0.0041	35.4919	0.00816	51.5688	0.00808	26.2601
0.0082	95.6582	0.01664	86.8455	0.0041	36.0685	0.00817	52.5635	0.00809	26.7012
0.00821	95.5293	0.01665	86.2343	0.00411	35.6013	0.00817	52.0026	0.00809	25.9466
0.00822	94.7107	0.01666	86.4242	0.00411	36.4675	0.00818	52.2448	0.0081	26.4788
0.00822	94.9594	0.01667	85.826	0.00411	35.7852	0.00819	51.3994	0.0081	26.3821
0.00823	95.1908	0.01669	86.5585	0.00411	35.9728	0.00819	50.9104	0.00811	25.8386
0.00823	95.916	0.0167	86.6721	0.00412	36.8353	0.0082	52.2034	0.00812	26.5651
0.00824	95.0401	0.01671	86.3565	0.00412	35.4469	0.0082	51.8166	0.00812	26.2178
0.00824	93.8566	0.01672	87.5407	0.00412	35.7567	0.00821	52.4438	0.00813	26.7725
0.00825	95.7608	0.01673	85.9474	0.00412	35.994	0.00821	51.9455	0.00813	25.9015
0.00825	94.8314	0.01674	86.2213	0.00413	35.5315	0.00822	51.5854	0.00814	26.4365
0.00826	95.1336	0.01675	86.3435	0.00413	36.2974	0.00822	52.0312	0.00814	26.4544
0.00827	95.4577	0.01676	85.9587	0.00413	36.0593	0.00823	51.0678	0.00815	26.0601
0.00827	95.4458	0.01677	86.9859	0.00414	36.5135	0.00824	51.9391	0.00815	26.7172
0.00828	95.5293	0.01679	86.5481	0.00414	36.3462	0.00824	52.2384	0.00816	27.0532
0.00828	94.4983	0.0168	86.7484	0.00414	35.5002	0.00825	51.1995	0.00817	25.8846
0.00829	94.7497	0.01681	87.0553	0.00414	36.2542	0.00825	52.6289	0.00817	26.567
0.00829	96.2318	0.01682	85.8547	0.00415	35.7917	0.00826	51.5311	0.00818	25.603
0.0083	95.0084	0.01683	86.7362	0.00415	36.5245	0.00826	51.4427	0.00818	26.6233
0.0083	95.7826	0.01684	86.2421	0.00415	36.5898	0.00827	52.336	0.00819	26.9067
0.00831	95.2371	0.01685	86.5681	0.00416	36.2487	0.00827	51.6545	0.00819	26.4788
0.00831	95.3233	0.01686	86.8576	0.00416	36.7324	0.00828	52.0238	0.0082	26.4262
0.00832	95.5311	0.01688	86.4268	0.00416	35.4846	0.00828	51.8525	0.0082	26.4797
0.00833	94.9566	0.01689	87.0431	0.00416	35.8266	0.00829	52.2669	0.00821	26.0273
0.00833	96.3471	0.0169	86.5993	0.00417	36.9595	0.0083	52.9089	0.00821	26.0555
0.00834	95.6128	0.01691	86.1182	0.00417	35.8845	0.0083	51.1323	0.00822	25.9944
0.00834	94.8641	0.01692	86.8732	0.00417	36.6257	0.00831	51.7512	0.00823	27.6529
0.00835	96.2627	0.01693	86.0904	0.00417	36.3158	0.00831	51.8516	0.00823	26.2657
0.00835	95.3533	0.01694	87.3951	0.00418	36.211	0.00832	52.2209	0.00824	26.4074
0.00836	96.2954	0.01695	86.8663	0.00418	36.6827	0.00832	52.7237	0.00824	26.567
0.00836	95.7608	0.01697	86.5031	0.00418	35.5213	0.00833	51.7411	0.00825	26.2009
0.00837	95.061	0.01698	87.0206	0.00419	36.2901	0.00833	52.5598	0.00825	26.2807
0.00838	96.5613	0.01699	86.028	0.00419	36.2993	0.00834	51.8967	0.00826	26.1859
0.00838	95.7481	0.017	86.4788	0.00419	36.0915	0.00835	51.5154	0.00826	26.4374
0.00839	95.7118	0.01701	87.1203	0.00419	36.8786	0.00835	52.161	0.00827	27.4361
0.00839	96.4769	0.01702	86.4666	0.0042	36.1245	0.00836	51.7263	0.00827	26.1287
0.0084	95.6791	0.01703	87.4904	0.0042	36.7103	0.00836	53.1207	0.00828	27.0551
0.0084	96.0694	0.01704	86.2499	0.0042	36.1255	0.00837	51.9013	0.00829	25.9691
0.00841	95.7308	0.01706	86.7284	0.0042	35.445	0.00837	51.3764	0.00829	25.6706
0.00841	96.0476	0.01707	86.9157	0.00421	36.919	0.00838	52.7099	0.0083	26.4262
0.00842	96.4324	0.01708	86.4242	0.00421	36.3829	0.00838	51.3091	0.0083	26.7585
0.00843	95.7027	0.01709	86.9053	0.00421	36.9089	0.00839	51.8129	0.00831	27.2972
0.00843	96.5105	0.0171	86.7779	0.00422	36.8804	0.0084	52.1187	0.00831	27.3451
0.00844	95.8888	0.01711	86.8134	0.00422	35.9949	0.0084	52.2255	0.00832	25.5871
0.00844	96.0322	0.01712	87.3873	0.00422	36.3609	0.00841	53.07	0.00832	26.2629
0.00845	96.3426	0.01714	86.3982	0.00422	35.8901	0.00841	52.0054	0.00833	25.8208
0.00845	95.9496	0.01715	87.3006	0.00423	36.6091	0.00842	51.7484	0.00834	26.6064
0.00846	96.8581	0.01716	86.5698	0.00423	36.9714	0.00842	52.1343	0.00834	27.0363
0.00846	95.7499	0.01717	86.9538	0.00423	36.1972	0.00843	51.5127	0.00835	27.0907
0.00847	96.112	0.01718	86.9746	0.00424	36.873	0.00843	52.4327	0.00835	26.8129
0.00848	97.5951	0.01719	86.7146	0.00424	36.4574	0.00844	52.3784	0.00836	26.0113
0.00848	96.0576	0.0172	87.1029	0.00424	36.3011	0.00844	52.8904	0.00836	25.5467
0.00849	96.3988	0.01721	87.0145	0.00424	36.2285	0.00845	52.6805	0.00837	26.7603
0.00849	96.0331	0.01723	86.6106	0.00425	35.7291	0.00846	51.2263	0.00837	26.4018
0.0085	96.515	0.01724	87.1835	0.00425	37.057	0.00846	52.1417	0.00838	27.3638
0.0085	97.2829	0.01725	86.2465	0.00425	36.8546	0.00847	52.3084	0.00838	26.4384
0.00851	96.2327	0.01726	87.578	0.00425	36.1117	0.00847	52.0588	0.00839	26.4309
0.00851	96.9062	0.01727	86.6132	0.00426	36.9944	0.00848	52.7237	0.00839	26.4318
0.00852	97.4208	0.01728	86.5377	0.00426	36.382	0.00848	52.5589	0.0084	25.9522
0.00853	96.1021	0.01729	87.4245	0.00426	36.6009	0.00849	52.4097	0.00841	26.5069
0.00853	96.6076	0.0173	86.8004	0.00427	35.7843	0.00849	51.9409	0.00841	26.7509
0.00854	96.2091	0.01731	87.0665	0.00427	36.3351	0.0085	51.7724	0.00842	26.1061
0.00854	97.8864	0.01733	87.5736	0.00427	37.8165	0.00851	52.2467	0.00842	27.2259
0.00855	97.0587	0.01734	86.3895	0.00427	36.4933	0.00851	51.975	0.00843	26.2685
0.00855	96.054	0.01735	87.3586	0.00428	36.4767	0.00852	51.94	0.00843	26.7284
0.00856	97.0578	0.01736	86.6235	0.00428	36.6708	0.00852	52.0459	0.00844	25.9944
0.00856	96.5441	0.01737	86.9876	0.00428	36.1953	0.00853	52.0459	0.00844	26.0874
0.00857	96.7483	0.01738	87.1705	0.00429	37.0358	0.00853	52.3102	0.00845	26.7294
0.00858	97.301	0.01739	86.9876	0.00429	36.2846	0.00854	51.8194	0.00845	26.3839
0.00858	96.4361	0.01741	87.4601	0.00429	37.1756	0.00854	52.1868	0.00846	26.8044
0.00859	97.802	0.01742	86.8949	0.00429	37.4137	0.00855	52.1196	0.00847	26.9011
0.00859	96.5032	0.01743	86.8316	0.0043	35.9682	0.00856	51.707	0.00847	25.9804
0.0086	96.5386	0.01744	87.4843	0.0043	36.5153	0.00856	52.5957	0.00848	26.6111
0.0086	97.6595	0.01745	86.6192	0.0043	36.6064	0.00857	52.7799	0.00848	25.8039
0.00861	96.5431	0.01746	87.4679	0.0043	36.542	0.00857	52.7072	0.00849	26.8964
0.00861	97.4081	0.01747	86.9304	0.00431	36.9981	0.00858	52.127	0.00849	27.3554
0.00862	97.3836	0.01748	87.1966	0.00431	36.2781	0.00858	51.8332	0.0085	26.3164
0.00863	97.114	0.01749	87.1081	0.00431	37.308	0.00859	52.7606	0.0085	26.8007
0.00863	97.7603	0.01751	86.666	0.00432	36.3131	0.00859	51.9639	0.00851	26.1352
0.00864	96.6838	0.01752	87.3708	0.00432	36.5236	0.0086	52.6795	0.00852	26.4215
0.00864	97.458	0.01753	86.9373	0.00432	36.84	0.00861	53.4596	0.00852	27.0654
0.00865	97.6187	0.01754	86.647	0.00432	36.3278	0.00861	52.0533	0.00853	26.2873
0.00865	97.3455	0.01755	87.3786	0.00433	36.92	0.00862	52.4686	0.00853	26.9556
0.00866	97.7993	0.01756	86.4927	0.00433	36.8583	0.00862	51.9391	0.00854	26.4112
0.00866	97.4036	0.01757	87.3101	0.00433	36.4749	0.00863	52.0082	0.00854	26.3511
0.00867	97.6677	0.01759	87.1879	0.00434	37.662	0.00863	53.5195	0.00855	26.9931
0.00868	96.8163	0.0176	86.9339	0.00434	36.1898	0.00864	52.0754	0.00855	25.863
0.00868	96.8908	0.01761	87.4063	0.00434	37.0165	0.00864	52.8287	0.00856	27.1555
0.00869	98.4855	0.01762	86.6244	0.00434	36.9797	0.00865	52.7965	0.00856	26.306
0.00869	97.8365	0.01763	86.894	0.00435	36.9678	0.00865	51.9464	0.00857	25.6706
0.0087	97.9373	0.01764	87.3379	0.00435	37.011	0.00866	52.4447	0.00858	27.2062
0.0087	97.7276	0.01765	86.6426	0.00435	36.8657	0.00867	51.8129	0.00858	26.3417
0.00871	96.8245	0.01766	87.8224	0.00435	37.068	0.00867	53.1382	0.00859	26.8373
0.00871	97.5198	0.01768	86.8437	0.00436	37.0009	0.00868	53.2588	0.00859	26.826
0.00872	97.2801	0.01769	87.2113	0.00436	36.2965	0.00868	51.7272	0.0086	25.5129
0.00873	98.136	0.0177	87.122	0.00436	37.6298	0.00869	53.3822	0.0086	27.2062
0.00873	98.5381	0.01771	86.536	0.00437	36.4694	0.00869	52.7173	0.00861	26.6383
0.00874	97.3291	0.01772	87.259	0.00437	36.9503	0.0087	52.418	0.00861	26.872
0.00874	98.0934	0.01773	87.0596	0.00437	36.8078	0.00871	52.3563	0.00862	26.7322
0.00875	97.6958	0.01774	87.2477	0.00437	36.714	0.00871	52.0892	0.00862	26.0921
0.00875	97.6223	0.01775	87.6612	0.00438	37.3098	0.00872	53.5075	0.00863	26.4797
0.00876	98.1042	0.01777	86.4285	0.00438	36.8105	0.00872	53.0848	0.00864	26.3511
0.00877	97.2792	0.01778	86.9105	0.00438	36.6137	0.00873	53.0534	0.00864	27.2353
0.00877	99.0455	0.01779	86.9946	0.00439	37.5489	0.00873	53.3113	0.00865	27.2156
0.00878	98.4292	0.0178	87.1047	0.00439	36.1678	0.00874	52.091	0.00865	26.3896
0.00878	97.8619	0.01781	87.3821	0.00439	36.9714	0.00874	52.7937	0.00866	26.781
0.00879	99.0827	0.01782	86.8489	0.00439	37.1002	0.00875	52.3167	0.00866	25.802
0.00879	97.4835	0.01783	87.3673	0.0044	37.3411	0.00875	53.2689	0.00867	26.6599
0.0088	97.2402	0.01784	87.1047	0.0044	37.2923	0.00876	53.8722	0.00867	27.2465
0.0088	97.8338	0.01786	86.6886	0.0044	36.5797	0.00877	52.3452	0.00868	26.1944
0.00881	98.4455	0.01787	87.0024	0.0044	37.4505	0.00877	53.1851	0.00868	27.025
0.00882	99.9585	0.01788	86.7631	0.00441	37.342	0.00878	52.5985	0.00869	26.3032
0.00882	98.0616	0.01789	87.7903	0.00441	36.7029	0.00878	52.4484	0.0087	26.4403
0.00883	97.7503	0.0179	87.3647	0.00441	37.5921	0.00879	53.0774	0.0087	27.1123
0.00883	97.8583	0.01791	86.8845	0.00442	36.6487	0.00879	52.3351	0.00871	25.9973
0.00884	97.9128	0.01792	87.6907	0.00442	37.7705	0.0088	53.5001	0.00871	26.5839
0.00884	98.7913	0.01793	86.5516	0.00442	37.2418	0.00881	53.3132	0.00872	26.7866
0.00885	98.834	0.01795	87.2139	0.00442	36.5852	0.00881	52.5147	0.00872	25.9625
0.00885	99.3522	0.01796	87.3465	0.00443	37.9029	0.00882	53.431	0.00873	27.4286
0.00886	99.04	0.01797	86.7891	0.00443	37.0367	0.00882	52.4088	0.00873	26.4985
0.00886	97.0242	0.01798	87.8952	0.00443	36.8188	0.00883	53.094	0.00874	27.2296
0.00887	98.6207	0.01799	87.1272	0.00444	37.0827	0.00883	53.1225	0.00874	26.5247
0.00888	98.2604	0.018	87.0622	0.00444	36.9383	0.00884	52.5515	0.00875	25.7786
0.00888	99.0246	0.01801	87.5754	0.00444	38.0979	0.00884	54.1015	0.00876	26.8542
0.00889	99.1843	0.01802	86.51	0.00444	36.7848	0.00885	53.2036	0.00876	26.9086
0.00889	98.4591	0.01803	87.4887	0.00445	36.9383	0.00885	52.9945	0.00877	27.2522
0.0089	99.1925	0.01805	87.5251	0.00445	37.4873	0.00886	53.3795	0.00877	27.0072
0.0089	98.6488	0.01806	87.3717	0.00445	36.8032	0.00887	51.9151	0.00878	25.6134
0.00891	97.9545	0.01807	87.2711	0.00445	37.4661	0.00887	53.6908	0.00878	26.888
0.00892	98.8857	0.01808	87.0336	0.00446	37.1563	0.00888	53.9578	0.00879	26.6796
0.00892	98.4455	0.01809	87.3838	0.00446	37.2142	0.00888	53.1501	0.00879	26.7434
0.00893	99.6336	0.0181	87.0344	0.00446	37.6914	0.00889	53.2487	0.0088	27.026
0.00893	99.1643	0.01811	86.8975	0.00447	36.7425	0.00889	52.4705	0.0088	26.3811
0.00894	99.1662	0.01813	87.9446	0.00447	37.7723	0.0089	53.4163	0.00881	26.6449
0.00894	98.9783	0.01814	87.3786	0.00447	37.2997	0.0089	52.7947	0.00882	26.5736
0.00895	97.7857	0.01815	87.6447	0.00447	37.4799	0.00891	52.8306	0.00882	26.4384
0.00895	98.7405	0.01816	87.1376	0.00448	37.548	0.00892	54.1641	0.00883	27.2719
0.00896	99.2714	0.01817	87.011	0.00448	36.8675	0.00892	53.1897	0.00883	26.2328
0.00896	98.6234	0.01818	87.7921	0.00448	37.6427	0.00893	53.0765	0.00884	26.7772
0.00897	100.332	0.01819	86.9512	0.00449	37.5884	0.00893	52.6934	0.00884	26.2854
0.00898	99.2088	0.0182	87.6759	0.00449	37.4468	0.00894	52.7044	0.00885	26.5604
0.00898	99.1253	0.01821	87.9958	0.00449	38.0574	0.00894	53.5545	0.00885	26.6317
0.00899	98.1887	0.01823	87.2043	0.00449	36.4786	0.00895	52.942	0.00886	26.6327
0.00899	98.1914	0.01824	87.4791	0.0045	37.1894	0.00895	53.5314	0.00887	27.2615
0.009	99.6036	0.01825	87.1194	0.0045	37.6022	0.00896	53.9689	0.00887	26.5332
0.009	99.7824	0.01826	87.6473	0.0045	37.1268	0.00896	53.3739	0.00888	26.2554
0.00901	99.512	0.01827	87.7314	0.0045	38.0638	0.00897	53.0894	0.00888	27.4699
0.00902	99.6617	0.01828	87.1853	0.00451	37.3319	0.00898	52.3692	0.00889	26.2845
0.00902	98.5018	0.01829	87.9108	0.00451	37.091	0.00898	53.735	0.00889	26.9152
0.00902	99.3985	0.0183	87.2399	0.00451	37.4707	0.00899	53.7911	0.0089	26.2469
0.00903	98.2994	0.01832	87.5303	0.00452	36.7167	0.00899	53.1603	0.0089	26.2019
0.00904	99.6962	0.01833	87.5164	0.00452	37.5949	0.009	54.3741	0.00891	27.2662
0.00904	100.059	0.01834	87.0422	0.00452	37.9231	0.009	53.7819	0.00891	26.8467
0.00905	99.3087	0.01835	88.0469	0.00452	37.753	0.00901	53.1207	0.00892	26.7622
0.00905	99.6445	0.01836	87.3387	0.00453	37.205	0.00901	53.1032	0.00893	27.1273
0.00906	99.4103	0.01837	87.1445	0.00453	37.2804	0.00902	52.9982	0.00893	25.3487
0.00906	98.6543	0.01838	88.1778	0.00453	37.9976	0.00903	54.1577	0.00894	26.7434
0.00907	99.2996	0.01839	87.298	0.00454	37.1296	0.00903	53.4762	0.00894	26.3398
0.00907	98.657	0.01841	87.6386	0.00454	37.3641	0.00904	53.5563	0.00895	26.965
0.00908	100.753	0.01842	87.2278	0.00454	37.9415	0.00904	53.7626	0.00895	26.7951
0.00909	100.035	0.01843	87.3873	0.00454	37.1471	0.00905	52.9448	0.00896	26.5454
0.00909	99.4974	0.01844	87.9516	0.00455	38.0344	0.00905	53.5904	0.00896	26.7322
0.0091	99.6463	0.01845	87.6707	0.00455	37.7052	0.00906	53.2312	0.00897	26.414
0.0091	98.3575	0.01846	88.0417	0.00455	37.4689	0.00906	53.5655	0.00897	26.0817
0.00911	98.9565	0.01847	87.5979	0.00455	38.0528	0.00907	54.34	0.00898	27.0926
0.00911	99.5737	0.01848	87.1506	0.00456	36.8013	0.00907	53.3914	0.00899	26.1559
0.00912	100.124	0.0185	87.9377	0.00456	37.3107	0.00908	53.9008	0.00899	27.3648
0.00912	101.358	0.01851	87.2581	0.00456	38.0648	0.00909	53.5839	0.009	26.3548
0.00913	99.3286	0.01852	88.1848	0.00457	37.6317	0.00909	53.4596	0.009	26.7969
0.00914	99.0581	0.01853	88.0331	0.00457	38.0206	0.0091	53.9385	0.00901	27.3207
0.00914	99.4149	0.01854	87.3162	0.00457	37.0174	0.0091	53.3371	0.00901	26.3577
0.00915	99.0291	0.01855	87.9256	0.00457	37.4468	0.00911	54.1255	0.00902	25.9766
0.00915	99.9703	0.01856	87.1549	0.00458	37.6868	0.00911	54.0371	0.00902	26.7444
0.00916	99.963	0.01858	87.5554	0.00458	36.9751	0.00912	53.5802	0.00903	26.5463
0.00916	100.516	0.01859	87.9854	0.00458	38.1126	0.00912	54.2811	0.00903	27.7158
0.00917	100.478	0.0186	87.3907	0.00458	37.8018	0.00913	53.0912	0.00904	26.566
0.00917	98.7232	0.01861	88.2264	0.00459	37.4413	0.00913	53.4836	0.00905	27.2174
0.00918	99.4993	0.01862	87.5286	0.00459	37.8707	0.00914	54.084	0.00905	26.0498
0.00919	99.2932	0.01863	87.8042	0.00459	37.3135	0.00915	53.6364	0.00906	25.649
0.00919	99.9304	0.01864	87.7843	0.0046	38.2064	0.00915	54.5113	0.00906	26.9302
0.0092	100.283	0.01865	87.2251	0.0046	37.4505	0.00916	53.245	0.00907	27.2831
0.0092	100.005	0.01866	88.2134	0.0046	37.5121	0.00916	53.4532	0.00907	27.3197
0.00921	100.912	0.01868	87.9481	0.0046	38.0804	0.00917	53.8639	0.00908	26.8983
0.00921	99.7125	0.01869	87.5407	0.00461	38.016	0.00917	53.2588	0.00908	25.2135
0.00922	98.9955	0.0187	88.346	0.00461	38.393	0.00918	54.4644	0.00909	26.8655
0.00922	100.032	0.01871	87.4748	0.00461	37.6179	0.00918	54.0426	0.00909	26.0386
0.00923	99.1353	0.01872	88.1882	0.00462	37.5838	0.00919	53.9477	0.0091	27.1086
0.00924	100.785	0.01873	87.4419	0.00462	37.7861	0.0092	53.7423	0.00911	27.7731
0.00924	101.063	0.01874	87.2416	0.00462	37.1995	0.0092	52.6989	0.00911	26.4534
0.00925	100.174	0.01876	88.0929	0.00462	38.4905	0.00921	54.4874	0.00912	26.8467
0.00925	100.021	0.01877	88.2923	0.00463	38.1227	0.00921	53.9367	0.00912	26.123
0.00926	98.8176	0.01878	87.9126	0.00463	37.571	0.00922	53.7267	0.00913	26.3717
0.00926	99.8324	0.01879	87.8519	0.00463	37.9397	0.00922	55.0713	0.00913	27.4474
0.00927	100.578	0.0188	87.2945	0.00463	37.0928	0.00923	53.6033	0.00914	26.3398
0.00927	100.209	0.01881	88.0825	0.00464	37.7098	0.00923	53.4771	0.00914	27.1217
0.00928	101.189	0.01882	87.4505	0.00464	38.0142	0.00924	53.5968	0.00915	27.1902
0.00929	100.41	0.01883	88.1076	0.00464	37.6813	0.00925	53.3675	0.00915	26.7303
0.00929	100.227	0.01885	87.7331	0.00465	38.7029	0.00925	54.6817	0.00916	26.6834
0.0093	99.6517	0.01886	87.9533	0.00465	37.377	0.00926	53.6733	0.00917	26.3877
0.0093	99.1925	0.01887	88.1692	0.00465	37.5434	0.00926	54.2728	0.00917	26.5163
0.00931	100.955	0.01888	87.4323	0.00465	37.7631	0.00927	54.0122	0.00918	26.674
0.00931	100.381	0.01889	87.9256	0.00466	37.9287	0.00927	53.6512	0.00918	27.0513
0.00932	100.678	0.0189	88.3945	0.00466	38.3792	0.00928	54.049	0.00919	27.6905
0.00932	100.872	0.01891	87.4497	0.00466	37.3742	0.00928	53.3353	0.00919	26.8382
0.00933	100.145	0.01892	88.2177	0.00467	38.2091	0.00929	53.8418	0.0092	26.2985
0.00934	100.722	0.01894	87.1471	0.00467	38.5917	0.0093	54.4496	0.0092	25.8349
0.00934	99.5074	0.01895	88.1657	0.00467	37.2923	0.0093	53.2671	0.00921	26.0911
0.00935	99.7697	0.01896	88.5124	0.00467	38.2211	0.00931	54.5408	0.00922	27.453
0.00935	101.862	0.01897	87.4817	0.00468	38.1539	0.00931	53.7359	0.00922	27.0982
0.00936	100.33	0.01898	88.0851	0.00468	38.05	0.00932	54.1706	0.00923	27.3338
0.00936	101.149	0.01899	87.9594	0.00468	38.1208	0.00932	53.7322	0.00923	27.0447
0.00937	100.877	0.019	87.5147	0.00468	37.7668	0.00933	53.3749	0.00924	25.8048
0.00937	100.155	0.01901	88.6225	0.00469	38.1769	0.00933	54.7628	0.00924	26.3793
0.00938	100.188	0.01903	87.8042	0.00469	38.1337	0.00934	54.2562	0.00925	26.6327
0.00939	99.9522	0.01904	88.2593	0.00469	37.4395	0.00934	53.1437	0.00925	27.1743
0.00939	101.072	0.01905	87.7765	0.0047	37.9544	0.00935	54.3032	0.00926	27.4464
0.0094	101.564	0.01906	87.7574	0.0047	37.7861	0.00936	53.9201	0.00926	26.23
0.0094	100.621	0.01907	87.9897	0.0047	38.6937	0.00936	54.6053	0.00927	27.4962
0.00941	101.052	0.01908	87.7357	0.0047	37.7457	0.00937	53.8455	0.00928	26.6383
0.00941	99.7552	0.01909	88.4916	0.00471	37.7328	0.00937	53.5766	0.00928	26.1052
0.00942	100.586	0.0191	88.2793	0.00471	38.1015	0.00938	54.48	0.00929	27.0147
0.00942	100.737	0.01912	87.7123	0.00471	37.5388	0.00938	53.6641	0.00929	26.8223
0.00943	100.583	0.01913	88.4396	0.00472	38.1889	0.00939	54.142	0.0093	27.1761
0.00944	101.553	0.01914	87.3543	0.00472	38.6422	0.00939	54.4561	0.0093	26.9171
0.00944	100.515	0.01915	88.1969	0.00472	37.6031	0.0094	53.9486	0.00931	26.4872
0.00945	100.578	0.01916	88.3209	0.00472	38.5282	0.00941	55.0704	0.00931	27.2756
0.00945	101.103	0.01917	87.8441	0.00473	37.6896	0.00941	53.7552	0.00932	25.8189
0.00946	100.332	0.01918	88.6659	0.00473	38.4491	0.00942	54.1697	0.00932	26.3952
0.00946	101.186	0.01919	88.1631	0.00473	38.4436	0.00942	54.1052	0.00933	27.0288
0.00947	100.951	0.01921	88.014	0.00473	37.8073	0.00943	53.7313	0.00934	27.1095
0.00947	101.31	0.01922	88.2541	0.00474	38.5898	0.00943	54.538	0.00934	27.5901
0.00948	101.727	0.01923	87.3838	0.00474	38.1926	0.00944	54.2774	0.00935	26.1437
0.00949	100.057	0.01924	88.7109	0.00474	38.1328	0.00944	54.4478	0.00935	26.4459
0.00949	101.529	0.01925	88.4405	0.00475	38.5475	0.00945	54.6172	0.00936	26.7875
0.0095	101.067	0.01926	88.3538	0.00475	37.9609	0.00946	53.5812	0.00936	25.8734
0.0095	100.76	0.01927	88.6893	0.00475	39.1452	0.00946	54.2203	0.00937	27.6332
0.00951	101.432	0.01928	87.8684	0.00475	37.7622	0.00947	53.8178	0.00937	27.5262
0.00951	101.071	0.0193	88.3651	0.00476	37.7319	0.00947	54.8236	0.00938	27.1311
0.00952	101.895	0.01931	87.6022	0.00476	38.7461	0.00948	54.7324	0.00938	26.5942
0.00952	101.141	0.01932	87.6881	0.00476	37.7751	0.00948	53.898	0.00939	25.8311
0.00953	100.632	0.01933	89.1305	0.00477	38.4914	0.00949	54.5887	0.0094	26.8185
0.00954	101.987	0.01934	88.1822	0.00477	38.3967	0.00949	54.1595	0.0094	27.1846
0.00954	100.376	0.01935	88.5783	0.00477	37.9903	0.0095	54.1319	0.00941	27.1527
0.00955	101.283	0.01936	88.2862	0.00477	38.4905	0.0095	54.6274	0.00941	27.3272
0.00955	101.692	0.01937	87.6534	0.00478	37.8818	0.00951	54.107	0.00942	26.7237
0.00956	101.529	0.01939	88.1145	0.00478	38.5089	0.00952	55.4314	0.00942	26.9837
0.00956	101.731	0.0194	87.8198	0.00478	38.5677	0.00952	54.2157	0.00943	26.3961
0.00957	100.462	0.01941	88.6988	0.00478	37.9471	0.00953	53.5287	0.00943	26.6036
0.00957	101.055	0.01942	88.4067	0.00479	38.5208	0.00953	54.8586	0.00944	27.1076
0.00958	102.129	0.01943	88.0625	0.00479	38.0436	0.00954	54.3014	0.00944	26.2666
0.00959	100.848	0.01944	88.8384	0.00479	38.9576	0.00954	54.5086	0.00945	27.3939
0.00959	102.058	0.01945	87.9368	0.0048	38.3222	0.00955	54.4045	0.00946	27.04
0.0096	101.742	0.01946	88.1726	0.0048	37.9075	0.00955	54.2084	0.00946	26.4928
0.0096	101.696	0.01948	88.2255	0.0048	39.1664	0.00956	55.447	0.00947	26.9161
0.00961	101.542	0.01949	87.877	0.0048	38.1337	0.00957	53.5977	0.00947	26.4881
0.00961	100.58	0.0195	89.2493	0.00481	37.9774	0.00957	53.839	0.00948	26.6271
0.00962	102.062	0.01951	87.9793	0.00481	38.5457	0.00958	54.8576	0.00948	26.6073
0.00962	101.666	0.01952	88.2073	0.00481	38.553	0.00958	54.4211	0.00949	26.9067
0.00963	101.35	0.01953	89.01	0.00482	38.8142	0.00959	54.5408	0.00949	27.9167
0.00964	102.474	0.01954	87.7548	0.00482	37.9526	0.00959	54.1476	0.0095	26.7697
0.00964	101.63	0.01955	88.1059	0.00482	38.2036	0.0096	54.4791	0.0095	26.413
0.00965	102.101	0.01956	88.0348	0.00482	39.0716	0.0096	55.0308	0.00951	26.4778
0.00965	101.314	0.01958	88.2489	0.00483	37.8312	0.00961	54.0564	0.00952	26.6299
0.00966	101.236	0.01959	89.3178	0.00483	38.5641	0.00962	54.7278	0.00952	26.9875
0.00966	102.078	0.0196	88.1163	0.00483	38.313	0.00962	54.4828	0.00953	27.0917
0.00967	101.6	0.01961	88.2246	0.00483	38.3388	0.00963	54.6467	0.00953	27.1358
0.00967	102.028	0.01962	88.1631	0.00484	38.542	0.00963	54.6983	0.00954	27.2475
0.00968	102.395	0.01963	87.9594	0.00484	37.8303	0.00964	54.3032	0.00954	26.0836
0.00969	101.699	0.01964	88.424	0.00484	38.7332	0.00964	55.0271	0.00955	26.9884
0.00969	101.796	0.01965	87.9811	0.00485	39.1213	0.00965	54.4635	0.00955	26.4938
0.0097	100.935	0.01967	88.5159	0.00485	37.8625	0.00965	54.4948	0.00956	27.0006
0.0097	102.023	0.01968	88.3269	0.00485	38.3406	0.00966	55.0252	0.00957	27.2691
0.00971	101.921	0.01969	88.0192	0.00485	38.2091	0.00966	54.2995	0.00957	26.4581
0.00971	102.075	0.0197	88.6338	0.00486	39.1581	0.00967	55.1606	0.00958	27.4295
0.00972	102.524	0.01971	87.9784	0.00486	39.0018	0.00968	54.4662	0.00958	27.1836
0.00972	101.731	0.01972	88.3174	0.00486	38.1061	0.00968	54.2424	0.00959	25.8443
0.00973	101.634	0.01973	88.3347	0.00487	38.771	0.00969	55.0068	0.00959	27.0504
0.00973	102.183	0.01974	88.1111	0.00487	38.5917	0.00969	54.0905	0.0096	26.4046
0.00974	101.245	0.01976	88.7239	0.00487	38.53	0.0097	54.912	0.0096	27.3
0.00975	103.343	0.01977	88.157	0.00487	38.9503	0.0097	54.8254	0.00961	26.8476
0.00975	101.744	0.01978	88.5818	0.00488	38.3158	0.00971	54.4948	0.00961	26.9415
0.00976	102.041	0.01979	88.698	0.00488	38.805	0.00971	54.8982	0.00962	27.3272
0.00976	102.727	0.0198	87.7574	0.00488	37.8008	0.00972	54.2139	0.00963	26.1052
0.00977	101.928	0.01981	88.6043	0.00488	38.93	0.00973	55.0059	0.00963	26.0742
0.00977	101.755	0.01982	88.4015	0.00489	39.4983	0.00973	54.8825	0.00964	27.0307
0.00978	101.754	0.01984	88.5497	0.00489	38.2937	0.00974	54.0932	0.00964	27.0785
0.00978	101.976	0.01985	88.8089	0.00489	38.9208	0.00974	55.2233	0.00965	28.1851
0.00979	103.191	0.01986	88.0651	0.0049	38.245	0.00975	54.4984	0.00965	26.3098
0.0098	101.702	0.01987	88.7517	0.0049	38.0234	0.00975	54.8982	0.00966	27.0109
0.0098	102.886	0.01988	88.2758	0.0049	38.8454	0.00976	55.3199	0.00966	26.3286
0.00981	102.113	0.01989	87.8762	0.0049	38.2845	0.00976	54.6716	0.00967	26.2704
0.00981	101.843	0.0199	88.945	0.00491	39.5498	0.00977	55.3199	0.00967	27.193
0.00982	101.81	0.01991	88.3191	0.00491	38.6064	0.00978	54.6053	0.00968	27.3601
0.00982	101.981	0.01993	88.535	0.00491	38.1687	0.00978	53.3297	0.00969	27.2409
0.00983	103.168	0.01994	88.424	0.00491	38.9061	0.00979	55.6359	0.00969	27.2972
0.00983	102.818	0.01995	87.9819	0.00492	38.142	0.00979	55.2767	0.0097	25.9259
0.00984	101.466	0.01996	88.7326	0.00492	38.8565	0.0098	54.247	0.0097	27.1132
0.00985	103.218	0.01997	88.1943	0.00492	38.4114	0.0098	55.4673	0.00971	25.7973
0.00985	101.468	0.01998	88.4942	0.00493	38.5723	0.00981	55.7187	0.00971	27.1339
0.00986	102.135	0.01999	88.5991	0.00493	39.6942	0.00981	54.0527	0.00972	27.7102
0.00986	102.141	0.02	88.4474	0.00493	38.4454	0.00982	53.6401	0.00972	26.8213
0.00987	102.669	0.02002	88.8106	0.00493	39.0063	0.00983	54.8862	0.00973	26.9706
0.00987	103.258	0.02003	88.1752	0.00494	39.0532	0.00983	55.2122	0.00973	27.0626
0.00988	102.373	0.02004	89.0326	0.00494	38.2008	0.00984	54.527	0.00974	26.2488
0.00988	102.384	0.02005	88.4821	0.00494	38.2303	0.00984	55.3927	0.00975	26.6486
0.00989	102.92	0.02006	88.0946	0.00495	38.6946	0.00985	54.4017	0.00975	26.184
0.0099	101.604	0.02007	89.3394	0.00495	39.5645	0.00985	55.483	0.00976	27.8866
0.0099	102.685	0.02008	88.411	0.00495	39.4348	0.00986	54.5169	0.00976	27.7243
0.00991	102.128	0.02009	88.7179	0.00495	38.4951	0.00986	53.3555	0.00977	26.796
0.00991	103.333	0.02011	88.7855	0.00496	38.7332	0.00987	55.5401	0.00977	26.5191
0.00992	102.984	0.02012	88.0773	0.00496	37.9884	0.00987	55.2601	0.00978	26.17
0.00992	101.973	0.02013	89.2467	0.00496	38.6229	0.00988	54.9331	0.00978	26.7425
0.00993	102.93	0.02014	88.4171	0.00496	38.8307	0.00989	55.2684	0.00979	27.1996
0.00993	102.514	0.02015	88.32	0.00497	38.8868	0.00989	54.7361	0.00979	27.1536
0.00994	101.938	0.02016	89.453	0.00497	39.7705	0.0099	54.9341	0.0098	27.7506
0.00995	102.994	0.02017	88.5124	0.00497	38.3397	0.0099	54.4579	0.00981	26.5379
0.00995	102.349	0.02018	88.3217	0.00498	38.0381	0.00991	55.3411	0.00981	26.5041
0.00996	103.55	0.0202	88.1354	0.00498	39.3925	0.00991	55.3117	0.00982	26.7162
0.00996	102.543	0.02021	88.5358	0.00498	38.5208	0.00992	54.8337	0.00982	26.582
0.00997	102.326	0.02022	89.1253	0.00498	38.7001	0.00992	55.4977	0.00983	27.668
0.00997	103.054	0.02023	88.8826	0.00499	38.8997	0.00993	54.6882	0.00983	26.6871
0.00998	102.329	0.02024	88.7075	0.00499	39.3953	0.00994	54.737	0.00984	26.8176
0.00998	102.506	0.02025	88.5202	0.00499	39.3438	0.00994	54.9009	0.00984	27.1818
0.00999	102.896	0.02026	88.2064	0.005	38.3967	0.00995	54.5749	0.00985	26.5116
0.01	102.569	0.02027	88.4986	0.005	38.9668	0.00995	55.7141	0.00985	27.1123
0.01	103.732	0.02029	88.372	0.005	38.7287	0.00996	55.3476	0.00986	26.8373
0.01001	102.454	0.0203	89.8604	0.005	38.6716	0.00996	54.6523	0.00987	26.6759
0.01001	102.92	0.02031	88.9207	0.00501	39.7732	0.00997	54.8429	0.00987	27.2484
0.01002	102.718	0.02032	88.5133	0.00501	38.7204	0.00997	54.3502	0.00988	26.7416
0.01002	102.284	0.02033	88.7109	0.00501	39.3622	0.00998	54.9884	0.00988	27.5497
0.01003	103.434	0.02034	87.9759	0.00501	39.4348	0.00999	55.0188	0.00989	27.1161
0.01003	103.106	0.02035	88.7786	0.00502	37.9415	0.00999	54.9046	0.00989	26.3605
0.01004	103.184	0.02036	89.6368	0.00502	38.9668	0.01	55.6423	0.0099	26.8823
0.01005	103.476	0.02038	88.5445	0.00502	38.7323	0.01	54.8097	0.0099	26.7453
0.01005	102.739	0.02039	89.5189	0.00503	38.9907	0.01001	54.6872	0.00991	27.6285
0.01006	103.291	0.0204	88.2047	0.00503	39.685	0.01001	54.9028	0.00992	27.5788
0.01006	102.142	0.02041	88.496	0.00503	38.6165	0.01002	54.4109	0.00992	26.8298
0.01007	102.774	0.02042	88.8176	0.00503	38.9834	0.01002	55.4535	0.00993	26.949
0.01007	103.597	0.02043	88.1284	0.00504	38.6735	0.01003	55.4065	0.00993	26.2723
0.01008	103.036	0.02044	88.8072	0.00504	38.8178	0.01003	55.3752	0.00994	27.1245
0.01008	103.641	0.02045	89.3836	0.00504	39.3438	0.01004	55.226	0.00994	27.3789
0.01009	103.308	0.02047	88.6876	0.00505	38.5282	0.01005	54.5104	0.00995	27.1104
0.0101	102.69	0.02048	88.9623	0.00505	39.513	0.01005	55.3025	0.00995	27.483
0.0101	103.177	0.02049	87.9836	0.00505	39.1489	0.01006	54.5795	0.00996	26.6421
0.01011	102.25	0.0205	88.8028	0.00505	39.0183	0.01006	54.7434	0.00996	26.7406
0.01011	103.496	0.02051	88.6884	0.00506	39.1866	0.01007	55.8394	0.00997	27.1536
0.01012	104.121	0.02052	88.5965	0.00506	38.4362	0.01007	55.1652	0.00998	26.0977
0.01012	103.409	0.02053	89.2259	0.00506	39.5314	0.01008	55.6773	0.00998	27.575
0.01013	103.501	0.02054	88.9181	0.00506	39.1939	0.01008	54.4275	0.00999	27.2165
0.01013	102.551	0.02056	88.9294	0.00507	38.7204	0.01009	54.2489	0.00999	26.8936
0.01014	103.064	0.02057	88.4249	0.00507	39.9286	0.0101	55.3697	0.01	27.0851
0.01015	103.163	0.02058	88.0677	0.00507	39.1121	0.0101	54.7094	0.01	26.5613
0.01015	103.204	0.02059	89.4183	0.00508	39.2841	0.01011	54.6808	0.01001	26.9556
0.01016	104.404	0.0206	88.6381	0.00508	38.8188	0.01011	55.5428	0.01001	26.6336
0.01016	103.471	0.02061	89.2866	0.00508	38.8436	0.01012	55.3098	0.01002	26.5351
0.01017	103.307	0.02062	89.0092	0.00508	39.8652	0.01012	55.4682	0.01002	27.8388
0.01017	103.103	0.02063	88.196	0.00509	38.9098	0.01013	53.991	0.01003	26.979
0.01018	102.698	0.02065	88.8627	0.00509	39.1912	0.01013	55.1708	0.01004	27.4859
0.01018	103.915	0.02066	88.3148	0.00509	39.5415	0.01014	54.9534	0.01004	26.8833
0.01019	103.144	0.02067	89.01	0.0051	38.8068	0.01015	54.9985	0.01005	26.5482
0.0102	103.814	0.02068	89.2571	0.0051	39.5525	0.01015	55.5465	0.01005	26.8044
0.0102	104.121	0.02069	88.2229	0.0051	38.8197	0.01016	55.2021	0.01006	26.9574
0.01021	103.06	0.0207	89.2337	0.0051	38.9162	0.01016	55.5548	0.01006	27.4699
0.01021	103.572	0.02071	88.4682	0.00511	39.3907	0.01017	54.9359	0.01007	27.2634
0.01022	102.725	0.02072	88.4049	0.00511	38.8087	0.01017	54.0868	0.01007	26.811
0.01022	103.191	0.02074	88.8288	0.00511	39.4854	0.01018	56.4776	0.01008	27.0447
0.01023	104.116	0.02075	88.2879	0.00511	39.5838	0.01018	54.9829	0.01008	26.1521
0.01023	103.451	0.02076	89.2484	0.00512	39.4965	0.01019	55.2647	0.01009	27.1686
0.01024	104.436	0.02077	88.6529	0.00512	39.4348	0.01019	55.2435	0.0101	27.2841
0.01025	103.621	0.02078	88.3798	0.00512	38.5181	0.0102	54.9534	0.0101	26.7669
0.01025	102.71	0.02079	89.316	0.00513	39.308	0.01021	55.3043	0.01011	27.4023
0.01026	103.738	0.0208	88.5497	0.00513	39.1121	0.01021	54.8687	0.01011	26.9574
0.01026	102.695	0.02081	88.7231	0.00513	39.5075	0.01022	55.3227	0.01012	26.4037
0.01027	104.481	0.02083	88.5506	0.00513	40.4316	0.01022	56.0696	0.01012	26.964
0.01027	104.385	0.02084	88.7361	0.00514	39.0082	0.01023	54.5408	0.01013	26.6242
0.01028	103.453	0.02085	89.088	0.00514	39.3705	0.01023	55.3006	0.01013	27.2681
0.01028	104.092	0.02086	88.6589	0.00514	39.067	0.01024	55.0133	0.01014	27.0532
0.01029	103.109	0.02087	89.3221	0.00515	38.5815	0.01024	55.3817	0.01014	26.872
0.0103	103.415	0.02088	88.958	0.00515	40.0123	0.01025	54.9746	0.01015	27.4877
0.0103	103.977	0.02089	88.3365	0.00515	39.4174	0.01026	55.1542	0.01016	26.7819
0.01031	103.457	0.0209	89.2709	0.00515	39.6822	0.01026	55.7353	0.01016	26.9762
0.01031	104.696	0.02092	88.6494	0.00516	39.7162	0.01027	55.389	0.01017	26.4196
0.01032	103.728	0.02093	89.147	0.00516	38.5843	0.01027	55.3154	0.01017	26.9546
0.01032	103.996	0.02094	89.017	0.00516	39.4275	0.01028	55.506	0.01018	27.9082
0.01033	103.468	0.02095	88.4197	0.00516	38.8132	0.01028	54.2553	0.01018	26.9593
0.01033	102.923	0.02096	89.5223	0.00517	39.387	0.01029	55.6266	0.01019	27.4962
0.01034	104.301	0.02097	88.4544	0.00517	39.7548	0.01029	55.4774	0.01019	26.8166
0.01035	103.845	0.02098	88.4544	0.00517	39.2583	0.0103	55.6653	0.0102	26.1897
0.01035	104.175	0.02099	89.3056	0.00518	39.845	0.01031	55.9158	0.0102	27.5722
0.01036	104.509	0.021	88.6052	0.00518	39.445	0.01031	55.1109	0.01021	26.5782
0.01036	103.43	0.02102	89.1461	0.00518	39.2482	0.01032	54.7747	0.01022	27.4239
0.01037	104.118	0.02103	88.5653	0.00518	39.2896	0.01032	55.7602	0.01022	27.3038
0.01037	102.926	0.02104	88.782	0.00519	38.8556	0.01033	54.364	0.01023	26.5013
0.01038	103.4	0.02105	89.472	0.00519	39.9627	0.01033	55.9462	0.01023	26.8964
0.01038	104.922	0.02106	88.0539	0.00519	39.364	0.01034	56.0577	0.01024	26.3811
0.01039	104.232	0.02107	88.7751	0.0052	40.1576	0.01034	55.4885	0.01024	26.7359
0.0104	104.459	0.02108	89.069	0.0052	39.9663	0.01035	54.9534	0.01025	27.1949
0.0104	103.777	0.02109	89.6047	0.0052	38.69	0.01036	54.7425	0.01025	26.689
0.01041	103.588	0.02111	89.3793	0.0052	39.4505	0.01036	55.5751	0.01026	27.5469
0.01041	104.566	0.02112	88.3261	0.00521	39.4753	0.01037	55.8504	0.01027	26.5576
0.01042	103.239	0.02113	89.264	0.00521	39.2132	0.01037	54.9221	0.01027	27.1761
0.01042	104.235	0.02114	88.9814	0.00521	40.2891	0.01038	55.89	0.01028	26.9659
0.01043	104.762	0.02115	88.4613	0.00521	38.9824	0.01038	55.1394	0.01028	26.4431
0.01043	104.296	0.02116	89.5943	0.00522	39.9765	0.01039	55.7252	0.01029	26.8701
0.01044	104.314	0.02117	88.8384	0.00522	39.4689	0.01039	54.9645	0.01029	26.8992
0.01044	103.308	0.02118	89.6125	0.00522	39.0321	0.0104	55.331	0.0103	27.2184
0.01045	104.279	0.0212	89.0299	0.00523	39.5645	0.0104	55.6128	0.0103	27.9054
0.01046	104.564	0.02121	88.5835	0.00523	39.422	0.01041	54.9552	0.01031	26.674
0.01046	103.516	0.02122	89.1192	0.00523	39.6463	0.01042	55.715	0.01031	27.1818
0.01047	104.861	0.02123	88.5887	0.00523	39.8349	0.01042	56.0567	0.01032	26.184
0.01047	103.979	0.02124	88.8965	0.00524	38.9346	0.01043	55.6985	0.01033	26.9021
0.01048	104.614	0.02125	89.0247	0.00524	39.9167	0.01043	55.5327	0.01033	27.163
0.01048	104.106	0.02126	88.8453	0.00524	38.9503	0.01044	54.2977	0.01034	27.4324
0.01049	103.484	0.02127	89.6411	0.00525	39.2473	0.01044	55.6266	0.01034	27.3207
0.01049	104.643	0.02129	88.3902	0.00525	39.022	0.01045	55.9324	0.01035	26.75
0.0105	104.615	0.0213	88.795	0.00525	39.2923	0.01045	55.5511	0.01035	26.6561
0.01051	104.289	0.02131	89.3204	0.00525	40.0611	0.01046	55.972	0.01036	27.2578
0.01051	104.896	0.02132	88.4899	0.00526	39.4431	0.01047	55.2408	0.01036	26.2066
0.01052	104.016	0.02133	89.5449	0.00526	39.2445	0.01047	55.3771	0.01037	27.2578
0.01052	104.877	0.02134	89.5119	0.00526	39.5792	0.01048	54.9939	0.01037	26.9847
0.01053	103.699	0.02135	88.6277	0.00526	38.565	0.01048	55.2343	0.01038	26.9227
0.01053	104.322	0.02137	89.1322	0.00527	39.5921	0.01049	56.9593	0.01039	27.5807
0.01054	104.798	0.02138	88.6771	0.00527	39.0781	0.01049	55.5907	0.01039	26.9218
0.01054	104.334	0.02139	89.5899	0.00527	39.6574	0.0105	54.8945	0.0104	26.7369
0.01055	105.015	0.0214	89.1582	0.00528	40.2689	0.0105	55.7022	0.0104	27.2259
0.01056	104.816	0.02141	89.1461	0.00528	38.8142	0.01051	55.3273	0.01041	26.3408
0.01056	103.719	0.02142	89.5397	0.00528	39.4385	0.01052	55.7878	0.01041	27.7796
0.01057	104.847	0.02143	88.8982	0.00528	39.3815	0.01052	55.4857	0.01042	27.2869
0.01057	103.494	0.02144	89.2683	0.00529	38.8528	0.01053	55.4378	0.01042	27.3066
0.01058	105.226	0.02146	88.6286	0.00529	39.8634	0.01053	55.6156	0.01043	27.3085
0.01058	105.029	0.02147	88.7222	0.00529	39.0781	0.01054	55.3918	0.01043	26.0564
0.01059	104.629	0.02148	90.1612	0.00529	39.9066	0.01054	56.1829	0.01044	26.9875
0.01059	104.924	0.02149	88.6659	0.0053	39.5369	0.01055	55.3982	0.01045	27.6201
0.0106	104.299	0.0215	89.4885	0.0053	39.0744	0.01055	55.063	0.01045	27.2775
0.01061	104.133	0.02151	89.42	0.0053	39.8201	0.01056	55.7473	0.01046	27.6163
0.01061	105.283	0.02152	88.3642	0.00531	38.8942	0.01056	55.156	0.01046	26.5219
0.01062	104.238	0.02153	89.056	0.00531	39.2703	0.01057	56.4573	0.01047	26.8598
0.01062	105.754	0.02155	88.9658	0.00531	39.8781	0.01058	56.2685	0.01047	26.5135
0.01063	104.279	0.02156	89.277	0.00531	39.6178	0.01058	55.1846	0.01048	27.0044
0.01063	104.521	0.02157	89.7564	0.00532	40.2201	0.01059	55.6653	0.01048	27.7552
0.01064	104.9	0.02158	88.7604	0.00532	39.0983	0.01059	55.2242	0.01049	26.857
0.01064	104.37	0.02159	89.3238	0.00532	39.444	0.0106	55.7316	0.01049	27.4286
0.01065	105.044	0.0216	88.9502	0.00533	39.4588	0.0106	56.1157	0.0105	26.7913
0.01066	105.426	0.02161	89.1192	0.00533	38.8261	0.01061	56.2741	0.01051	26.0264
0.01066	104.683	0.02162	89.3178	0.00533	40.176	0.01061	56.2778	0.01051	27.3498
0.01067	105.015	0.02164	89.0187	0.00533	40.2836	0.01062	55.1569	0.01052	27.208
0.01067	103.896	0.02165	89.974	0.00534	39.6997	0.01063	55.7031	0.01052	27.4812
0.01068	105.252	0.02166	89.1158	0.00534	39.707	0.01063	55.588	0.01053	27.5731
0.01068	104.847	0.02167	89.0352	0.00534	38.5723	0.01064	55.7418	0.01053	26.4769
0.01069	104.876	0.02168	89.668	0.00534	39.5066	0.01064	56.7917	0.01054	27.194
0.01069	105.155	0.02169	88.6676	0.00535	39.6261	0.01065	55.2776	0.01054	27.1001
0.0107	104.795	0.0217	89.2441	0.00535	40.0031	0.01065	55.3964	0.01055	27.4615
0.01071	105.123	0.02171	89.2848	0.00535	40.325	0.01066	55.7123	0.01055	27.179
0.01071	104.749	0.02172	89.6862	0.00536	39.1939	0.01066	55.7012	0.01056	27.3723
0.01072	104.158	0.02174	90.1751	0.00536	39.7493	0.01067	56.4408	0.01057	27.7374
0.01072	105.754	0.02175	88.5619	0.00536	39.5562	0.01068	55.436	0.01057	26.6777
0.01073	104.226	0.02176	89.1817	0.00536	39.4128	0.01068	55.5806	0.01058	27.3254
0.01073	104.448	0.02177	89.2926	0.00537	39.9479	0.01069	55.9987	0.01058	27.1714
0.01074	104.419	0.02178	88.8644	0.00537	39.182	0.01069	55.6524	0.01059	26.5154
0.01074	104.063	0.02179	89.6272	0.00537	39.9323	0.0107	56.4528	0.01059	27.9064
0.01075	104.323	0.0218	89.3498	0.00538	40.1751	0.0107	55.7906	0.0106	27.3066
0.01076	103.846	0.02182	89.9445	0.00538	39.3668	0.01071	55.8762	0.0106	27.0973
0.01076	104.289	0.02183	89.4027	0.00538	39.9783	0.01071	56.3533	0.01061	27.2165
0.01077	105.331	0.02184	88.3191	0.00538	39.3484	0.01072	55.1855	0.01062	26.4318
0.01077	103.89	0.02185	89.7599	0.00539	39.8394	0.01072	56.0659	0.01062	27.179
0.01078	104.777	0.02186	89.1383	0.00539	39.6335	0.01073	56.1709	0.01063	27.1949
0.01078	103.759	0.02187	89.6732	0.00539	39.1204	0.01074	56.1175	0.01063	26.8439
0.01079	104.711	0.02188	89.7841	0.00539	40.5254	0.01074	56.4638	0.01064	27.3047
0.01079	104.579	0.02189	89.1123	0.0054	40.096	0.01075	55.4286	0.01064	27.0231
0.0108	103.957	0.02191	89.6238	0.0054	39.5654	0.01075	56.2685	0.01065	27.2803
0.01081	104.985	0.02192	89.3091	0.0054	39.8689	0.01076	56.3358	0.01065	26.8945
0.01081	104.636	0.02193	89.1912	0.00541	39.022	0.01076	55.3688	0.01066	26.5876
0.01082	103.981	0.02194	89.9297	0.00541	39.8974	0.01077	56.0577	0.01066	27.621
0.01082	105.021	0.02195	88.9511	0.00541	39.6942	0.01077	55.9665	0.01067	27.5835
0.01083	103.672	0.02196	89.7954	0.00541	40.1493	0.01078	56.4481	0.01068	26.8711
0.01083	104.851	0.02197	89.4608	0.00542	40.0776	0.01079	56.3266	0.01068	27.1377
0.01084	104.557	0.02198	89.401	0.00542	39.4597	0.01079	55.6331	0.01069	27.1621
0.01084	104.739	0.022	89.7876	0.00542	39.8128	0.0108	55.984	0.01069	27.8726
0.01085	105.141	0.02201	88.9641	0.00543	39.7162	0.0108	55.5152	0.0107	26.919
0.01086	104.187	0.02202	89.4348	0.00543	39.673	0.01081	55.7307	0.0107	27.1198
0.01086	104.508	0.02203	89.4174	0.00543	40.3093	0.01081	56.4767	0.01071	27.208
0.01087	104.94	0.02204	89.1106	0.00543	39.2877	0.01082	56.1617	0.01071	26.9133
0.01087	104.075	0.02205	90.2488	0.00544	40.141	0.01082	56.5246	0.01072	27.468
0.01088	105.239	0.02206	89.4478	0.00544	39.6436	0.01083	55.2905	0.01072	27.1592
0.01088	104.455	0.02207	89.3333	0.00544	39.8165	0.01084	55.0777	0.01073	27.0701
0.01089	105.109	0.02209	88.984	0.00544	40.3415	0.01084	56.3321	0.01074	27.4718
0.01089	104.924	0.0221	89.212	0.00545	39.9277	0.01085	56.1009	0.01074	26.445
0.0109	103.969	0.02211	90.1283	0.00545	39.7484	0.01085	57.0367	0.01075	27.4436
0.01091	105.083	0.02212	89.407	0.00545	39.3548	0.01086	56.5283	0.01075	26.7387
0.01091	104.962	0.02213	89.3862	0.00546	39.6279	0.01086	55.4323	0.01076	27.2109
0.01092	104.822	0.02214	89.7642	0.00546	40.9714	0.01087	56.0383	0.01076	27.5196
0.01092	104.986	0.02215	89.3325	0.00546	39.8376	0.01087	55.6147	0.01077	27.1621
0.01093	104.425	0.02216	89.8786	0.00546	39.9645	0.01088	56.2455	0.01077	27.1499
0.01093	105.19	0.02218	88.8522	0.00547	40.3397	0.01089	57.0431	0.01078	26.8664
0.01094	104.498	0.02219	89.8049	0.00547	39.5893	0.01089	56.1709	0.01078	26.6271
0.01094	104.916	0.0222	89.9193	0.00547	39.7971	0.0109	56.5642	0.01079	27.8388
0.01095	105.319	0.02221	88.9667	0.00548	39.6638	0.0109	55.2951	0.0108	26.9283
0.01096	104.519	0.02222	90.0147	0.00548	40.0849	0.01091	56.0659	0.0108	27.882
0.01096	105.278	0.02223	89.7312	0.00548	40.6155	0.01091	56.4288	0.01081	27.3103
0.01097	104.699	0.02224	89.4643	0.00548	39.7079	0.01092	55.7685	0.01081	26.9772
0.01097	104.857	0.02225	89.7789	0.00549	40.3029	0.01092	56.333	0.01082	27.1264
0.01098	105.532	0.02226	88.7456	0.00549	39.387	0.01093	56.333	0.01082	26.8354
0.01098	104.379	0.02228	89.7234	0.00549	40.0886	0.01093	55.9794	0.01083	27.4549
0.01099	105.329	0.02229	89.6922	0.00549	40.1098	0.01094	56.7447	0.01083	27.6276
0.01099	105.234	0.0223	89.4408	0.0055	38.7434	0.01095	55.483	0.01084	27.0156
0.011	104.353	0.02231	90.0399	0.0055	40.9843	0.01095	56.0245	0.01084	27.7562
0.01101	105.336	0.02232	89.2241	0.0055	40.7498	0.01096	55.7252	0.01085	26.9077
0.01101	105.207	0.02233	89.316	0.00551	39.7153	0.01096	56.4739	0.01086	26.8889
0.01102	105.624	0.02234	89.4963	0.00551	40.3213	0.01097	56.427	0.01086	26.8889
0.01102	105.041	0.02235	89.6229	0.00551	39.5581	0.01097	55.8827	0.01087	26.9321
0.01103	104.199	0.02237	90.3224	0.00551	39.3686	0.01098	56.3551	0.01087	27.6191
0.01103	105.826	0.02238	89.1669	0.00552	40.084	0.01098	56.1175	0.01088	26.9246
0.01104	105.052	0.02239	89.505	0.00552	40.4197	0.01099	55.4213	0.01088	27.2812
0.01104	104.902	0.0224	89.6212	0.00552	41.0017	0.011	56.5568	0.01089	27.346
0.01105	105.316	0.02241	89.3611	0.00553	39.9424	0.011	56.4122	0.01089	26.5867
0.01106	105.01	0.02242	89.9506	0.00553	40.0877	0.01101	57.3396	0.0109	26.8354
0.01106	105.823	0.02243	89.3966	0.00553	39.4781	0.01101	55.9545	0.0109	26.8063
0.01107	104.817	0.02244	90.0008	0.00553	39.3668	0.01102	55.5023	0.01091	27.6858
0.01107	104.906	0.02246	89.9835	0.00554	40.542	0.01102	56.275	0.01092	28.2846
0.01108	105.801	0.02247	88.9961	0.00554	40.382	0.01103	56.0098	0.01092	26.781
[truncated: 25,199 more rows]
