# Supplementary material for: Contribution of boundary non-stoichiometry to the lower-temperature plasticity in high-pressure sintered boron carbide
Source: Nat Commun. 2023 Aug 21;14:4889. doi: 10.1038/s41467-023-40581-7 (PMC10442403; doi:10.1038/s41467-023-40581-7)
Supplement: Supplementary file 3 — Source Data [file 41467_2023_40581_MOESM3_ESM.zip › Source Data/Source Data Supplementary Fig.1.xlsx]

## Sheet: Sheet1
1800-0.5		Annealed-1800-0.5		1900-0.5		Annealed-1900-0.5
3.975e-07	1.04355	5.67481e-06	0.73946	3.82594e-07	0.18493	3.95125e-07	0.51814
5.89625e-06	3.7894	1.13564e-05	1.65659	5.85178e-06	1.60019	6.06994e-06	1.90621
1.14612e-05	3.62723	1.70312e-05	1.50243	1.13203e-05	2.07006	1.17516e-05	1.30922
1.696e-05	1.35139	2.27061e-05	0.8762	1.67888e-05	1.30016	1.74264e-05	1.72772
2.24587e-05	2.58368	2.83809e-05	1.95446	2.2258e-05	0.97842	2.4525e-05	1.00336
2.79575e-05	1.97258	3.40625e-05	1.02775	2.77266e-05	1.05107	3.01998e-05	0.97997
3.35225e-05	2.33081	3.97373e-05	0.93107	3.31951e-05	1.8823	3.58814e-05	1.35688
3.90212e-05	3.38902	4.54189e-05	1.5364	3.86643e-05	1.5049	4.15562e-05	0.31972
4.452e-05	1.45309	5.10937e-05	1.42927	4.41328e-05	1.35394	4.72311e-05	1.58909
5.0085e-05	4.11465	5.67686e-05	1.91788	4.96013e-05	1.92665	5.29127e-05	1.94953
5.55838e-05	2.67072	6.24502e-05	1.08785	5.50705e-05	1.48792	5.85875e-05	1.51804
6.11487e-05	1.84981	6.8125e-05	1.58953	6.05391e-05	1.47471	6.42623e-05	1.99719
6.66475e-05	3.11782	7.37998e-05	1.7524	6.60076e-05	1.41338	6.99439e-05	1.04842
7.21462e-05	2.32531	7.94814e-05	0.75688	7.14768e-05	2.29934	7.42018e-05	1.20351
7.7645e-05	3.02529	8.51562e-05	1.55033	7.69453e-05	2.5437	7.98766e-05	1.92094
8.321e-05	3.49438	9.08311e-05	1.68707	8.24138e-05	1.50301	8.55514e-05	1.0978
8.87087e-05	2.17964	9.65127e-05	1.98843	8.78824e-05	1.66813	9.1233e-05	2.26839
9.42737e-05	4.21177	0.000102188	2.36208	9.33516e-05	1.75682	9.69078e-05	1.89062
9.97725e-05	2.38303	0.000107862	0.73075	9.88201e-05	1.94552	0.000102583	1.96167
0.000105271	2.03213	0.000113544	1.74456	0.000104289	2.71825	0.000108257	2.09337
0.00011077	3.31939	0.000119219	1.76807	0.000109758	1.87381	0.000113939	0.98083
0.000116335	2.89427	0.000124894	1.49285	0.000115226	2.48143	0.000119621	1.60382
0.000121834	3.30565	0.000130575	2.23579	0.000120696	2.43426	0.000125296	1.98506
0.000127399	3.82238	0.00013625	1.56253	0.000126164	1.76814	0.00013097	1.25117
0.000132897	2.18147	0.000141925	2.19398	0.000131633	2.88337	0.000136645	2.53786
0.000138396	3.20944	0.000147606	1.58517	0.000137102	2.29179	0.000142327	1.56569
0.000143895	2.49389	0.000153281	1.12181	0.00014257	2.27103	0.000149425	1.95993
0.00014946	2.65606	0.000158956	2.27324	0.000148039	2.40784	0.0001551	1.43746
0.000154959	3.51179	0.000164638	1.57298	0.000153508	2.38331	0.000160775	1.44439
0.000160458	3.25342	0.000170313	2.04504	0.000158977	3.40041	0.00016645	1.87589
0.000166022	2.41327	0.000175987	2.34553	0.000164445	2.43898	0.000170708	2.04571
0.000171521	3.41192	0.000181669	1.71233	0.000169914	2.38425	0.000176389	2.49021
0.000177086	2.39494	0.000187344	2.35772	0.000175383	2.81544	0.000182064	2.08124
0.000182585	3.02254	0.000193019	1.82904	0.000182219	2.2899	0.000187739	1.59775
0.000188084	3.15814	0.0001987	2.21576	0.000187688	3.24473	0.000193421	2.59072
0.000193582	2.5168	0.000204375	2.22272	0.000193156	2.9881	0.000199095	1.99546
0.000200539	3.34504	0.00021005	2.19659	0.000198625	2.72108	0.00020477	2.33078
0.000206037	3.97172	0.000215731	2.84721	0.000202726	3.17963	0.000210452	2.22334
0.000210211	2.51038	0.000221406	1.91701	0.000208195	2.3333	0.000216127	2.31778
0.00021571	4.25574	0.000227081	2.17743	0.000213664	3.22869	0.000221801	3.20417
0.000221209	2.23278	0.000232763	2.12866	0.0002205	3.52873	0.000227476	2.50927
0.000226708	2.60475	0.000238438	1.99279	0.000224602	2.96923	0.000233158	2.27272
0.000232272	4.4399	0.000244112	2.95869	0.000231438	3.47684	0.000238833	2.74148
0.000239163	2.76142	0.000249787	2.51276	0.000236906	2.76166	0.000244514	1.86722
0.000244661	3.85078	0.000255469	2.27934	0.000241008	3.33814	0.000250189	2.54826
0.000250226	4.16321	0.000261144	2.73398	0.000246476	3.47872	0.000255864	2.40009
0.000254334	1.91577	0.000266825	2.16437	0.000251946	3.67497	0.000261546	3.09326
0.000259832	4.55901	0.0002725	2.63992	0.000258781	4.53734	0.00026722	3.1955
0.000265397	2.42609	0.000278175	2.58069	0.00026425	2.75411	0.000272895	2.09683
0.000270896	2.87137	0.000283856	2.65124	0.000268352	3.2419	0.00027857	2.25106
0.000276395	4.95664	0.000289531	2.93692	0.00027382	3.61553	0.000284252	2.18695
0.00028196	2.44075	0.000295206	2.41172	0.000279289	3.77876	0.000289933	2.94336
0.000287459	3.53836	0.000300888	2.60334	0.000284758	4.44111	0.000295608	3.43985
0.000293024	3.99463	0.000306563	2.51885	0.000290227	3.61365	0.000301283	2.48847
0.000298523	2.23644	0.000312237	2.45876	0.000295695	3.84009	0.000306958	3.23623
0.000304021	4.43532	0.000317919	3.40638	0.000301164	3.94576	0.000312639	2.58898
0.00030952	2.13199	0.000323594	3.03273	0.000306633	3.11075	0.000318314	2.45641
0.000315085	3.28915	0.000329269	2.98918	0.000312101	4.37034	0.000323989	3.73358
0.000320584	4.93007	0.000334943	2.99353	0.000318937	4.09578	0.000329664	3.06207
0.000326149	2.777	0.000340625	2.29327	0.000324406	4.36185	0.000335345	3.48317
0.000331647	3.86544	0.0003463	3.18515	0.000328508	4.00332	0.00034102	3.46411
0.000337146	3.62998	0.000351981	2.97698	0.000333977	3.97407	0.000346702	2.51273
0.000342645	2.5562	0.000357656	3.13289	0.000339445	4.53168	0.000352377	3.56548
0.00034821	4.09724	0.000363331	3.48912	0.000344914	4.62792	0.000358051	3.17991
0.000353709	2.86495	0.000369013	3.13028	0.000350383	4.06842	0.000363733	3.31594
0.000359274	4.74591	0.000374688	3.55357	0.000355852	4.69868	0.000369408	3.73098
0.000364773	4.81279	0.000380362	3.03011	0.00036132	4.17221	0.000375083	3.14178
0.000370271	2.69271	0.000386044	2.89424	0.000366789	5.1327	0.000380764	3.56808
0.00037577	3.54386	0.000391719	3.7748	0.000372258	4.82323	0.000386439	3.34454
0.000381335	3.8856	0.000397394	2.78363	0.000377726	4.96758	0.000392114	3.62787
0.000386834	3.14256	0.000403075	3.59712	0.000383196	4.77983	0.000397789	3.60967
0.000392332	4.25391	0.00040875	3.34105	0.000388664	4.5949	0.00040347	2.96069
0.000397897	3.9534	0.000414425	3.50044	0.000394133	4.97325	0.000409145	3.26482
0.000403396	4.09174	0.0004201	3.94115	0.000399602	5.52331	0.000414827	3.91727
0.000408961	4.25849	0.000425781	3.03708	0.00040507	4.81568	0.000420502	3.73444
0.00041446	3.04178	0.000431456	3.35934	0.000410539	5.57992	0.000426176	3.99265
0.000419959	3.42017	0.000437138	3.49783	0.000416008	4.13352	0.000431858	3.45977
0.000425458	4.36569	0.000442813	3.1895	0.000421477	5.31574	0.000437533	4.01778
0.000431022	3.59791	0.000448487	4.27386	0.000426945	4.8921	0.000443208	3.6296
0.000436521	4.15771	0.000454169	3.24176	0.000432414	5.47048	0.000448882	4.24219
0.000442086	4.18245	0.000459844	3.9847	0.000437883	5.8158	0.000454564	3.98832
0.000448976	3.85078	0.000465519	3.55705	0.000443351	5.62615	0.000460246	3.95366
0.000454475	4.22093	0.0004712	3.53876	0.00044882	5.02608	0.000465921	4.34183
0.000459974	3.38719	0.000476875	4.19461	0.000454289	5.53652	0.000471595	4.60264
0.000465539	3.2067	0.00048255	3.23218	0.000459758	5.07892	0.00047727	4.08189
0.000471037	5.12064	0.000488231	4.01344	0.000465227	6.58287	0.000482952	4.87557
0.000476536	3.90484	0.000493906	4.24512	0.000470695	5.36575	0.000488627	3.45458
0.000482101	4.52786	0.000499581	3.56838	0.000476164	6.49985	0.000494301	4.93016
0.0004876	4.70835	0.000505263	4.5038	0.000481633	5.80071	0.000499976	4.3349
0.000493099	2.82647	0.000510938	3.45776	0.000487102	5.48935	0.000505658	4.23786
0.000498664	4.60756	0.000516612	4.0988	0.00049257	6.11584	0.000511333	5.29061
0.000504163	4.26582	0.000522294	3.99254	0.000498039	6.6593	0.000517014	4.67715
0.000509661	3.42292	0.000527969	3.64154	0.000503508	6.02337	0.000522689	4.09056
0.000515226	5.72991	0.000533644	4.34441	0.000508976	6.69704	0.000528364	4.68408
0.000520725	4.15771	0.000539325	4.57958	0.000514446	5.55256	0.000534046	3.69459
0.000526224	5.19393	0.000545	4.18067	0.000519914	7.24145	0.00053972	5.65019
0.000531789	4.57092	0.000550675	4.25731	0.000525383	6.20453	0.000545395	4.76813
0.000537287	2.92634	0.000556356	3.50567	0.000530852	6.25642	0.00055107	4.86691
0.000542786	5.37626	0.000562031	4.42803	0.00053632	6.54325	0.000556752	4.82272
0.000548351	4.60573	0.000567706	4.44545	0.000541789	6.81781	0.000562426	4.36089
0.00055385	4.05785	0.000573388	4.79209	0.000547258	6.86498	0.000568108	4.99514
0.000559349	5.70151	0.000579063	5.01332	0.000552727	6.60929	0.000573783	5.32613
0.000563523	4.0102	0.000584737	4.12057	0.000558195	6.24699	0.000579458	4.96222
0.000569021	5.07574	0.000590419	4.07964	0.000563664	7.34146	0.000585139	5.83301
0.00057452	4.15863	0.000596094	3.98296	0.000569133	6.20736	0.000590814	4.70488
0.000581476	3.01429	0.000601769	4.27212	0.000574601	7.21314	0.000596489	5.57654
0.000586975	5.7803	0.00060745	5.54548	0.000580071	6.87348	0.000602171	5.33653
0.000592474	4.15405	0.000613125	4.84522	0.000585539	7.21786	0.000607845	5.50722
0.000598039	4.21085	0.0006188	4.84609	0.000591008	7.25277	0.00061352	6.11894
0.000603537	5.62821	0.000624481	4.71109	0.000596477	6.94896	0.000619195	5.50462
0.000609036	4.22368	0.000630156	3.99777	0.000601945	6.92726	0.000624877	5.5904
0.000614601	5.4523	0.000635831	4.57609	0.000607414	7.70282	0.000630551	5.79835
0.0006201	3.81963	0.000641513	4.80951	0.000612883	6.8631	0.000636233	5.12165
0.000625599	3.62082	0.000647187	5.39568	0.000618352	8.41989	0.000641908	6.27057
0.000631164	6.41614	0.000652862	5.38871	0.00062382	7.34051	0.000647583	5.54188
0.000636662	4.97954	0.000658544	5.03771	0.000629289	7.51412	0.000653264	6.07302
0.000642161	4.9035	0.000664219	5.17532	0.000634758	7.46789	0.000658939	6.04702
0.000647726	5.63279	0.000669894	4.3627	0.000640226	7.98116	0.000664614	5.49682
0.000653225	4.77706	0.000675575	4.98284	0.000645696	7.90662	0.000670289	6.09641
0.000657332	5.52743	0.00068125	5.47581	0.000651164	7.99437	0.00067597	5.85814
0.000662897	4.86318	0.000686925	5.05948	0.000656633	7.27636	0.000681652	5.77409
0.000668396	5.3167	0.000692606	5.93481	0.000662102	8.44725	0.000687327	6.68734
0.000673961	6.76705	0.000698281	5.50281	0.00066757	7.35655	0.000693002	6.0063
0.000680851	5.29838	0.000703956	5.299	0.000673039	8.26044	0.000698676	6.46899
0.00068635	4.4738	0.000709638	5.36084	0.000678507	7.96795	0.000704358	5.8902
0.000691849	5.4807	0.000715313	4.4167	0.000683977	8.31044	0.000710033	6.49672
0.000697414	5.42298	0.000720987	5.57597	0.000689445	7.86888	0.000715708	6.73846
0.000701521	5.56224	0.000726662	5.68919	0.000694914	7.77453	0.000721382	6.51318
0.00070702	5.49903	0.000732344	6.16039	0.000700383	8.07079	0.000727064	6.97414
0.000712585	5.31579	0.000738019	6.12033	0.000705851	9.10582	0.000732739	6.36415
0.000718084	5.79862	0.0007437	4.83651	0.000711321	7.84152	0.000738421	6.9854
0.000723649	5.02902	0.000749375	5.30248	0.000716789	8.86806	0.000744095	7.02439
0.000729148	4.25941	0.000756467	5.27722	0.000722258	7.96889	0.00074977	6.57297
0.000734646	5.56316	0.000762148	4.97238	0.000727727	8.50858	0.000755452	7.30859
0.000740145	5.37809	0.000767823	6.58717	0.000733195	8.58217	0.000761127	6.86583
0.00074571	5.882	0.000773505	6.15691	0.000738664	8.48028	0.000766801	7.10844
0.000751209	6.4876	0.00077918	6.51226	0.000744133	9.72099	0.000772483	7.63438
0.000758099	5.03543	0.000783438	5.32948	0.000749602	8.82277	0.000778158	6.71593
0.000762272	5.58515	0.000789112	4.93929	0.00075507	8.40668	0.000783833	7.10151
0.000767771	5.88291	0.000794794	5.9862	0.000760539	9.41435	0.000789507	7.09544
0.00077327	5.12522	0.000800469	6.24052	0.000766008	8.86523	0.000795189	7.34498
0.000778835	6.94021	0.000806144	6.49484	0.000771476	9.54267	0.000800864	7.74875
0.000784334	6.51601	0.000811818	6.46436	0.000776946	8.61803	0.000806546	7.34845
0.000789899	5.97179	0.0008175	6.11075	0.000782414	9.12564	0.00081222	7.56593
0.000795397	6.72398	0.000823175	6.33023	0.000787883	9.89082	0.000817895	7.61878
0.000800896	4.58374	0.000828856	5.29203	0.000793351	8.94071	0.000823577	7.13876
0.000806395	6.06707	0.000834531	6.21875	0.00079882	9.59739	0.000830669	7.94371
0.00081196	7.01167	0.000840206	6.50181	0.000804289	9.37378	0.00083635	7.51048
0.000817459	5.44589	0.000845888	6.15342	0.000809757	9.18696	0.000840601	8.0936
0.000822957	7.19766	0.000851563	6.98172	0.000815227	9.47662	0.000846283	8.1092
0.000828523	5.48803	0.000857237	6.4783	0.000820695	9.08412	0.000851964	7.52521
0.000834021	5.28647	0.000862919	6.12555	0.000826164	9.95876	0.000857639	8.27556
0.000839586	6.58106	0.000868594	6.25184	0.000831633	10.2371	0.000863314	7.99223
0.000845085	4.33362	0.000874269	5.86949	0.000837101	9.4002	0.000868989	8.09967
0.000850584	6.92555	0.00087995	6.81536	0.000842571	9.57286	0.000874671	8.55109
0.000856083	6.77712	0.000885625	6.97911	0.000848039	9.66627	0.000880345	7.89952
0.000861647	4.77706	0.0008913	6.87111	0.000853508	9.71344	0.00088602	8.97306
0.000867146	6.77163	0.000896975	7.34666	0.000858977	10.2918	0.000891695	8.50084
0.000872711	5.43031	0.000902656	6.28494	0.000864445	9.74175	0.000897377	8.43239
0.00087821	6.09822	0.000908331	6.1482	0.000869914	10.5013	0.000903051	8.92714
0.000883709	6.59297	0.00091543	6.48178	0.000875383	9.74741	0.000908733	8.20191
0.000889207	5.01802	0.000919688	6.77094	0.000880852	10.1399	0.000914408	8.51644
0.000894773	7.54307	0.000925362	7.59924	0.00088632	10.6352	0.000920083	8.94967
0.000900271	7.48993	0.000931044	7.38672	0.000891789	10.2409	0.000925764	8.58489
0.000905836	5.49261	0.000936719	7.4294	0.000897258	10.7277	0.000931439	9.48427
0.000911335	7.28012	0.000942394	6.89723	0.000902726	9.938	0.000937114	8.18805
0.000916834	6.59388	0.000948075	6.18739	0.000908196	10.5334	0.000942789	9.02245
0.000922332	7.16468	0.00095375	7.23866	0.000913664	11.2278	0.00094847	9.08743
0.000927897	7.05565	0.000959425	7.27175	0.000919133	10.3843	0.000954145	8.76251
0.000933396	6.05516	0.000965106	7.82743	0.000924601	11.0853	0.00095982	9.52846
0.000938895	7.48168	0.000970781	7.52346	0.00093007	10.2635	0.000965502	8.98952
0.00094446	7.47252	0.000976456	6.79185	0.000935539	10.4286	0.000971176	9.41149
0.000949959	6.12204	0.000982138	8.02427	0.000941008	10.5985	0.000976858	9.60991
0.000955524	6.98602	0.000987813	6.68994	0.000946477	10.5937	0.000982533	9.06231
0.000961022	6.46378	0.000993487	6.81449	0.000951945	11.358	0.000988208	9.74334
0.000966521	6.71757	0.000999169	7.65324	0.000957414	11.3306	0.000993889	9.57438
0.00097202	6.77254	0.001	7.70463	0.000962883	10.8711	0.000999564	10.0197
0.000977585	6.64611	0.00101	8.24898	0.000968351	11.307	0.00101	9.70262
0.000983084	6.93563	0.00102	7.37888	0.000973821	10.6249	0.00101	9.60038
0.000988649	7.18117	0.00102	7.13153	0.000979289	11.1127	0.00102	10.226
0.000994148	5.99469	0.00103	7.7325	0.000984758	11.0164	0.00102	9.57092
0.000999646	6.89715	0.00103	6.86414	0.000990227	11.7618	0.00103	10.1471
0.00101	7.26454	0.00104	7.81959	0.000995695	11.609	0.00103	10.3403
0.00101	6.33185	0.00104	8.00772	0.001	11.057	0.00104	9.3725
0.00102	7.36258	0.00105	8.20979	0.00101	11.7099	0.00104	10.6531
0.00102	7.12161	0.00106	7.96505	0.00101	11.6392	0.00105	10.4131
0.00103	6.89989	0.00106	7.37104	0.00102	11.0768	0.00106	10.0059
0.00103	8.31542	0.00107	8.0626	0.00102	11.5873	0.00106	10.6427
0.00104	6.23657	0.00107	8.05998	0.00103	11.4193	0.00107	9.27892
0.00104	7.58613	0.00108	7.4024	0.00103	12.4242	0.00107	10.5604
0.00105	8.48034	0.00108	8.86476	0.00104	12.3081	0.00108	10.5578
0.00105	6.64702	0.00109	8.16363	0.00104	11.5552	0.00108	10.5413
0.00106	8.57745	0.0011	8.07218	0.00105	11.9543	0.00109	11.2388
0.00106	7.38365	0.0011	7.61753	0.00106	11.659	0.0011	10.6722
0.00107	6.87882	0.00111	7.66108	0.00106	11.6778	0.0011	10.6297
0.00108	8.64067	0.00111	8.86041	0.00107	12.2807	0.00111	10.8368
0.00108	6.28971	0.00112	8.05214	0.00107	11.9939	0.00111	10.3932
0.00109	7.98742	0.00112	8.53118	0.00108	13.1827	0.00112	11.6513
0.00109	8.57013	0.00113	8.95447	0.00108	11.9033	0.00112	10.9009
0.0011	6.91639	0.00114	7.94066	0.00109	11.9382	0.00113	11.4919
0.0011	8.36306	0.00114	8.42492	0.00109	11.9307	0.00114	11.5092
0.00111	6.4647	0.00115	7.68285	0.0011	12.2581	0.00114	11.4156
0.00112	6.6571	0.00115	8.84821	0.00111	12.8959	0.00115	11.16
0.00112	8.92195	0.00116	9.36122	0.00111	12.8185	0.00115	11.134
0.00113	6.72124	0.00116	8.15579	0.00112	12.109	0.00116	11.5638
0.00113	8.43819	0.00117	8.77766	0.00112	13.2101	0.00116	11.9182
0.00114	8.32092	0.00118	8.66879	0.00113	11.7901	0.00117	11.3108
0.00114	7.18117	0.00118	8.52073	0.00113	12.8261	0.00118	12.237
0.00115	8.36581	0.00119	8.70276	0.00114	12.5355	0.00118	11.5473
0.00115	6.68367	0.00119	8.43886	0.00114	12.6883	0.00119	11.9494
0.00116	7.72905	0.0012	9.58418	0.00115	13.4592	0.00119	11.4355
0.00117	9.68606	0.0012	9.05376	0.00115	13.3139	0.0012	11.4919
0.00117	7.57513	0.00121	8.42492	0.00116	12.9233	0.0012	12.4441
0.00118	8.6251	0.00121	9.14347	0.00117	13.1705	0.00121	12.3826
0.00118	8.70847	0.00122	8.84821	0.00117	12.0703	0.00122	11.9545
0.00119	7.99933	0.00123	9.13215	0.00118	13.8102	0.00122	12.6624
0.00119	8.37956	0.00123	8.82383	0.00118	13.3403	0.00123	11.4624
0.0012	7.79136	0.00124	9.1217	0.00119	14.0658	0.00123	12.6304
0.0012	8.39971	0.00124	10.4778	0.00119	13.7328	0.00124	11.7882
0.00121	9.89037	0.00125	8.41098	0.0012	13.1507	0.00124	12.2942
0.00121	8.2009	0.00125	8.83428	0.0012	12.9704	0.00125	13.2681
0.00122	8.34932	0.00126	9.80019	0.00121	13.3828	0.00126	12.652
0.00123	8.4272	0.00127	9.20357	0.00121	13.3875	0.00126	12.782
0.00123	8.17524	0.00127	10.2035	0.00122	14.5905	0.00127	13.0134
0.00124	8.22472	0.00128	9.24886	0.00123	13.4573	0.00127	11.6608
0.00124	8.53623	0.00128	9.40825	0.00123	14.5678	0.00128	13.4007
0.00125	8.4217	0.00129	9.8359	0.00124	13.3979	0.00128	12.4684
0.00125	9.80608	0.00129	8.91441	0.00124	13.2252	0.00129	13.34
0.00126	8.08912	0.0013	10.0711	0.00125	13.5705	0.00129	13.5844
0.00126	7.58613	0.00131	10.2243	0.00125	13.8489	0.0013	12.7404
0.00127	8.68282	0.00131	9.64603	0.00126	14.6065	0.00131	13.2161
0.00128	8.32275	0.00132	9.90557	0.00126	14.7452	0.00131	13.2066
0.00128	8.76436	0.00132	9.51712	0.00127	13.6979	0.00132	12.3375
0.00129	9.9316	0.00133	10.0911	0.00127	14.7546	0.00132	13.6389
0.00129	8.60036	0.00133	9.69915	0.00128	13.378	0.00133	13.3028
0.0013	10.0874	0.00134	9.8237	0.00129	14.2423	0.00133	14.1311
0.0013	8.21098	0.00135	10.6834	0.00129	13.9932	0.00134	13.3175
0.00131	7.76845	0.00135	9.79583	0.0013	14.982	0.00135	13.3833
0.00131	10.2926	0.00136	10.0275	0.0013	15.1952	0.00135	13.3184
0.00132	9.49274	0.00136	10.2304	0.00131	14.4451	0.00136	13.288
0.00133	9.4112	0.00137	10.166	0.00131	14.4763	0.00136	13.7074
0.00133	10.1863	0.00137	10.5518	0.00132	15.0348	0.00137	14.0687
0.00134	8.4272	0.00138	9.74793	0.00132	13.7545	0.00137	14.1008
0.00134	10.2852	0.00139	10.5841	0.00133	15.4896	0.00138	14.5331
0.00135	8.60311	0.00139	10.7034	0.00133	14.8263	0.00139	12.8435
0.00135	8.34108	0.0014	10.1172	0.00134	15.5745	0.00139	13.9968
0.00136	10.6499	0.0014	10.9734	0.00135	14.9914	0.0014	14.0869
0.00136	9.12259	0.00141	10.1982	0.00135	15.0565	0.0014	14.1094
0.00137	9.57336	0.00141	11.0666	0.00136	14.6706	0.00141	14.6544
0.00138	9.98565	0.00142	10.6442	0.00136	14.7584	0.00141	14.6354
0.00138	7.50733	0.00142	10.1503	0.00137	15.0226	0.00142	14.2134
0.00139	10.0754	0.00143	11.1903	0.00137	16.1576	0.00143	14.1346
0.00139	8.73229	0.00144	10.5788	0.00138	15.5217	0.00143	13.554
0.0014	8.80925	0.00144	10.9577	0.00138	15.951	0.00144	14.8988
0.0014	11.0017	0.00145	11.4167	0.00139	14.8933	0.00144	14.3053
0.00141	9.29392	0.00145	10.8262	0.00139	15.9765	0.00145	15.0218
0.00141	9.61276	0.00146	11.2582	0.0014	15.6142	0.00146	15.1752
0.00142	9.78317	0.00146	10.3019	0.00141	15.5632	0.00146	14.7099
0.00142	8.0598	0.00147	10.8706	0.00141	16.6699	0.00147	14.5652
0.00143	10.6939	0.00148	11.2312	0.00142	16.9841	0.00147	14.2316
0.00144	9.93709	0.00148	11.1702	0.00142	16.1491	0.00148	14.2983
0.00144	9.89586	0.00149	11.9977	0.00143	16.6775	0.00148	15.3849
0.00145	10.922	0.00149	10.9577	0.00143	15.8623	0.00149	15.1475
0.00145	9.81982	0.0015	10.3306	0.00144	16.7577	0.00149	15.9013
0.00146	10.0754	0.0015	11.2591	0.00144	16.6143	0.0015	14.9178
0.00146	9.94717	0.00151	10.4787	0.00145	16.3076	0.0015	14.6007
0.00147	9.08411	0.00152	11.9776	0.00146	16.8992	0.00151	15.1093
0.00147	11.0805	0.00152	11.6632	0.00146	16.8124	0.00152	14.7099
0.00148	10.4941	0.00153	11.2896	0.00147	16.2161	0.00152	15.8753
0.00149	10.3146	0.00153	12.4445	0.00147	16.7266	0.00153	15.9992
0.00149	10.3842	0.00154	11.7059	0.00148	16.769	0.00153	15.2584
0.0015	9.86105	0.00154	11.4097	0.00148	17.2587	0.00154	15.754
0.0015	9.5926	0.00155	11.9236	0.00149	16.2425	0.00154	14.8953
0.00151	9.9884	0.00156	11.3627	0.00149	16.7954	0.00155	15.3372
0.00151	9.57611	0.00156	11.9149	0.0015	17.0417	0.00156	16.0044
0.00152	11.1034	0.00157	10.8088	0.0015	16.8549	0.00156	16.1846
0.00152	10.922	0.00157	11.8174	0.00151	17.3153	0.00157	16.3336
0.00153	9.73462	0.00158	12.5873	0.00152	16.6879	0.00157	15.4247
0.00154	10.1735	0.00158	12.1213	0.00152	17.2861	0.00158	16.02
0.00154	10.3146	0.00159	12.0203	0.00153	17.5927	0.00158	15.6318
0.00155	9.77401	0.0016	11.4184	0.00153	16.3624	0.00159	15.4135
0.00155	11.6018	0.0016	11.8026	0.00154	18.1616	0.0016	16.2687
0.00156	10.2834	0.00161	11.8069	0.00154	17.5653	0.0016	16.5087
0.00156	11.6476	0.00161	11.0666	0.00155	17.3266	0.00161	16.4367
0.00157	11.7823	0.00162	12.4697	0.00155	17.9088	0.00161	16.4723
0.00157	9.47258	0.00162	12.4976	0.00156	16.9898	0.00162	15.533
0.00158	11.1382	0.00163	12.1684	0.00156	17.9843	0.00162	16.4844
0.00158	11.5927	0.00164	12.927	0.00157	17.9824	0.00163	15.7626
0.00159	10.8295	0.00164	12.0804	0.00158	17.1502	0.00164	16.1465
0.0016	12.551	0.00165	12.0229	0.00158	18.2767	0.00164	17.2859
0.0016	10.419	0.00165	11.6806	0.00159	17.5616	0.00165	16.9436
0.00161	11.4507	0.00166	11.3775	0.00159	17.9597	0.00165	16.9714
0.00161	11.9344	0.00166	13.1473	0.0016	18.1239	0.00166	16.7002
0.00162	10.3036	0.00167	13.2675	0.0016	17.5908	0.00166	16.1751
0.00162	11.3792	0.00167	13.2414	0.00161	17.9248	0.00167	16.876
0.00163	11.48	0.00168	12.6169	0.00161	17.588	0.00168	17.0216
0.00163	10.8313	0.00169	12.0839	0.00162	17.8956	0.00168	17.7815
0.00164	12.3073	0.00169	12.3312	0.00162	18.4881	0.00169	17.5822
0.00165	10.0681	0.0017	12.0421	0.00163	18.0805	0.00169	16.8292
0.00165	11.7393	0.0017	13.2884	0.00164	18.2324	0.0017	16.6265
0.00166	11.6935	0.00171	13.6586	0.00164	18.005	0.0017	16.2565
0.00166	10.2623	0.00171	13.035	0.00165	18.4947	0.00171	17.4748
0.00167	12.2505	0.00172	13.4208	0.00165	18.2551	0.00171	18.2667
0.00167	11.2802	0.00173	11.9889	0.00166	18.239	0.00172	17.4982
0.00168	11.6449	0.00173	12.3661	0.00166	19.1259	0.00173	17.6359
0.00168	13.1044	0.00174	12.4358	0.00167	18.2409	0.00173	17.0112
0.00169	9.86746	0.00174	12.866	0.00167	18.4673	0.00174	16.9904
0.0017	12.4713	0.00175	14.5766	0.00168	18.9787	0.00174	17.4289
0.0017	12.4768	0.00175	13.0803	0.00168	18.3721	0.00175	17.3344
0.00171	11.3829	0.00176	12.3199	0.00169	19.2514	0.00175	18.4781
0.00171	13.3866	0.00177	13.1926	0.0017	18.5825	0.00176	17.6498
0.00172	12.1451	0.00177	12.0299	0.0017	18.406	0.00177	17.9201
0.00172	12.179	0.00178	13.1813	0.00171	19.3127	0.00177	17.7867
0.00173	12.802	0.00178	13.4208	0.00171	18.5692	0.00178	16.967
0.00173	10.6453	0.00179	14.0296	0.00172	19.441	0.00178	18.3092
0.00174	13.174	0.00179	14.4024	0.00172	19.4618	0.00179	18.2866
0.00174	12.7104	0.0018	12.9758	0.00173	18.5164	0.00179	17.8863
0.00175	11.8959	0.00181	12.7328	0.00173	19.308	0.0018	19.0803
0.00176	12.1525	0.00181	13.1778	0.00174	18.5919	0.00181	17.4722
0.00176	12.355	0.00182	13.1726	0.00174	19.475	0.00181	18.3819
0.00177	12.4915	0.00182	14.6846	0.00175	19.6288	0.00182	18.2884
0.00177	12.606	0.00183	14.3327	0.00176	18.5447	0.00182	17.9418
0.00178	11.753	0.00183	14.9938	0.00176	20.0053	0.00183	18.2667
0.00178	12.3971	0.00184	13.4278	0.00177	19.6033	0.00183	18.9044
0.00179	12.3641	0.00185	12.5403	0.00177	19.7807	0.00184	19.1574
0.00179	12.1158	0.00185	13.1587	0.00178	19.9458	0.00185	18.2771
0.0018	12.8524	0.00186	13.413	0.00178	19.3118	0.00185	17.9175
0.00181	13.3252	0.00186	14.2813	0.00179	20.7629	0.00186	18.9018
0.00181	12.5593	0.00187	15.1262	0.00179	19.9883	0.00186	17.8014
0.00182	12.9202	0.00187	14.7264	0.0018	19.96	0.00187	19.1514
0.00182	12.0737	0.00188	14.9311	0.00181	20.5063	0.00187	19.2068
0.00183	13.1016	0.00188	13.393	0.00181	20.1742	0.00188	18.979
0.00183	14.1617	0.00189	13.3276	0.00182	20.4704	0.00189	19.0379
0.00184	12.7929	0.0019	13.6534	0.00182	20.3629	0.00189	18.2433
0.00184	13.2171	0.0019	14.0575	0.00183	20.3308	0.0019	18.4669
0.00185	13.7613	0.00191	14.5174	0.00183	21.3205	0.0019	19.4026
0.00186	12.1607	0.00191	14.1368	0.00184	20.3072	0.00191	18.8542
0.00186	13.9152	0.00192	14.2657	0.00184	20.7101	0.00191	19.8402
0.00187	13.2592	0.00192	14.6411	0.00185	19.9543	0.00192	19.0318
0.00187	13.0348	0.00193	14.0497	0.00185	20.611	0.00192	19.5343
0.00188	14.7361	0.00194	15.1558	0.00186	20.6469	0.00193	18.9192
0.00188	12.1479	0.00194	14.189	0.00187	20.8157	0.00194	18.9105
0.00189	12.6811	0.00195	14.4616	0.00187	21.3148	0.00194	19.4399
0.00189	14.1425	0.00195	15.2211	0.00188	21.0346	0.00195	19.5118
0.0019	11.9811	0.00196	14.3885	0.00188	20.1647	0.00195	19.4434
0.00191	14.6656	0.00196	14.776	0.00189	21.5026	0.00196	20.2544
0.00191	13.4342	0.00197	15.3309	0.00189	20.728	0.00196	19.4078
0.00192	12.66	0.00198	15.2638	0.0019	21.9829	0.00197	20.2379
0.00192	14.5126	0.00198	15.6557	0.0019	20.9629	0.00198	18.8039
0.00193	12.4511	0.00199	13.9782	0.00191	21.2724	0.00198	19.3021
0.00193	13.5048	0.00199	14.5078	0.00191	22.1159	0.00199	20.2726
0.00194	14.2386	0.002	15.2281	0.00192	21.6432	0.00199	19.8593
0.00194	12.9587	0.002	15.1419	0.00193	21.1969	0.002	19.9312
0.00195	15.3344	0.00201	15.5033	0.00193	22.2867	0.002	20.2526
0.00195	13.4251	0.00202	14.8675	0.00194	21.2564	0.00201	19.2354
0.00196	13.7347	0.00202	15.4659	0.00194	22.0253	0.00202	20.1279
0.00197	15.0751	0.00203	15.9179	0.00195	21.3148	0.00202	19.1869
0.00197	13.1026	0.00203	14.1455	0.00195	22.0451	0.00203	20.497
0.00198	13.9436	0.00204	15.0365	0.00196	22.3046	0.00203	20.2024
0.00198	15.0925	0.00205	15.1088	0.00196	22.3263	0.00204	20.0897
0.00199	14.1892	0.00205	15.2873	0.00197	21.8951	0.00204	20.1539
0.00199	15.2126	0.00206	15.4746	0.00197	22.0923	0.00205	20.5143
0.002	13.8282	0.00206	15.6853	0.00198	21.6309	0.00206	20.0395
0.002	13.7567	0.00207	16.4013	0.00199	22.932	0.00206	20.5342
0.00201	14.694	0.00207	15.7899	0.00199	21.7111	0.00207	19.8229
0.00202	13.6349	0.00208	15.2455	0.002	22.8669	0.00207	21.0385
0.00202	14.0756	0.00208	15.5791	0.002	21.9866	0.00208	20.3921
0.00203	15.0999	0.00209	14.7334	0.00201	22.3235	0.00208	20.9111
0.00203	14.3422	0.0021	16.6286	0.00201	22.5848	0.00209	21.0307
0.00204	14.7581	0.0021	16.5223	0.00202	22.3216	0.0021	20.6729
0.00204	13.7008	0.00211	16.6904	0.00202	22.2791	0.0021	20.1114
0.00205	13.4516	0.00211	16.8272	0.00203	23.1924	0.00211	20.6139
0.00205	15.1723	0.00212	15.0905	0.00203	21.9866	0.00211	20.7084
0.00206	14.6106	0.00212	15.3265	0.00204	23.0245	0.00212	21.4553
0.00207	14.3752	0.00213	16.2027	0.00205	22.364	0.00212	20.6261
0.00207	15.591	0.00214	15.6105	0.00205	23.2868	0.00213	21.347
0.00208	14.5758	0.00214	17.0258	0.00206	23.2802	0.00213	20.601
0.00208	14.6207	0.00215	16.4361	0.00206	22.9943	0.00214	21.048
0.00209	14.6454	0.00215	16.5206	0.00207	22.4612	0.00215	20.847
0.00209	13.8932	0.00216	15.8657	0.00207	22.9264	0.00215	20.6443
0.0021	15.5626	0.00216	15.0913	0.00208	23.0896	0.00216	21.9171
0.00211	15.9437	0.00217	16.2689	0.00208	23.2519	0.00216	21.7949
0.00211	14.454	0.00217	16.8194	0.00209	22.5169	0.00217	20.4112
0.00211	16.1022	0.00218	16.7906	0.00209	24.2029	0.00217	21.9882
0.00212	15.0138	0.00219	16.6469	0.0021	22.9801	0.00218	20.6867
0.00213	14.7343	0.00219	15.9876	0.00211	23.317	0.00219	21.4908
0.00213	15.8493	0.0022	17.2653	0.00211	23.3151	0.00219	21.6468
0.00214	14.0114	0.0022	16.2428	0.00212	22.8632	0.0022	21.4674
0.00214	15.58	0.00221	17.2191	0.00212	23.5057	0.0022	22.2801
0.00215	16.0307	0.00221	17.3306	0.00213	23.4708	0.00221	21.6606
0.00215	14.6647	0.00222	16.741	0.00213	23.484	0.00221	21.47
0.00216	16.3203	0.00223	16.9003	0.00214	24.42	0.00222	21.6641
0.00216	14.7957	0.00223	16.9457	0.00214	22.7981	0.00223	21.1009
0.00217	14.9285	0.00224	17.301	0.00215	23.6255	0.00223	22.0297
0.00218	15.6899	0.00224	17.9368	0.00216	23.4764	0.00224	21.8677
0.00218	14.2854	0.00225	16.741	0.00216	23.734	0.00224	22.7056
0.00219	16.7023	0.00226	17.7931	0.00217	24.4898	0.00225	22.3642
0.00219	16.0701	0.00226	17.1172	0.00217	23.6076	0.00225	21.1338
0.0022	15.0669	0.00227	17.3106	0.00218	23.9161	0.00226	21.4943
0.0022	16.2754	0.00227	17.7051	0.00218	24.0992	0.00227	21.7369
0.00221	14.41	0.00228	17.2287	0.00219	23.3292	0.00227	22.56
0.00221	15.9125	0.00228	17.4403	0.00219	24.4096	0.00228	23.0002
0.00222	16.3377	0.00229	17.4787	0.0022	23.9397	0.00228	22.2247
0.00223	15.1796	0.00229	17.4195	0.0022	24.6351	0.00229	22.4942
0.00223	17.679	0.0023	18.2059	0.00221	24.3643	0.00229	21.7594
0.00224	16.0692	0.0023	17.2966	0.00222	23.6189	0.0023	21.8088
0.00224	15.088	0.00231	18.3906	0.00222	24.4756	0.00231	23.2003
0.00225	16.6455	0.00232	17.7295	0.00223	24.1124	0.00231	22.4621
0.00225	15.186	0.00232	17.699	0.00223	24.6379	0.00232	23.0912
0.00226	16.9506	0.00233	18.874	0.00224	25.1691	0.00232	22.6779
0.00226	16.7994	0.00233	18.3061	0.00224	23.8057	0.00233	22.0575
0.00227	15.3692	0.00234	18.4559	0.00225	24.6388	0.00233	22.8962
0.00227	17.5287	0.00234	18.8513	0.00225	24.3832	0.00234	22.4326
0.00228	16.1581	0.00235	17.9577	0.00226	24.8134	0.00235	22.9404
0.00229	15.2007	0.00236	19.2563	0.00226	25.0814	0.00235	23.2809
0.00229	16.5062	0.00236	18.4341	0.00227	24.1444	0.00236	22.307
0.0023	16.3395	0.00237	18.8374	0.00228	24.9408	0.00236	23.2827
0.0023	17.066	0.00237	19.0874	0.00228	25.3295	0.00237	22.6848
0.00231	16.9286	0.00238	18.2678	0.00229	24.5445	0.00237	22.9577
0.00231	16.0326	0.00238	18.7886	0.00229	25.1663	0.00238	22.9612
0.00232	16.411	0.00239	19.0325	0.0023	24.4652	0.00238	22.722
0.00232	16.4879	0.0024	18.5134	0.0023	25.3069	0.00239	23.5478
0.00233	15.9748	0.0024	19.2903	0.00231	24.7011	0.0024	23.3806
0.00234	16.8608	0.00241	18.3436	0.00231	25.0191	0.0024	23.1059
0.00234	17.5993	0.00241	19.4898	0.00232	25.9881	0.00241	23.1128
0.00235	17.2465	0.00242	19.1936	0.00232	25.505	0.00241	22.5877
0.00235	16.9066	0.00242	18.9968	0.00233	25.0512	0.00242	23.1743
0.00236	15.9519	0.00243	19.5429	0.00234	24.6804	0.00242	23.3277
0.00236	16.651	0.00244	18.5552	0.00234	24.9729	0.00243	23.8112
0.00237	17.5947	0.00244	19.1692	0.00235	26.2466	0.00244	24.2479
0.00237	16.5667	0.00245	19.576	0.00235	25.4248	0.00244	22.7108
0.00238	17.9245	0.00245	19.4227	0.00236	26.2947	0.00245	23.5001
0.00239	17.8934	0.00246	20.0176	0.00236	25.9305	0.00245	23.436
0.00239	16.5081	0.00246	19.2633	0.00237	23.5179	0.00246	23.1068
0.0024	17.7165	0.00247	19.7789	0.00237	23.7878	0.00246	24.2254
0.0024	16.4036	0.00248	19.3556	0.00238	24.0425	0.00247	23.8796
0.00241	16.716	0.00248	19.2624	0.00238	24.5011	0.00248	24.1812
0.00241	18.5017	0.00249	20.1256	0.00239	25.0078	0.00248	24.0521
0.00242	16.5988	0.00249	19.9052	0.0024	23.6255	0.00249	22.6805
0.00242	18.2571	0.0025	19.9017	0.0024	24.1822	0.00249	24.2895
0.00243	17.7385	0.0025	19.9583	0.00241	23.6293	0.0025	24.0763
0.00244	16.2598	0.00251	19.3548	0.00241	23.4736	0.0025	24.4333
0.00244	18.3597	0.00251	20.7204	0.00242	24.1577	0.00251	24.0728
0.00245	16.4778	0.00252	19.832	0.00242	23.8378	0.00252	23.7566
0.00245	17.8549	0.00253	20.1787	0.00243	24.0935	0.00252	24.3926
0.00246	19.0982	0.00253	20.3529	0.00243	24.1935	0.00253	23.7531
0.00246	16.2726	0.00254	20.4539	0.00244	23.5349	0.00253	23.9516
0.00247	18.4898	0.00254	20.3703	0.00244	23.9548	0.00254	24.8345
0.00247	17.5452	0.00255	19.9766	0.00245	22.6395	0.00254	23.9888
0.00248	16.881	0.00255	20.1813	0.00246	23.2764	0.00255	25.0797
0.00248	19.056	0.00256	21.5461	0.00246	24.0256	0.00256	24.0789
0.00249	16.7564	0.00257	20.5828	0.00247	23.9095	0.00256	24.1812
0.0025	18.5842	0.00257	21.2352	0.00247	24.2841	0.00257	24.3562
0.0025	18.9983	0.00258	20.4835	0.00248	23.5397	0.00257	23.9854
0.00251	16.6913	0.00258	20.6961	0.00248	23.3189	0.00258	25.0987
0.00251	18.7518	0.00259	21.0357	0.00249	22.8065	0.00258	25.1317
0.00252	18.2076	0.00259	20.6847	0.00249	22.3584	0.00259	25.0034
0.00252	18.1068	0.0026	21.1725	0.0025	24.6407	0.00259	25.1759
0.00253	19.3859	0.00261	21.5313	0.00251	24.1492	0.0026	23.7601
0.00253	17.1595	0.00261	21.2874	0.00251	23.617	0.00261	24.5303
0.00254	18.674	0.00262	22.269	0.00252	22.8367	0.00261	24.4091
0.00255	19.1751	0.00262	20.3991	0.00252	22.5943	0.00262	25.1984
0.00255	17.8824	0.00263	20.8171	0.00253	23.1066	0.00262	26.0094
0.00256	19.0771	0.00263	21.3502	0.00253	23.0094	0.00263	25.0875
0.00256	18.9736	0.00264	21.2691	0.00254	23.0962	0.00264	24.5148
0.00257	18.0601	0.00265	22.3561	0.00254	24.3445	0.00264	24.3493
0.00257	18.5943	0.00265	21.7865	0.00255	22.9735	0.00265	24.241
0.00258	18.2855	0.00266	21.5461	0.00255	23.0887	0.00265	25.5389
0.00258	19.0349	0.00266	21.7987	0.00256	22.2178	0.00266	24.8891
0.00259	19.6653	0.00267	20.7518	0.00257	23.351	0.00266	26.0077
0.0026	18.6749	0.00267	21.729	0.00257	23.3528	0.00267	25.1144
0.0026	18.4852	0.00268	21.9842	0.00258	23.0122	0.00267	24.9792
0.00261	19.177	0.00269	22.5286	0.00258	23.0585	0.00268	25.0606
0.00261	18.4926	0.00269	22.404	0.00259	23.4179	0.00269	25.1854
0.00262	19.1522	0.0027	21.5392	0.00259	22.9453	0.00269	25.1421
0.00262	19.483	0.0027	22.1819	0.0026	23.483	0.0027	25.6845
0.00263	18.9928	0.00271	21.7412	0.0026	22.1178	0.0027	25.3249
0.00263	20.0785	0.00271	21.9999	0.00261	23.734	0.00271	26.44
0.00264	18.6502	0.00272	22.161	0.00261	22.7282	0.00271	25.0805
0.00264	18.8526	0.00273	21.7299	0.00262	22.8169	0.00272	25.4124
0.00265	20.0254	0.00273	23.3064	0.00263	23.534	0.00273	25.2547
0.00266	18.8141	0.00274	22.6261	0.00263	23.3944	0.00273	25.6853
0.00266	19.865	0.00274	22.2211	0.00264	22.2178	0.00274	25.733
0.00267	19.8394	0.00275	22.377	0.00264	23.0094	0.00274	25.9487
0.00267	19.0139	0.00275	22.0147	0.00265	22.4688	0.00275	25.6802
0.00268	20.7107	0.00276	22.4781	0.00265	24.1171	0.00275	26.4981
0.00268	18.4504	0.00276	22.7428	0.00266	22.732	0.00276	24.9211
0.00269	18.5063	0.00277	22.8534	0.00266	23.1443	0.00277	25.6308
0.00269	20.2709	0.00278	23.4065	0.00267	23.1462	0.00277	25.7027
0.0027	19.2814	0.00278	21.9267	0.00267	22.5735	0.00278	26.3915
0.00271	20.6612	0.00279	23.0033	0.00268	22.465	0.00278	26.1697
0.00271	19.647	0.00279	22.7063	0.00269	23.3481	0.00279	26.1792
0.00272	18.3716	0.0028	22.6035	0.00269	23.1019	0.00279	25.6845
0.00272	20.7794	0.0028	23.2088	0.0027	23.6227	0.0028	26.2936
0.00273	18.6373	0.00281	22.7489	0.0027	22.1027	0.00281	25.3587
0.00273	19.3987	0.00282	22.9475	0.00271	23.4481	0.00281	26.5726
0.00274	21.0258	0.00282	23.9108	0.00271	22.7377	0.00282	26.1264
0.00274	19.5059	0.00283	22.5887	0.00272	23.1132	0.00282	26.7381
0.00275	21.0176	0.00283	23.2968	0.00272	23.4113	0.00283	26.3932
0.00276	19.8943	0.00284	22.9275	0.00273	22.8273	0.00283	26.2269
0.00276	19.1806	0.00284	22.8639	0.00273	23.1764	0.00284	26.1706
0.00277	21.4033	0.00285	23.3212	0.00274	23.0613	0.00284	25.9851
0.00277	19.1403	0.00286	23.6992	0.00275	22.3971	0.00285	26.1836
0.00278	20.3002	0.00286	23.8751	0.00275	24.4048	0.00286	27.0656
0.00278	21.2027	0.00287	23.1679	0.00276	22.5008	0.00286	26.0415
0.00279	20.5256	0.00287	22.782	0.00276	22.9632	0.00287	27.0708
0.00279	21.5298	0.00288	23.5929	0.00277	23.0887	0.00287	26.3005
0.0028	19.8879	0.00288	22.7786	0.00277	23.3349	0.00288	26.4799
0.0028	19.6415	0.00289	24.213	0.00278	23.4717	0.00289	26.3161
0.00281	21.0708	0.0029	24.2357	0.00278	22.7933	0.00289	25.9054
0.00282	20.1289	0.0029	23.8638	0.00279	22.8348	0.0029	27.0171
0.00282	21.0231	0.00291	23.6521	0.00279	23.3764	0.0029	27.4269
0.00283	21.7551	0.00291	22.7611	0.0028	22.3367	0.00291	26.5726
0.00283	20.6346	0.00292	23.8516	0.00281	23.835	0.00291	26.8811
0.00284	20.7922	0.00292	24.0955	0.00281	23.1858	0.00292	25.9999
0.00284	19.636	0.00293	23.923	0.00282	23.434	0.00292	26.7112
0.00285	20.3928	0.00294	24.9926	0.00282	22.5056	0.00293	26.4998
0.00285	21.8871	0.00294	23.9396	0.00283	22.6688	0.00294	27.1055
0.00286	21.0442	0.00295	23.9143	0.00283	23.517	0.00294	27.7441
0.00287	21.5994	0.00295	22.9885	0.00284	23.6217	0.00295	26.648
0.00287	21.4262	0.00296	23.5894	0.00284	23.1849	0.00295	26.7563
0.00288	20.4642	0.00296	25.6144	0.00285	23.7265	0.00296	26.9885
0.00288	20.7272	0.00297	24.8158	0.00286	22.6801	0.00297	26.3482
0.00289	20.849	0.00297	24.4822	0.00286	23.6406	0.00297	27.5118
0.00289	21.2137	0.00298	24.6712	0.00287	22.8122	0.00298	26.6402
0.0029	22.7566	0.00299	24.024	0.00287	24.0124	0.00298	27.5638
0.0029	21.7405	0.00299	25.1049	0.00288	23.8576	0.00299	27.783
0.00291	21.0607	0.003	24.5301	0.00288	22.5263	0.00299	26.0111
0.00292	21.4519	0.003	25.064	0.00289	23.5283	0.003	27.0318
0.00292	21.1129	0.00301	25.7634	0.00289	24.1293	0.003	27.2406
0.00293	21.1541	0.00301	25.0727	0.0029	22.9169	0.00301	27.4729
0.00293	22.5119	0.00302	25.2347	0.00291	23.8161	0.00301	27.6219
0.00294	21.2219	0.00303	25.4028	0.00291	22.5678	0.00302	26.674
0.00294	23.0167	0.00303	24.5562	0.00292	23.3396	0.00303	27.5742
0.00295	22.1894	0.00304	25.1258	0.00292	23.7359	0.00303	26.7571
0.00295	20.4935	0.00304	24.8523	0.00293	23.0424	0.00304	26.9036
0.00296	21.8477	0.00305	25.9803	0.00293	24.2058	0.00304	27.7206
0.00297	21.3254	0.00305	26.0099	0.00294	23.5746	0.00305	27.5976
0.00297	21.7185	0.00306	25.3697	0.00294	22.7896	0.00305	28.3566
0.00298	23.5436	0.00307	25.2216	0.00295	23.4132	0.00306	27.2684
0.00298	20.9516	0.00307	24.6964	0.00295	23.133	0.00307	26.9469
0.00299	22.9416	0.00308	25.3854	0.00296	24.0718	0.00307	27.7293
0.00299	22.0896	0.00308	26.1213	0.00296	23.5991	0.00308	26.9911
0.003	20.3918	0.00309	26.4523	0.00297	23.5019	0.00308	27.9329
0.003	22.4066	0.00309	27.0368	0.00298	23.7283	0.00309	28.3194
0.00301	22.1665	0.0031	25.3183	0.00298	23.1764	0.00309	27.8749
0.00301	22.9563	0.00311	25.7677	0.00299	23.4642	0.0031	27.8177
0.00302	23.8093	0.00311	25.7547	0.00299	23.6302	0.00311	27.1904
0.00303	20.8215	0.00312	25.6223	0.003	23.7755	0.00311	27.6799
0.00303	22.9948	0.00312	27.3242	0.003	23.7906	0.00312	27.7839
0.00304	22.2655	0.00313	26.7537	0.00301	23.2311	0.00312	27.6877
0.00304	21.6397	0.00313	26.4436	0.00301	23.8774	0.00313	28.9848
0.00305	23.6764	0.00314	26.8686	0.00302	23.4576	0.00313	27.8749
0.00305	23.244	0.00315	25.7094	0.00302	23.2104	0.00314	27.595
0.00306	23.0369	0.00315	27.1665	0.00303	23.5123	0.00315	27.5812
0.00306	23.0827	0.00316	26.8651	0.00304	23.1924	0.00315	27.3403
0.00307	21.3099	0.00316	26.4776	0.00304	24.3992	0.00316	28.5334
0.00308	23.6434	0.00317	27.0263	0.00305	23.835	0.00316	28.3012
0.00308	22.9279	0.00317	27.4687	0.00305	22.7367	0.00317	28.5377
0.00309	22.7795	0.00318	27.5837	0.00306	24.0303	0.00317	29.0013
0.00309	23.8835	0.00318	26.8268	0.00306	23.2594	0.00318	27.0829
0.0031	22.8024	0.00319	26.6762	0.00307	23.1094	0.00319	27.6626
0.0031	23.3292	0.0032	27.5375	0.00307	23.6585	0.00319	28.4329
0.00311	23.0213	0.0032	26.9784	0.00308	23.8425	0.0032	28.5966
0.00311	22.0676	0.00321	28.1054	0.00308	24.2765	0.0032	29.0507
0.00312	23.8175	0.00321	27.8197	0.00309	23.2556	0.00321	28.2362
0.00313	23.3017	0.00322	27.5593	0.0031	23.8123	0.00321	28.5533
0.00313	23.1441	0.00322	28.1908	0.0031	23.6906	0.00322	28.2466
0.00314	23.933	0.00323	27.258	0.00311	22.9584	0.00322	27.3871
0.00314	23.5188	0.00324	27.5375	0.00311	23.9718	0.00323	28.8167
0.00315	23.0268	0.00324	28.3084	0.00312	24.2671	0.00324	28.8471
0.00315	23.3924	0.00325	27.9852	0.00312	24.018	0.00324	29.2656
0.00316	22.6576	0.00325	28.8701	0.00313	23.8548	0.00325	28.452
0.00316	23.9082	0.00326	27.7492	0.00314	23.3727	0.00325	28.3272
0.00317	24.7145	0.00326	28.1586	0.00314	24.2926	0.00326	28.8523
0.00317	23.6306	0.00327	28.2866	0.00314	23.7293	0.00326	27.9485
0.00318	24.0072	0.00328	27.8685	0.00315	23.3708	0.00327	28.3688
0.00319	24.1803	0.00328	28.7073	0.00316	24.1105	0.00328	29.3444
0.00319	22.2884	0.00329	28.3136	0.00316	23.5821	0.00328	28.8973
0.0032	24.6448	0.00329	28.1411	0.00317	24.5068	0.00329	29.555
0.0032	23.9265	0.0033	29.0896	0.00317	23.9925	0.00329	28.3454
0.00321	24.1877	0.0033	28.5287	0.00318	23.3821	0.0033	28.5802
0.00321	25.7388	0.00331	28.7761	0.00318	24.0642	0.0033	28.8756
0.00322	23.1377	0.00332	27.6403	0.00319	23.5953	0.00331	28.6157
0.00323	23.4794	0.00332	28.2831	0.00319	23.6283	0.00332	29.5229
0.00323	24.1354	0.00333	29.0495	0.0032	24.4643	0.00332	29.7144
0.00324	23.1111	0.00333	28.7935	0.00321	23.9963	0.00333	29.0299
0.00324	25.7443	0.00334	29.2926	0.00321	24.4105	0.00333	29.3245
0.00325	24.1116	0.00334	29.296	0.00322	22.9217	0.00334	28.166
0.00325	24.3599	0.00335	28.8579	0.00322	23.9246	0.00334	29.2413
0.00326	25.1249	0.00336	29.3413	0.00323	24.2256	0.00335	29.0151
0.00326	23.2284	0.00336	27.9277	0.00323	23.9378	0.00336	29.6295
0.00327	24.7392	0.00337	29.8778	0.00324	24.6143	0.00336	29.9345
0.00328	24.8134	0.00337	30.3029	0.00324	23.9548	0.00337	29.2907
0.00328	23.6911	0.00338	29.2333	0.00325	23.7123	0.00337	28.5698
0.00329	26.3453	0.00338	29.3675	0.00325	24.2964	0.00338	29.1209
0.00329	24.1354	0.00339	29.3657	0.00326	23.3764	0.00338	29.1018
0.0033	24.8143	0.00339	29.5957	0.00327	24.9162	0.00339	30.0549
0.0033	25.4694	0.0034	30.1392	0.00327	23.6076	0.0034	28.7777
0.00331	23.8038	0.00341	29.4955	0.00328	24.2407	0.0034	30.0341
0.00331	25.2376	0.00341	30.3212	0.00328	24.2822	0.00341	29.5194
0.00332	25.2385	0.00342	29.539	0.00329	23.9963	0.00341	29.522
0.00333	24.9481	0.00342	29.6723	0.00329	24.1142	0.00342	29.3617
0.00333	26.7164	0.00343	29.7821	0.0033	24.085	0.00342	29.2812
0.00333	24.2646	0.00343	29.9005	0.0033	24.0124	0.00343	29.5671
0.00334	24.9444	0.00344	30.4327	0.00331	24.769	0.00344	30.1597
0.00335	25.8789	0.00345	29.6993	0.00331	23.3557	0.00344	29.3028
0.00335	24.1913	0.00345	29.9092	0.00332	24.9983	0.00345	30.6172
0.00336	26.0787	0.00346	30.7941	0.00333	24.068	0.00345	29.0723
0.00336	25.9431	0.00346	29.8169	0.00333	24.1265	0.00346	29.2456
0.00337	25.1607	0.00347	30.3168	0.00334	23.9114	0.00346	29.4319
0.00337	25.7635	0.00347	30.2532	0.00334	23.9576	0.00347	30.0662
0.00338	24.3324	0.00348	30.4222	0.00335	24.4407	0.00347	29.8773
0.00339	25.4942	0.00349	30.6791	0.00335	24.3501	0.00348	30.2793
0.00339	26.3123	0.00349	30.653	0.00336	23.701	0.00349	29.6589
0.0034	25.1891	0.0035	30.6069	0.00336	25.3946	0.00349	30.359
0.0034	25.8597	0.0035	30.4692	0.00337	23.7406	0.0035	28.6781
0.00341	25.9898	0.00351	30.437	0.00337	24.1577	0.0035	29.7967
0.00341	25.9807	0.00351	31.4622	0.00338	23.8142	0.00351	29.782
0.00342	25.868	0.00352	30.9657	0.00339	24.3879	0.00351	30.4977
0.00342	25.0296	0.00353	31.7783	0.00339	24.7096	0.00352	30.2161
0.00343	25.9275	0.00353	31.0214	0.0034	23.9387	0.00353	29.8678
0.00343	26.8657	0.00354	30.4483	0.0034	23.8746	0.00353	29.7161
0.00344	25.8258	0.00354	31.3733	0.00341	25.3757	0.00354	30.2161
0.00345	26.1291	0.00355	31.3881	0.00341	23.9256	0.00354	28.7812
0.00345	27.0361	0.00355	31.6842	0.00342	24.4247	0.00355	30.6164
0.00346	25.6646	0.00356	32.1093	0.00342	23.7293	0.00355	30.0731
0.00346	25.8606	0.00357	30.6391	0.00343	24.6332	0.00356	30.5843
0.00347	26.5707	0.00357	31.6372	0.00343	24.4256	0.00357	30.2412
0.00347	25.7351	0.00358	31.2087	0.00344	23.9727	0.00357	29.7326
0.00348	27.7077	0.00358	31.9839	0.00345	24.6841	0.00358	29.8452
0.00349	26.6147	0.00359	32.0997	0.00345	24.9889	0.00358	30.0428
0.00349	25.7745	0.00359	31.3376	0.00346	23.7519	0.00359	30.2447
0.0035	27.1534	0.0036	32.0988	0.00346	24.5851	0.00359	31.105
0.0035	24.7328	0.0036	31.8994	0.00347	23.4519	0.0036	30.2031
0.00351	26.4149	0.00361	31.8419	0.00347	25.0247	0.00361	30.3842
0.00351	27.2248	0.00362	32.7599	0.00348	24.67	0.00361	29.5662
0.00352	26.0824	0.00362	31.6755	0.00348	24.7153	0.00362	30.1208
0.00352	28.1218	0.00363	32.7303	0.00349	24.6841	0.00362	30.3408
0.00353	26.108	0.00363	31.9046	0.00349	24.3822	0.00363	30.2542
0.00353	25.6957	0.00364	32.516	0.0035	24.0142	0.00363	31.3113
0.00354	27.5272	0.00364	33.2111	0.00351	25.0266	0.00364	30.593
0.00354	25.4813	0.00365	32.4638	0.00351	24.2265	0.00365	30.0194
0.00355	28.0128	0.00366	32.5326	0.00352	25.104	0.00365	30.612
0.00356	27.9138	0.00366	32.827	0.00352	24.3303	0.00366	29.6996
0.00356	26.1236	0.00367	32.4734	0.00353	24.97	0.00366	31.0435
0.00357	28.2455	0.00367	33.4933	0.00353	24.5256	0.00367	30.3322
0.00357	26.3398	0.00368	32.8984	0.00354	24.1746	0.00367	30.3382
0.00358	26.6696	0.00368	33.6605	0.00354	24.5445	0.00368	31.397
0.00358	28.0467	0.00369	32.9027	0.00355	24.836	0.00368	30.4587
0.00359	26.8575	0.0037	32.4516	0.00356	24.7955	0.00369	30.3148
0.0036	28.3701	0.0037	33.191	0.00356	25.4512	0.0037	30.9058
0.0036	27.2743	0.00371	33.6257	0.00357	23.9831	0.0037	30.7021
0.00361	26.3297	0.00371	33.7232	0.00357	25.2106	0.00371	30.9578
0.00361	28.2886	0.00372	33.6065	0.00358	24.0152	0.00371	30.3807
0.00362	26.8281	0.00372	33.0247	0.00358	24.0303	0.00372	31.2497
0.00362	27.005	0.00373	33.9497	0.00359	25.4738	0.00372	30.9872
0.00363	27.8424	0.00374	33.4227	0.00359	25.3389	0.00373	30.3504
0.00363	27.7104	0.00374	34.1578	0.0036	25.0455	0.00374	30.9578
0.00364	28.7613	0.00375	34.1927	0.0036	24.7379	0.00374	31.034
0.00364	27.3687	0.00375	34.0211	0.00361	24.0831	0.00375	30.6744
0.00365	26.5872	0.00376	34.0524	0.00362	24.7219	0.00375	31.0816
0.00366	28.6074	0.00376	34.2005	0.00362	24.3397	0.00376	30.7229
0.00366	27.3549	0.00377	34.2806	0.00363	25.4521	0.00376	31.3442
0.00367	27.5712	0.00378	34.7989	0.00363	25.4738	0.00377	30.5003
0.00367	28.787	0.00378	34.2223	0.00364	24.7615	0.00378	30.7619
0.00368	28.4636	0.00379	34.6856	0.00364	24.4549	0.00378	30.9638
0.00368	28.0742	0.00379	34.4078	0.00365	24.2652	0.00379	30.9872
0.00369	27.518	0.0038	34.6281	0.00365	24.8823	0.00379	31.3953
0.00369	27.6591	0.0038	35.2587	0.00366	24.9134	0.0038	30.9586
0.0037	28.9766	0.00381	35.0732	0.00366	24.5294	0.0038	30.9543
0.0037	28.4168	0.00382	34.7919	0.00367	25.6748	0.00381	31.4152
0.00371	28.032	0.00382	34.6499	0.00368	24.9766	0.00382	30.5081
0.00372	28.874	0.00383	34.3878	0.00368	24.8672	0.00382	31.3338
0.00372	28.6587	0.00383	36.2952	0.00369	24.9729	0.00383	31.4854
0.00373	27.9258	0.00384	35.5967	0.00369	24.0435	0.00383	31.0054
0.00373	28.5726	0.00384	35.7256	0.0037	25.171	0.00384	31.4326
0.00374	28.174	0.00385	35.0889	0.0037	24.9549	0.00384	31.3788
0.00374	28.5827	0.00385	34.9643	0.00371	25.2097	0.00385	31.5582
0.00375	28.9116	0.00386	36.0069	0.00371	25.7022	0.00386	31.2038
0.00375	28.1255	0.00387	35.9424	0.00372	24.3973	0.00386	30.346
0.00376	29.3541	0.00387	36.3074	0.00372	24.5973	0.00387	31.6943
0.00377	28.4095	0.00388	36.2865	0.00373	24.2275	0.00387	31.3199
0.00377	27.868	0.00388	35.4103	0.00374	24.736	0.00388	31.2706
0.00378	28.9803	0.00389	36.3849	0.00374	25.7154	0.00388	31.7991
0.00378	27.8204	0.00389	35.3833	0.00375	25.0804	0.00389	31.1666
0.00379	29.476	0.0039	36.7176	0.00375	25.5993	0.00389	31.0288
0.00379	29.7572	0.00391	36.5103	0.00376	24.5332	0.0039	30.7879
0.0038	27.9212	0.00391	36.6923	0.00376	23.9454	0.00391	31.3546
0.0038	29.7572	0.00392	36.9301	0.00377	24.7681	0.00391	32.0521
0.00381	28.153	0.00392	36.2046	0.00377	24.9266	0.00392	31.1891
0.00382	28.4608	0.00393	36.4171	0.00378	25.8607	0.00392	31.7081
0.00382	30.2364	0.00393	37.4231	0.00378	25.555	0.00393	31.4334
0.00383	28.0595	0.00394	36.2246	0.00379	24.5785	0.00393	31.4534
0.00383	29.9478	0.00395	37.1226	0.0038	25.4757	0.00394	31.2801
0.00384	29.9707	0.00395	37.0468	0.0038	24.1869	0.00395	30.9803
0.00384	28.47	0.00396	37.4344	0.00381	24.5624	0.00395	32.1188
0.00385	29.9725	0.00396	37.5807	0.00381	25.4833	0.00396	31.9628
0.00385	28.9299	0.00397	36.6497	0.00382	25.4672	0.00396	31.2515
0.00386	29.7526	0.00397	37.0042	0.00382	25.8428	0.00397	32.1214
0.00386	30.4884	0.00398	37.4065	0.00383	25.0011	0.00397	31.4785
0.00387	28.2281	0.00399	37.3726	0.00383	25.0049	0.00398	31.326
0.00388	30.8191	0.00399	38.5493	0.00384	24.4492	0.00399	30.9066
0.00388	30.5452	0.004	37.2968	0.00384	24.2284	0.00399	31.6414
0.00389	29.2542	0.004	38.0145	0.00385	25.6144	0.004	32.5494
0.00389	30.2135	0.00401	37.289	0.00386	25.3446	0.004	31.7826
0.0039	29.3101	0.00401	37.2559	0.00386	25.5078	0.00401	31.5339
0.0039	30.3674	0.00402	38.4204	0.00387	25.2776	0.00401	31.3078
0.00391	30.93	0.00403	38.2784	0.00387	24.0586	0.00402	31.099
0.00391	28.9922	0.00403	38.3698	0.00388	25.0597	0.00403	32.1786
0.00392	30.7321	0.00404	39.0945	0.00388	24.4369	0.00403	31.5357
0.00393	30.2969	0.00404	37.7392	0.00389	25.0323	0.00404	32.4775
0.00393	29.4017	0.00405	38.2523	0.00389	26.0135	0.00404	32.1197
0.00394	30.776	0.00405	37.9309	0.0039	25.2342	0.00405	31.3684
0.00394	30.6423	0.00406	38.4996	0.00391	24.971	0.00405	31.5565
0.00395	30.7284	0.00406	39.2983	0.00391	25.0313	0.00406	31.5547
0.00395	30.3454	0.00407	39.2443	0.00392	24.4605	0.00407	31.6856
0.00396	29.6656	0.00408	38.4691	0.00392	25.5522	0.00407	32.5711
0.00396	31.0555	0.00408	38.4866	0.00393	25.104	0.00408	31.936
0.00397	30.9043	0.00409	38.4648	0.00393	25.6512	0.00408	32.9627
0.00398	30.3225	0.00409	39.4742	0.00394	25.4333	0.00409	31.2038
0.00398	31.1718	0.0041	38.679	0.00394	25.2767	0.00409	31.5158
0.00399	31.2442	0.0041	39.807	0.00395	24.936	0.0041	31.9646
0.00399	30.2153	0.00411	39.1224	0.00395	24.553	0.0041	31.8883
0.004	30.864	0.00412	39.4098	0.00396	24.9993	0.00411	32.1344
0.004	30.8264	0.00412	39.6075	0.00397	25.7333	0.00412	32.9428
0.00401	31.0811	0.00413	39.0884	0.00397	24.7719	0.00412	32.1058
0.00401	31.6803	0.00413	39.179	0.00398	26.2249	0.00413	32.2956
0.00402	30.1842	0.00414	39.638	0.00398	24.5407	0.00413	31.0591
0.00403	31.1233	0.00414	39.7495	0.00399	24.6681	0.00414	32.2973
0.00403	32.2548	0.00415	40.9427	0.00399	24.7974	0.00414	32.0027
0.00404	30.2529	0.00416	39.7625	0.004	24.5794	0.00415	32.4559
0.00404	31.6657	0.00416	40.306	0.004	25.8371	0.00416	32.3034
0.00405	30.995	0.00417	39.8096	0.00401	25.906	0.00416	32.4099
0.00405	30.4352	0.00417	39.388	0.00401	25.0719	0.00417	31.8701
0.00406	32.6799	0.00418	39.9498	0.00402	25.8673	0.00417	32.2098
0.00406	30.7852	0.00418	40.3992	0.00403	23.8699	0.00418	31.2601
0.00407	31.7426	0.00419	40.9845	0.00403	25.0879	0.00418	32.7816
0.00407	32.0505	0.0042	41.6029	0.00404	25.4021	0.00419	32.176
0.00408	30.3463	0.0042	39.685	0.00404	25.8012	0.0042	32.8952
0.00409	32.7065	0.00421	40.3252	0.00405	25.872	0.0042	32.1249
0.00409	31.6473	0.00421	40.3051	0.00405	25.505	0.00421	31.9602
0.0041	31.29	0.00422	40.7615	0.00406	25.2087	0.00421	32.28
0.0041	33.3973	0.00422	40.9915	0.00406	25.2417	0.00422	32.2193
0.00411	31.1691	0.00423	41.0681	0.00407	24.7596	0.00423	32.2401
0.00411	31.9167	0.00424	41.6726	0.00407	26.306	0.00423	33.7408
0.00412	31.8874	0.00424	41.0141	0.00408	24.8417	0.00424	31.7999
0.00412	31.5658	0.00425	40.603	0.00409	25.9145	0.00424	32.5477
0.00413	33.5833	0.00425	41.3294	0.00409	25.2389	0.00425	31.7939
0.00414	31.5209	0.00426	40.6875	0.0041	25.1785	0.00425	32.3138
0.00414	31.8013	0.00426	41.9034	0.0041	25.5569	0.00426	32.6872
0.00415	32.887	0.00427	42.0837	0.00411	24.8379	0.00426	32.4619
0.00415	31.1086	0.00427	42.2875	0.00411	24.7558	0.00427	33.0771
0.00416	32.8036	0.00428	42.1176	0.00412	26.4042	0.00428	32.8969
0.00416	32.4243	0.00429	41.1517	0.00412	25.0965	0.00428	31.754
0.00417	32.11	0.00429	41.001	0.00413	26.1711	0.00429	32.4515
0.00417	33.4284	0.0043	41.9234	0.00413	24.8134	0.00429	31.4083
0.00418	31.4723	0.0043	42.3641	0.00414	25.5692	0.0043	33.2235
0.00419	32.2933	0.00431	43.1288	0.00415	25.1936	0.0043	32.9567
0.00419	33.5439	0.00431	42.5531	0.00415	24.9502	0.00431	32.8371
0.0042	31.9625	0.00432	42.831	0.00416	25.6918	0.00431	33.0962
0.0042	32.897	0.00433	41.4418	0.00416	26.7259	0.00432	32.0417
0.00421	33.2617	0.00433	41.231	0.00417	25.2625	0.00433	32.1101
0.00421	32.7743	0.00434	42.6829	0.00417	25.739	0.00433	32.6551
0.00422	33.5118	0.00434	42.8492	0.00418	24.5152	0.00434	32.3164
0.00422	32.5709	0.00435	43.2743	0.00418	26.1428	0.00434	33.6369
0.00423	32.5049	0.00435	43.668	0.00419	25.0125	0.00435	32.799
0.00423	33.4825	0.00436	41.8938	0.00419	25.8654	0.00435	32.8579
0.00424	32.5077	0.00437	42.7665	0.0042	26.0343	0.00436	32.5408
0.00425	32.5241	0.00437	42.4382	0.00421	25.6692	0.00437	31.8476
0.00425	34.0826	0.00438	43.9467	0.00421	25.037	0.00437	33.0502
0.00426	33.2397	0.00438	44.2898	0.00422	25.2295	0.00438	33.0528
0.00426	32.6891	0.00439	43.789	0.00422	24.8851	0.00438	32.5971
0.00427	33.2342	0.00439	44.0181	0.00423	26.5495	0.00439	33.4116
0.00427	32.7376	0.0044	44.039	0.00423	25.2974	0.00439	32.2514
0.00428	34.0661	0.00441	43.7054	0.00424	26.0598	0.0044	33.149
0.00428	33.0995	0.00441	44.2097	0.00424	25.387	0.00441	32.2159
0.00429	32.548	0.00442	43.6967	0.00425	25.1351	0.00441	32.6604
0.0043	34.3291	0.00442	45.5832	0.00426	25.3701	0.00442	33.1577
0.0043	33.0958	0.00443	44.9762	0.00426	25.7711	0.00442	32.9766
0.00431	33.4055	0.00443	44.127	0.00427	25.4493	0.00443	33.3449
0.00431	34.3309	0.00444	44.1731	0.00427	26.0249	0.00443	32.7496
0.00432	32.8439	0.00445	44.2463	0.00428	25.1804	0.00444	32.2566
0.00432	34.3025	0.00445	44.7802	0.00428	26.2277	0.00445	33.1161
0.00433	33.5485	0.00446	44.9457	0.00429	25.3569	0.00445	32.0443
0.00433	33.116	0.00446	44.9979	0.00429	25.8361	0.00446	33.6013
0.00434	34.9567	0.00447	45.6364	0.0043	25.3852	0.00446	33.6238
0.00435	33.5714	0.00447	44.3944	0.0043	25.337	0.00447	33.0754
0.00435	34.5526	0.00448	44.5877	0.00431	26.0654	0.00447	32.8319
0.00436	34.2164	0.00448	44.7218	0.00432	26.0871	0.00448	32.1708
0.00436	33.018	0.00449	45.3054	0.00432	25.6333	0.00449	32.6335
0.00437	35.1829	0.0045	46.0745	0.00433	25.7258	0.00449	33.2729
0.00437	33.6767	0.0045	45.2976	0.00433	24.5775	0.0045	33.0017
0.00438	33.8343	0.00451	45.3481	0.00434	25.6531	0.0045	34.0068
0.00439	35.007	0.00451	45.524	0.00434	26.0277	0.00451	33.104
0.00439	33.3451	0.00452	44.8473	0.00435	26.072	0.00451	32.8068
0.0044	35.1564	0.00452	45.8306	0.00435	26.0447	0.00452	32.8406
0.0044	34.8925	0.00453	46.0475	0.00436	24.904	0.00453	32.7045
0.00441	33.6117	0.00454	46.4028	0.00436	25.3682	0.00453	33.6221
0.00441	35.587	0.00454	46.0806	0.00437	25.4154	0.00454	33.4748
0.00442	33.9598	0.00455	46.2434	0.00438	25.572	0.00454	33.1846
0.00442	34.1632	0.00455	46.4037	0.00438	26.3277	0.00455	33.545
0.00443	35.4322	0.00456	45.8471	0.00439	25.9315	0.00455	32.974
0.00443	34.5563	0.00456	46.105	0.00439	25.9286	0.00456	32.9636
0.00444	35.6521	0.00457	47.1754	0.0044	25.3399	0.00456	32.6569
0.00444	34.69	0.00458	46.5335	0.0044	24.9389	0.00457	32.9471
0.00445	34.1055	0.00458	47.3931	0.00441	26.2909	0.00458	33.7608
0.00446	35.8234	0.00459	46.4411	0.00441	25.8899	0.00458	33.5303
0.00446	34.5911	0.00459	45.9308	0.00442	25.5578	0.00459	33.7088
0.00447	34.8779	0.0046	46.8104	0.00442	26.0305	0.00459	32.9558
0.00447	35.5449	0.0046	46.4403	0.00443	25.9701	0.0046	32.7825
0.00448	35.5064	0.00461	47.0961	0.00444	26.3711	0.0046	33.2175
0.00448	35.6346	0.00462	47.9592	0.00444	24.9927	0.00461	32.844
0.00449	34.8769	0.00462	46.9219	0.00445	25.639	0.00462	33.7105
0.0045	34.8751	0.00463	47.5664	0.00445	26.1815	0.00462	33.8604
0.0045	36.2448	0.00463	46.2129	0.00446	25.5974	0.00463	33.5398
0.00451	35.2636	0.00464	46.7651	0.00446	26.4702	0.00463	33.7027
0.00451	34.9841	0.00464	47.4846	0.00447	25.9918	0.00464	32.76
0.00452	35.871	0.00465	47.86	0.00447	25.6748	0.00464	33.3708
0.00452	36.2577	0.00466	48.2563	0.00448	25.4776	0.00465	33.6845
0.00453	35.6236	0.00466	47.8669	0.00448	24.7738	0.00466	33.4445
0.00453	35.4972	0.00467	47.3888	0.00449	26.5693	0.00466	34.2711
0.00454	34.7917	0.00467	48.0646	0.0045	26.3447	0.00467	33.1551
0.00455	36.363	0.00468	47.5142	0.0045	25.6446	0.00467	33.3665
0.00455	36.3126	0.00468	48.7257	0.00451	26.0702	0.00468	33.3405
0.00456	35.2425	0.00469	48.1761	0.00451	25.2276	0.00468	33.3163
0.00456	36.3474	0.00469	48.5506	0.00452	25.7503	0.00469	33.8734
0.00457	36.4711	0.0047	48.7536	0.00452	26.0881	0.0047	33.2591
0.00457	35.3048	0.00471	48.4862	0.00453	25.705	0.0047	33.5372
0.00458	36.5527	0.00471	48.1448	0.00453	26.6589	0.00471	33.8405
0.00458	35.5696	0.00472	48.4252	0.00454	25.7682	0.00471	33.2365
0.00459	36.6278	0.00472	48.4601	0.00454	25.7465	0.00472	33.9366
0.00459	37.2536	0.00473	49.1464	0.00455	26.0862	0.00472	33.2582
0.0046	35.3992	0.00473	48.447	0.00456	25.8305	0.00473	33.662
0.0046	37.2453	0.00474	49.277	0.00456	26.3173	0.00474	33.8968
0.00461	36.2238	0.00475	48.8703	0.00457	25.2946	0.00474	33.6109
0.00462	35.6145	0.00475	48.6473	0.00457	25.9918	0.00475	33.8552
0.00462	37.8885	0.00476	48.9739	0.00458	26.4891	0.00475	33.9548
0.00463	35.784	0.00476	48.4609	0.00458	25.3719	0.00476	33.2851
0.00463	37.0868	0.00477	49.6594	0.00459	26.1966	0.00476	34.1741
0.00464	37.5	0.00477	50.0618	0.00459	25.655	0.00477	33.3934
0.00464	35.4029	0.00478	48.9635	0.0046	25.4078	0.00477	34.0805
0.00465	37.4973	0.00479	49.8388	0.00461	26.3674	0.00478	33.8041
0.00466	36.2567	0.00479	48.7214	0.00461	25.6437	0.00479	33.954
0.00466	36.4739	0.0048	49.7151	0.00462	26.7061	0.00479	33.8084
0.00467	38.0562	0.0048	50.7272	0.00462	25.8796	0.0048	33.8049
0.00467	36.0341	0.00481	50.0278	0.00463	25.1314	0.0048	33.727
0.00468	37.5266	0.00481	50.5452	0.00463	26.2183	0.00481	34.5388
0.00468	37.632	0.00482	49.9686	0.00464	25.538	0.00481	33.2781
0.00469	36.178	0.00483	49.6289	0.00464	26.239	0.00482	33.8526
0.00469	37.7163	0.00483	50.4677	0.00465	26.5391	0.00483	33.2859
0.0047	37.0612	0.00484	49.5592	0.00465	25.9126	0.00483	34.5232
0.0047	37.5596	0.00484	50.7551	0.00466	26.373	0.00484	34.1628
0.00471	38.4749	0.00485	50.9432	0.00467	25.4455	0.00484	33.428
0.00472	36.4354	0.00485	50.6462	0.00467	25.5059	0.00485	33.5597
0.00472	37.8015	0.00486	51.039	0.00468	26.607	0.00485	34.0233
0.00473	38.3329	0.00487	50.2952	0.00468	25.9513	0.00486	33.415
0.00473	37.0099	0.00487	50.1463	0.00469	26.49	0.00487	34.5189
0.00474	38.102	0.00488	50.6279	0.00469	25.9145	0.00487	33.59
0.00474	38.1001	0.00488	50.2229	0.0047	26.5098	0.00488	34.8213
0.00475	38.1065	0.00489	51.3604	0.0047	25.8767	0.00488	33.662
0.00476	38.3026	0.00489	51.3081	0.00471	25.3436	0.00489	33.5173
0.00476	36.8752	0.0049	51.6548	0.00471	25.906	0.00489	34.0657
0.00477	38.1579	0.00491	51.4266	0.00472	26.2796	0.0049	34.1273
0.00477	38.6883	0.00491	50.7185	0.00473	26.2438	0.00491	34.4764
0.00478	37.7795	0.00492	50.9798	0.00473	26.825	0.00491	34.635
0.00478	38.1469	0.00492	51.1209	0.00474	25.6276	0.00492	33.7997
0.00479	38.7589	0.00493	51.8168	0.00474	26.2938	0.00492	34.7511
0.00479	37.9819	0.00493	52.3533	0.00475	25.2908	0.00493	33.1083
0.0048	38.1212	0.00494	51.9675	0.00475	26.2447	0.00493	34.5362
0.0048	37.5843	0.00495	51.9265	0.00476	26.6032	0.00494	34.2841
0.00481	38.5692	0.00495	51.0826	0.00476	26.6089	0.00495	34.045
0.00481	39.5037	0.00496	52.3063	0.00477	26.4976	0.00495	34.4773
0.00482	38.0113	0.00496	52.3611	0.00477	26.1164	0.00496	33.8205
0.00483	37.8775	0.00497	52.3908	0.00478	25.5833	0.00496	33.9124
0.00483	38.8844	0.00497	52.8332	0.00479	26.5476	0.00497	34.7087
0.00484	37.9022	0.00498	52.1408	0.00479	25.621	0.00497	33.2391
0.00484	39.6485	0.00498	52.3089	0.0048	27.7166	0.00498	34.8222
0.00485	39.2454	0.00499	52.9656	0.0048	26.7249	0.00498	33.96
0.00485	38.3594	0.005	51.9701	0.00481	25.6692	0.00499	34.4747
0.00486	39.6943	0.005	53.4655	0.00481	25.6824	0.005	34.4608
0.00486	37.5495	0.00501	52.4988	0.00482	25.9692	0.005	34.0943
0.00487	39.0282	0.00501	52.4221	0.00482	26.1211	0.00501	34.2581
0.00488	39.9838	0.00502	53.2635	0.00483	26.9769	0.00501	34.44
0.00488	38.0003	0.00502	52.571	0.00483	26.0532	0.00502	34.22
0.00489	39.9353	0.00503	53.4699	0.00484	26.8042	0.00502	34.7503
0.00489	38.5262	0.00504	53.2208	0.00485	25.6663	0.00503	33.8569
0.0049	38.3484	0.00504	52.5981	0.00485	26.5476	0.00504	35.1046
0.0049	40.4154	0.00505	53.7059	0.00486	26.0258	0.00504	34.1429
0.00491	38.069	0.00505	53.3393	0.00486	26.3617	0.00505	34.2226
0.00491	39.3572	0.00506	54.6039	0.00487	26.1966	0.00505	34.4245
0.00492	39.6192	0.00507	53.7382	0.00487	26.3542	0.00506	34.2772
0.00492	38.3906	0.00507	52.9055	0.00488	26.5391	0.00506	34.6064
0.00493	40.6994	0.00508	53.4403	0.00488	27.2684	0.00507	34.7529
0.00494	39.108	0.00508	53.78	0.00489	25.3408	0.00508	33.7694
0.00494	38.8404	0.00509	54.7607	0.00489	26.6212	0.00508	34.8048
0.00495	40.8103	0.00509	55.0751	0.0049	25.8843	0.00509	33.9141
0.00495	38.5179	0.0051	54.1963	0.00491	26.8061	0.00509	34.797
0.00496	39.5899	0.0051	54.3949	0.00491	26.824	0.0051	34.0432
0.00496	40.4154	0.00511	53.4412	0.00492	26.7363	0.0051	34.7511
0.00497	39.6119	0.00512	54.1336	0.00492	26.775	0.00511	34.8178
0.00497	40.8991	0.00512	54.8103	0.00493	26.2523	0.00512	34.3248
0.00498	38.834	0.00513	54.9567	0.00493	25.4823	0.00512	34.499
0.00499	39.3947	0.00513	55.1587	0.00494	27.092	0.00513	34.7667
0.00499	40.6902	0.00514	54.6997	0.00494	26.4192	0.00513	33.973
0.005	39.8657	0.00514	54.239	0.00495	27.0259	0.00514	35.1428
0.005	40.4978	0.00515	55.0307	0.00496	26.0267	0.00514	34.0995
0.00501	39.7319	0.00516	54.6849	0.00496	26.4183	0.00515	35.0197
0.00501	39.3746	0.00516	55.454	0.00497	26.6589	0.00516	35.1765
0.00502	40.54	0.00517	54.9723	0.00497	26.0003	0.00516	34.2702
0.00502	39.9188	0.00517	55.2301	0.00498	26.3107	0.00517	34.4409
0.00503	40.2669	0.00518	55.8485	0.00498	26.9467	0.00517	34.3569
0.00504	40.7773	0.00518	55.5088	0.00499	26.0918	0.00518	34.0969
0.00504	39.6164	0.00519	55.778	0.00499	26.4324	0.00518	35.4252
0.00505	39.9362	0.00519	55.5637	0.005	26.09	0.00519	34.7477
0.00505	40.7452	0.0052	54.7851	0.005	27.2165	0.00519	35.3654
0.00506	40.6435	0.00521	56.2727	0.00501	26.4221	0.0052	34.466
0.00506	41.1007	0.00521	56.075	0.00502	25.7248	0.00521	33.8587
0.00507	40.4621	0.00522	56.8414	0.00502	26.7872	0.00521	34.3976
0.00507	39.8702	0.00522	55.6935	0.00503	26.2824	0.00522	34.6853
0.00508	41.4855	0.00523	55.3747	0.00503	26.6948	0.00522	35.2303
0.00509	40.6866	0.00523	56.4129	0.00504	27.1335	0.00523	35.0301
0.00509	40.2779	0.00524	56.6368	0.00504	26.1919	0.00523	34.3144
0.0051	41.9143	0.00525	56.7639	0.00505	26.891	0.00524	34.7459
0.0051	40.6591	0.00525	57.1881	0.00505	26.4532	0.00525	34.4834
0.00511	40.5125	0.00526	56.1316	0.00506	26.3032	0.00525	34.5146
0.00511	41.3178	0.00526	56.52	0.00506	27.0929	0.00526	34.8326
0.00512	40.4823	0.00527	56.1534	0.00507	26.5806	0.00526	34.5293
0.00512	42.3119	0.00527	57.1219	0.00508	26.5966	0.00527	35.0864
0.00513	40.6884	0.00528	57.5295	0.00508	26.4787	0.00527	34.7511
0.00513	39.8455	0.00529	57.0261	0.00509	26.4994	0.00528	34.9339
0.00514	42.0801	0.00529	57.0836	0.00509	26.942	0.00529	34.8144
0.00515	40.6673	0.0053	56.6899	0.0051	26.3428	0.00529	34.7693
0.00515	41.3132	0.0053	57.0557	0.0051	26.9118	0.0053	35.3663
0.00516	41.8969	0.00531	57.9833	0.00511	26.1664	0.0053	34.6419
0.00516	39.7035	0.00531	57.1489	0.00511	26.2013	0.00531	34.7
0.00517	42.354	0.00532	58.3987	0.00512	26.7164	0.00531	35.3758
0.00517	41.4718	0.00533	57.0226	0.00512	26.34	0.00532	34.1091
0.00518	40.7397	0.00533	57.2691	0.00513	26.8901	0.00533	35.3524
0.00518	42.6839	0.00534	58.4675	0.00514	26.7863	0.00533	34.8932
0.00519	40.8506	0.00534	58.0721	0.00514	25.9947	0.00534	34.4695
0.0052	41.4892	0.00535	58.4118	0.00515	26.9627	0.00534	35.4365
0.0052	42.2011	0.00535	58.4405	0.00515	26.5768	0.00535	34.2451
0.00521	40.9294	0.00536	57.7473	0.00516	26.2173	0.00535	35.1644
0.00521	43.3362	0.00536	59.4927	0.00516	26.8004	0.00536	34.8655
0.00522	41.8932	0.00537	58.5285	0.00517	27.0372	0.00537	34.5328
0.00522	41.097	0.00538	59.1626	0.00517	27.0467	0.00537	35.3516
0.00523	42.8167	0.00538	59.0136	0.00518	26.2938	0.00538	34.622
0.00523	41.6834	0.00539	58.4736	0.00518	26.64	0.00538	35.1228
0.00524	42.7947	0.00539	58.9309	0.00519	27.425	0.00539	35.1012
0.00525	42.8112	0.0054	59.4361	0.0052	26.1843	0.00539	34.5432
0.00525	41.1428	0.0054	59.2941	0.0052	26.8542	0.0054	35.2589
0.00526	42.9303	0.00541	59.8959	0.00521	26.69	0.0054	34.5657
0.00526	41.8153	0.00542	58.6165	0.00521	26.6089	0.00541	35.5041
0.00527	41.7182	0.00542	59.0241	0.00522	26.8089	0.00542	35.7094
0.00527	42.8699	0.00543	58.8272	0.00522	26.3004	0.00542	34.5302
0.00528	42.213	0.00543	59.99	0.00523	27.0957	0.00543	34.7832
0.00528	42.4301	0.00544	59.997	0.00523	26.5315	0.00543	35.1557
0.00529	42.3082	0.00544	59.5676	0.00524	26.1626	0.00544	34.9617
0.00529	41.6202	0.00545	59.585	0.00524	27.1693	0.00544	35.8177
0.0053	43.3316	0.00546	59.2288	0.00525	26.7032	0.00545	34.8386
0.00531	42.3806	0.00546	59.7801	0.00526	26.9118	0.00546	35.375
0.00531	42.1644	0.00547	61.232	0.00526	26.4966	0.00546	34.3309
0.00532	42.8222	0.00547	59.9891	0.00527	26.1673	0.00547	34.9166
0.00532	42.7654	0.00548	60.4455	0.00527	27.3118	0.00547	35.6514
0.00533	42.8836	0.00548	59.9752	0.00528	26.2853	0.00548	35.4417
0.00533	43.2318	0.00549	60.5074	0.00528	26.8674	0.00548	35.3195
0.00534	42.6152	0.0055	60.8627	0.00529	27.2807	0.00549	34.8317
0.00534	43.3188	0.0055	60.5709	0.00529	26.6636	0.0055	34.5995
0.00535	43.1557	0.00551	61.0212	0.0053	26.9901	0.0055	35.8021
0.00536	42.4319	0.00551	60.7782	0.00531	26.3617	0.00551	34.8516
0.00536	43.5213	0.00552	60.2443	0.00531	26.8457	0.00551	35.822
0.00537	44.1754	0.00552	61.3017	0.00532	27.0061	0.00552	34.9227
0.00537	42.9276	0.00553	60.6572	0.00532	26.1051	0.00552	34.9183
0.00538	43.9263	0.00554	61.2111	0.00533	27.1693	0.00553	35.4192
0.00538	42.6124	0.00554	60.9637	0.00533	27.3279	0.00554	34.9799
0.00539	43.4324	0.00555	60.4804	0.00534	26.875	0.00554	35.6314
0.00539	44.5419	0.00555	61.5821	0.00534	26.8901	0.00555	35.6618
0.0054	42.202	0.00556	61.2599	0.00535	26.1183	0.00555	34.6281
0.00541	43.4168	0.00556	61.6074	0.00535	26.7627	0.00556	35.7233
0.00541	43.8071	0.00557	61.7302	0.00536	26.474	0.00556	34.7424
0.00542	42.9844	0.00557	60.7469	0.00537	26.991	0.00557	35.6869
0.00542	44.8516	0.00558	61.6614	0.00537	28.0081	0.00558	35.5353
0.00543	42.3705	0.00559	61.4341	0.00538	26.6514	0.00558	34.7736
0.00543	42.7214	0.00559	62.4505	0.00538	26.2409	0.00559	35.388
0.00544	44.0096	0.0056	62.7675	0.00539	26.6466	0.00559	35.4521
0.00544	42.3357	0.0056	61.8278	0.00539	26.7721	0.0056	35.5179
0.00545	44.1782	0.00561	61.6675	0.0054	27.3335	0.00561	35.79
0.00545	44.2029	0.00561	61.745	0.0054	26.1985	0.00561	34.5917
0.00546	43.1163	0.00562	62.5027	0.00541	27.5024	0.00562	35.8541
0.00547	44.4228	0.00563	63.298	0.00541	27.2109	0.00562	35.0344
0.00547	42.1516	0.00563	61.9584	0.00542	26.3362	0.00563	35.6496
0.00548	44.29	0.00564	62.7423	0.00543	26.7315	0.00563	35.5266
0.00548	45.547	0.00564	62.3355	0.00543	27.1476	0.00564	35.2502
0.00549	43.3106	0.00565	62.4008	0.00544	27.0174	0.00564	35.388
0.00549	44.4952	0.00565	62.6769	0.00544	27.1505	0.00565	35.5162
0.0055	43.8896	0.00566	63.0907	0.00545	25.9843	0.00565	35.1826
0.0055	43.7485	0.00567	62.9583	0.00545	27.5109	0.00566	36.1166
0.00551	45.4187	0.00567	62.9095	0.00546	26.8759	0.00567	34.9131
0.00552	43.5194	0.00568	62.3756	0.00546	26.8882	0.00567	36.2527
0.00552	44.989	0.00568	63.4835	0.00547	26.8457	0.00568	35.1401
0.00553	44.8489	0.00569	62.2406	0.00547	26.841	0.00568	35.6488
0.00553	43.2144	0.00569	63.6542	0.00548	26.8976	0.00569	35.8125
0.00554	44.7453	0.0057	63.4138	0.00549	26.9495	0.00569	35.5171
0.00554	44.6904	0.00571	63.0158	0.00549	26.9391	0.0057	35.5067
0.00555	44.5685	0.00571	63.3833	0.0055	27.5316	0.00571	35.8689
0.00555	44.9112	0.00572	63.5322	0.0055	25.7597	0.00571	35.083
0.00556	43.426	0.00572	64.0836	0.00551	26.9448	0.00572	36.0915
0.00557	44.8544	0.00573	64.3527	0.00551	26.9363	0.00572	35.0544
0.00557	45.4572	0.00573	62.98	0.00552	27.5816	0.00573	36.251
0.00558	44.4723	0.00574	64.6384	0.00552	27.2392	0.00573	35.4417
0.00558	44.7105	0.00575	64.1236	0.00553	26.3919	0.00574	35.3498
0.00559	44.7884	0.00575	64.54	0.00553	26.5513	0.00575	35.5942
0.00559	44.4228	0.00576	64.5217	0.00554	26.9278	0.00575	35.6297
0.0056	45.3262	0.00576	63.8101	0.00555	26.3098	0.00576	35.4322
0.0056	45.3885	0.00577	64.654	0.00555	27.8024	0.00576	36.2423
0.00561	45.0413	0.00577	65.0303	0.00556	26.9212	0.00577	35.2537
0.00562	45.6606	0.00578	64.4206	0.00556	27.5458	0.00577	36.5906
0.00562	44.6161	0.00578	65.5938	0.00557	25.9381	0.00578	35.2701
0.00563	44.4439	0.00579	64.2926	0.00557	26.4391	0.00579	35.1921
0.00563	45.864	0.0058	64.7629	0.00558	27.4694	0.00579	35.706
0.00564	45.1769	0.0058	64.3405	0.00558	27.3231	0.0058	36.0898
0.00564	46.1251	0.00581	64.6898	0.00559	27.0542	0.0058	36.0647
0.00565	45.3894	0.00581	65.5607	0.00559	27.1844	0.00581	36.2224
0.00565	43.8795	0.00582	65.3831	0.0056	26.2739	0.00581	35.7112
0.00566	45.9694	0.00582	65.1157	0.00561	27.425	0.00582	36.3116
0.00566	45.3015	0.00583	65.0495	0.00561	26.5721	0.00583	35.1644
0.00567	45.3124	0.00584	64.8509	0.00562	27.4732	0.00583	35.7683
0.00568	46.8123	0.00584	66.1661	0.00562	26.7061	0.00584	35.6566
0.00568	44.4146	0.00585	65.417	0.00563	26.573	0.00584	36.2848
0.00569	45.7302	0.00585	66.2776	0.00563	26.9438	0.00585	36.1816
0.00569	45.1375	0.00586	65.7611	0.00564	27.0806	0.00585	35.8576
0.0057	44.4302	0.00587	65.424	0.00564	26.8316	0.00586	35.9789
0.0057	47.0487	0.00587	66.4909	0.00565	27.226	0.00586	35.2831
0.00571	45.6267	0.00588	65.9927	0.00566	26.0796	0.00587	35.2441
0.00571	45.3775	0.00588	66.0633	0.00566	27.3835	0.00588	36.3662
0.00572	46.8874	0.00589	66.5327	0.00567	26.7391	0.00588	35.7406
0.00573	44.6702	0.00589	65.7837	0.00567	27.125	0.00589	36.1721
0.00573	46.2845	0.0059	67.2348	0.00568	27.292	0.00589	35.712
0.00574	45.8521	0.0059	66.4657	0.00568	26.5051	0.0059	35.5292
0.00574	45.416	0.00591	66.4788	0.00569	26.4174	0.0059	35.9338
0.00575	47.8998	0.00592	66.4343	0.00569	27.6251	0.00591	35.5734
0.00575	45.8411	0.00592	66.079	0.0057	26.8655	0.00592	35.9815
0.00576	46.1966	0.00593	66.7514	0.0057	27.4062	0.00592	36.7492
0.00576	46.9204	0.00593	67.4255	0.00571	26.2966	0.00593	35.7242
0.00577	45.2758	0.00594	66.9578	0.00572	26.7032	0.00593	36.1574
0.00578	46.7985	0.00594	67.2548	0.00572	26.9882	0.00594	35.9044
0.00578	46.1755	0.00595	65.9605	0.00573	26.9023	0.00594	35.5959
0.00579	46.3771	0.00596	66.7714	0.00573	27.1193	0.00595	36.0941
0.00579	48.269	0.00596	66.7914	0.00574	26.941	0.00596	35.764
0.0058	45.5818	0.00597	67.5422	0.00574	26.8325	0.00596	36.601
0.0058	45.9657	0.00597	68.2041	0.00575	26.8551	0.00597	36.1513
0.00581	46.4036	0.00598	67.4307	0.00575	26.2258	0.00597	35.4859
0.00581	45.9822	0.00598	67.1903	0.00576	27.5364	0.00598	36.1349
0.00582	47.5168	0.00599	67.3967	0.00576	26.6193	0.00598	35.4425
0.00582	46.8223	0.006	66.9465	0.00577	26.6891	0.00599	35.7475
0.00583	46.2305	0.006	68.813	0.00578	26.907	0.006	36.1799
0.00584	47.3666	0.00601	67.746	0.00578	26.8825	0.006	35.8047
0.00584	46.2864	0.00601	68.178	0.00579	27.1523	0.00601	36.4745
0.00585	46.1783	0.00602	68.1954	0.00579	26.8646	0.00601	35.5275
0.00585	47.3565	0.00602	67.827	0.0058	26.3806	0.00602	35.2155
0.00586	46.979	0.00603	68.1615	0.0058	27.4892	0.00602	36.0777
0.00586	47.5956	0.00603	68.0186	0.00581	26.5438	0.00603	36.2813
0.00587	47.3995	0.00604	68.0125	0.00581	27.1486	0.00604	36.1868
0.00587	46.2625	0.00605	68.5046	0.00582	27.0571	0.00604	35.7224
0.00588	47.8036	0.00605	68.0761	0.00582	26.6966	0.00605	36.251
0.00589	47.1778	0.00606	69.1282	0.00583	27.1807	0.00605	36.6348
0.00589	46.5603	0.00606	68.5229	0.00584	26.5957	0.00606	35.524
0.0059	48.1682	0.00607	68.7772	0.00584	26.7646	0.00606	36.2449
0.0059	47.5929	0.00607	68.3722	0.00585	27.2146	0.00607	36.0707
0.00591	47.5773	0.00608	67.8061	0.00585	26.8769	0.00607	36.0161
0.00591	47.7495	0.00609	69.1439	0.00586	27.1825	0.00608	36.5074
0.00592	46.2589	0.00609	69.2841	0.00586	26.4815	0.00609	35.5777
0.00592	47.3684	0.0061	69.2484	0.00587	26.8863	0.00609	36.4095
0.00593	47.7156	0.0061	69.7135	0.00587	26.9835	0.0061	36.1392
0.00594	47.0926	0.00611	68.3479	0.00588	26.9967	0.0061	35.4997
0.00594	48.7766	0.00611	68.7999	0.00588	27.2712	0.00611	35.8888
0.00595	47.5342	0.00612	68.8548	0.00589	26.3362	0.00611	35.9408
0.00595	47.1723	0.00613	69.5211	0.0059	26.3655	0.00612	36.7457
0.00596	47.7303	0.00613	69.9957	0.0059	27.092	0.00613	36.2466
0.00596	46.5466	0.00614	69.2537	0.00591	26.8014	0.00613	35.6462
0.00597	48.8966	0.00614	69.5054	0.00591	27.475	0.00614	36.3801
0.00597	48.6868	0.00615	69.4984	0.00592	26.9259	0.00614	35.4408
0.00598	47.209	0.00615	69.1169	0.00592	26.8514	0.00615	36.6409
0.00598	48.7766	0.00616	70.0306	0.00593	27.092	0.00615	36.2951
0.00599	47.4729	0.00617	69.4488	0.00593	25.9626	0.00616	36.1686
0.006	47.5031	0.00617	70.2788	0.00594	27.3977	0.00617	36.4814
0.006	48.5109	0.00618	70.3023	0.00594	27.142	0.00617	35.8394
0.00601	47.2575	0.00618	69.8564	0.00595	27.0335	0.00618	36.4156
0.00601	49.5499	0.00619	70.5349	0.00596	27.642	0.00618	36.9225
0.00602	48.9085	0.00619	69.5663	0.00596	26.5938	0.00619	35.855
0.00602	46.9827	0.0062	69.5777	0.00597	26.8495	0.00619	36.7596
0.00603	48.5833	0.00621	70.46	0.00597	26.7504	0.0062	36.0716
0.00603	47.8128	0.00621	70.2422	0.00598	26.4919	0.00621	36.4208
0.00604	48.3735	0.00622	71.2421	0.00598	27.7562	0.00621	36.2969
0.00605	49.2045	0.00622	70.4756	0.00599	26.6712	0.00622	36.0872
0.00605	47.5498	0.00623	70.2257	0.00599	27.191	0.00622	36.6287
0.00606	49.5654	0.00623	70.2483	0.006	27.0835	0.00623	36.3177
0.00606	48.6181	0.00624	69.4139	0.00601	26.2607	0.00623	36.0326
0.00607	47.6744	0.00624	70.7117	0.00601	27.0674	0.00624	36.4269
0.00607	48.4129	0.00625	71.5853	0.00602	26.5193	0.00625	36.0872
0.00608	47.9346	0.00626	71.2012	0.00602	26.8721	0.00625	36.6443
0.00608	48.9342	0.00626	71.1646	0.00603	27.6081	0.00626	36.0092
0.00609	49.1266	0.00627	70.1621	0.00603	26.7476	0.00626	36.5611
0.0061	48.1133	0.00627	70.6594	0.00604	26.7957	0.00627	36.1669
0.0061	49.3685	0.00628	71.0357	0.00604	26.4843	0.00627	35.8342
0.00611	48.5842	0.00628	71.4076	0.00605	26.5259	0.00628	36.3853
0.00611	48.0317	0.00629	71.5217	0.00605	27.4222	0.00628	36.5802
0.00612	48.9168	0.0063	71.3884	0.00606	26.9014	0.00629	36.2111
0.00612	49.2054	0.0063	71.4293	0.00606	27.6685	0.0063	36.4156
0.00613	49.6314	0.00631	71.4842	0.00607	27.0835	0.0063	35.9754
0.00613	49.2649	0.00631	71.3771	0.00608	26.6466	0.00631	37.3929
0.00614	48.3387	0.00632	72.1793	0.00608	27.0023	0.00631	36.3766
0.00615	48.9076	0.00632	71.209	0.00609	26.5891	0.00632	36.0855
0.00615	49.3795	0.00633	71.7804	0.00609	27.2429	0.00632	36.8384
0.00616	48.8609	0.00634	71.8892	0.0061	27.3184	0.00633	36.6478
0.00616	49.625	0.00634	71.7891	0.0061	26.7268	0.00634	36.6001
0.00617	49.9896	0.00635	72.4519	0.00611	27.4543	0.00634	36.9034
0.00617	48.8059	0.00635	71.8535	0.00611	26.29	0.00635	35.9884
0.00618	49.7514	0.00636	71.7995	0.00612	27.4099	0.00635	37.3028
0.00619	49.0487	0.00636	72.5242	0.00613	26.8646	0.00636	35.8862
0.00619	49.1064	0.00637	71.3666	0.00613	26.7787	0.00636	36.3315
0.0062	50.2737	0.00638	72.8543	0.00614	27.3627	0.00637	36.6183
0.0062	48.4651	0.00638	72.8003	0.00614	27.0816	0.00638	36.8055
0.00621	49.8678	0.00639	72.1052	0.00615	26.7372	0.00638	36.3315
0.00621	50.4688	0.00639	71.9824	0.00615	27.1306	0.00639	36.1669
0.00622	48.7968	0.0064	72.1366	0.00616	26.457	0.00639	35.9018
0.00622	50.4899	0.0064	72.7898	0.00617	27.76	0.0064	37.055
0.00623	48.8719	0.00641	73.1069	0.00617	26.6504	0.0064	35.9321
0.00623	49.4381	0.00642	72.7088	0.00617	26.9703	0.00641	36.9502
0.00624	51.5344	0.00642	73.3115	0.00618	27.0061	0.00642	36.3272
0.00624	49.0157	0.00643	71.8091	0.00619	26.9231	0.00642	36.77
0.00625	50.1371	0.00643	72.9022	0.00619	27.191	0.00643	36.4164
0.00626	50.3131	0.00644	73.4639	0.0062	26.7089	0.00643	36.335
0.00626	49.2741	0.00644	73.2	0.0062	26.6419	0.00644	36.6825
0.00627	51.4702	0.00645	73.3272	0.00621	27.7694	0.00644	36.9112
0.00627	49.8559	0.00645	73.1948	0.00621	26.4825	0.00645	36.3125
0.00628	50.2883	0.00646	73.416	0.00622	27.4109	0.00646	37.2535
0.00628	51.4757	0.00647	73.3577	0.00622	26.9674	0.00646	36.2588
0.00629	48.9397	0.00647	73.0825	0.00623	27.2109	0.00647	37.2275
0.0063	50.926	0.00648	73.8559	0.00623	27.0769	0.00647	36.2449
0.0063	50.6805	0.00648	73.2959	0.00624	26.7429	0.00648	36.2336
0.00631	50.4056	0.00649	73.639	0.00625	26.8834	0.00648	36.5352
0.00631	51.6883	0.00649	73.6983	0.00625	27.6571	0.00649	36.7058
0.00632	49.6241	0.0065	73.8707	0.00626	26.4117	0.00649	37.1035
0.00632	50.3598	0.00651	74.3306	0.00626	27.4033	0.0065	36.9814
0.00633	51.4739	0.00651	73.7235	0.00627	26.7882	0.00651	35.822
0.00633	49.5151	0.00652	73.4021	0.00627	27.542	0.00651	36.8809
0.00634	51.3438	0.00652	74.2609	0.00628	26.8014	0.00652	35.939
0.00634	50.6255	0.00653	74.1599	0.00628	26.6598	0.00652	36.3757
0.00635	50.1766	0.00653	74.8923	0.00629	27.1391	0.00653	36.9753
0.00635	51.5069	0.00654	74.2339	0.00629	27.2184	0.00653	36.7388
0.00636	49.9365	0.00655	74.3401	0.0063	27.4014	0.00654	36.9814
0.00637	50.7785	0.00655	74.294	0.00631	27.0939	0.00655	36.4156
0.00637	51.6489	0.00656	73.7366	0.00631	26.3004	0.00655	35.7493
0.00638	50.3946	0.00656	74.8836	0.00632	27.5873	0.00656	37.2448
0.00638	51.5005	0.00657	75.1284	0.00632	26.0352	0.00656	36.7041
0.00639	51.3749	0.00658	74.6041	0.00633	27.5666	0.00657	36.8332
0.00639	50.9975	0.00658	74.5422	0.00633	27.6288	0.00657	36.6565
0.0064	51.5499	0.00659	74.186	0.00634	27.075	0.00658	36.7379
0.00641	50.9874	0.00659	74.8897	0.00634	27.6543	0.00659	37.1347
0.00641	50.8426	0.0066	75.1998	0.00635	26.4202	0.00659	36.4407
0.00642	51.9219	0.0066	74.7112	0.00636	26.2523	0.0066	36.5819
0.00642	51.67	0.00661	75.7276	0.00636	27.8911	0.0066	37.1096
0.00643	51.3411	0.00662	75.239	0.00637	26.7278	0.00661	36.9086
0.00643	52.0648	0.00662	74.4682	0.00637	28.2072	0.00661	37.1945
0.00644	51.1578	0.00663	75.0596	0.00638	27.1703	0.00662	36.1149
0.00644	51.4198	0.00663	75.0526	0.00638	27.0976	0.00663	37.023
0.00645	51.6709	0.00664	75.9941	0.00639	26.8269	0.00663	36.7128
0.00645	50.9077	0.00664	75.529	0.00639	26.5966	0.00664	36.0794
0.00646	52.9728	0.00665	74.9664	0.0064	26.9127	0.00664	37.1876
0.00647	51.6874	0.00665	75.5221	0.0064	27.6685	0.00665	36.6331
0.00647	50.5449	0.00666	75.624	0.00641	27.7855	0.00665	37.023
0.00648	51.9577	0.00666	75.8347	0.00642	27.8175	0.00666	36.8999
0.00648	50.9709	0.00667	75.8757	0.00642	26.5768	0.00667	36.0525
0.00649	51.9641	0.00668	76.1091	0.00643	26.9429	0.00667	36.7405
0.00649	52.0713	0.00668	76.2397	0.00643	26.4919	0.00668	36.1193
0.0065	50.4963	0.00669	75.4741	0.00644	26.6297	0.00668	37.2595
0.0065	52.9141	0.00669	76.5672	0.00644	27.6958	0.00669	37.6347
0.00651	51.352	0.0067	76.1343	0.00645	27.5364	0.00669	36.5629
0.00651	51.1926	0.0067	75.9715	0.00645	27.7883	0.0067	36.9285
0.00652	53.2394	0.00671	76.427	0.00646	27.5562	0.00671	36.5352
0.00653	51.3667	0.00672	76.4122	0.00646	26.3013	0.00671	36.4502
0.00653	52.7117	0.00672	76.9565	0.00647	27.1401	0.00672	37.2552
0.00654	52.0795	0.00673	76.3948	0.00648	26.8042	0.00672	36.9043
0.00654	50.6457	0.00673	75.7032	0.00648	27.4741	0.00673	37.5697
0.00655	53.9522	0.00674	76.5063	0.00649	28.1883	0.00673	36.8531
0.00655	51.9063	0.00674	75.6536	0.00649	27.7685	0.00674	36.0941
0.00656	52.3333	0.00675	77.2074	0.0065	27.2241	0.00674	36.789
0.00656	53.3374	0.00676	77.4582	0.0065	26.7853	0.00675	36.5767
0.00657	51.5912	0.00676	76.9775	0.00651	26.7759	0.00676	37.2067
0.00658	53.1121	0.00677	76.5977	0.00651	27.4109	0.00676	37.1027
0.00658	52.5797	0.00677	76.0107	0.00652	27.2816	0.00677	36.971
0.00659	51.8129	0.00678	76.8242	0.00652	28.0506	0.00677	37.0524
0.00659	53.4978	0.00678	77.4016	0.00653	27.3571	0.00678	35.8827
0.0066	51.5508	0.00679	76.9208	0.00654	26.9344	0.00678	36.6235
0.0066	52.6622	0.0068	78.2613	0.00654	26.9995	0.00679	37.1339
0.00661	53.4895	0.0068	77.0977	0.00655	26.4626	0.0068	36.8774
0.00661	52.4863	0.00681	77.0027	0.00655	27.258	0.0068	37.2049
0.00662	52.7685	0.00681	77.0166	0.00656	27.8166	0.00681	36.7232
0.00663	52.1849	0.00682	77.0018	0.00656	27.5439	0.00681	37.1833
0.00663	52.5788	0.00682	78.3362	0.00657	27.443	0.00682	37.2006
0.00664	53.9018	0.00683	77.5218	0.00657	26.3117	0.00682	35.9685
0.00664	52.9032	0.00684	77.3955	0.00658	26.9967	0.00683	36.9311
0.00665	53.3521	0.00684	78.5086	0.00658	27.0684	0.00684	37.3522
0.00665	53.5134	0.00685	77.4748	0.00659	27.2175	0.00684	37.2933
0.00666	52.7721	0.00685	77.3546	0.0066	28.2195	0.00685	37.49
0.00666	53.2495	0.00686	77.338	0.0066	26.9618	0.00685	36.8272
0.00667	53.5298	0.00686	77.6359	0.00661	27.6949	0.00686	37.1122
0.00668	53.069	0.00687	78.5313	0.00661	27.3826	0.00686	36.8038
0.00668	54.0576	0.00687	78.1089	0.00662	26.5032	0.00687	36.4962
0.00669	53.4932	0.00688	78.3048	0.00662	27.3977	0.00688	37.9371
0.00669	53.5005	0.00689	78.1236	0.00663	27.1514	0.00688	37.5498
0.0067	54.0896	0.00689	77.7099	0.00663	27.4873	0.00689	36.9459
0.0067	54.0136	0.0069	77.743	0.00664	28.1996	0.00689	36.7925
0.00671	53.1267	0.0069	77.6943	0.00664	27.1722	0.0069	36.6218
0.00671	54.1492	0.00691	79.3927	0.00665	27.7166	0.0069	37.2621
0.00672	52.6494	0.00691	79.0974	0.00666	26.9674	0.00691	37.0334
0.00672	54.2472	0.00692	78.2491	0.00666	26.9533	0.00692	37.6113
0.00673	55.1075	0.00693	78.7708	0.00667	27.0929	0.00692	37.3366
0.00674	53.3448	0.00693	77.7108	0.00667	27.1241	0.00693	36.4537
0.00674	53.8056	0.00694	78.4956	0.00668	27.7892	0.00693	37.0992
0.00675	53.6865	0.00694	79.3526	0.00668	27.693	0.00694	36.7682
0.00675	53.1872	0.00695	79.1079	0.00669	26.8136	0.00694	37.6555
0.00676	55.3732	0.00695	79.8368	0.00669	27.6269	0.00695	37.0524
0.00676	53.0782	0.00696	78.8256	0.0067	26.6221	0.00695	36.5481
0.00677	54.414	0.00697	78.911	0.00671	27.3543	0.00696	37.8582
0.00677	54.9417	0.00697	79.1593	0.00671	27.2561	0.00697	37.3652
0.00678	52.6485	0.00698	78.7194	0.00672	27.2533	0.00697	37.0282
0.00679	54.3782	0.00698	79.4118	0.00672	27.9959	0.00698	37.3618
0.00679	54.3022	0.00699	79.7541	0.00673	27.0448	0.00698	36.5551
0.0068	54.3086	0.00699	79.6783	0.00673	27.1788	0.00699	37.7725
0.0068	55.9788	0.007	80.0642	0.00674	27.2722	0.00699	37.1807
0.00681	53.364	0.00701	78.5818	0.00674	27.2797	0.007	37.5888
0.00681	55.2175	0.00701	79.3866	0.00675	27.7788	0.00701	37.9327
0.00682	54.7594	0.00702	78.7952	0.00675	27.2042	0.00701	36.6842
0.00682	52.8683	0.00702	78.7621	0.00676	27.8043	0.00702	36.8722
0.00683	55.6215	0.00703	79.897	0.00677	27.3958	0.00702	37.1599
0.00684	54.9454	0.00703	79.6609	0.00677	26.7438	0.00703	36.9363
0.00684	54.9912	0.00704	79.4501	0.00678	27.8741	0.00703	37.7499
0.00685	55.5904	0.00705	79.7297	0.00678	27.1703	0.00704	37.0429
0.00685	52.9765	0.00705	78.9023	0.00679	27.777	0.00705	37.7378
0.00686	55.835	0.00706	79.9658	0.00679	27.4401	0.00705	36.6149
0.00686	54.9417	0.00706	79.471	0.0068	26.9382	0.00706	36.4719
0.00687	53.2889	0.00707	80.1286	0.0068	28.2761	0.00706	37.0204
0.00687	55.8625	0.00707	80.6312	0.00681	27.0042	0.00707	37.6364
0.00688	55.3293	0.00708	80.3934	0.00681	26.7306	0.00707	37.607
0.00688	55.5501	0.00709	80.0755	0.00682	28.1968	0.00708	37.0871
0.00689	55.3512	0.00709	79.6121	0.00683	26.7429	0.00709	36.3298
0.0069	53.55	0.0071	80.268	0.00683	28.1572	0.00709	37.6382
0.0069	55.2963	0.0071	80.9073	0.00684	27.3703	0.0071	36.7015
0.00691	55.5711	0.00711	80.1713	0.00684	27.2127	0.0071	37.5195
0.00691	54.9408	0.00711	81.3314	0.00685	27.7609	0.00711	37.1564
0.00692	56.2638	0.00712	80.558	0.00685	27.0967	0.00711	37.4025
0.00692	55.7388	0.00712	80.3394	0.00686	27.5788	0.00712	37.4319
0.00693	54.7108	0.00713	80.5528	0.00686	28.0959	0.00713	37.0958
0.00693	55.7718	0.00714	80.2854	0.00687	27.042	0.00713	37.0802
0.00694	55.1185	0.00714	81.2679	0.00687	28.3648	0.00714	37.8981
0.00695	55.5308	0.00715	80.8524	0.00688	27.2335	0.00714	36.3125
0.00695	56.4626	0.00715	80.4178	0.00689	27.6401	0.00715	37.5853
0.00696	55.3934	0.00716	81.6006	0.00689	27.2024	0.00715	37.0906
0.00696	55.3412	0.00716	80.477	0.0069	27.2231	0.00716	37.8825
0.00697	55.813	0.00717	80.8559	0.0069	28.1478	0.00716	37.626
0.00697	54.939	0.00718	80.8211	0.00691	27.8053	0.00717	36.4069
0.00698	56.4168	0.00718	81.0458	0.00691	27.1844	0.00718	36.6391
0.00698	55.9395	0.00719	81.4699	0.00692	28.1346	0.00718	36.9866
0.00699	55.2166	0.00719	81.0379	0.00692	26.8117	0.00719	36.9216
0.007	56.8758	0.0072	82.0038	0.00693	27.8723	0.00719	38.2187
0.007	55.9321	0.0072	81.6415	0.00693	27.2467	0.0072	37.2682
0.00701	55.7553	0.00721	80.7758	0.00694	27.7864	0.0072	37.4571
0.00701	56.5744	0.00722	81.7391	0.00695	27.6939	0.00721	36.2414
0.00702	55.4044	0.00722	81.2173	0.00695	27.1637	0.00722	36.7388
0.00702	56.8501	0.00723	82.4759	0.00696	27.693	0.00722	37.5922
0.00703	55.8496	0.00723	82.0152	0.00696	27.8656	0.00723	37.6633
0.00703	55.8542	0.00724	81.5004	0.00697	27.0854	0.00723	37.7525
0.00704	57.4475	0.00724	82.2669	0.00697	27.9166	0.00724	38.1173
0.00704	55.4419	0.00725	81.9594	0.00698	26.9118	0.00724	36.7864
0.00705	55.3595	0.00726	81.6554	0.00698	28.1723	0.00725	37.2595
0.00706	56.6257	0.00726	82.2808	0.00699	27.2693	0.00726	36.9606
0.00706	56.0897	0.00727	81.8479	0.00699	27.6062	0.00726	37.6676
0.00707	57.6133	0.00727	82.8034	0.007	27.8845	0.00727	37.7179
0.00707	56.0558	0.00728	81.9586	0.00701	27.5996	0.00727	36.9554
0.00708	55.8469	0.00728	82.0282	0.00701	27.3109	0.00728	37.678
0.00708	57.3706	0.00729	82.2312	0.00702	27.4269	0.00728	37.4597
0.00709	55.4126	0.0073	81.9707	0.00702	27.1892	0.00729	36.8332
0.0071	56.3252	0.0073	82.2494	0.00703	28.8177	0.0073	37.4553
0.0071	57.4503	0.00731	82.4202	0.00703	27.276	0.0073	36.7622
0.00711	56.5166	0.00731	82.2573	0.00704	28.0138	0.00731	37.3505
0.00711	57.4118	0.00732	82.5055	0.00705	27.2335	0.00731	37.3999
0.00712	55.7397	0.00732	81.6894	0.00705	27.6609	0.00732	37.7465
0.00712	56.5982	0.00733	82.9349	0.00706	27.5911	0.00732	38.0601
0.00713	57.8809	0.00733	82.4811	0.00706	27.0325	0.00733	36.6452
0.00713	56.0338	0.00734	82.5639	0.00707	27.6666	0.00734	36.8878
0.00714	56.9812	0.00735	83.1291	0.00707	28.4969	0.00734	37.1096
0.00714	57.5025	0.00735	82.8208	0.00708	27.3911	0.00735	37.9371
0.00715	57.1653	0.00736	83.1518	0.00708	28.0345	0.00735	38.5003
0.00716	57.8909	0.00736	83.1056	0.00709	26.7382	0.00736	36.7396
0.00716	56.5368	0.00737	82.5412	0.00709	27.6609	0.00736	37.8409
0.00717	56.929	0.00737	83.9609	0.0071	27.7354	0.00737	37.6312
0.00717	57.5831	0.00738	83.2119	0.0071	27.526	0.00737	36.9519
0.00718	57.0251	0.00739	83.2145	0.00711	28.1808	0.00738	38.1511
0.00718	57.9441	0.00739	83.5254	0.00712	27.943	0.00739	37.3826
0.00719	58.0302	0.0074	83.3234	0.00712	27.3061	0.00739	37.7231
0.00719	57.541	0.0074	83.1692	0.00713	27.4713	0.0074	37.8808
0.0072	57.4054	0.00741	82.8539	0.00713	26.9627	0.0074	36.8965
0.00721	56.622	0.00741	83.5777	0.00714	28.5988	0.00741	38.0402
0.00721	57.4448	0.00742	84.0733	0.00714	27.6015	0.00741	37.6399
0.00722	58.2785	0.00743	83.1117	0.00715	27.877	0.00742	37.1954
0.00722	57.6976	0.00743	84.0079	0.00715	27.8251	0.00743	37.3696
0.00723	57.8561	0.00744	83.3408	0.00716	27.1684	0.00743	37.4163
0.00723	57.9789	0.00744	83.508	0.00716	27.7496	0.00744	38.0393
0.00724	56.7833	0.00745	83.4645	0.00717	27.9449	0.00744	37.4077
0.00724	57.7105	0.00745	83.4462	0.00718	27.5496	0.00745	37.5879
0.00725	58.4233	0.00746	84.7866	0.00718	28.3666	0.00745	37.6347
0.00725	57.5932	0.00747	84.1726	0.00719	27.2627	0.00746	36.7639
0.00726	58.5873	0.00747	83.7571	0.00719	27.4873	0.00747	37.4683
0.00727	58.1805	0.00748	84.7962	0.0072	27.8704	0.00747	37.7369
0.00727	57.2872	0.00748	83.8668	0.0072	27.4845	0.00748	38.0567
0.00728	58.7568	0.00749	84.1708	0.00721	27.9524	0.00748	38.0367
0.00728	57.7059	0.00749	83.8991	0.00721	27.7571	0.00749	37.127
0.00729	58.4865	0.0075	84.5985	0.00722	27.8109	0.00749	37.7837
0.00729	58.9995	0.00751	85.1803	0.00722	28.0176	0.0075	37.4553
0.0073	57.2734	0.00751	84.2963	0.00723	27.5345	0.00751	37.5264
0.0073	59.169	0.00752	84.3929	0.00724	27.676	0.00751	37.9925
0.00731	58.9382	0.00752	84.6664	0.00724	27.342	0.00752	37.516
0.00732	57.7553	0.00753	84.2597	0.00725	28.1355	0.00752	38.0515
0.00732	59.2222	0.00753	85.0322	0.00725	28.0194	0.00753	37.594
0.00733	58.1118	0.00754	84.3433	0.00726	27.192	0.00753	37.3843
0.00733	59.2057	0.00754	85.0906	0.00726	28.3468	0.00754	38.1987
0.00734	59.3981	0.00755	85.0296	0.00727	27.4788	0.00755	36.8436
0.00734	57.5236	0.00756	84.1368	0.00727	27.4364	0.00755	37.6997
0.00735	59.7728	0.00756	84.7866	0.00728	28.328	0.00756	38.0575
0.00735	58.2858	0.00757	85.0427	0.00728	27.308	0.00756	37.3098
0.00736	57.8048	0.00757	84.7108	0.00729	28.295	0.00757	38.0055
0.00737	59.8699	0.00758	85.5147	0.0073	28.2006	0.00757	37.2075
0.00737	58.3096	0.00758	84.8275	0.0073	27.4052	0.00758	37.0715
0.00738	59.6299	0.00759	85.1245	0.00731	27.81	0.00758	37.5498
0.00738	58.9033	0.0076	84.7474	0.00731	27.2505	0.00759	37.1122
0.00739	57.1351	0.0076	84.7491	0.00732	28.2855	0.0076	38.3885
0.00739	60.6102	0.00761	86.0495	0.00732	28.1242	0.0076	38.2854
0.0074	59.2158	0.00761	85.1036	0.00733	27.5779	0.00761	37.4276
0.0074	58.6899	0.00762	85.4416	0.00733	27.9628	0.00761	37.1278
0.00741	60.1888	0.00762	85.5426	0.00734	27.475	0.00762	37.1434
0.00741	58.2877	0.00763	85.182	0.00734	27.9534	0.00762	38.3469
0.00742	59.4778	0.00764	86.2307	0.00735	27.843	0.00763	38.0012
0.00743	59.4778	0.00764	85.3066	0.00736	27.1675	0.00764	37.646
0.00743	59.1141	0.00765	85.9467	0.00736	28.4855	0.00764	38.1901
0.00744	60.7816	0.00765	85.9528	0.00737	28.0298	0.00765	37.1296
0.00744	59.1535	0.00766	85.1925	0.00737	27.7751	0.00765	37.3929
0.00745	58.6148	0.00766	85.911	0.00738	27.4732	0.00766	37.9813
0.00745	59.9185	0.00767	85.864	0.00738	27.2099	0.00766	37.7413
0.00746	59.3679	0.00768	86.0364	0.00739	27.9977	0.00767	38.2221
0.00746	59.6775	0.00768	85.8387	0.00739	28.2742	0.00768	37.0724
0.00747	59.5419	0.00769	85.5469	0.0074	28.044	0.00768	37.5662
0.00748	58.7934	0.00769	86.2342	0.00741	28.2751	0.00769	37.6754
0.00748	59.9332	0.0077	85.5208	0.00741	27.3052	0.00769	37.5281
0.00749	59.6638	0.0077	86.2803	0.00742	27.8421	0.0077	38.0203
0.00749	58.7421	0.00771	86.5704	0.00742	27.7647	0.0077	37.2361
0.0075	60.4801	0.00772	85.6968	0.00743	27.5335	0.00771	37.8184
0.0075	59.6684	0.00772	86.5346	0.00743	28.4893	0.00772	37.9709
0.00751	59.1489	0.00773	85.9337	0.00744	28.0874	0.00772	37.3574
0.00751	60.5662	0.00773	86.2533	0.00744	28.1374	0.00773	38.541
0.00752	59.6171	0.00774	87.3638	0.00745	27.7034	0.00773	37.3288
0.00753	59.9991	0.00774	86.1053	0.00745	26.9778	0.00774	37.4623
0.00753	60.4013	0.00775	86.8195	0.00746	28.3393	0.00775	37.9726
0.00754	58.8713	0.00775	86.6244	0.00747	27.6722	0.00775	38.2351
0.00754	60.6945	0.00776	86.8369	0.00747	27.7524	0.00776	38.5367
0.00755	60.9263	0.00777	87.1661	0.00748	28.3591	0.00776	38.022
0.00755	60.0055	0.00777	86.4014	0.00748	27.4599	0.00777	37.4397
0.00756	61.2552	0.00778	86.8517	0.00749	28.1251	0.00777	37.7586
0.00756	59.2918	0.00778	86.8325	0.00749	27.2448	0.00778	37.3514
0.00757	59.9863	0.00779	86.8012	0.0075	27.5222	0.00778	38.7325
0.00757	61.6025	0.00779	87.7558	0.0075	27.993	0.00779	38.3244
0.00758	59.618	0.0078	86.6879	0.00751	28.0185	0.0078	37.8929
0.00759	61.5054	0.00781	87.2872	0.00751	28.3072	0.0078	37.6529
0.00759	61.0143	0.00781	86.8682	0.00752	28.1355	0.00781	37.3496
0.0076	59.2524	0.00782	86.6766	0.00753	27.4307	0.00781	37.4813
0.0076	61.4403	0.00782	87.4666	0.00753	27.8279	0.00782	37.9908
0.00761	59.6775	0.00783	87.1347	0.00754	27.6647	0.00782	37.7456
0.00761	60.7028	0.00784	87.6808	0.00754	28.7544	0.00783	38.9638
0.00762	62.1458	0.00784	87.5824	0.00755	27.6156	0.00783	37.535
0.00762	59.6931	0.00785	87.1757	0.00755	27.943	0.00784	37.5403
0.00763	61.1022	0.00785	87.4378	0.00756	28.1327	0.00785	37.1677
0.00764	61.0014	0.00786	87.1295	0.00756	27.7704	0.00785	37.691
0.00764	60.3793	0.00786	88.0745	0.00757	28.0062	0.00786	38.5956
0.00765	61.7381	0.00787	87.7914	0.00757	27.9468	0.00786	38.3322
0.00765	59.7325	0.00787	87.2515	0.00758	27.4967	0.00787	38.1528
0.00766	61.4266	0.00788	88.3062	0.00759	28.5638	0.00787	38.6268
0.00766	61.6923	0.00789	87.9622	0.00759	27.4297	0.00788	37.1287
0.00767	60.4462	0.00789	87.7314	0.0076	28.0836	0.00789	37.6659
0.00767	62.2869	0.0079	88.0911	0.0076	27.9402	0.00789	37.7482
0.00768	60.9996	0.0079	87.3969	0.00761	27.8921	0.0079	38.7282
0.00769	60.8713	0.00791	88.4813	0.00761	27.8892	0.0079	38.8062
0.00769	61.63	0.00791	88.4726	0.00762	27.6279	0.00791	38.0688
0.0077	60.8374	0.00792	88.1189	0.00762	28.0034	0.00791	37.7699
0.0077	62.5746	0.00793	88.436	0.00763	28.3176	0.00792	37.3444
0.00771	62.406	0.00793	87.7967	0.00763	28.1846	0.00793	37.127
0.00771	60.5727	0.00794	88.1338	0.00764	28.5705	0.00793	38.3149
0.00772	61.0619	0.00794	88.1904	0.00765	26.9089	0.00794	37.9267
0.00772	61.0921	0.00795	88.3855	0.00765	28.0355	0.00794	39.1363
0.00773	61.5035	0.00795	89.1014	0.00766	27.9242	0.00795	38.3972
0.00774	61.8288	0.00796	88.4673	0.00766	28.0949	0.00795	37.3687
0.00774	61.64	0.00796	88.5039	0.00767	28.5535	0.00796	37.3002
0.00775	61.5777	0.00797	88.4455	0.00767	28.0978	0.00797	37.0394
0.00775	61.608	0.00798	88.0798	0.00768	27.8949	0.00797	38.1728
0.00776	60.9071	0.00798	88.9795	0.00768	28.3242	0.00798	38.7576
0.00776	61.5108	0.00799	88.3254	0.00769	27.3052	0.00798	38.3253
0.00777	62.613	0.00799	89.0221	0.00769	28.3733	0.00799	39.1545
0.00777	62.1861	0.008	89.2286	0.0077	27.4864	0.00799	37.049
0.00778	61.9314	0.008	88.0022	0.00771	28.3214	0.008	37.4181
0.00778	61.859	0.00801	89.0256	0.00771	28.2506	0.00801	37.9865
0.00779	61.6446	0.00802	88.3018	0.00772	27.9817	0.00801	37.9925
0.0078	63.1811	0.00802	88.1285	0.00772	28.0609	0.00802	39.0661
0.0078	61.7546	0.00803	88.9742	0.00773	27.7619	0.00802	38.353
0.00781	61.859	0.00803	88.6145	0.00773	27.1807	0.00803	37.9778
0.00781	62.9566	0.00804	90.0281	0.00774	28.3997	0.00803	38.5254
0.00782	61.9882	0.00804	89.3331	0.00774	27.5364	0.00804	37.2578
0.00782	63.1527	0.00805	88.6563	0.00775	28.6157	0.00804	37.8444
0.00783	62.8265	0.00806	88.814	0.00776	27.9694	0.00805	37.7551
0.00783	61.6006	0.00806	88.2748	0.00776	27.9524	0.00806	38.301
0.00784	63.28	0.00807	89.401	0.00777	27.9336	0.00806	38.5488
0.00785	61.5576	0.00807	89.6248	0.00777	27.6543	0.00807	37.8582
0.00785	62.2273	0.00808	89.7773	0.00778	27.9175	0.00807	37.9371
0.00786	64.0231	0.00808	89.563	0.00778	28.7733	0.00808	37.4008
0.00786	62.1907	0.00809	88.6729	0.00779	27.7373	0.00808	37.5931
0.00787	62.603	0.0081	89.4977	0.00779	28.2157	0.00809	38.139
0.00787	62.1714	0.0081	89.2146	0.0078	27.3741	0.0081	37.6252
0.00788	61.5677	0.00811	89.0613	0.0078	28.1723	0.0081	38.9994
0.00788	64.1294	0.00811	90.0386	0.00781	28.0487	0.00811	38.4492
0.00789	62.537	0.00812	89.4794	0.00782	27.9836	0.00811	37.8912
0.0079	62.8751	0.00812	90.3991	0.00782	28.6346	0.00812	38.0835
0.0079	63.5274	0.00813	89.5613	0.00783	28.278	0.00812	37.0247
0.00791	61.7188	0.00814	89.0335	0.00783	27.4477	0.00813	38.4708
0.00791	63.9296	0.00814	90.2171	0.00784	28.2251	0.00814	38.5748
0.00792	62.9832	0.00815	89.7738	0.00784	27.2401	0.00814	38.1234
0.00792	62.7386	0.00815	89.8818	0.00785	28.5469	0.00815	38.7706
0.00793	64.5572	0.00816	90.6212	0.00785	28.2563	0.00815	37.7257
0.00793	61.8874	0.00816	90.3965	0.00786	27.7675	0.00816	37.8608
0.00794	63.2058	0.00817	90.8651	0.00786	28.2506	0.00816	38.0073
0.00794	63.9241	0.00818	90.022	0.00787	27.4769	0.00817	37.5047
0.00795	62.9786	0.00818	90.3634	0.00788	27.9317	0.00818	38.8824
0.00796	64.1266	0.00819	91.1891	0.00788	28.3827	0.00818	38.0229
0.00796	62.5269	0.00819	90.3991	0.00789	27.6364	0.00819	37.9761
0.00797	62.4316	0.0082	91.4513	0.00789	28.5025	0.00819	38.1823
0.00797	64.3199	0.0082	90.9661	0.0079	27.7392	0.0082	37.2326
0.00798	63.1334	0.00821	90.9757	0.0079	27.8977	0.0082	37.8704
0.00798	63.7033	0.00821	91.46	0.00791	28.3317	0.00821	37.8816
0.00799	63.4559	0.00822	90.4906	0.00791	27.4562	0.00822	38.1182
0.00799	63.0088	0.00823	91.1917	0.00792	28.3195	0.00822	38.8191
0.008	63.2516	0.00823	91.4034	0.00792	28.0459	0.00823	37.672
0.00801	63.4871	0.00824	90.8311	0.00793	28.3072	0.00823	38.4518
0.00801	63.5815	0.00824	91.4835	0.00794	28.5884	0.00824	37.6269
0.00802	64.7176	0.00825	90.9104	0.00794	27.8034	0.00824	37.4839
0.00802	63.7656	0.00825	91.716	0.00795	28.1544	0.00825	38.2681
0.00803	62.8311	0.00826	91.413	0.00795	27.8156	0.00825	38.1398
0.00803	63.7839	0.00827	91.1342	0.00796	28.0874	0.00826	38.7602
0.00804	64.5013	0.00827	92.1777	0.00796	28.6138	0.00827	38.7498
0.00804	64.395	0.00828	91.0768	0.00797	27.7534	0.00827	37.8452
0.00805	64.5719	0.00828	91.5079	0.00797	28.6742	0.00828	38.2473
0.00806	63.5824	0.00829	91.9172	0.00798	27.7147	0.00828	37.5506
0.00806	64.2118	0.00829	91.1926	0.00798	27.6128	0.00829	38.6025
0.00807	64.1294	0.0083	92.4581	0.00799	28.3214	0.0083	38.1693
0.00807	63.8114	0.00831	91.8293	0.008	27.8383	0.0083	38.2282
0.00808	64.6342	0.00831	91.9895	0.008	28.6224	0.00831	38.5341
0.00808	64.0707	0.00832	92.52	0.00801	28.5384	0.00831	37.9275
0.00809	63.8756	0.00832	91.7465	0.00801	27.3458	0.00832	37.7456
0.00809	64.4665	0.00833	92.0427	0.00802	27.9959	0.00832	38.061
0.0081	63.3652	0.00833	91.7988	0.00802	27.7156	0.00833	37.36
0.0081	65.0172	0.00834	92.1611	0.00803	28.6308	0.00833	38.3989
0.00811	64.1358	0.00835	92.5139	0.00803	28.1279	0.00834	38.4656
0.00812	62.8522	0.00835	92.1533	0.00804	27.9798	0.00835	38.3651
0.00812	64.6763	0.00836	92.4904	0.00804	28.7658	0.00835	37.7525
0.00813	64.2072	0.00836	92.0888	0.00805	28.0072	0.00836	37.808
0.00813	64.3401	0.00837	91.8885	0.00806	28.0449	0.00836	38.444
0.00814	65.1042	0.00837	92.3893	0.00806	28.2459	0.00837	37.9977
0.00814	63.1591	0.00838	92.5722	0.00807	27.5779	0.00838	38.3183
0.00815	64.9851	0.00839	92.6149	0.00807	28.7846	0.00838	38.7672
0.00815	64.231	0.00839	92.3736	0.00808	27.8751	0.00839	38.3521
0.00816	63.9278	0.0084	92.4424	0.00808	28.2723	0.00839	39.0323
0.00817	65.8106	0.0084	92.6802	0.00809	28.4582	0.0084	37.9943
0.00817	64.6158	0.00841	92.155	0.00809	27.6854	0.0084	37.704
0.00818	65.0538	0.00841	92.9206	0.0081	28.1364	0.00841	38.8798
0.00818	65.2398	0.00842	92.9415	0.00811	27.6184	0.00841	37.9588
0.00819	63.2727	0.00842	93.1662	0.00811	27.9798	0.00842	38.8989
0.00819	66.4089	0.00843	93.0678	0.00812	28.4487	0.00843	38.8841
0.0082	65.1564	0.00844	92.3667	0.00812	27.7779	0.00843	38.113
0.0082	64.2054	0.00844	92.9407	0.00813	28.427	0.00844	38.2915
0.00821	65.6054	0.00845	93.2542	0.00813	27.425	0.00844	37.5455
0.00822	64.352	0.00845	92.4294	0.00814	27.9515	0.00845	37.5498
0.00822	65.2709	0.00846	92.9171	0.00814	28.2223	0.00845	39.0167
0.00823	65.7364	0.00846	92.7255	0.00815	27.8015	0.00846	38.0601
0.00823	63.7775	0.00847	93.1723	0.00815	28.1695	0.00847	38.9933
0.00824	65.8069	0.00848	93.2638	0.00816	27.692	0.00847	38.0185
0.00824	64.7597	0.00848	92.4477	0.00817	27.677	0.00848	37.477
0.00825	64.4619	0.00849	93.0382	0.00817	28.6506	0.00848	37.8686
0.00825	65.6374	0.00849	93.0025	0.00818	27.8006	0.00849	37.9293
0.00826	65.0657	0.0085	92.992	0.00818	28.0468	0.00849	38.6536
0.00827	65.1381	0.0085	93.8473	0.00819	28.3214	0.0085	39.1796
0.00827	65.6686	0.00851	92.8614	0.00819	27.709	0.00851	38.2377
0.00828	64.3456	0.00852	92.9354	0.0082	27.8779	0.00851	38.392
0.00828	65.9141	0.00852	93.3631	0.0082	27.976	0.00852	38.0142
0.00829	65.7721	0.00853	92.7395	0.00821	28.1223	0.00852	38.457
0.00829	65.1115	0.00853	93.7158	0.00821	28.2034	0.00853	38.1138
0.0083	65.4661	0.00854	93.6174	0.00822	27.5958	0.00853	38.9058
0.0083	66.0241	0.00854	93.3535	0.00823	28.5761	0.00854	38.9699
0.00831	65.6951	0.00855	93.7532	0.00823	28.0713	0.00855	38.3859
0.00831	66.484	0.00856	93.2159	0.00824	27.6977	0.00855	38.3877
0.00832	65.4184	0.00856	93.6	0.00824	27.5099	0.00856	38.1996
0.00833	65.882	0.00857	93.3352	0.00825	27.5166	0.00856	38.1078
0.00833	66.4134	0.00857	94.2105	0.00825	28.561	0.00857	38.6225
0.00834	64.9704	0.00858	93.9919	0.00826	27.6373	0.00857	37.4163
0.00834	66.4253	0.00858	93.4563	0.00826	28.1978	0.00858	38.6008
0.00835	67.4176	0.00859	94.4361	0.00827	28.3921	0.00858	38.5202
0.00835	65.1234	0.0086	93.8613	0.00827	27.142	0.00859	38.2611
0.00836	66.2036	0.0086	94.0651	0.00828	27.6741	0.0086	38.515
0.00836	65.04	0.00861	93.9466	0.00829	27.8241	0.0086	37.5273
0.00837	65.6979	0.00861	93.2377	0.00829	28.0732	0.00861	37.6295
0.00838	67.4561	0.00862	94.4988	0.0083	29.0516	0.00861	38.4318
0.00838	65.0556	0.00862	93.7811	0.0083	27.4571	0.00862	38.0142
0.00839	66.5939	0.00863	94.3856	0.00831	28.2836	0.00863	39.4473
0.00839	67.1299	0.00863	94.8437	0.00831	27.7373	0.00863	38.1762
0.0084	64.7203	0.00864	93.6827	0.00832	27.7883	0.00864	38.2403
0.0084	66.8679	0.00865	93.917	0.00833	28.5035	0.00864	38.3279
0.00841	65.6603	0.00865	93.8595	0.00833	28.0647	0.00865	38.3409
0.00841	66.703	0.00866	94.5868	0.00834	28.6384	0.00865	38.697
0.00842	67.9187	0.00866	95.017	0.00834	28.3223	0.00866	38.8243
0.00843	65.598	0.00867	93.8909	0.00835	27.3675	0.00866	38.6805
0.00843	66.8743	0.00867	94.9787	0.00835	28.5497	0.00867	38.8911
0.00844	67.1116	0.00868	94.1504	0.00836	27.3892	0.00867	37.8028
0.00844	65.7675	0.00869	93.9031	0.00836	28.2808	0.00868	38.5635
0.00845	67.9829	0.00869	94.923	0.00837	27.91	0.00869	38.4171
0.00845	66.1706	0.0087	94.5441	0.00837	28.0364	0.00869	38.4778
0.00846	67.1198	0.0087	95.5536	0.00838	28.0176	0.0087	38.5826
0.00846	68.266	0.00871	95.024	0.00839	27.9911	0.0087	37.886
0.00847	66.3878	0.00871	93.937	0.00839	28.2327	0.00871	38.684
0.00847	67.1904	0.00872	95.0893	0.0084	28.1572	0.00871	38.4379
0.00848	66.8624	0.00873	94.8524	0.0084	27.159	0.00872	37.7751
0.00849	66.1285	0.00873	95.2034	0.00841	28.6771	0.00873	38.5965
0.00849	68.3714	0.00874	95.1364	0.00841	28.0591	0.00873	37.7179
0.0085	66.3438	0.00874	94.7366	0.00842	28.9262	0.00874	38.4162
0.0085	67.3251	0.00875	95.4708	0.00842	27.8553	0.00874	38.6692
0.00851	67.6549	0.00875	95.0414	0.00843	27.6015	0.00875	38.2967
0.00851	66.4922	0.00876	95.1425	0.00843	27.9987	0.00875	38.7091
0.00852	66.7323	0.00877	94.8071	0.00844	28.461	0.00876	38.0237
0.00852	66.9934	0.00877	94.5815	0.00844	27.7109	0.00877	38.3235
0.00853	67.6247	0.00878	95.4665	0.00845	29.3837	0.00877	38.5523
0.00854	68.4501	0.00878	95.2139	0.00846	27.676	0.00878	38.8096
0.00854	66.6132	0.00879	95.7399	0.00846	27.9326	0.00878	38.9422
0.00855	67.4442	0.00879	95.5492	0.00847	27.5213	0.00879	37.9224
0.00855	67.5257	0.0088	94.4309	0.00847	28.0732	0.00879	38.7758
0.00856	67.5138	0.00881	95.3994	0.00848	28.3969	0.0088	39.0124
0.00856	67.5999	0.00881	94.8237	0.00848	28.2298	0.00881	38.2178
0.00857	68.3842	0.00882	94.9595	0.00849	28.228	0.00881	39.0548
0.00857	68.0837	0.00882	96.3427	0.00849	28.7035	0.00882	38.418
0.00858	67.9499	0.00883	95.5736	0.0085	27.5307	0.00882	38.5089
0.00859	67.0804	0.00883	95.8009	0.0085	28.4346	0.00883	38.6433
0.00859	67.7364	0.00884	94.8629	0.00851	27.3816	0.00883	37.8123
0.0086	68.823	0.00884	94.9718	0.00852	28.5997	0.00884	38.9404
0.0086	67.5046	0.00885	96.4933	0.00852	28.378	0.00885	38.7472
0.00861	67.1097	0.00886	95.4961	0.00853	27.8987	0.00885	38.0073
0.00861	68.9156	0.00886	95.6685	0.00853	28.494	0.00886	38.5592
0.00862	67.839	0.00887	95.8227	0.00854	28.1836	0.00886	37.6486
0.00862	68.244	0.00887	95.6441	0.00854	27.5439	0.00887	38.5506
0.00863	67.5532	0.00888	96.4341	0.00855	28.2015	0.00887	38.5878
0.00863	66.8331	0.00888	95.4612	0.00855	27.809	0.00888	38.3539
0.00864	68.8688	0.00889	95.8105	0.00856	28.8186	0.00889	38.7749
0.00865	67.7859	0.0089	95.8297	0.00856	28.194	0.00889	38.2144
0.00865	67.4414	0.0089	95.2975	0.00857	28.5327	0.0089	38.6294
0.00866	69.4827	0.00891	96.4707	0.00858	28.2978	0.0089	38.8027
0.00866	67.337	0.00891	96.077	0.00858	27.359	0.00891	38.4526
0.00867	68.1698	0.00892	96.2155	0.00859	27.9477	0.00891	39.2524
0.00867	68.3952	0.00892	95.7591	0.00859	28.2902	0.00892	38.2221
0.00868	67.0483	0.00893	95.4142	0.0086	28.6148	0.00892	39.2056
0.00868	69.4745	0.00894	96.5691	0.0086	28.7997	0.00893	38.567
0.00869	68.2861	0.00894	96.111	0.00861	27.5505	0.00894	38.1797
0.0087	68.1102	0.00895	96.4986	0.00861	28.3195	0.00894	39.0843
0.0087	69.2875	0.00895	97.1457	0.00862	27.5062	0.00895	38.6857
0.00871	67.5431	0.00896	95.5666	0.00862	27.3854	0.00895	38.3816
0.00871	69.4589	0.00896	96.1188	0.00863	28.9865	0.00896	39.0843
0.00872	68.9018	0.00897	96.0544	0.00864	28.7667	0.00896	37.9579
0.00872	67.6338	0.00898	96.5726	0.00864	28.6157	0.00897	39.1493
0.00873	69.5972	0.00898	97.4897	0.00865	27.7487	0.00898	37.9206
0.00874	68.0882	0.00899	96.3226	0.00865	27.3137	0.00898	38.0315
0.00874	69.0383	0.00899	96.7294	0.00866	28.4893	0.00899	38.7438
0.00875	69.9436	0.009	96.3392	0.00866	27.9449	0.00899	38.2551
0.00875	67.5449	0.009	96.469	0.00867	28.5053	0.009	38.5168
0.00876	69.1648	0.00901	97.0395	0.00867	28.7648	0.009	38.9049
0.00876	68.4868	0.00902	96.6458	0.00868	28.0572	0.00901	38.1572
0.00877	67.6595	0.00902	97.1919	0.00868	28.3119	0.00902	38.4145
0.00877	69.8189	0.00903	96.6492	0.00869	28.01	0.00902	37.7733
0.00878	69.2023	0.00903	96.6658	0.0087	28.3166	0.00903	39.3321
0.00878	68.7571	0.00904	97.5873	0.0087	28.2544	0.00903	39.3
0.00879	69.0109	0.00904	96.4324	0.00871	27.6703	0.00904	38.5003
0.0088	68.4016	0.00905	96.7181	0.00871	28.7846	0.00904	38.5861
0.0088	69.3068	0.00905	96.7268	0.00872	28.461	0.00905	38.4006
0.00881	69.4021	0.00906	96.6249	0.00872	28.2506	0.00906	38.6086
0.00881	68.944	0.00907	97.6056	0.00873	28.21	0.00906	38.6121
0.00882	70.0553	0.00907	97.2955	0.00873	27.3411	0.00907	38.5635
0.00882	69.5477	0.00908	97.2406	0.00874	28.5252	0.00907	40.1951
0.00883	68.8212	0.00908	97.3547	0.00874	28.2034	0.00908	38.677
0.00883	69.4222	0.00909	96.4097	0.00875	28.4355	0.00908	37.9804
0.00884	69.8336	0.00909	97.1561	0.00876	29.23	0.00909	38.2802
0.00884	69.7392	0.0091	97.38	0.00876	28.1364	0.0091	38.2672
0.00885	69.6925	0.00911	97.7746	0.00877	27.81	0.0091	39.0384
0.00886	69.3004	0.00911	97.8355	0.00877	27.7298	0.00911	38.8382
0.00886	70.2441	0.00912	96.6249	0.00878	28.1185	0.00911	38.4674
0.00887	70.2019	0.00912	97.8007	0.00878	28.8044	0.00912	38.7983
0.00887	68.5033	0.00913	97.6535	0.00879	28.0185	0.00912	37.7768
0.00888	69.5798	0.00913	97.2537	0.00879	28.5591	0.00913	38.2854
0.00888	69.9619	0.00914	98.1482	0.0088	28.1827	0.00913	38.5063
0.00889	69.4057	0.00915	97.2389	0.00881	27.8496	0.00914	38.5133
0.0089	70.8634	0.00915	97.8834	0.00881	28.2751	0.00915	38.9439
0.0089	69.0695	0.00916	97.981	0.00882	27.6798	0.00915	38.6649
0.00891	69.8831	0.00916	97.4549	0.00882	28.1666	0.00916	39.1068
0.00891	70.1488	0.00917	98.3442	0.00883	28.5988	0.00916	38.3642
0.00892	68.343	0.00917	97.0542	0.00883	27.8156	0.00917	38.3582
0.00892	70.6719	0.00918	97.5289	0.00884	28.645	0.00917	38.9067
0.00893	70.365	0.00919	98.3128	0.00884	28.0987	0.00918	38.5453
0.00893	70.0169	0.00919	97.4488	0.00885	27.7581	0.00919	39.4569
0.00894	71.2061	0.0092	98.3198	0.00886	28.277	0.00919	39.4543
0.00895	68.7965	0.0092	97.9078	0.00886	28.1704	0.0092	38.7576
0.00895	70.551	0.00921	97.4523	0.00887	28.644	0.0092	38.6909
0.00896	70.7535	0.00921	97.6944	0.00887	28.6007	0.00921	37.6009
0.00896	69.5752	0.00922	97.3687	0.00888	28.0968	0.00921	38.4795
0.00897	71.7943	0.00923	98.4617	0.00888	28.4478	0.00922	39.3988
0.00897	70.1295	0.00923	98.4356	0.00889	27.7034	0.00923	39.1614
0.00898	69.9032	0.00924	98.2849	0.00889	28.5771	0.00923	38.8027
0.00898	71.3389	0.00924	97.7815	0.0089	28.2931	0.00924	38.2308
0.00899	68.7974	0.00925	97.3364	0.0089	28.41	0.00924	38.1987
0.009	71.0714	0.00925	98.6751	0.00891	28.7243	0.00925	38.2005
0.009	71.1694	0.00926	98.0341	0.00891	27.6288	0.00925	37.9302
0.009	69.3535	0.00927	98.3198	0.00892	28.26	0.00926	39.6717
0.00901	71.4434	0.00927	98.9042	0.00893	28.1223	0.00927	38.8079
0.00902	70.1708	0.00928	97.9766	0.00893	27.9751	0.00927	38.3816
0.00902	70.2358	0.00928	98.2989	0.00894	28.6903	0.00928	38.6606
0.00903	70.9285	0.00929	98.3694	0.00894	28.395	0.00928	38.2897
0.00903	69.0759	0.00929	98.5384	0.00895	28.5818	0.00929	38.9734
0.00904	71.3151	0.0093	98.8058	0.00895	27.9619	0.00929	38.6346
0.00904	71.4342	0.0093	97.6962	0.00896	27.6326	0.0093	38.7195
0.00905	70.1085	0.00931	98.6629	0.00896	28.7346	0.00931	39.6969
0.00905	70.9853	0.00932	98.7335	0.00897	27.8175	0.00931	38.6484
0.00906	70.5418	0.00932	98.6664	0.00897	28.5686	0.00932	39.1137
0.00907	70.7828	0.00933	98.8972	0.00898	28.9441	0.00932	38.7689
0.00907	70.8314	0.00933	98.2022	0.00899	28.1647	0.00933	38.6562
0.00908	70.3842	0.00934	99.1498	0.00899	28.4506	0.00933	39.2671
0.00908	71.8941	0.00934	98.4887	0.009	27.9628	0.00934	38.658
0.00909	71.6935	0.00935	97.9627	0.009	28.0874	0.00934	39.1579
0.00909	70.5336	0.00936	99.4329	0.00901	29.0252	0.00935	39.7298
0.0091	70.7251	0.00936	98.9739	0.00901	27.9619	0.00936	37.9787
0.0091	70.9834	0.00937	98.8458	0.00902	28.846	0.00936	38.392
0.00911	71.2134	0.00937	98.5854	0.00902	28.5214	0.00937	38.3036
0.00912	71.4067	0.00938	98.6281	0.00903	28.7601	0.00937	38.9586
0.00912	71.1154	0.00938	100.062	0.00903	28.2053	0.00938	39.1649
0.00913	71.1392	0.00939	98.8885	0.00904	27.3958	0.00938	38.9942
0.00913	71.8914	0.0094	98.5662	0.00905	28.4487	0.00939	38.755
0.00914	70.5491	0.0094	99.1977	0.00905	29.0054	0.0094	38.0541
0.00914	71.3545	0.00941	98.5401	0.00906	27.877	0.0094	38.3859
0.00915	71.9381	0.00941	99.4285	0.00906	28.7243	0.00941	39.0202
0.00915	71.0283	0.00942	99.7429	0.00907	27.8817	0.00941	38.82
0.00916	71.8932	0.00942	99.6219	0.00907	28.7007	0.00942	39.4768
0.00916	71.3068	0.00943	99.4189	0.00908	28.1534	0.00942	38.6658
0.00917	71.0384	0.00944	98.6508	0.00908	28.2902	0.00943	38.8243
0.00918	72.6326	0.00944	99.2125	0.00909	28.5072	0.00944	38.8278
0.00918	70.5244	0.00945	99.4904	0.00909	28.6412	0.00944	38.651
0.00919	71.557	0.00945	99.2578	0.0091	28.2147	0.00945	39.7341
0.00919	72.5666	0.00946	99.7734	0.00911	28.6224	0.00945	39.4465
0.0092	71.0989	0.00946	99.2909	0.00911	28.2138	0.00946	38.6025
0.0092	72.5208	0.00947	99.763	0.00912	29.0686	0.00946	38.6892
0.00921	71.7118	0.00948	99.3127	0.00912	27.9704	0.00947	38.7732
0.00921	71.3646	0.00948	99.7917	0.00913	28.628	0.00948	39.5808
0.00922	73.0779	0.00949	100.198	0.00913	28.4563	0.00948	38.8001
0.00923	70.8341	0.00949	99.2491	0.00914	28.1166	0.00949	38.5601
0.00923	72.0948	0.0095	99.6916	0.00914	28.7365	0.00949	39.3719
0.00924	73.0733	0.0095	99.7395	0.00915	28.9309	0.0095	38.2516
0.00924	71.6761	0.00951	99.641	0.00916	28.0996	0.0095	38.9673
0.00925	72.9413	0.00951	100.777	0.00916	28.6752	0.00951	39.0158
0.00925	71.7439	0.00952	99.1193	0.00917	27.5043	0.00952	38.6753
0.00926	71.8657	0.00953	99.9528	0.00917	28.6233	0.00952	38.9734
0.00926	73.6239	0.00953	100.027	0.00918	28.2459	0.00953	37.9986
0.00927	71.3646	0.00954	99.5357	0.00918	28.645	0.00953	38.7524
0.00928	72.2817	0.00954	100.549	0.00919	28.7441	0.00954	39.8658
0.00928	72.5126	0.00955	100.151	0.00919	28.076	0.00954	38.4916
0.00929	72.5914	0.00955	99.8231	0.0092	27.9685	0.00955	38.9327
0.00929	73.2684	0.00956	100.081	0.0092	28.5648	0.00955	38.4362
0.0093	72.1259	0.00957	99.5775	0.00921	28.0223	0.00956	39.0314
0.0093	72.4393	0.00957	100.947	0.00922	29.3064	0.00957	39.1501
0.00931	73.3344	0.00958	100.564	0.00922	28.394	0.00957	38.8425
0.00931	71.579	0.00958	99.8962	0.00923	28.5252	0.00958	39.6778
0.00932	72.8058	0.00959	100.579	0.00923	28.2336	0.00958	39.6683
0.00933	73.24	0.00959	99.8204	0.00924	28.1657	0.00959	38.4041
0.00933	73.0934	0.0096	100.131	0.00924	28.4591	0.00959	39.0072
0.00934	73.5955	0.00961	100.582	0.00925	28.6554	0.0096	38.6848
0.00934	72.3742	0.00961	100.442	0.00925	28.4723	0.00961	39.865
0.00935	72.4438	0.00962	100.778	0.00926	28.7412	0.00961	39.0219
0.00935	73.4691	0.00962	100.259	0.00926	28.2516	0.00962	38.8079
0.00936	72.2313	0.00963	100.552	0.00927	28.8365	0.00962	38.9032
0.00936	73.0357	0.00963	100.448	0.00928	28.1497	0.00963	38.9396
0.00937	73.5176	0.00964	100.547	0.00928	28.3931	0.00963	38.7784
0.00937	72.9643	0.00965	100.765	0.00929	28.5148	0.00964	38.8755
0.00938	73.5506	0.00965	100.11	0.00929	28.7044	0.00965	38.6718
0.00939	73.0815	0.00966	100.518	0.0093	28.9035	0.00965	38.8824
0.00939	72.081	0.00966	101.14	0.0093	27.7949	0.00966	38.2499
0.0094	73.4443	0.00967	100.675	0.00931	27.96	0.00966	39.5764
0.0094	72.6161	0.00967	101.444	0.00931	28.8696	0.00967	38.7689
0.00941	73.0229	0.00968	100.128	0.00932	28.2874	0.00967	38.5419
0.00941	74.7664	0.00969	100.292	0.00932	29.0856	0.00968	39.1181
0.00942	73.3436	0.00969	100.745	0.00933	28.3874	0.00969	38.6355
0.00942	72.7838	0.0097	100.793	0.00934	28.0968	0.00969	38.9621
0.00943	73.2703	0.0097	101.332	0.00934	28.4299	0.0097	39.4699
0.00944	72.049	0.00971	100.959	0.00935	28.0657	0.0097	38.768
0.00944	74.5044	0.00971	100.538	0.00935	28.7695	0.00971	39.7229
0.00945	74.2378	0.00972	101.089	0.00936	28.761	0.00971	38.5783
0.00945	73.0962	0.00972	100.576	0.00936	28.6639	0.00972	38.6121
0.00946	74.8727	0.00973	101.85	0.00937	28.7082	0.00973	39.6059
0.00946	72.7325	0.00974	100.979	0.00937	27.375	0.00973	39.4594
0.00947	72.6005	0.00974	100.896	0.00938	28.729	0.00974	39.0877
0.00947	74.1196	0.00975	101.481	0.00938	29.0045	0.00974	38.8755
0.00948	72.8818	0.00975	100.275	0.00939	28.5582	0.00975	38.4994
0.00949	75.6716	0.00976	101.075	0.0094	29.3356	0.00975	39.359
0.00949	74.2424	0.00976	101.67	0.0094	28.3148	0.00976	38.223
0.0095	72.9533	0.00977	100.995	0.00941	28.3808	0.00976	39.5322
0.0095	74.3083	0.00978	101.48	0.00941	28.4355	0.00977	39.2905
0.00951	72.9386	0.00978	100.34	0.00942	27.9666	0.00978	38.794
0.00951	74.3267	0.00979	100.897	0.00942	29.1932	0.00978	38.7152
0.00952	75.2218	0.00979	101.176	0.00943	28.6016	0.00979	38.4076
0.00952	73.0449	0.0098	101.575	0.00943	28.7309	0.00979	39.0921
0.00953	75.8769	0.0098	101.886	0.00944	29.0677	0.0098	39.0851
0.00953	73.9428	0.00981	100.862	0.00944	27.8883	0.0098	38.1892
0.00954	73.197	0.00982	101.253	0.00945	28.8252	0.00981	39.8771
0.00955	74.2763	0.00982	101.507	0.00946	27.9609	0.00982	39.0487
0.00955	73.3729	0.00983	100.63	0.00946	28.477	0.00982	38.8893
0.00956	75.0349	0.00983	101.911	0.00947	29.3913	0.00983	38.8287
0.00956	75.34	0.00984	101.279	0.00947	28.5912	0.00983	38.6727
0.00957	73.8484	0.00984	101.435	0.00948	28.9931	0.00984	39.3312
0.00957	75.689	0.00985	101.79	0.00948	28.5195	0.00984	38.762
0.00958	73.7632	0.00986	101.269	0.00949	27.7788	0.00985	39.1441
0.00958	73.2904	0.00986	101.644	0.00949	28.5931	0.00986	39.9941
0.00959	74.5658	0.00987	101.453	0.0095	27.9572	0.00986	38.9413
0.0096	74.618	0.00987	101.47	0.00951	29.4772	0.00987	38.8841
0.0096	75.4921	0.00988	102.233	0.00951	29.4121	0.00987	38.4951
0.00961	75.4325	0.00988	101.286	0.00952	28.7525	0.00988	39.0739
0.00961	73.8071	0.00989	102.404	0.00952	28.5903	0.00988	39.7341
0.00962	74.9753	0.0099	101.872	0.00953	27.4722	0.00989	38.7862
0.00962	74.1123	0.0099	101.516	0.00953	28.3317	0.0099	39.4855
0.00963	74.1049	0.00991	102.012	0.00954	29.3602	0.0099	39.008
0.00963	75.5342	0.00991	101.387	0.00954	28.7073	0.00991	38.6008
0.00964	75.7129	0.00992	102.393	0.00955	29.3234	0.00991	39.0774
0.00965	75.2786	0.00992	102.403	0.00955	27.8421	0.00992	38.9058
0.00965	74.9478	0.00993	101.678	0.00956	28.4657	0.00992	39.3546
0.00966	74.3239	0.00993	102.198	0.00957	28.5988	0.00993	38.7732
0.00966	74.9185	0.00994	101.577	0.00957	28.2025	0.00994	38.6562
0.00967	75.3903	0.00995	102.139	0.00958	28.8167	0.00994	39.8242
0.00967	74.8489	0.00995	102.177	0.00958	28.5016	0.00995	38.5575
0.00968	75.6854	0.00996	102.276	0.00959	28.7469	0.00995	39.5374
0.00968	76.2461	0.00996	102.59	0.00959	29.1149	0.00996	39.2879
0.00969	74.4604	0.00997	101.84	0.0096	27.9572	0.00996	38.7645
0.00969	75.766	0.00997	101.663	0.0096	28.8837	0.00997	39.3953
0.0097	74.2625	0.00998	102.472	0.00961	28.3166	0.00998	38.7749
0.00971	74.8745	0.00999	102.303	0.00961	28.5421	0.00998	39.32
0.00971	76.4137	0.00999	103.031	0.00962	29.1941	0.00999	39.7818
0.00972	75.0504	0.01	102.219	0.00963	28.7035	0.00999	38.7273
0.00972	76.1123	0.01	102.497	0.00963	29.3488	0.01	39.1146
0.00973	75.9428	0.01001	102.652	0.00964	28.9997	0.01	39.0774
0.00973	74.181	0.01001	101.919	0.00964	27.7543	0.01001	39.307
0.00974	76.2974	0.01002	102.994	0.00965	28.6874	0.01001	39.2827
0.00974	74.6702	0.01003	102.514	0.00965	28.5667	0.01002	38.6294
0.00975	75.7971	0.01003	102.387	0.00966	29.2488	0.01003	39.1519
0.00976	77.013	0.01004	103.289	0.00966	28.9073	0.01003	38.7628
0.00976	74.9652	0.01004	101.938	0.00967	28.5431	0.01004	38.7801
0.00977	75.8961	0.01005	103.355	0.00967	28.6459	0.01004	39.8216
0.00977	75.3546	0.01005	102.828	0.00968	27.7704	0.01005	38.8581
0.00978	74.7243	0.01006	102.47	0.00969	28.9243	0.01005	38.9526
0.00978	77.0313	0.01007	103.064	0.00969	28.9394	0.01006	38.8062
0.00979	74.7554	0.01007	102.51	0.0097	28.3365	0.01007	39.1051
0.00979	76.1728	0.01008	103.086	0.0097	29.1583	0.01007	39.6466
0.0098	76.7124	0.01008	103.327	0.00971	28.4412	0.01008	38.6173
0.00981	75.3363	0.01009	102.19	0.00971	28.2591	0.01008	39.0843
0.00981	76.4403	0.01009	103.339	0.00972	29.2064	0.01009	39.3338
0.00982	75.5168	0.0101	103.03	0.00972	28.3459	0.01009	38.8763
0.00982	75.3372	0.01011	103.087	0.00973	28.9375	0.0101	39.6544
0.00983	76.6034	0.01011	103	0.00973	28.5327	0.01011	38.9214
0.00983	75.0147	0.01012	103.036	0.00974	28.5922	0.01011	39.5366
0.00984	77.0725	0.01012	102.983	0.00975	29.2885	0.01012	39.1952
0.00984	76.6006	0.01013	102.784	0.00975	28.6101	0.01012	38.4474
0.00985	75.0239	0.01014	103.202	0.00976	28.7988	0.01013	39.3
0.00986	75.9446	0.01014	103.718	0.00976	28.6988	0.01013	39.2169
0.00986	75.9419	0.01014	103.22	0.00977	27.7647	0.01014	39.7497
0.00987	76.0308	0.01015	104.097	0.00977	29.3451	0.01015	39.3572
0.00987	76.6758	0.01016	102.87	0.00978	28.9026	0.01015	38.3521
0.00988	75.6597	0.01016	103.104	0.00978	29.2752	0.01016	39.3381
0.00988	77.0102	0.01017	103.723	0.00979	28.628	0.01016	38.8668
0.00989	76.6822	0.01017	103.442	0.00979	28.2827	0.01017	39.2316
0.00989	75.176	0.01018	104.016	0.0098	28.5157	0.01017	39.6587
0.0099	76.225	0.01018	103.725	0.00981	28.5997	0.01018	39.0124
0.0099	76.9222	0.01019	103.31	0.00981	28.9931	0.01019	39.2056
0.00991	76.3157	0.0102	103.59	0.00982	28.8054	0.01019	38.9846
0.00992	77.2942	0.0102	102.75	0.00982	27.8855	0.0102	39.1571
0.00992	76.2901	0.01021	104.335	0.00983	28.912	0.0102	39.6509
0.00993	76.5906	0.01021	103.439	0.00983	27.9591	0.01021	38.9387
0.00993	76.739	0.01022	103.803	0.00984	29.5272	0.01021	39.3174
0.00994	75.7321	0.01022	104.1	0.00984	28.611	0.01022	39.3434
0.00994	76.2901	0.01023	103.04	0.00985	28.1817	0.01022	38.9188
0.00995	77.7138	0.01024	103.758	0.00986	29.0054	0.01023	39.8286
0.00995	76.5228	0.01024	103.448	0.00986	28.4657	0.01024	39.0765
0.00996	77.0459	0.01025	102.829	0.00987	28.5374	0.01024	39.3867
0.00997	76.9268	0.01025	104.559	0.00987	29.614	0.01025	39.0167
0.00997	76.1398	0.01026	103.755	0.00988	28.4469	0.01025	38.9465
0.00998	77.4317	0.01026	104.132	0.00988	29.0148	0.01026	39.806
0.00998	76.466	0.01027	104.108	0.00989	28.1213	0.01026	39.281
0.00999	76.6181	0.01028	103.472	0.00989	28.9979	0.01027	39.1493
0.00999	77.6946	0.01028	103.812	0.0099	28.9705	0.01028	39.3347
0.01	76.2158	0.01029	103.459	0.0099	28.7224	0.01028	38.9855
0.01	77.6534	0.01029	104.249	0.00991	29.1375	0.01029	39.3425
0.01001	77.0258	0.0103	105.166	0.00992	28.5893	0.01029	38.6615
0.01002	76.1508	0.0103	104.339	0.00992	28.2827	0.0103	39.9282
0.01002	78.2965	0.01031	104.694	0.00993	29.0082	0.0103	39.2325
0.01003	76.2158	0.01032	103.546	0.00993	28.1987	0.01031	38.6112
0.01003	77.2823	0.01032	103.786	0.00994	29.2017	0.01032	39.2758
0.01004	77.7963	0.01033	103.883	0.00994	28.1515	0.01032	39.4673
0.01004	75.8988	0.01033	104.498	0.00995	27.8515	0.01033	39.3936
0.01005	77.8348	0.01034	105.245	0.00995	28.9931	0.01033	39.2983
0.01005	76.9039	0.01034	104.666	0.00996	29.3177	0.01034	38.6311
0.01006	76.7372	0.01035	103.839	0.00996	28.9139	0.01034	40.0175
0.01006	78.5723	0.01036	104.305	0.00997	28.4752	0.01035	39.1545
0.01007	76.3249	0.01036	103.564	0.00998	27.8336	0.01036	39.242
0.01008	77.2347	0.01037	104.263	0.00998	28.9479	0.01036	39.3745
0.01008	77.9172	0.01037	104.408	0.00999	28.7016	0.01037	39.5738
0.01009	76.7188	0.01038	104.596	0.00999	29.2262	0.01037	39.0956
0.01009	78.7235	0.01038	105.167	0.01	29.1356	0.01038	39.3832
0.0101	77.0249	0.01039	104.396	0.01	28.5431	0.01038	39.0358
0.0101	76.7949	0.01039	104.264	0.01001	28.6101	0.01039	40.0772
0.01011	78.5054	0.0104	104.369	0.01001	28.445	0.0104	39.0566
0.01011	76.5338	0.01041	104.092	0.01002	29.2385	0.0104	39.0132
0.01012	77.2823	0.01041	105.039	0.01002	29.7168	0.01041	38.9093
0.01013	78.3845	0.01042	104.741	0.01003	28.4601	0.01041	39.6163
0.01013	77.2841	0.01042	105.315	0.01004	28.8696	0.01042	39.553
0.01014	78.3423	0.01043	105.342	0.01004	28.0647	0.01042	39.4776
0.01014	76.8627	0.01043	104.532	0.01005	28.3921	0.01043	39.4144
0.01015	77.1339	0.01044	104.464	0.01005	29.0828	0.01043	39.3295
0.01015	78.4779	0.01045	104.408	0.01006	28.9545	0.01044	38.5913
0.01016	77.4216	0.01045	105.351	0.01006	29.1271	0.01045	39.9672
0.01016	77.6204	0.01046	106.118	0.01007	28.3214	0.01045	38.9916
0.01017	78.4706	0.01046	105.181	0.01007	28.4808	0.01046	39.7852
0.01018	78.0501	0.01047	105.406	0.01008	28.8978	0.01046	39.1423
0.01018	78.3222	0.01047	104.268	0.01008	28.5072	0.01047	39.1129
0.01019	77.5984	0.01048	104.882	0.01009	29.3479	0.01047	39.8606
0.01019	77.6973	0.01049	105.23	0.0101	28.7563	0.01048	39.2056
0.0102	78.7134	0.01049	104.666	0.0101	28.6639	0.01049	38.9682
0.0102	78.4001	0.0105	105.886	0.01011	29.2158	0.01049	39.8268
0.01021	78.1609	0.0105	105.403	0.01011	28.7639	0.0105	38.749
0.01021	78.9883	0.01051	104.613	0.01012	29.1281	0.0105	40.1925
0.01022	77.8549	0.01051	105.355	0.01012	28.7978	0.01051	39.3408
0.01022	77.9594	0.01052	104.149	0.01013	28.4629	0.01051	39.7437
0.01023	78.4505	0.01053	105.689	0.01013	29.0743	0.01052	39.6839
0.01024	77.8824	0.01053	105.311	0.01014	29.0356	0.01053	38.632
0.01024	79.5444	0.01054	104.977	0.01014	29.0526	0.01053	39.4213
0.01025	78.9837	0.01054	105.708	0.01015	28.8969	0.01054	39.6457
0.01025	76.9653	0.01055	105.251	0.01016	28.6138	0.01054	39.2246
0.01026	79.2915	0.01055	105.437	0.01016	28.9686	0.01055	40.3207
0.01026	77.6268	0.01056	105.695	0.01017	28.6082	0.01055	38.8729
0.01027	77.7734	0.01057	104.97	0.01017	29.1517	0.01056	39.3468
0.01027	79.6717	0.01057	105.759	0.01018	29.0101	0.01057	39.1675
0.01028	77.6634	0.01058	105.438	0.01018	28.5922	0.01057	39.4577
0.01029	79.2979	0.01058	106.581	0.01019	28.5799	0.01058	40.0027
0.01029	79.2585	0.01059	106.007	0.01019	28.4808	0.01058	39.4638
0.0103	77.3638	0.01059	105.174	0.0102	28.9007	0.01059	39.0002
0.0103	80.0593	0.0106	105.607	0.01021	29.7178	0.01059	39.4629
0.01031	78.7427	0.01061	105.206	0.01021	28.3431	0.0106	39.6128
0.01031	79.0258	0.01061	105.91	0.01022	28.7007	0.01061	40.0391
0.01032	79.6012	0.01062	106.605	0.01022	28.6299	0.01061	38.8781
0.01032	78.0153	0.01062	105.46	0.01023	28.445	0.01062	39.9057
0.01033	80.1619	0.01063	106.015	0.01023	29.2101	0.01062	39.6769
0.01034	79.6809	0.01063	104.994	0.01024	28.8743	0.01063	38.9855
0.01034	78.4074	0.01064	105.277	0.01024	28.8903	0.01063	39.9932
0.01035	80.4578	0.01064	106.23	0.01025	29.1941	0.01064	39.527
0.01035	78.4816	0.01065	105.474	0.01025	28.3893	0.01064	39.8927
0.01036	79.5087	0.01066	106.298	0.01026	29.129	0.01065	39.6076
0.01036	79.7166	0.01066	105.798	0.01027	28.5223	0.01066	38.6675
0.01037	78.0995	0.01067	105.142	0.01027	29.4366	0.01066	40.0755
0.01038	80.2618	0.01067	106.216	0.01028	29.3856	0.01067	39.6146
0.01038	79.6324	0.01068	105.72	0.01028	28.4893	0.01067	39.5816
0.01039	78.3744	0.01069	106.062	0.01029	29.0639	0.01068	40.0504
0.01039	79.6094	0.01069	106.01	0.01029	28.6167	0.01068	38.9257
0.0104	79.067	0.0107	105.92	0.0103	28.7035	0.01069	39.8927
0.0104	79.7478	0.0107	106.222	0.0103	29.1837	0.0107	39.2628
0.01041	79.4665	0.01071	105.777	0.01031	28.3497	0.0107	39.3321
0.01041	78.6887	0.01071	106.256	0.01031	29.4489	0.01071	40.1266
0.01042	80.2645	0.01072	106.394	0.01032	28.8601	0.01071	39.0956
0.01042	79.8696	0.01073	106.022	0.01033	28.6176	0.01072	39.6172
0.01043	79.2842	0.01073	106.647	0.01033	28.9148	0.01072	40.0175
0.01043	79.9814	0.01074	106.451	0.01034	27.7034	0.01073	38.9491
0.01044	79.9787	0.01074	106.77	0.01034	29.0045	0.01074	39.8008
0.01045	79.7918	0.01075	105.782	0.01035	29.1686	0.01074	39.3208
0.01045	80.1692	0.01075	105.541	0.01035	29.1951	0.01075	39.7194
0.01046	79.8403	0.01076	106.17	0.01036	29.5489	0.01075	39.9759
0.01046	80.1399	0.01077	106.273	0.01036	28.4016	0.01076	39.0921
0.01047	80.3186	0.01077	106.689	0.01037	28.6261	0.01076	39.7956
0.01047	79.0973	0.01078	106.769	0.01037	28.4704	0.01077	39.378
0.01048	80.172	0.01078	106.004	0.01038	28.9724	0.01078	39.2186
0.01048	80.6136	0.01079	106.2	0.01039	30.0791	0.01078	39.6353
0.01049	79.4711	0.01079	105.052	0.01039	28.7667	0.01079	39.3737
0.0105	80.6759	0.0108	106.115	0.0104	29.1139	0.01079	40.4455
0.0105	79.603	0.0108	106.849	0.0104	28.5148	0.0108	39.3295
0.01051	79.2356	0.01081	106.117	0.01041	28.662	0.0108	39.2039
0.01051	80.544	0.01082	106.09	0.01041	29.1535	0.01081	40.1639
0.01052	79.0194	0.01082	105.571	0.01042	28.8035	0.01082	38.8027
0.01052	80.5889	0.01083	105.613	0.01042	29.5366	0.01082	39.6405
0.01053	81.2788	0.01083	107.163	0.01043	29.0432	0.01083	39.7567
0.01053	79.3025	0.01084	105.673	0.01043	28.1714	0.01083	39.7289
0.01054	80.2554	0.01084	106.81	0.01044	28.9913	0.01084	39.6865
0.01055	79.5536	0.01085	106.43	0.01045	28.3431	0.01084	38.7845
0.01055	79.6782	0.01085	105.929	0.01045	29.1469	0.01085	39.7705
0.01056	82.0529	0.01086	106.621	0.01046	28.6676	0.01085	39.8242
0.01056	80.1188	0.01087	106.206	0.01046	28.7563	0.01086	39.2082
0.01057	81.0809	0.01087	106.427	0.01047	29.6989	0.01087	39.5981
0.01057	80.9031	0.01088	107.262	0.01047	28.8101	0.01087	39.1909
0.01058	79.7313	0.01088	106.2	0.01048	28.528	0.01088	39.7775
0.01058	81.1835	0.01089	106.512	0.01048	29.0224	0.01088	39.573
0.01059	79.6415	0.01089	106.438	0.01049	27.9109	0.01089	39.3979
0.01059	80.543	0.0109	106.745	0.01049	29.5272	0.01089	40.0902
0.0106	82.3379	0.01091	106.003	0.0105	29.0771	0.0109	39.4933
0.01061	80.041	0.01091	105.96	0.01051	29.3564	0.01091	39.4395
0.01061	81.7415	0.01092	106.895	0.01051	29.5998	0.01091	39.5756
0.01062	80.9746	0.01092	106.503	0.01052	28.2015	0.01092	39.5452
0.01062	80.0758	0.01093	106.564	0.01052	28.4921	0.01092	40.1327
0.01063	81.1423	0.01093	106.695	0.01053	28.8035	0.01093	39.3711
0.01063	79.7469	0.01094	105.768	0.01053	28.6478	0.01093	39.2948
0.01064	81.2494	0.01095	106.743	0.01054	30.2499	0.01094	39.4646
0.01064	82.6595	0.01095	105.891	0.01054	28.9828	0.01095	39.3486
0.01065	80.6851	0.01096	106.469	0.01055	29.0139	0.01095	40.0227
0.01066	81.2165	0.01096	107.55	0.01056	28.4544	0.01096	39.8684
0.01066	80.3479	0.01097	107.076	0.01056	28.2214	0.01096	39.573
0.01067	80.1793	0.01097	107.065	0.01057	29.0884	0.01097	39.3616
0.01067	81.6846	0.01098	106.597	0.01057	29.362	0.01097	38.794
0.01068	81.2229	0.01099	106.535	0.01058	29.1658	0.01098	40.2618
0.01068	82.3681	0.01099	107.482	0.01058	29.162	0.01099	39.6553
0.01069	82.3974	0.011	106.753	0.01059	28.5657	0.01099	39.767
0.01069	80.5733	0.011	107.318	0.01059	29.1828	0.011	39.767
0.0107	81.0497	0.01101	106.953	0.0106	28.3223	0.011	39.4144
0.01071	81.5893	0.01101	106.908	0.0106	29.1856	0.01101	39.683
0.01071	81.724	0.01102	107.439	0.01061	29.0969	0.01101	39.6709
0.01072	82.2472	0.01102	106.707	0.01062	29.2517	0.01102	38.9222
0.01072	81.954	0.01103	106.934	0.01062	29.0611	0.01103	40.2791
0.01073	82.0859	0.01104	106.857	0.01063	28.8941	0.01103	39.2888
0.01073	81.6901	0.01104	106.476	0.01063	28.6289	0.01104	40.3467
0.01074	80.2554	0.01105	107.635	0.01064	29.0252	0.01104	39.9499
0.01074	80.9425	0.01105	107.089	0.01064	28.4733	0.01105	39.378
0.01075	81.9531	0.01106	107.5	0.01065	30.0914	0.01105	39.456
0.01075	81.6544	0.01106	106.938	0.01065	29.2715	0.01106	39.6146
0.01076	82.0282	0.01107	105.956	0.01066	29.1488	0.01107	39.56
0.01077	82.1629	0.01108	106.786	0.01066	28.7799	0.01107	40.3805
0.01077	80.8033	0.01108	107.544	0.01067	28.2638	0.01108	39.3217
0.01078	81.757	0.01109	107.752	0.01068	28.7592	0.01108	40.6439
0.01078	80.5321	0.01109	108.004	0.01068	29.3677	0.01109	39.1796
0.01079	80.566	0.0111	106.538	0.01069	28.7025	0.01109	39.1553
0.01079	83.1643	0.0111	107.117	0.01069	30.0499	0.0111	39.4933
0.0108	82.096	0.01111	106.829	0.0107	28.2912	0.0111	39.8606
0.0108	82.3535	0.01112	107.641	0.0107	28.6337	0.01111	40.1778
0.01081	81.9448	0.01112	108.331	0.01071	28.6573	0.01112	39.6856
0.01082	80.4175	0.01113	107.722	0.01071	29.1149	0.01112	39.1735
0.01082	82.9206	0.01113	107.312	0.01072	29.5677	0.01113	40.28
0.01083	81.8569	0.01114	107.286	0.01072	28.7384	0.01113	39.1094
0.01083	82.2893	0.01114	107.186	0.01073	28.9167	0.01114	39.8962
0.01084	83.3988	0.01115	108.155	0.01074	29.5347	0.01114	39.3078
0.01084	81.7992	0.01116	107.163	0.01074	28.3242	0.01115	40.1232
0.01085	82.8024	0.01116	107.991	0.01075	29.2573	0.01116	40.2358
0.01085	82.4946	0.01117	107.431	0.01075	28.6573	0.01116	39.547
0.01086	81.4034	0.01117	107.482	0.01076	29.5102	0.01117	39.8528
0.01087	84.0796	0.01118	108.117	0.01076	29.6461	0.01117	40.0053
0.01087	82.3113	0.01118	107.475	0.01077	28.7761	0.01118	39.1077
0.01088	82.6521	0.01119	107.279	0.01077	29.029	0.01118	40.3545
0.01088	83.2293	0.0112	107.291	0.01078	28.845	0.01119	39.4101
0.01089	82.3553	0.0112	106.927	0.01078	28.8346	0.0112	40.6197
0.01089	83.3219	0.01121	108.629	0.01079	29.413	0.0112	39.9811
0.0109	82.8839	0.01121	108.117	0.0108	29.0743	0.01121	39.1874
0.0109	82.1666	0.01122	108.094	0.0108	29.6913	0.01121	39.7766
0.01091	84.2995	0.01122	107.915	0.01081	29.163	0.01122	39.6397
0.01092	82.1436	0.01123	107.058	0.01081	28.5431	0.01122	39.566
0.01092	83.014	0.01123	107.462	0.01082	28.8337	0.01123	40.7929
0.01093	83.5125	0.01124	108.173	0.01082	28.9356	0.01124	39.3009
0.01093	82.6595	0.01125	108.399	0.01083	29.5706	0.01124	40.5833
0.01094	83.6462	0.01125	108.438	0.01083	29.4206	0.01125	39.1917
0.01094	83.0543	0.01126	107.458	0.01084	29.0469	0.01125	39.0929
0.01095	82.6302	0.01126	108.488	0.01084	29.0016	0.01126	39.8034
0.01095	84.3288	0.01127	107.799	0.01085	28.6497	0.01126	39.8416
0.01096	82.5953	0.01127	107.947	0.01086	29.4451	0.01127	40.1362
0.01096	82.9032	0.01128	108.378	0.01086	29.2903	0.01128	40.2965
0.01097	84.1501	0.01129	107.786	0.01087	29.2687	0.01128	39.2758
0.01098	83.6893	0.01129	108.447	0.01087	29.8225	0.01129	40.014
0.01098	83.5482	0.0113	108.641	0.01088	28.5035	0.01129	39.2099
0.01099	83.2816	0.0113	108.14	0.01088	29.3819	0.0113	40.1249
0.01099	82.3672	0.01131	108.776	0.01089	28.9092	0.0113	40.1396
0.011	84.2537	0.01131	107.164	0.01089	28.9139	0.01131	40.1726
0.011	83.7946	0.01132	107.799	0.0109	29.7442	0.01132	40.1431
0.01101	83.0443	0.01133	107.849	0.01091	29.1271	0.01132	39.6605
0.01101	84.4736	0.01133	108.593	0.01091	29.1215	0.01133	39.67
0.01102	83.8322	0.01134	109.203	0.01092	29.6206	0.01133	39.9299
0.01103	83.1203	0.01134	108.542	0.01092	28.3223	0.01134	39.7974
0.01103	83.8423	0.01135	107.954	0.01093	29.5545	0.01134	40.4819
[truncated: 7,484 more rows]
