# Supplementary material for: Contribution of boundary non-stoichiometry to the lower-temperature plasticity in high-pressure sintered boron carbide
Source: Nat Commun. 2023 Aug 21;14:4889. doi: 10.1038/s41467-023-40581-7 (PMC10442403; doi:10.1038/s41467-023-40581-7)
Supplement: Supplementary file 3 — Source Data [file 41467_2023_40581_MOESM3_ESM.zip › Source Data/Source Data Supplementary Fig.3-b.xlsx]

## Sheet: Sheet1
Angle	Intensity
5	0
7	0
9	0
11	0
13	0
15	0.001
17	0.001
19	0.001
21	0
23	0.002
25	0.001
27	0.002
29	0.002
31	0.004
33	0.003
35	0.004
37	0.003
39	0.005
41	0.007
43	0.008
45	0.004
47	0.005
49	0.008
51	0.013
53	0.008
55	0.009
57	0.01
59	0.012
61	0.013
63	0.016
65	0.013
67	0.016
69	0.014
71	0.055
73	0.095
75	0.017
77	0.024
79	0.012
81	0.009
83	0.01
85	0.015
87	0.012
89	0.012
91	0.013
93	0.01
95	0.007
97	0.002
99	0.001
101	0
103	0
105	0
107	0
109	0
111	0
113	0
115	0
117	0
119	0
121	0
123	0
125	0
127	0
129	0
131	0
133	0
135	0
137	0
139	0
141	0
143	0
145	0
147	0
149	0
151	0
153	0
155	0
157	0
159	0
161	0
163	0
165	0
167	0
169	0
171	0
173	0
175	0
177	0
179	0
