# Supplementary material for: Contribution of boundary non-stoichiometry to the lower-temperature plasticity in high-pressure sintered boron carbide
Source: Nat Commun. 2023 Aug 21;14:4889. doi: 10.1038/s41467-023-40581-7 (PMC10442403; doi:10.1038/s41467-023-40581-7)
Supplement: Supplementary file 3 — Source Data [file 41467_2023_40581_MOESM3_ESM.zip › Source Data/Source Data Supplementary Fig.3-c.xlsx]

## Sheet: Sheet1
Distance	Misorientation
0	0
0.1261	73
0.2522	0
0.4	72.9
0.498	73
0.644	0
0.774	73
0.904	0
1.0263	0
1.154	72.9
1.2812	0
1.4	73
1.52	0
1.6716	0
1.7984	73
1.925	0
