# Supplementary material for: Contribution of boundary non-stoichiometry to the lower-temperature plasticity in high-pressure sintered boron carbide
Source: Nat Commun. 2023 Aug 21;14:4889. doi: 10.1038/s41467-023-40581-7 (PMC10442403; doi:10.1038/s41467-023-40581-7)
Supplement: Supplementary file 3 — Source Data [file 41467_2023_40581_MOESM3_ESM.zip › Source Data/Source Data Supplementary Fig.4-c.xlsx]

## Sheet: Sheet1
Angle	Intensity
3	0.01
5	0.005
7	0
9	0
11	0
13	0
15	0.002
17	0.002
19	0.002
21	0.002
23	0.001
25	0.002
27	0.002
29	0.001
31	0.004
33	0.005
35	0.004
37	0.008
39	0.005
41	0.008
43	0.007
45	0.003
47	0.008
49	0.01
51	0.012
53	0.013
55	0.011
57	0.01
59	0.014
61	0.013
63	0.015
65	0.013
67	0.015
69	0.014
71	0.028
73	0.042
75	0.017
77	0.021
79	0.028
81	0.019
83	0.017
85	0.018
87	0.016
89	0.018
91	0.013
93	0.011
95	0.01
97	0.004
99	0.001
101	0
103	0
105	0
107	0
109	0
111	0
113	0
115	0
117	0
119	0
121	0
123	0
125	0
127	0
129	0
131	0
133	0
135	0
137	0
139	0
141	0
143	0
145	0
147	0
149	0
151	0
153	0
155	0
157	0
159	0
161	0
163	0
165	0
167	0
169	0
171	0
173	0
175	0
177	0
179	0
