# Supplementary material for: Contribution of boundary non-stoichiometry to the lower-temperature plasticity in high-pressure sintered boron carbide
Source: Nat Commun. 2023 Aug 21;14:4889. doi: 10.1038/s41467-023-40581-7 (PMC10442403; doi:10.1038/s41467-023-40581-7)
Supplement: Supplementary file 3 — Source Data [file 41467_2023_40581_MOESM3_ESM.zip › Source Data/Source Data Supplementary Fig.4-e.xlsx]

## Sheet: Sheet1
Distance	Misorientation
0	0
0.14142	0.19638
0.24142	0.3464
0.38284	0.45657
0.48284	0.40285
0.62426	0.54263
0.72426	72.6154
0.86569	0.4825
0.96569	72.3989
1.10711	0.71252
1.20711	72.5519
1.34853	72.3422
1.44853	0.96696
1.58995	0.54263
1.68995	0.38672
1.83137	0.53535
1.93137	0.55581
