# Supplementary material for: Contribution of boundary non-stoichiometry to the lower-temperature plasticity in high-pressure sintered boron carbide
Source: Nat Commun. 2023 Aug 21;14:4889. doi: 10.1038/s41467-023-40581-7 (PMC10442403; doi:10.1038/s41467-023-40581-7)
Supplement: Supplementary file 3 — Source Data [file 41467_2023_40581_MOESM3_ESM.zip › Source Data/Source Data Supplementary Fig.4-i.xlsx]

## Sheet: Sheet1
Angle	Intensity
1	0
3	0.005
5	0.002
7	0
9	0
11	0
13	0
15	0
17	0.002
19	0.001
21	0.001
23	0
25	0.003
27	0.004
29	0.001
31	0.004
33	0.003
35	0.003
37	0.006
39	0.002
41	0.005
43	0.005
45	0.006
47	0.007
49	0.009
51	0.014
53	0.013
55	0.012
57	0.011
59	0.018
61	0.014
63	0.013
65	0.014
67	0.014
69	0.015
71	0.025
73	0.067
75	0.017
77	0.015
79	0.019
81	0.018
83	0.017
85	0.019
87	0.017
89	0.012
91	0.008
93	0.012
95	0.014
97	0.004
99	0.003
101	0.003
103	0
105	0
107	0
109	0
111	0
113	0
115	0
117	0
119	0
121	0
123	0
125	0
127	0
129	0
131	0
133	0
135	0
137	0
139	0
141	0
143	0
145	0
147	0
149	0
151	0
153	0
155	0
157	0
159	0
161	0
163	0
165	0
167	0
169	0
171	0
173	0
175	0
177	0
179	0
