# Supplementary material for: Contribution of boundary non-stoichiometry to the lower-temperature plasticity in high-pressure sintered boron carbide
Source: Nat Commun. 2023 Aug 21;14:4889. doi: 10.1038/s41467-023-40581-7 (PMC10442403; doi:10.1038/s41467-023-40581-7)
Supplement: Supplementary file 3 — Source Data [file 41467_2023_40581_MOESM3_ESM.zip › Source Data/Source Data Supplementary Fig.4-k.xlsx]

## Sheet: Sheet1
Distance	Misorientation
0	0
0.14142	0
0.24142	0.40491
0.38284	73.3049
0.48284	0
0.62426	0.1961
0.72426	0.10487
0.86569	73.0745
0.96569	0
1.10711	0.24103
1.20711	0.12026
1.34853	0.20411
1.44853	0.36575
