# Supplementary material for: Contribution of boundary non-stoichiometry to the lower-temperature plasticity in high-pressure sintered boron carbide
Source: Nat Commun. 2023 Aug 21;14:4889. doi: 10.1038/s41467-023-40581-7 (PMC10442403; doi:10.1038/s41467-023-40581-7)
Supplement: Supplementary file 3 — Source Data [file 41467_2023_40581_MOESM3_ESM.zip › Source Data/Source Data Supplementary Fig.6-b.xlsx]

## Sheet: Sheet1
Virgin		LPHT-1900-0.5-O		LPHT-1900-0.5-I		HPLT-1900-0.5-O		HPLT-1900-0.5-I
201.449	1.966	201.449	311.725	201.449	603.259	201.449	903.404	201.449	1197.89
203.266	6.237	203.266	312.988	203.266	604.928	203.266	902.838	203.266	1200.77
205.082	10.134	205.082	313.031	205.082	606.532	205.082	902.072	205.082	1202.42
206.896	13.215	206.896	313.107	206.896	607.132	206.896	901.816	206.896	1203.97
208.712	15.245	208.712	313.168	208.712	607.777	208.712	901.759	208.712	1205.69
210.528	16.887	210.528	313.292	210.528	608.084	210.528	901.39	210.528	1207.43
212.343	19.008	212.343	313.505	212.343	608.756	212.343	901.54	212.343	1209.29
214.158	20.793	214.158	313.837	214.158	609.514	214.158	902.724	214.158	1211.26
215.971	22.489	215.971	314.314	215.971	610.294	215.971	904.389	215.971	1213.59
217.785	24.028	217.785	314.951	217.785	611.703	217.785	906.222	217.785	1215.95
219.599	25.271	219.599	315.813	219.599	613.501	219.599	908.548	219.599	1218.48
221.412	26.434	221.412	316.917	221.412	615.364	221.412	910.873	221.412	1221.05
223.223	28.247	223.223	318.297	223.223	617.737	223.223	913.381	223.223	1223.7
225.036	30.492	225.036	320.414	225.036	619.214	225.036	916.369	225.036	1226.36
226.848	33.335	226.848	322.726	226.848	620.421	226.848	919.099	226.848	1228.9
228.66	36.559	228.66	325.115	228.66	622.059	228.66	922.408	228.66	1231.52
230.47	40.092	230.47	327.507	230.47	623.452	230.47	925.199	230.47	1233.9
232.281	43.591	232.281	329.923	232.281	625.358	232.281	928.183	232.281	1236.42
234.092	46.252	234.092	331.828	234.092	627.317	234.092	931.125	234.092	1238.72
235.903	48.765	235.903	333.327	235.903	630.073	235.903	934.655	235.903	1241.1
237.711	51.574	237.711	335.045	237.711	632.781	237.711	937.54	237.711	1243.56
239.521	55.343	239.521	337.396	239.521	635.837	239.521	940.143	239.521	1246.02
241.331	59.908	241.331	340.405	241.331	637.896	241.331	942.56	241.331	1248.59
243.138	64.543	243.138	343.123	243.138	639.519	243.138	945.399	243.138	1251.31
244.947	69.388	244.947	345.713	244.947	641.214	244.947	947.7	244.947	1254.5
246.755	74.147	246.755	348.696	246.755	642.942	246.755	950.154	246.755	1257.94
248.561	78.852	248.561	351.832	248.561	645.013	248.561	953.025	248.561	1261.87
250.369	83.635	250.369	355.043	250.369	647.111	250.369	956.602	250.369	1265.81
252.176	88.604	252.176	357.985	252.176	649.274	252.176	959.97	252.176	1270.3
253.982	93.691	253.982	360.994	253.982	652.234	253.982	964.047	253.982	1274.74
255.788	98.898	255.788	364.293	255.788	655.232	255.788	969.034	255.788	1279.16
257.593	104.382	257.593	367.931	257.593	658.382	257.593	975.182	257.593	1283.28
259.399	110.215	259.399	372.194	259.399	661.702	259.399	979.526	259.399	1287.12
261.204	113.179	261.204	376.887	261.204	664.374	261.204	991.938	261.204	1290.46
263.008	116.429	263.008	380.433	263.008	666.902	263.008	1001.52	263.008	1293.44
264.813	118.886	264.813	383.551	264.813	668.592	264.813	1004.38	264.813	1296.08
266.617	120.927	266.617	386.234	266.617	669.853	266.617	1007.37	266.617	1298.36
268.419	121.922	268.419	388.483	268.419	670.384	268.419	1000.35	268.419	1300.25
270.223	122.594	270.223	390.318	270.223	670.273	270.223	996.086	270.223	1301.65
272.025	122.798	272.025	391.665	272.025	670.468	272.025	993.958	272.025	1302.44
273.828	122.631	273.828	392.397	273.828	670.52	273.828	993.47	273.828	1304.52
275.629	122.083	275.629	392.485	275.629	669.798	275.629	993.095	275.629	1303.25
277.432	121.301	277.432	392.16	277.432	668.231	277.432	992.771	277.432	1300.87
279.234	120.146	279.234	390.992	279.234	666.72	279.234	991.445	279.234	1296.96
281.033	118.581	281.033	389.016	281.033	664.738	281.033	989.859	281.033	1292.94
282.835	116.624	282.835	386.681	282.835	662.981	282.835	986.58	282.835	1289.16
284.634	114.096	284.634	384.092	284.634	661.474	284.634	983.955	284.634	1285.95
286.435	111.494	286.435	381.361	286.435	660	286.435	981.065	286.435	1283.45
288.233	109.057	288.233	378.536	288.233	658.959	288.233	979.753	288.233	1281.17
290.033	105.844	290.033	375.796	290.033	658.047	290.033	979.337	290.033	1279.39
291.831	103.201	291.831	373.174	291.831	657.595	291.831	980.009	291.831	1278.07
293.63	101.683	293.63	370.536	293.63	657.943	293.63	980.184	293.63	1278.38
295.427	100.694	295.427	368.865	295.427	658.352	295.427	980.651	295.427	1278.44
297.226	100.571	297.226	367.644	297.226	658.846	297.226	980.957	297.226	1278.84
299.022	101.205	299.022	366.829	299.022	659.986	299.022	982.169	299.022	1279.1
300.82	102.95	300.82	367.439	300.82	661.007	300.82	983.686	300.82	1277.97
302.616	103.843	302.616	366.823	302.616	662.41	302.616	985.711	302.616	1279.68
304.413	105.162	304.413	367.963	304.413	664.461	304.413	988.04	304.413	1280.77
306.208	105.966	306.208	370.249	306.208	666.875	306.208	990.315	306.208	1283.05
308.002	108.169	308.002	373.473	308.002	669.115	308.002	992.526	308.002	1286.51
309.799	111.487	309.799	377.285	309.799	671.519	309.799	995.564	309.799	1290.46
311.593	116.141	311.593	381.637	311.593	673.333	311.593	998.929	311.593	1294.59
313.388	119.514	313.388	386.12	313.388	675.355	313.388	1001.71	313.388	1298.74
315.181	125.037	315.181	390.659	315.181	677.125	315.181	1004.17	315.181	1303.02
316.976	129.28	316.976	394.803	316.976	678.939	316.976	1006.06	316.976	1307.71
318.769	132.726	318.769	400.098	318.769	680.467	318.769	1007.87	318.769	1311
320.561	135.398	320.561	404.55	320.561	681.32	320.561	1009	320.561	1313.45
322.354	137.307	322.354	407.572	322.354	681.897	322.354	1010.42	322.354	1314.44
324.146	138.53	324.146	408.839	324.146	682.147	324.146	1011.41	324.146	1311.13
325.939	139.032	325.939	409.205	325.939	682.12	325.939	1011.32	325.939	1309.58
327.73	138.743	327.73	407.876	327.73	681.6	327.73	1009.34	327.73	1307.46
329.52	137.665	329.52	405.597	329.52	680.554	329.52	1007.77	329.52	1304.75
331.312	133.808	331.312	402.402	331.312	678.717	331.312	1005.36	331.312	1301.63
333.102	128.686	333.102	398.53	333.102	676.706	333.102	1002.41	333.102	1298.29
334.891	123.252	334.891	393.766	334.891	674.318	334.891	999.347	334.891	1294.62
336.682	122.141	336.682	388.747	336.682	671.598	336.682	996.063	336.682	1290.74
338.471	116.306	338.471	384.02	338.471	669.29	338.471	991.776	338.471	1286.53
340.259	110.032	340.259	379.041	340.259	666.164	340.259	987.381	340.259	1282.39
342.049	103.26	342.049	374.286	342.049	662.852	342.049	983.256	342.049	1278.39
343.836	96.888	343.836	369.784	343.836	659.315	343.836	978.738	343.836	1274.65
345.624	91.11	345.624	365.966	345.624	656.402	345.624	973.853	345.624	1271.47
347.413	85.957	347.413	362.847	347.413	653.171	347.413	968.849	347.413	1268.87
349.199	81.75	349.199	360.03	349.199	650.051	349.199	964.357	349.199	1266.64
350.985	78.211	350.985	356.751	350.985	647.466	350.985	959.861	350.985	1264.6
352.773	75.725	352.773	353.372	352.773	645.058	352.773	955.738	352.773	1262.11
354.559	73.457	354.559	350.047	354.559	642.959	354.559	951.217	354.559	1259.53
356.344	70.071	356.344	347.116	356.344	640.522	356.344	947.126	356.344	1256.84
358.129	65.59	358.129	344.803	358.129	638.174	358.129	943.172	358.129	1254.37
359.915	61.079	359.915	342.658	359.915	635.595	359.915	939.548	359.915	1252.57
361.699	56.946	361.699	340.55	361.699	633.091	361.699	936.842	361.699	1249.82
363.483	53.161	363.483	338.433	363.483	629.591	363.483	934.457	363.483	1247.09
365.266	49.76	365.266	336.376	365.266	627.168	365.266	932.622	365.266	1244.38
367.052	46.732	367.052	334.605	367.052	625.365	367.052	930.605	367.052	1241.89
368.834	44.113	368.834	332.997	368.834	623.117	368.834	928.377	368.834	1239.55
370.617	41.959	370.617	330.867	370.617	621.037	370.617	926.987	370.617	1237.43
372.399	40.016	372.399	328.911	372.399	619.03	372.399	925.63	372.399	1235.73
374.18	38.911	374.18	327.212	374.18	617.469	374.18	924.534	374.18	1234.29
375.964	38.111	375.964	325.947	375.964	616.177	375.964	923.94	375.964	1233.14
377.745	37.539	377.745	325.148	377.745	614.937	377.745	923.43	377.745	1232.24
379.525	37.198	379.525	324.63	379.525	614.165	379.525	922.619	379.525	1231.45
381.306	36.819	381.306	324.55	381.306	613.232	381.306	922.427	381.306	1231.14
383.086	36.46	383.086	324.702	383.086	612.649	383.086	922.266	383.086	1231.06
384.865	36.035	384.865	325.032	384.865	612.36	384.865	922.415	384.865	1231.18
386.647	35.746	386.647	325.392	386.647	612.474	386.647	921.861	386.647	1231.46
388.426	35.473	388.426	325.716	388.426	613.134	388.426	922.17	388.426	1231.91
390.204	35.028	390.204	326.215	390.204	613.71	390.204	922.394	390.204	1232.5
391.983	34.568	391.983	326.926	391.983	614.404	391.983	922.699	391.983	1233.22
393.76	34.257	393.76	327.824	393.76	615.038	393.76	923.183	393.76	1234.02
395.538	34.004	395.538	328.35	395.538	615.732	395.538	923.971	395.538	1234.68
397.315	34.136	397.315	328.802	397.315	617.488	397.315	925.004	397.315	1235.44
399.094	35.078	399.094	328.99	399.094	618.2	399.094	926.508	399.094	1236.08
400.871	36.131	400.871	329.037	400.871	618.489	400.871	928.301	400.871	1236.68
402.647	37.338	402.647	329.321	402.647	618.218	402.647	929.958	402.647	1237.86
404.423	38.684	404.423	329.661	404.423	617.991	404.423	932.063	404.423	1239.06
406.198	40.018	406.198	330.121	406.198	617.982	406.198	934.501	406.198	1240.26
407.973	41.492	407.973	330.581	407.973	618.5	407.973	936.695	407.973	1241.41
409.748	42.899	409.748	331.168	409.748	618.789	409.748	938.175	409.748	1242.55
411.523	44.146	411.523	331.692	411.523	619.025	411.523	939.628	411.523	1243.65
413.297	45.022	413.297	332.304	413.297	619.065	413.297	941.274	413.297	1244.62
415.071	45.094	415.071	332.847	415.071	618.955	415.071	942.599	415.071	1245.53
416.844	45.367	416.844	333.375	416.844	619.112	416.844	944.371	416.844	1246.13
418.617	46.239	418.617	333.913	418.617	619.702	418.617	945.999	418.617	1246.78
420.39	47.272	420.39	334.409	420.39	619.513	420.39	946.614	420.39	1247.17
422.162	48.132	422.162	334.824	422.162	620.468	422.162	946.985	422.162	1247.52
423.934	48.883	423.934	335.28	423.934	621.781	423.934	946.707	423.934	1247.72
425.706	49.537	425.706	335.775	425.706	623.138	425.706	946.257	425.706	1247.86
427.478	50.036	427.478	336.261	427.478	624.67	427.478	945.481	427.478	1247.86
429.249	50.299	429.249	336.781	429.249	625.811	429.249	944.901	429.249	1247.78
431.019	50.299	431.019	337.393	431.019	626.069	431.019	944.019	431.019	1247.6
432.79	50.099	432.79	337.149	432.79	626.503	432.79	942.9	432.79	1247.34
434.56	49.835	434.56	336.535	434.56	627.127	434.56	941.841	434.56	1246.99
436.329	49.507	436.329	336.059	436.329	627.514	436.329	940.919	436.329	1246.56
438.099	50.111	438.099	335.807	438.099	628.01	438.099	939.412	438.099	1246.03
439.868	50.875	439.868	335.981	439.868	628.151	439.868	938.055	439.868	1245.4
441.636	51.406	441.636	336.464	441.636	628.213	441.636	936.684	441.636	1244.64
443.405	51.21	443.405	336.019	443.405	627.991	443.405	934.987	443.405	1243.84
445.173	50.346	445.173	335.337	445.173	626.929	445.173	933.421	445.173	1243
446.94	49.57	446.94	335.037	446.94	626.041	446.94	931.455	446.94	1242.12
448.708	48.825	448.708	333.552	448.708	624.662	448.708	929.661	448.708	1241.26
450.475	47.898	450.475	332.593	450.475	622.961	450.475	928.438	450.475	1240.61
452.241	46.596	452.241	331.021	452.241	621.494	452.241	927.062	452.241	1240.64
454.008	44.806	454.008	330.139	454.008	620.345	454.008	926.59	454.008	1240.61
455.773	42.877	455.773	329.267	455.773	618.915	455.773	925.702	455.773	1240.93
457.539	41.132	457.539	329.023	457.539	618.426	457.539	927.828	457.539	1241.6
459.302	40.115	459.302	329.53	459.302	617.715	459.302	927.701	459.302	1242.99
461.067	40.251	461.067	330.664	461.067	617.627	461.067	929.082	461.067	1244.98
462.832	41.35	462.832	333.692	462.832	617.578	462.832	930.157	462.832	1247.84
464.596	43.744	464.596	336.311	464.596	618.549	464.596	932.971	464.596	1251.66
466.36	45.893	466.36	340.723	466.36	619.771	466.36	936.246	466.36	1257.79
468.124	52.025	468.124	346.88	468.124	622.47	468.124	941.76	468.124	1263.39
469.887	56.887	469.887	355.313	469.887	624.966	469.887	948.078	469.887	1271.05
471.648	63.535	471.648	366.707	471.648	632.233	471.648	956.031	471.648	1280.65
473.41	75.949	473.41	384.575	473.41	637.604	473.41	966.688	473.41	1292.64
475.172	87.478	475.172	401.506	475.172	644.336	475.172	979.125	475.172	1309.03
476.934	103.22	476.934	422.384	476.934	650.262	476.934	995.889	476.934	1330.05
478.696	118.963	478.696	450.229	478.696	662.038	478.696	1016.08	478.696	1355.27
480.455	141.535	480.455	498.664	480.455	674.577	480.455	1041.25	480.455	1393.95
482.216	161.147	482.216	538.394	482.216	685.98	482.216	1077.04	482.216	1435.35
483.976	181.359	483.976	568.733	483.976	696.952	483.976	1113.54	483.976	1454.25
485.736	187.352	485.736	526.166	485.736	699.093	485.736	1114.86	485.736	1439.41
487.496	142.771	487.496	480.823	487.496	685.498	487.496	1072.02	487.496	1396.44
489.254	141.324	489.254	429.389	489.254	652.71	489.254	1035.15	489.254	1353.88
491.013	96	491.013	391.058	491.013	637.367	491.013	1000.18	491.013	1318.87
492.772	71.998	492.772	372.018	492.772	627.76	492.772	974.704	492.772	1290.81
494.53	68.713	494.53	358.699	494.53	628.33	494.53	956.895	494.53	1268.28
496.286	60.168	496.286	350.848	496.286	623.256	496.286	952.667	496.286	1256.27
498.044	59.665	498.044	348.587	498.044	623.547	498.044	950.162	498.044	1250.67
499.802	55.152	499.802	345.754	499.802	626.457	499.802	949.269	499.802	1248.3
501.559	56.874	501.559	342.014	501.559	625.732	501.559	949.072	501.559	1250.16
503.314	58.639	503.314	338.922	503.314	624.409	503.314	948.701	503.314	1251.55
505.07	58.515	505.07	341.184	505.07	624.721	505.07	947.686	505.07	1248.23
506.826	55.396	506.826	343.974	506.826	626.393	506.826	945.255	506.826	1253.26
508.58	54.205	508.58	344.585	508.58	626.702	508.58	943.85	508.58	1245.49
510.335	54.255	510.335	344.594	510.335	626.83	510.335	942.861	510.335	1246.37
512.09	55.259	512.09	346.207	512.09	627.537	512.09	943.022	512.09	1246.04
513.843	56.865	513.843	350.123	513.843	628.306	513.843	945.024	513.843	1248.5
515.598	60	515.598	349.643	515.598	629.105	515.598	946.366	515.598	1246.67
517.352	63.754	517.352	351.122	517.352	631.053	517.352	948.233	517.352	1247.88
519.103	66.637	519.103	352.92	519.103	632.969	519.103	950.36	519.103	1250.25
520.857	70.098	520.857	355.512	520.857	636.191	520.857	953.831	520.857	1253.96
522.61	74.203	522.61	359.598	522.61	638.659	522.61	957.038	522.61	1259.05
524.361	77.159	524.361	363.054	524.361	643.553	524.361	962.42	524.361	1265.51
526.113	83.301	526.113	368.122	526.113	648.439	526.113	967.125	526.113	1273.64
527.865	89.617	527.865	376.939	527.865	655.277	527.865	974.88	527.865	1282.98
529.615	105.72	529.615	389.788	529.615	662.408	529.615	979.187	529.615	1295.56
531.366	118.678	531.366	414.187	531.366	671.543	531.366	993.378	531.366	1310.67
533.115	132.568	533.115	448.838	533.115	683.818	533.115	1011.13	533.115	1332.52
534.866	143.804	534.866	479.917	534.866	701.284	534.866	1026.1	534.866	1357.8
536.617	153.977	536.617	501.104	536.617	715.482	536.617	1043.39	536.617	1378.08
538.365	154.43	538.365	499.758	538.365	708.401	538.365	1038.28	538.365	1392.67
540.114	148.371	540.114	456.686	540.114	693.06	540.114	1029.75	540.114	1339.57
541.862	115.772	541.862	419.358	541.862	670.141	541.862	999.98	541.862	1306.23
543.611	95.43	543.611	392.201	543.611	660.87	543.611	983.555	543.611	1286.17
545.357	76.109	545.357	370.745	545.357	651.965	545.357	974.37	545.357	1269.73
547.106	73.561	547.106	356.123	547.106	645.931	547.106	968.485	547.106	1264.2
548.852	70.426	548.852	351.122	548.852	638.316	548.852	961.961	548.852	1260.72
550.6	70.385	550.6	349.797	550.6	633.735	550.6	957.165	550.6	1258.59
552.347	70.469	552.347	346.648	552.347	630.278	552.347	950.982	552.347	1257.38
554.092	72.121	554.092	339.65	554.092	627.952	554.092	947.436	554.092	1256.52
555.839	70.978	555.839	341.231	555.839	626.313	555.839	945.095	555.839	1255.9
557.583	69.403	557.583	343.454	557.583	625.78	557.583	943.682	557.583	1252.75
559.329	68.18	559.329	340.996	559.329	626.814	559.329	941.253	559.329	1251.68
561.073	68.129	561.073	340.647	561.073	627.044	561.073	940.622	561.073	1250.77
562.818	68.028	562.818	340.339	562.818	627.513	562.818	940.165	562.818	1250.96
564.561	67.86	564.561	339.742	564.561	628.061	564.561	940.528	564.561	1251.36
566.304	67.18	566.304	339.266	566.304	627.08	566.304	940.6	566.304	1252.07
568.048	66.528	568.048	338.956	568.048	629.377	568.048	941.125	568.048	1252.9
569.79	65.9	569.79	338.706	569.79	629.8	569.79	942.047	569.79	1253.8
571.534	65.356	571.534	338.6	571.534	630.239	571.534	943.258	571.534	1254.61
573.275	64.906	573.275	338.549	573.275	631.081	573.275	943.994	573.275	1255.38
575.018	64.471	575.018	338.588	575.018	631.755	575.018	944.503	575.018	1256.2
576.759	64.233	576.759	338.606	576.759	632.329	576.759	944.588	576.759	1257.06
578.502	64.205	578.502	338.699	578.502	632.623	578.502	944.831	578.502	1257.79
580.242	64.318	580.242	338.721	580.242	630.39	580.242	944.739	580.242	1258.33
581.981	64.601	581.981	338.418	581.981	633.227	581.981	944.707	581.981	1258.58
583.723	65.126	583.723	337.926	583.723	632.323	583.723	944.111	583.723	1258
585.462	65.786	585.462	337.4	585.462	629.731	585.462	945.159	585.462	1257
587.202	66.554	587.202	336.869	587.202	630.255	587.202	946.096	587.202	1255.55
588.941	67.386	588.941	336.417	588.941	630.837	588.941	947.29	588.941	1254.04
590.679	68.173	590.679	336.599	590.679	629.87	590.679	948.833	590.679	1252.86
592.419	69.295	592.419	336.981	592.419	628.828	592.419	948.983	592.419	1252.2
594.156	70.403	594.156	337.139	594.156	628.108	594.156	949.641	594.156	1251.69
595.893	71.55	595.893	337.249	595.893	626.609	595.893	950.821	595.893	1251.68
597.632	72.533	597.632	337.276	597.632	626.124	597.632	951.568	597.632	1251.88
599.368	73.519	599.368	337.176	599.368	626.054	599.368	952.328	599.368	1252.22
601.104	74.137	601.104	337.015	601.104	626.984	601.104	952.111	601.104	1252.68
602.842	73.784	602.842	336.286	602.842	627.523	602.842	952.026	602.842	1253.03
604.577	73.4	604.577	335.497	604.577	627.966	604.577	951.899	604.577	1253.06
606.312	73.08	606.312	335.018	606.312	628.692	606.312	951.312	606.312	1253.38
608.049	72.708	608.049	334.964	608.049	629.035	608.049	950.439	608.049	1254.13
609.783	72.359	609.783	335.071	609.783	629.219	609.783	949.067	609.783	1256.71
611.518	71.936	611.518	335.106	611.518	629.287	611.518	947.373	611.518	1256.76
613.251	71.57	613.251	334.562	613.251	629.469	613.251	945.808	613.251	1255.8
614.987	71.165	614.987	333.118	614.987	629.556	614.987	943.897	614.987	1254.3
616.72	70.771	616.72	331.728	616.72	629.304	616.72	942.078	616.72	1252.1
618.452	70.364	618.452	330.438	618.452	628.551	618.452	940.904	618.452	1249.99
620.187	70.048	620.187	329.296	620.187	627.757	620.187	939.574	620.187	1248.06
621.919	69.672	621.919	328.378	621.919	627.402	621.919	938.554	621.919	1246.71
623.651	69.322	623.651	327.643	623.651	626.741	623.651	937.815	623.651	1245.83
625.382	68.887	625.382	327.005	625.382	624.738	625.382	937.167	625.382	1245.41
627.113	68.521	627.113	326.627	627.113	622.506	627.113	936.173	627.113	1247.41
628.846	68.185	628.846	326.59	628.846	621.371	628.846	936.07	628.846	1247.42
630.576	67.931	630.576	326.748	630.576	621.073	630.576	936.371	630.576	1247.13
632.307	67.728	632.307	327.003	632.307	621.229	632.307	936.461	632.307	1246.67
634.036	67.619	634.036	327.39	634.036	622.228	634.036	936.831	634.036	1246.8
635.766	67.587	635.766	327.893	635.766	624.388	635.766	937.603	635.766	1247.11
637.497	67.637	637.497	328.535	637.497	625.075	637.497	938.27	637.497	1247.61
639.226	67.446	639.226	328.46	639.226	624.029	639.226	939.007	639.226	1248.37
640.954	66.921	640.954	328.252	640.954	621.699	640.954	939.783	640.954	1249.17
642.682	66.474	642.682	328.477	642.682	621.248	642.682	941.11	642.682	1250.11
644.41	66.114	644.41	328.861	644.41	621.218	644.41	942.373	644.41	1251
646.137	65.931	646.137	329.458	646.137	621.55	646.137	943.575	646.137	1251.89
647.867	65.888	647.867	330.285	647.867	622.278	647.867	944.84	647.867	1252.5
649.593	65.612	649.593	331.21	649.593	622.846	649.593	946.093	649.593	1253.83
651.32	65.224	651.32	332.312	651.32	623.569	651.32	947.748	651.32	1255.15
653.046	65.526	653.046	333.524	653.046	624.193	653.046	948.392	653.046	1256.48
654.772	66.077	654.772	334.662	654.772	624.826	654.772	949.067	654.772	1257.82
656.497	67.251	656.497	335.904	656.497	625.166	656.497	949.612	656.497	1259.03
658.222	68.469	658.222	336.812	658.222	625.954	658.222	950.193	658.222	1259.76
659.947	69.83	659.947	337.794	659.947	627.11	659.947	950.9	659.947	1260.31
661.672	71.396	661.672	338.813	661.672	628.208	661.672	951.729	661.672	1260.61
663.398	73.043	663.398	339.841	663.398	629.217	663.398	953.125	663.398	1260.66
665.122	74.633	665.122	341.026	665.122	630.366	665.122	953.768	665.122	1260.56
666.845	76.275	666.845	342.291	666.845	631.329	666.845	954.583	666.845	1260.36
668.569	77.905	668.569	342.81	668.569	632.678	668.569	955.37	668.569	1259.76
670.291	79.422	670.291	343.704	670.291	634.253	670.291	956.51	670.291	1259.21
672.014	80.886	672.014	344.765	672.014	635.88	672.014	957.728	672.014	1258.74
673.736	82.006	673.736	346.008	673.736	637.551	673.736	958.829	673.736	1258.81
675.458	83.088	675.458	347.302	675.458	639.716	675.458	960.206	675.458	1259.28
677.18	84.297	677.18	348.879	677.18	641.48	677.18	961.542	677.18	1260.15
678.901	84.954	678.901	350.808	678.901	643.611	678.901	963.073	678.901	1261.36
680.622	85.65	680.622	353.204	680.622	645.896	680.622	964.554	680.622	1262.91
682.342	87.436	682.342	356.105	682.342	647.985	682.342	966.413	682.342	1264.89
684.063	90.204	684.063	359.466	684.063	649.768	684.063	967.936	684.063	1267.34
685.783	98.639	685.783	363.225	685.783	651.603	685.783	969.785	685.783	1270.06
687.502	107.431	687.502	367.45	687.502	653.699	687.502	972.103	687.502	1273.06
689.221	112.629	689.221	372.326	689.221	655.687	689.221	974.766	689.221	1275.86
690.94	116.184	690.94	376.693	690.94	658.194	690.94	978.222	690.94	1279.59
692.659	118.718	692.659	380.625	692.659	661.211	692.659	981.479	692.659	1283.59
694.377	122.02	694.377	384.681	694.377	664.635	694.377	985.062	694.377	1288.03
696.095	125.012	696.095	388.965	696.095	667.653	696.095	989.016	696.095	1292.66
697.813	128.921	697.813	393.714	697.813	671.498	697.813	993.654	697.813	1297.47
699.53	135.255	699.53	398.962	699.53	675.613	699.53	998.653	699.53	1302.36
701.245	142.074	701.245	404.723	701.245	679.968	701.245	1003.79	701.245	1307.12
702.962	134.311	702.962	410.912	702.962	685.374	702.962	1009.43	702.962	1312.13
704.678	144.507	704.678	417.387	704.678	690.554	704.678	1015.11	704.678	1317.41
706.394	157.618	706.394	424.222	706.394	694.684	706.394	1020.97	706.394	1322.61
708.11	160.729	708.11	430.437	708.11	697.962	708.11	1026.39	708.11	1327.62
709.825	173.399	709.825	436.136	709.825	701.299	709.825	1030.78	709.825	1332.45
711.54	170.756	711.54	441.614	711.54	703.399	711.54	1034.94	711.54	1336.12
713.255	180.83	713.255	447.06	713.255	705.929	713.255	1039.23	713.255	1339.41
714.969	180.902	714.969	452.285	714.969	707.732	714.969	1043.08	714.969	1342.41
716.681	182.968	716.681	457.19	716.681	709.457	716.681	1046.29	716.681	1344.28
718.395	183.889	718.395	461.285	718.395	710.197	718.395	1048.49	718.395	1345.33
720.109	184.434	720.109	464.306	720.109	710.918	720.109	1050.22	720.109	1346.09
721.822	184.083	721.822	465.819	721.822	711.038	721.822	1051.02	721.822	1346.59
723.534	182.6	723.534	466.419	723.534	711.235	723.534	1051.59	723.534	1346.78
725.247	180.457	725.247	467.42	725.247	711.555	725.247	1051.11	725.247	1346.69
726.957	181.968	726.957	466.699	726.957	711.952	726.957	1049.95	726.957	1346.46
728.669	181.897	728.669	465.844	728.669	711.573	728.669	1048.55	728.669	1345.91
730.38	180.917	730.38	464.686	730.38	711.091	730.38	1046.53	730.38	1345.39
732.091	178.831	732.091	462.556	732.091	710.507	732.091	1043.48	732.091	1344.62
733.802	177.054	733.802	459.631	733.802	709.46	733.802	1039.73	733.802	1343.62
735.511	175.841	735.511	456.922	735.511	708.091	735.511	1034.66	735.511	1342.29
737.221	174.618	737.221	452.701	737.221	706.625	737.221	1030.72	737.221	1340.7
738.931	173.807	738.931	447.39	738.931	704.443	738.931	1027.68	738.931	1338.35
740.64	171.159	740.64	441.353	740.64	701.912	740.64	1023.54	740.64	1335.42
742.347	168.198	742.347	435.094	742.347	699.408	742.347	1017.82	742.347	1332.16
744.056	164.506	744.056	429.034	744.056	696.005	744.056	1013.13	744.056	1328.78
745.765	160.799	745.765	423.499	745.765	691.867	745.765	1009.98	745.765	1325.79
747.473	157.086	747.473	418.769	747.473	687.674	747.473	1008.19	747.473	1322.84
749.179	153.633	749.179	414.08	749.179	683.851	749.179	1006.24	749.179	1320.24
750.887	148.171	750.887	409.382	750.887	679.931	750.887	1003.91	750.887	1318.27
752.594	145.248	752.594	405.055	752.594	675.909	752.594	1000.96	752.594	1316.44
754.299	142.691	754.299	401.625	754.299	672.63	754.299	997.843	754.299	1314.56
756.005	140.378	756.005	397.737	756.005	669.493	756.005	994.023	756.005	1312.11
757.712	138.129	757.712	393.986	757.712	665.543	757.712	990.628	757.712	1309.66
759.418	135.964	759.418	391.029	759.418	662.359	759.418	988.158	759.418	1307.47
761.121	133.849	761.121	388.71	761.121	659.442	761.121	987.047	761.121	1305.61
762.827	131.801	762.827	387.583	762.827	656.645	762.827	985.958	762.827	1304.05
764.532	129.798	764.532	385.884	764.532	654.474	764.532	984.789	764.532	1302.72
766.234	127.857	766.234	383.938	766.234	652.512	766.234	984.288	766.234	1301.54
767.939	125.979	767.939	381.504	767.939	651.166	767.939	982.984	767.939	1300.22
769.641	124.033	769.641	379.525	769.641	650.356	769.641	982.084	769.641	1298.86
771.344	122.042	771.344	377.582	771.344	649.35	771.344	981.55	771.344	1297.57
773.048	119.978	773.048	375.706	773.048	648.953	773.048	981.199	773.048	1296.3
774.749	117.955	774.749	373.85	774.749	648.569	774.749	982.359	774.749	1295.45
776.452	115.865	776.452	372.133	776.452	648.309	776.452	982.763	776.452	1295.01
778.152	113.779	778.152	370.177	778.152	648.047	778.152	982.842	778.152	1294.68
779.854	111.763	779.854	369.025	779.854	647.632	779.854	983.311	779.854	1294.42
781.556	109.765	781.556	368.196	781.556	647.482	781.556	983.869	781.556	1293.98
783.255	108.342	783.255	367.173	783.255	647.161	783.255	984.059	783.255	1293.75
784.957	108.438	784.957	367.133	784.957	647.8	784.957	983.681	784.957	1293.06
786.655	108.386	786.655	367.623	786.655	648.381	786.655	983.979	786.655	1292.4
788.356	108.99	788.356	368.615	788.356	649.57	788.356	984.503	788.356	1291.58
790.054	110.241	790.054	369.531	790.054	650.233	790.054	985.485	790.054	1291.18
791.754	112.368	791.754	371.546	791.754	651.536	791.754	986.826	791.754	1291.13
793.454	114.982	793.454	374.856	793.454	652.626	793.454	988.693	793.454	1291.2
795.151	118.432	795.151	378.669	795.151	653.327	795.151	990.092	795.151	1291.55
796.85	121.607	796.85	382.097	796.85	653.752	796.85	992.439	796.85	1292.01
798.546	124.433	798.546	385.289	798.546	653.901	798.546	994.104	798.546	1292.63
800.245	126.728	800.245	387.345	800.245	653.368	800.245	996.42	800.245	1293.45
801.94	128.54	801.94	388.583	801.94	652.531	801.94	998.469	801.94	1294.35
803.638	129.955	803.638	388.533	803.638	651.379	803.638	999.272	803.638	1295.38
805.333	130.444	805.333	387.761	805.333	649.871	805.333	999.694	805.333	1296.46
807.03	130.5	807.03	386.595	807.03	649.438	807.03	999.669	807.03	1297.6
808.725	130.174	808.725	384.26	808.725	651.788	808.725	999.505	808.725	1298.76
810.419	129.528	810.419	380.972	810.419	651.848	810.419	998.492	810.419	1299.59
812.115	129.044	812.115	378.109	812.115	651.898	812.115	996.755	812.115	1300.16
813.809	127.81	813.809	375.786	813.809	651.793	813.809	994.574	813.809	1300.91
815.505	126.523	815.505	372.415	815.505	651.519	815.505	991.707	815.505	1302.27
817.198	125.448	817.198	371.801	817.198	651.488	817.198	989.754	817.198	1304.04
818.892	125.562	818.892	371.139	818.892	651.465	818.892	989.486	818.892	1305.69
820.585	125.824	820.585	370.788	820.585	651.417	820.585	989.506	820.585	1306.81
822.277	126.261	822.277	371.504	822.277	651.078	822.277	990.178	822.277	1307.41
823.971	126.563	823.971	372.905	823.971	651.043	823.971	991.99	823.971	1307.66
825.662	127.335	825.662	374.883	825.662	651	825.662	993.448	825.662	1307.49
827.355	128.099	827.355	377.053	827.355	650.91	827.355	994.776	827.355	1307.11
829.046	129.1	829.046	379.143	829.046	650.676	829.046	996.404	829.046	1306.42
830.737	129.917	830.737	381.033	830.737	650.601	830.737	997.439	830.737	1305.48
832.429	130.528	832.429	382.544	832.429	650.55	832.429	998.733	832.429	1304.59
834.119	130.666	834.119	382.701	834.119	650.635	834.119	999.778	834.119	1303.55
835.808	130.425	835.808	382.262	835.808	650.617	835.808	1000.21	835.808	1302.36
837.5	129.84	837.5	381.295	837.5	646.764	837.5	999.02	837.5	1301.11
839.188	128.665	839.188	378.252	839.188	645.549	839.188	997.713	839.188	1299.73
840.877	126.987	840.877	376.073	840.877	645.585	840.877	995.341	840.877	1298.38
842.567	124.92	842.567	371.938	842.567	646.34	842.567	993.459	842.567	1297.52
844.255	122.51	844.255	369.04	844.255	646.65	844.255	991.849	844.255	1296.18
845.943	119.427	845.943	366.359	845.943	645.392	845.943	989.751	845.943	1294.83
847.632	116.356	847.632	363.594	847.632	644.507	847.632	987.345	847.632	1293.51
849.319	114.002	849.319	360.812	849.319	643.797	849.319	984.531	849.319	1292.54
851.006	111.839	851.006	358.371	851.006	643.262	851.006	982.304	851.006	1291.02
852.695	109.754	852.695	356.448	852.695	642.587	852.695	979.932	852.695	1289.02
854.381	108.02	854.381	355.008	854.381	641.893	854.381	978.227	854.381	1287.31
856.066	106.698	856.066	354.023	856.066	641.036	856.066	977.01	856.066	1286.54
857.752	105.779	857.752	353.452	857.752	640.495	857.752	976.93	857.752	1286.66
859.439	105.378	859.439	353.244	859.439	640.261	859.439	976.665	859.439	1287.72
861.124	105.566	861.124	353.435	861.124	640.156	861.124	977.264	861.124	1289.12
862.808	106.093	862.808	353.962	862.808	640.14	862.808	978.055	862.808	1289.56
864.492	106.961	864.492	354.944	864.492	640.001	864.492	978.636	864.492	1289.56
866.178	108.578	866.178	356.061	866.178	639.483	866.178	979.747	866.178	1288.96
867.862	110.16	867.862	356.993	867.862	638.795	867.862	980.633	867.862	1287.14
869.545	111.571	869.545	357.878	869.545	637.05	869.545	980.977	869.545	1286.57
871.228	112.599	871.228	357.93	871.228	636.623	871.228	981.9	871.228	1287.03
872.911	113.15	872.911	358.31	872.911	636.166	872.911	982.448	872.911	1288.79
874.593	113.315	874.593	358.445	874.593	635.471	874.593	982.516	874.593	1289.07
876.277	112.848	876.277	357.957	876.277	634.878	876.277	983.715	876.277	1287.45
877.958	112.014	877.958	357.083	877.958	634.686	877.958	983.623	877.958	1285.78
879.64	110.788	879.64	355.48	879.64	633.96	879.64	981.98	879.64	1283.93
881.321	109.235	881.321	352.915	881.321	632.798	881.321	980.406	881.321	1281.93
883.002	107.472	883.002	349.946	883.002	631.887	883.002	977.934	883.002	1279.7
884.682	105.412	884.682	347.017	884.682	631.879	884.682	974.892	884.682	1277.04
886.364	103.186	886.364	343.381	886.364	631.293	886.364	971.203	886.364	1274.19
888.044	100.719	888.044	339.786	888.044	630.606	888.044	966.858	888.044	1271.24
889.723	98.16	889.723	336.29	889.723	629.337	889.723	963.059	889.723	1268.2
891.402	95.788	891.402	332.989	891.402	627.658	891.402	959.118	891.402	1265.16
893.081	93.082	893.081	329.841	893.081	625.941	893.081	955.185	893.081	1262.31
894.76	90.329	894.76	327.243	894.76	624.315	894.76	951.934	894.76	1259.34
896.438	87.552	896.438	324.92	896.438	622.772	896.438	948.223	896.438	1256.41
898.116	84.733	898.116	322.837	898.116	620.855	898.116	944.976	898.116	1253.69
899.793	82.015	899.793	321.087	899.793	619.109	899.793	942.266	899.793	1251.33
901.47	79.457	901.47	319.559	901.47	617.324	901.47	939.556	901.47	1249.63
903.147	77.134	903.147	318.272	903.147	615.567	903.147	937.528	903.147	1248.33
904.824	75.507	904.824	317.255	904.824	613.927	904.824	936.404	904.824	1246.85
906.502	74.073	906.502	316.468	906.502	612.486	906.502	936.043	906.502	1245.57
908.178	72.889	908.178	315.936	908.178	611.447	908.178	935.879	908.178	1244.56
909.854	72.093	909.854	315.545	909.854	610.778	909.854	936.54	909.854	1243.92
911.529	71.626	911.529	315.383	911.529	610.597	911.529	937.696	911.529	1243.7
913.204	71.691	913.204	315.292	913.204	611.551	913.204	938.901	913.204	1244.08
914.879	72.261	914.879	315.672	914.879	611.682	914.879	940.618	914.879	1245.36
916.554	73.275	916.554	316.993	916.554	612.092	916.554	941.997	916.554	1246.96
918.228	74.718	918.228	318.844	918.228	613.009	918.228	943.788	918.228	1248.81
919.901	77.148	919.901	321.186	919.901	614.012	919.901	946.282	919.901	1250.85
921.575	79.736	921.575	324.02	921.575	615.007	921.575	948.108	921.575	1252.71
923.246	81.902	923.246	327.154	923.246	616.444	923.246	949.136	923.246	1254.58
924.919	84.042	924.919	330.491	924.919	618.007	924.919	951.091	924.919	1256.39
926.591	86.261	926.591	334.048	926.591	619.618	926.591	953.013	926.591	1258.34
928.264	88.581	928.264	337.623	928.264	621.368	928.264	955.147	928.264	1260.21
929.936	91.159	929.936	341.129	929.936	623.415	929.936	957.073	929.936	1262.08
931.607	93.991	931.607	344.153	931.607	625.412	931.607	959.462	931.607	1263.81
933.279	97.061	933.279	346.553	933.279	627.859	933.279	961.634	933.279	1265.48
934.95	100.534	934.95	348.68	934.95	630.612	934.95	963.849	934.95	1266.72
936.62	104.727	936.62	350.877	936.62	633.082	936.62	966.109	936.62	1267.44
938.291	109.253	938.291	353.11	938.291	635.493	938.291	968.063	938.291	1267.98
939.961	113.75	939.961	354.76	939.961	638.011	939.961	970.061	939.961	1268.83
941.63	117.831	941.63	356.695	941.63	640.548	941.63	971.643	941.63	1269.67
943.298	121.154	943.298	359.398	943.298	643.423	943.298	973.45	943.298	1270.72
944.967	124.378	944.967	362.573	944.967	646.305	944.967	975.351	944.967	1272.16
946.636	127.495	946.636	366.301	946.636	649.239	946.636	977.864	946.636	1274.01
948.304	130.798	948.304	370.584	948.304	651.883	948.304	980.258	948.304	1277.17
949.972	134.078	949.972	375.597	949.972	654.934	949.972	982.766	949.972	1280.74
951.64	137.349	951.64	379.655	951.64	658.482	951.64	985.854	951.64	1284.51
953.308	140.779	953.308	384.187	953.308	662.087	953.308	989.417	953.308	1288.04
954.973	144.075	954.973	389.307	954.973	666.062	954.973	992.534	954.973	1291.57
956.64	147.131	956.64	394.834	956.64	670.819	956.64	996.046	956.64	1295
958.307	148.977	958.307	399.69	958.307	675.262	958.307	1000.65	958.307	1298.52
959.973	152.849	959.973	405.415	959.973	680.057	959.973	1005.11	959.973	1301.75
961.639	156.004	961.639	411.347	961.639	684.451	961.639	1009.46	961.639	1304.53
963.303	163.305	963.303	417.457	963.303	689.268	963.303	1013.57	963.303	1307.16
964.968	170.438	964.968	423.009	964.968	693.104	964.968	1017.17	964.968	1309.63
966.633	176.339	966.633	427.58	966.633	697.062	966.633	1019.98	966.633	1312.05
968.298	181.259	968.298	431.556	968.298	700.226	968.298	1022.39	968.298	1314.3
969.96	185.876	969.96	436.532	969.96	703.652	969.96	1024.51	969.96	1316.54
971.624	190.104	971.624	440.388	971.624	705.759	971.624	1025.66	971.624	1318.96
973.288	193.58	973.288	444.581	973.288	706.972	973.288	1026.85	973.288	1321.37
974.952	193.529	974.952	449.053	974.952	706.728	974.952	1027.22	974.952	1323.66
976.613	190.061	976.613	449.868	976.613	706.443	976.613	1028.02	976.613	1325.99
978.276	184.93	978.276	446.257	978.276	705.782	978.276	1028.36	978.276	1328.29
979.938	178.734	979.938	444.698	979.938	705.32	979.938	1029.16	979.938	1330.67
981.601	178.897	981.601	441.131	981.601	703.708	981.601	1030.35	981.601	1333.03
983.261	180.846	983.261	440.789	983.261	703.335	983.261	1031.4	983.261	1335.44
984.922	184.321	984.922	440.874	984.922	703.098	984.922	1032.97	984.922	1337.88
986.584	189.733	986.584	441.648	986.584	703.327	986.584	1035.77	986.584	1340.28
988.243	197.667	988.243	443.346	988.243	704.313	988.243	1039.37	988.243	1342.63
989.903	207.055	989.903	448.324	989.903	706.018	989.903	1043.59	989.903	1345.03
991.564	213.043	991.564	456.146	991.564	708.42	991.564	1048.47	991.564	1347.42
993.222	216.666	993.222	461.41	993.222	710.996	993.222	1052.44	993.222	1349.87
994.882	218.826	994.882	463.875	994.882	714.256	994.882	1056.22	994.882	1352.33
996.539	220.767	996.539	465.984	996.539	718.172	996.539	1059.41	996.539	1354.64
998.198	220.053	998.198	467.855	998.198	721.216	998.198	1062.18	998.198	1356.79
999.857	219.202	999.857	469.34	999.857	723.526	999.857	1064.34	999.857	1357.71
1001.51	219.398	1001.51	470.246	1001.51	725.195	1001.51	1065.93	1001.51	1358.57
1003.17	218.857	1003.17	470.75	1003.17	726.39	1003.17	1067.31	1003.17	1358.88
1004.83	218.129	1004.83	470.653	1004.83	726.818	1004.83	1068.74	1004.83	1359.41
1006.49	217.504	1006.49	469.352	1006.49	725.578	1006.49	1069.13	1006.49	1358.54
1008.14	217.119	1008.14	467.749	1008.14	723.701	1008.14	1068.32	1008.14	1357.21
1009.8	216.764	1009.8	465.649	1009.8	718.383	1009.8	1067.8	1009.8	1355.6
1011.45	216.585	1011.45	463.222	1011.45	715.94	1011.45	1066.54	1011.45	1353.74
1013.11	216.772	1013.11	460.316	1013.11	713.686	1013.11	1064.52	1013.11	1351.66
1014.77	217.164	1014.77	457.046	1014.77	711.407	1014.77	1062.3	1014.77	1349.71
1016.42	218.192	1016.42	453.353	1016.42	708.947	1016.42	1061.05	1016.42	1348.06
1018.07	220.101	1018.07	450.039	1018.07	706.67	1018.07	1059.83	1018.07	1346.64
1019.73	221.745	1019.73	447.93	1019.73	704.545	1019.73	1058.69	1019.73	1345.62
1021.38	219.84	1021.38	446.458	1021.38	703.267	1021.38	1058.01	1021.38	1345.09
1023.04	218.4	1023.04	444.954	1023.04	702.258	1023.04	1057.71	1023.04	1344.95
1024.69	217.465	1024.69	444.951	1024.69	701.377	1024.69	1057.9	1024.69	1345.35
1026.34	217.107	1026.34	445.275	1026.34	701.265	1026.34	1058.43	1026.34	1346.16
1028	217.482	1028	446.177	1028	701.235	1028	1060.16	1028	1347.5
1029.65	218.565	1029.65	447.341	1029.65	701.216	1029.65	1062.23	1029.65	1349.58
1031.3	220.477	1031.3	448.959	1031.3	701.542	1031.3	1064.99	1031.3	1352.05
1032.95	221.945	1032.95	451.091	1032.95	702.216	1032.95	1066.63	1032.95	1354.9
1034.6	222.317	1034.6	454.415	1034.6	703.35	1034.6	1068.7	1034.6	1358.17
1036.25	222.203	1036.25	458.126	1036.25	704.938	1036.25	1071.25	1036.25	1361.86
1037.9	223.966	1037.9	461.779	1037.9	706.611	1037.9	1073.49	1037.9	1365.76
1039.55	226.806	1039.55	465.442	1039.55	707.866	1039.55	1076.83	1039.55	1369.89
1041.21	230.592	1041.21	468.982	1041.21	709.881	1041.21	1080.5	1041.21	1373.52
1042.85	235.263	1042.85	472.537	1042.85	712.424	1042.85	1084.2	1042.85	1376.81
1044.5	240.93	1044.5	475.851	1044.5	715.669	1044.5	1088.11	1044.5	1380.26
1046.15	247.352	1046.15	478.959	1046.15	718.784	1046.15	1091.55	1046.15	1383.95
1047.8	253.253	1047.8	482.138	1047.8	721.623	1047.8	1095.31	1047.8	1388.24
1049.45	257.812	1049.45	485.931	1049.45	725.257	1049.45	1098.87	1049.45	1392.45
1051.1	260.628	1051.1	490.387	1051.1	729.662	1051.1	1101.9	1051.1	1397.04
1052.75	263.721	1052.75	494.732	1052.75	734.665	1052.75	1105.82	1052.75	1401.97
1054.39	267.386	1054.39	499.746	1054.39	738.808	1054.39	1110.4	1054.39	1407.43
1056.04	271.699	1056.04	505.841	1056.04	742.804	1056.04	1114.66	1056.04	1413.62
1057.69	276.9	1057.69	511.946	1057.69	746.947	1057.69	1119.56	1057.69	1420.16
1059.33	282.947	1059.33	518.398	1059.33	751.561	1059.33	1124.97	1059.33	1427.1
1060.98	289.687	1060.98	525.334	1060.98	756.206	1060.98	1131.55	1060.98	1434.52
1062.63	296.458	1062.63	532.52	1062.63	761.021	1062.63	1137.75	1062.63	1442.15
1064.27	302.615	1064.27	541.317	1064.27	766.157	1064.27	1145.19	1064.27	1449.57
1065.92	309.336	1065.92	550.638	1065.92	771.801	1065.92	1153.03	1065.92	1457.07
1067.56	317.807	1067.56	560.797	1067.56	777.762	1067.56	1161.36	1067.56	1465.74
1069.21	324.945	1069.21	569.881	1069.21	784.079	1069.21	1168.53	1069.21	1475.05
1070.85	333.153	1070.85	581.101	1070.85	791.467	1070.85	1178.34	1070.85	1484.62
1072.49	341.987	1072.49	592.228	1072.49	798.191	1072.49	1189.25	1072.49	1494.49
1074.14	351.548	1074.14	604.762	1074.14	805.021	1074.14	1200.68	1074.14	1504.43
1075.78	362.018	1075.78	616.269	1075.78	811.453	1075.78	1212.35	1075.78	1514.69
1077.42	373.341	1077.42	626.585	1077.42	818.565	1077.42	1223.81	1077.42	1525.11
1079.07	385.128	1079.07	642.348	1079.07	826.599	1079.07	1235.45	1079.07	1535.6
1080.71	397	1080.71	659.577	1080.71	833.82	1080.71	1247.48	1080.71	1545.86
1082.35	406.804	1082.35	677.356	1082.35	840.719	1082.35	1258.56	1082.35	1554.99
1083.99	415.754	1083.99	693.317	1083.99	846.423	1083.99	1268.34	1083.99	1563.06
1085.63	422.672	1085.63	710.167	1085.63	850.505	1085.63	1276.37	1085.63	1569.26
1087.27	428.883	1087.27	719.058	1087.27	853.612	1087.27	1281.97	1087.27	1575.89
1088.92	433.942	1088.92	724.854	1088.92	854.89	1088.92	1285.88	1088.92	1579.02
1090.56	437.814	1090.56	727.839	1090.56	856.637	1090.56	1287.54	1090.56	1581.83
1092.2	440.36	1092.2	727.658	1092.2	857.421	1092.2	1287.66	1092.2	1582.38
1093.84	440.644	1093.84	716.381	1093.84	857.033	1093.84	1284.12	1093.84	1580.81
1095.48	438.554	1095.48	710.034	1095.48	855.759	1095.48	1279.94	1095.48	1576.68
1097.12	430.604	1097.12	703.188	1097.12	853.521	1097.12	1274.62	1097.12	1570.51
1098.76	424.32	1098.76	697.135	1098.76	850.056	1098.76	1268.5	1098.76	1562.47
1100.39	416.787	1100.39	692.159	1100.39	846.009	1100.39	1260.54	1100.39	1553.58
1102.03	407.852	1102.03	684.12	1102.03	841.652	1102.03	1252.43	1102.03	1542.45
1103.67	397.989	1103.67	674.411	1103.67	836.47	1103.67	1243.6	1103.67	1532.02
1105.31	388.002	1105.31	663.987	1105.31	829.42	1105.31	1234.23	1105.31	1521.91
1106.94	377.985	1106.94	650.998	1106.94	821.899	1106.94	1224.35	1106.94	1512
1108.58	368.191	1108.58	637.871	1108.58	814.092	1108.58	1213.16	1108.58	1502.26
1110.22	358.597	1110.22	624.194	1110.22	805.553	1110.22	1202.87	1110.22	1492.68
1111.85	349.224	1111.85	610.182	1111.85	796.676	1111.85	1193.32	1111.85	1482.99
1113.49	339.927	1113.49	596.097	1113.49	788.005	1113.49	1183.69	1113.49	1473.25
1115.13	330.852	1115.13	582.852	1115.13	778.711	1115.13	1173.04	1115.13	1463.62
1116.76	321.835	1116.76	569.768	1116.76	769.526	1116.76	1163.08	1116.76	1454.41
1118.4	312.747	1118.4	556.595	1118.4	760.26	1118.4	1153.57	1118.4	1445.88
1120.03	303.415	1120.03	543.531	1120.03	751.095	1120.03	1143.55	1120.03	1437
1121.66	294.009	1121.66	530.477	1121.66	742.765	1121.66	1133.75	1121.66	1428.35
1123.3	284.403	1123.3	517.535	1123.3	734.273	1123.3	1124.19	1123.3	1419.73
1124.93	274.765	1124.93	504.725	1124.93	725.774	1124.93	1114.98	1124.93	1411.11
1126.57	264.822	1126.57	492.248	1126.57	717.849	1126.57	1105.73	1126.57	1402.8
1128.2	254.595	1128.2	481.403	1128.2	709.856	1128.2	1097.82	1128.2	1393.55
1129.83	244.631	1129.83	471.259	1129.83	702.081	1129.83	1090.37	1129.83	1384.31
1131.46	235.711	1131.46	461.656	1131.46	695.775	1131.46	1083.32	1131.46	1375.38
1133.1	228.078	1133.1	452.774	1133.1	690.038	1133.1	1076.38	1133.1	1367.13
1134.73	221.041	1134.73	444.865	1134.73	685.098	1134.73	1070.08	1134.73	1359.36
1136.36	214.58	1136.36	437.675	1136.36	680.028	1136.36	1063.85	1136.36	1352.11
1137.99	208.313	1137.99	428.488	1137.99	675.176	1137.99	1056.82	1137.99	1345.34
1139.62	202.282	1139.62	420.015	1139.62	671.136	1139.62	1049.47	1139.62	1339.13
1141.25	196.479	1141.25	412.301	1141.25	667.363	1141.25	1043.53	1141.25	1333.38
1142.88	191.116	1142.88	405.219	1142.88	663.775	1142.88	1038.7	1142.88	1328.24
1144.51	186.103	1144.51	398.838	1144.51	659.758	1144.51	1033.92	1144.51	1323.54
1146.14	181.672	1146.14	392.972	1146.14	656.018	1146.14	1028.88	1146.14	1319.61
1147.77	177.819	1147.77	388.267	1147.77	652.931	1147.77	1024.09	1147.77	1316.03
1149.4	174.276	1149.4	384.108	1149.4	650.231	1149.4	1020.38	1149.4	1312.63
1151.03	170.877	1151.03	380.353	1151.03	648.143	1151.03	1016.4	1151.03	1309.23
1152.66	167.626	1152.66	376.606	1152.66	646.166	1152.66	1012.15	1152.66	1305.15
1154.29	164.323	1154.29	373.117	1154.29	644.087	1154.29	1008.22	1154.29	1301.27
1155.91	161.092	1155.91	369.719	1155.91	641.814	1155.91	1004.77	1155.91	1297.22
1157.54	157.817	1157.54	366.354	1157.54	639.755	1157.54	1000.6	1157.54	1293.13
1159.17	154.552	1159.17	363.081	1159.17	637.223	1159.17	997.746	1159.17	1289.08
1160.8	151.359	1160.8	360.018	1160.8	634.862	1160.8	995.795	1160.8	1285.25
1162.42	148.2	1162.42	357.12	1162.42	632.644	1162.42	992.831	1162.42	1282.27
1164.05	145.069	1164.05	354.285	1164.05	630.753	1164.05	990.634	1164.05	1279.72
1165.67	141.952	1165.67	351.533	1165.67	628.719	1165.67	988.866	1165.67	1277.46
1167.3	138.885	1167.3	348.756	1167.3	626.726	1167.3	988.04	1167.3	1275.23
1168.93	135.901	1168.93	345.873	1168.93	625.029	1168.93	987.468	1168.93	1273.07
1170.55	132.974	1170.55	342.917	1170.55	622.806	1170.55	986.138	1170.55	1271.02
1172.18	130.169	1172.18	340.048	1172.18	621.279	1172.18	984.975	1172.18	1269.17
1173.8	127.321	1173.8	337.338	1173.8	620.6	1173.8	983.602	1173.8	1267.79
1175.42	124.662	1175.42	334.719	1175.42	620.362	1175.42	982.14	1175.42	1267.02
1177.05	122.236	1177.05	332.647	1177.05	621.894	1177.05	980.07	1177.05	1266.3
1178.67	120.235	1178.67	330.779	1178.67	621.53	1178.67	978.06	1178.67	1265.64
1180.29	119.348	1180.29	329.166	1180.29	620.952	1180.29	975.49	1180.29	1264.92
1181.92	118.576	1181.92	327.94	1181.92	620.228	1181.92	973.019	1181.92	1263.83
1183.54	118.072	1183.54	326.871	1183.54	619.447	1183.54	970.218	1183.54	1262.66
1185.16	117.866	1185.16	325.881	1185.16	618.182	1185.16	967.92	1185.16	1261.3
1186.78	117.837	1186.78	324.817	1186.78	617.018	1186.78	966.028	1186.78	1259.78
1188.4	117.623	1188.4	323.661	1188.4	615.646	1188.4	963.92	1188.4	1258.08
1190.02	117.526	1190.02	322.473	1190.02	614.573	1190.02	961.842	1190.02	1256.36
1191.65	117.981	1191.65	321.206	1191.65	613.323	1191.65	960.792	1191.65	1254.68
1193.27	119.017	1193.27	319.93	1193.27	612.086	1193.27	959.343	1193.27	1253.41
1194.89	118.755	1194.89	318.537	1194.89	611.446	1194.89	958.374	1194.89	1252.91
1196.51	118.27	1196.51	317.322	1196.51	611.158	1196.51	958.297	1196.51	1252.08
1198.13	117.748	1198.13	312.523	1198.13	610.62	1198.13	958.099	1198.13	1250.53
1199.74	117.235	1199.74	317.259	1199.74	610.317	1199.74	958.559	1199.74	1248.94
1201.36	116.787	1201.36	315.639	1201.36	610.059	1201.36	958.783	1201.36	1247.44
1202.98	116.514	1202.98	314.038	1202.98	609.669	1202.98	959.523	1202.98	1246.25
1204.6	116.363	1204.6	312.721	1204.6	609.565	1204.6	960.943	1204.6	1245.35
1206.22	116.178	1206.22	311.589	1206.22	609.265	1206.22	962.263	1206.22	1244.74
1207.84	116.07	1207.84	310.785	1207.84	609.154	1207.84	963.422	1207.84	1244.19
1209.45	116.049	1209.45	310.401	1209.45	609.087	1209.45	964.44	1209.45	1243.88
1211.07	116.113	1211.07	310.499	1211.07	608.742	1211.07	965.048	1211.07	1243.67
1212.69	116.259	1212.69	311.081	1212.69	608.164	1212.69	965.827	1212.69	1243.64
1214.31	116.51	1214.31	312.117	1214.31	607.729	1214.31	966.968	1214.31	1243.76
1215.92	116.851	1215.92	313.327	1215.92	607.515	1215.92	968.285	1215.92	1244.04
1217.54	117.264	1217.54	314.671	1217.54	607.321	1217.54	968.708	1217.54	1244.39
1219.15	117.756	1219.15	315.867	1219.15	607.428	1219.15	968.632	1219.15	1244.77
1220.77	118.339	1220.77	316.976	1220.77	607.581	1220.77	968.136	1220.77	1245.18
1222.38	118.921	1222.38	316.402	1222.38	607.737	1222.38	968.289	1222.38	1245.63
1224	119.806	1224	312.827	1224	607.898	1224	967.489	1224	1246.02
1225.61	120.751	1225.61	309.572	1225.61	608.431	1225.61	966.681	1225.61	1246.43
1227.22	121.86	1227.22	315.151	1227.22	608.559	1227.22	965.258	1227.22	1246.84
1228.84	123.189	1228.84	317.509	1228.84	607.892	1228.84	964.09	1228.84	1247.16
1230.45	124.463	1230.45	316.28	1230.45	607.463	1230.45	963.139	1230.45	1247.44
1232.07	125.768	1232.07	317.419	1232.07	607.038	1232.07	962.707	1232.07	1247.58
1233.68	127.106	1233.68	319.248	1233.68	606.572	1233.68	961.776	1233.68	1247.78
1235.29	128.37	1235.29	320.301	1235.29	606.165	1235.29	961.348	1235.29	1247.91
1236.9	129.118	1236.9	319.661	1236.9	605.913	1236.9	961.081	1236.9	1247.92
1238.51	130.243	1238.51	319.081	1238.51	605.497	1238.51	960.728	1238.51	1247.89
1240.13	132.764	1240.13	318.58	1240.13	605.318	1240.13	960.481	1240.13	1247.8
1241.74	133.132	1241.74	318.259	1241.74	605.572	1241.74	960.977	1241.74	1247.67
1243.35	132.246	1243.35	317.941	1243.35	605.743	1243.35	962.318	1243.35	1247.35
1244.96	131.647	1244.96	317.84	1244.96	606.399	1244.96	963.508	1244.96	1246.99
1246.57	130.825	1246.57	317.745	1246.57	607.482	1246.57	964.252	1246.57	1246.45
1248.18	129.675	1248.18	317.851	1248.18	608.317	1248.18	964.57	1248.18	1246.15
1249.79	128.057	1249.79	317.974	1249.79	609.066	1249.79	964.716	1249.79	1245.87
1251.4	125.665	1251.4	318.218	1251.4	609.997	1251.4	964.437	1251.4	1245.65
1253.01	123.353	1253.01	318.502	1253.01	610.91	1253.01	963.692	1253.01	1245.9
1254.61	122.01	1254.61	318.805	1254.61	611.204	1254.61	963.947	1254.61	1246.02
1256.22	121.037	1256.22	319.166	1256.22	611.495	1256.22	964.293	1256.22	1246.09
1257.83	120.69	1257.83	319.537	1257.83	611.457	1257.83	964.767	1257.83	1246.14
1259.44	120.804	1259.44	319.971	1259.44	611.918	1259.44	965.42	1259.44	1246.28
1261.05	121.355	1261.05	320.406	1261.05	612.111	1261.05	966.588	1261.05	1246.4
1262.65	122.171	1262.65	320.87	1262.65	611.844	1262.65	967.252	1262.65	1246.48
1264.26	123.097	1264.26	321.254	1264.26	611.853	1264.26	967.975	1264.26	1246.45
1265.87	124.146	1265.87	321.361	1265.87	611.922	1265.87	969.546	1265.87	1246.33
1267.47	125.263	1267.47	320.944	1267.47	611.847	1267.47	971.907	1267.47	1245.94
1269.08	126.417	1269.08	320.448	1269.08	611.794	1269.08	973.197	1269.08	1245.42
1270.69	127.62	1270.69	320.054	1270.69	611.799	1270.69	974.574	1270.69	1243.97
1272.29	128.866	1272.29	320.188	1272.29	612.228	1272.29	975.202	1272.29	1243.77
1273.89	130.075	1273.89	320.99	1273.89	612.396	1273.89	975.526	1273.89	1244.14
1275.5	131.357	1275.5	321.923	1275.5	612.625	1275.5	975.705	1275.5	1244.55
1277.1	132.545	1277.1	322.82	1277.1	612.626	1277.1	976.183	1277.1	1244.95
1278.71	133.773	1278.71	323.037	1278.71	612.735	1278.71	976.897	1278.71	1245.14
1280.31	135.036	1280.31	322.689	1280.31	612.232	1280.31	976.937	1280.31	1245.36
1281.92	136.242	1281.92	322.334	1281.92	612.18	1281.92	976.342	1281.92	1245.47
1283.52	137.662	1283.52	321.969	1283.52	612.459	1283.52	975.62	1283.52	1245.58
1285.12	139.069	1285.12	321.632	1285.12	612.741	1285.12	975.032	1285.12	1245.69
1286.72	140.376	1286.72	321.281	1286.72	612.756	1286.72	974.453	1286.72	1245.85
1288.33	141.62	1288.33	320.982	1288.33	612.85	1288.33	974.047	1288.33	1246.06
1289.93	142.706	1289.93	320.78	1289.93	613.142	1289.93	973.511	1289.93	1246.4
1291.53	143.306	1291.53	320.584	1291.53	613.81	1291.53	972.61	1291.53	1246.75
1293.13	143.634	1293.13	320.435	1293.13	613.94	1293.13	972.11	1293.13	1247.3
1294.73	143.884	1294.73	320.319	1294.73	614.403	1294.73	972.099	1294.73	1250.35
1296.33	144.12	1296.33	320.315	1296.33	615.418	1296.33	972.692	1296.33	1250.66
1297.93	144.318	1297.93	320.341	1297.93	616.354	1297.93	973.966	1297.93	1250.37
1299.53	144.599	1299.53	320.483	1299.53	617.34	1299.53	974.867	1299.53	1250.09
1301.13	144.778	1301.13	320.711	1301.13	618.239	1301.13	975.178	1301.13	1249.8
1302.73	144.87	1302.73	320.95	1302.73	618.971	1302.73	976.28	1302.73	1249.45
1304.33	144.707	1304.33	321.309	1304.33	619.523	1304.33	977.858	1304.33	1249.2
1305.93	144.491	1305.93	321.7	1305.93	620.177	1305.93	978.862	1305.93	1248.88
1307.53	144.351	1307.53	322.178	1307.53	620.564	1307.53	980.441	1307.53	1248.78
1309.13	144.232	1309.13	322.82	1309.13	620.02	1309.13	981.152	1309.13	1248.78
1310.72	144.359	1310.72	323.553	1310.72	619.946	1310.72	982.141	1310.72	1248.81
1312.32	145.38	1312.32	324.408	1312.32	620.199	1312.32	982.567	1312.32	1248.76
1313.92	146.266	1313.92	325.361	1313.92	620.276	1313.92	982.685	1313.92	1248.81
1315.52	147.172	1315.52	326.321	1315.52	620.414	1315.52	983.059	1315.52	1248.25
1317.11	146.74	1317.11	327.258	1317.11	620.071	1317.11	983.574	1317.11	1247.66
1318.71	146.198	1318.71	328.095	1318.71	619.674	1318.71	984.608	1318.71	1246.99
1320.3	145.828	1320.3	328.807	1320.3	619.423	1320.3	985.61	1320.3	1246.3
1321.9	145.663	1321.9	329.292	1321.9	618.904	1321.9	985.606	1321.9	1245.74
1323.5	145.744	1323.5	329.586	1323.5	618.346	1323.5	985.943	1323.5	1245.4
1325.09	146.045	1325.09	329.892	1325.09	618.102	1325.09	985.613	1325.09	1245.2
1326.69	146.458	1326.69	330.281	1326.69	616.976	1326.69	985.253	1326.69	1245.19
1328.28	146.929	1328.28	331.02	1328.28	616.953	1328.28	985.146	1328.28	1245.29
1329.88	147.053	1329.88	331.687	1329.88	617.809	1329.88	985.012	1329.88	1245.52
1331.47	146.84	1331.47	332.071	1331.47	618.97	1331.47	985.186	1331.47	1246.01
1333.06	147.078	1333.06	332.703	1333.06	620.916	1333.06	985.394	1333.06	1246.63
1334.66	147.84	1334.66	333.635	1334.66	623.058	1334.66	985.974	1334.66	1247.52
1336.25	148.677	1336.25	335.053	1336.25	622.805	1336.25	986.47	1336.25	1248.47
1337.84	149.536	1337.84	336.721	1337.84	622.72	1337.84	986.434	1337.84	1249.87
1339.43	150.319	1339.43	338.301	1339.43	622.689	1339.43	986.991	1339.43	1251.35
1341.03	150.886	1341.03	338.247	1341.03	622.819	1341.03	988.025	1341.03	1252.89
1342.62	151.536	1342.62	338.28	1342.62	623.348	1342.62	989.237	1342.62	1254.42
1344.21	152.326	1344.21	338.543	1344.21	623.819	1344.21	990.007	1344.21	1254.86
1345.8	153.358	1345.8	339.117	1345.8	624.436	1345.8	991.551	1345.8	1255.33
1347.39	154.977	1347.39	339.631	1347.39	624.916	1347.39	992.609	1347.39	1255.61
1348.98	156.795	1348.98	340.315	1348.98	625.367	1348.98	993.102	1348.98	1255.73
1350.57	158.826	1350.57	341.08	1350.57	625.95	1350.57	994.274	1350.57	1254.77
1352.16	160.794	1352.16	342.073	1352.16	625.812	1352.16	994.931	1352.16	1254.33
1353.75	162.32	1353.75	343.579	1353.75	625.916	1353.75	993.996	1353.75	1254.05
1355.34	163.565	1355.34	345.621	1355.34	625.863	1355.34	993.662	1355.34	1253.89
1356.93	164.434	1356.93	346.707	1356.93	625.776	1356.93	993.335	1356.93	1253.74
1358.52	164.562	1358.52	346.875	1358.52	625.927	1358.52	992.836	1358.52	1253.64
1360.11	164.744	1360.11	347.041	1360.11	625.515	1360.11	992.395	1360.11	1253.52
1361.69	164.786	1361.69	347.86	1361.69	624.507	1361.69	992.246	1361.69	1253.41
1363.28	165.012	1363.28	349.167	1363.28	623.663	1363.28	992.646	1363.28	1253.28
1364.87	165.122	1364.87	349.118	1364.87	623.219	1364.87	993.182	1364.87	1253.08
1366.46	165.137	1366.46	348.052	1366.46	622.856	1366.46	993.756	1366.46	1252.79
1368.05	164.776	1368.05	346.82	1368.05	622.663	1368.05	994.566	1368.05	1252.51
1369.63	164.344	1369.63	345.803	1369.63	622.817	1369.63	994.402	1369.63	1251.99
1371.22	163.562	1371.22	344.77	1371.22	623.165	1371.22	994.755	1371.22	1251.48
1372.8	162.684	1372.8	343.842	1372.8	623.478	1372.8	996.088	1372.8	1251.04
1374.39	161.99	1374.39	343.058	1374.39	624.083	1374.39	997.465	1374.39	1250.55
1375.98	162.331	1375.98	342.376	1375.98	624.339	1375.98	998.865	1375.98	1250.64
1377.56	164.17	1377.56	341.921	1377.56	624.846	1377.56	1000.29	1377.56	1251.57
1379.14	164.768	1379.14	341.564	1379.14	624.986	1379.14	1000.08	1379.14	1252.57
1380.73	165.458	1380.73	341.496	1380.73	625.104	1380.73	999.436	1380.73	1253.63
1382.31	166.049	1382.31	341.539	1382.31	624.608	1382.31	998.959	1382.31	1254.85
1383.9	166.597	1383.9	341.876	1383.9	624.123	1383.9	997.96	1383.9	1255.93
1385.48	166.846	1385.48	341.441	1385.48	623.812	1385.48	996.27	1385.48	1257.06
1387.06	167.112	1387.06	340.256	1387.06	623.103	1387.06	995.51	1387.06	1258.15
1388.65	167.262	1388.65	339.425	1388.65	622.469	1388.65	994.35	1388.65	1259.11
1390.23	167.659	1390.23	339.706	1390.23	622.061	1390.23	992.889	1390.23	1260.02
1391.81	168.181	1391.81	339.041	1391.81	621.749	1391.81	991.9	1391.81	1260.68
1393.39	168.513	1393.39	339.524	1393.39	621.327	1393.39	990.968	1393.39	1261.3
1394.97	168.039	1394.97	339.746	1394.97	620.983	1394.97	990.667	1394.97	1261.71
1396.56	167.498	1396.56	339.779	1396.56	620.37	1396.56	990.521	1396.56	1261.7
1398.14	166.924	1398.14	338.433	1398.14	619.786	1398.14	991.33	1398.14	1260.41
1399.72	166.502	1399.72	337.124	1399.72	619.576	1399.72	991.797	1399.72	1258.22
1401.3	166.123	1401.3	335.748	1401.3	619.682	1401.3	991.726	1401.3	1257.75
1402.88	165.934	1402.88	334.127	1402.88	619.429	1402.88	992.786	1402.88	1257.72
1404.46	165.849	1404.46	332.63	1404.46	619.523	1404.46	994.608	1404.46	1258.52
1406.04	165.858	1406.04	331.385	1406.04	619.878	1406.04	995.969	1406.04	1260.22
1407.62	166.199	1407.62	331.02	1407.62	619.682	1407.62	997.543	1407.62	1262.06
1409.2	166.309	1409.2	331.204	1409.2	619.272	1409.2	998.41	1409.2	1262.72
1410.78	166.449	1410.78	331.66	1410.78	619.073	1410.78	998.248	1410.78	1262.56
1412.35	166.789	1412.35	331.802	1412.35	618.588	1412.35	998.109	1412.35	1261.12
1413.93	167.446	1413.93	331.962	1413.93	618.618	1413.93	997.232	1413.93	1260.56
1415.51	168.216	1415.51	332.151	1415.51	618.733	1415.51	996.761	1415.51	1259.81
1417.09	169.472	1417.09	332.409	1417.09	618.984	1417.09	996.534	1417.09	1259.05
1418.67	170.945	1418.67	332.924	1418.67	619.393	1418.67	996.952	1418.67	1258.16
1420.24	172.369	1420.24	333.56	1420.24	619.894	1420.24	997.22	1420.24	1257.34
1421.82	173.587	1421.82	334.04	1421.82	621.12	1421.82	997.648	1421.82	1256.51
1423.39	174.387	1423.39	334.291	1423.39	620.913	1423.39	998.109	1423.39	1259.26
1424.97	174.842	1424.97	334.577	1424.97	620.09	1424.97	998.622	1424.97	1259.79
1426.55	175.083	1426.55	335.058	1426.55	619.34	1426.55	999.653	1426.55	1260.25
1428.12	174.942	1428.12	335.527	1428.12	618.374	1428.12	1000.87	1428.12	1260.71
1429.7	174.567	1429.7	335.781	1429.7	617.359	1429.7	1001.79	1429.7	1261
1431.27	173.631	1431.27	335.416	1431.27	616.877	1431.27	1002.55	1431.27	1261.21
1432.85	172.675	1432.85	335.07	1432.85	616.797	1432.85	1003.24	1432.85	1261.25
1434.42	171.736	1434.42	334.702	1434.42	616.669	1434.42	1004.26	1434.42	1261.22
1435.99	170.883	1435.99	334.412	1435.99	615.769	1435.99	1004.3	1435.99	1261.05
1437.57	170.59	1437.57	334.036	1437.57	615.001	1437.57	1003.77	1437.57	1260.73
1439.14	170.207	1439.14	333.686	1439.14	613.67	1439.14	1002.87	1439.14	1260.31
1440.71	169.886	1440.71	333.581	1440.71	612.807	1440.71	1001.63	1440.71	1260.11
1442.29	170.097	1442.29	333.449	1442.29	612.338	1442.29	1000.3	1442.29	1259.95
1443.86	170.451	1443.86	333.523	1443.86	612.184	1443.86	999.295	1443.86	1260.02
1445.43	171.083	1445.43	333.631	1445.43	612.299	1445.43	998.046	1445.43	1260.25
1447	171.707	1447	333.754	1447	612.545	1447	997.926	1447	1260.33
1448.57	172.295	1448.57	333.899	1448.57	613.544	1448.57	997.906	1448.57	1260.37
1450.15	172.682	1450.15	334.021	1450.15	614.11	1450.15	998.27	1450.15	1260.44
1451.72	173.008	1451.72	334.138	1451.72	614.261	1451.72	998.694	1451.72	1260.93
1453.29	173.137	1453.29	334.269	1453.29	614.554	1453.29	999.334	1453.29	1261.68
1454.86	173.189	1454.86	334.384	1454.86	614.917	1454.86	1000.63	1454.86	1262.63
1456.43	173.054	1456.43	334.479	1456.43	615.289	1456.43	1001.74	1456.43	1263.49
1458	172.83	1458	334.559	1458	615.769	1458	1003.29	1458	1263.82
1459.57	172.36	1459.57	334.586	1459.57	616.136	1459.57	1004.15	1459.57	1264.46
1461.13	171.532	1461.13	334.592	1461.13	616.523	1461.13	1004.34	1461.13	1265
1462.7	170.558	1462.7	334.339	1462.7	616.779	1462.7	1003.6	1462.7	1264.97
1464.27	169.501	1464.27	334.071	1464.27	616.38	1464.27	1003.09	1464.27	1264.67
1465.84	168.673	1465.84	333.84	1465.84	616.234	1465.84	1002.11	1465.84	1263.91
1467.41	168.103	1467.41	333.502	1467.41	616.604	1467.41	1000.53	1467.41	1263.07
1468.98	168.283	1468.98	333.131	1468.98	616.843	1468.98	999.606	1468.98	1262.09
1470.54	167.923	1470.54	332.722	1470.54	617.095	1470.54	998.046	1470.54	1260.96
1472.11	167.461	1472.11	332.181	1472.11	617.481	1472.11	996.922	1472.11	1259.95
1473.68	167.056	1473.68	331.628	1473.68	617.863	1473.68	996.053	1473.68	1258.63
1475.24	166.646	1475.24	330.82	1475.24	617.797	1475.24	995.164	1475.24	1257.28
1476.81	166.335	1476.81	329.954	1476.81	617.68	1476.81	994.938	1476.81	1255.85
1478.38	166.013	1478.38	329.013	1478.38	617.328	1478.38	995.575	1478.38	1254.86
1479.94	165.788	1479.94	327.781	1479.94	617.156	1479.94	995.931	1479.94	1253.96
1481.51	166.007	1481.51	326.692	1481.51	617.051	1481.51	996.761	1481.51	1253.68
1483.07	166.743	1483.07	325.824	1483.07	616.484	1483.07	997.608	1483.07	1253.47
1484.63	168.092	1484.63	326.698	1484.63	616.102	1484.63	998.667	1484.63	1253.46
1486.2	169.288	1486.2	327.428	1486.2	615.617	1486.2	1000.73	1486.2	1253.66
1487.76	170.16	1487.76	327.984	1487.76	615.544	1487.76	1001.97	1487.76	1253.93
1489.33	171.069	1489.33	328.459	1489.33	615.371	1489.33	1003.44	1489.33	1254.34
1490.89	171.755	1490.89	328.618	1490.89	615.303	1490.89	1004.67	1490.89	1254.83
1492.45	172.861	1492.45	328.55	1492.45	615.422	1492.45	1004.79	1492.45	1255.39
1494.02	174.032	1494.02	329.075	1494.02	615.405	1494.02	1004.2	1494.02	1255.97
1495.58	175.227	1495.58	329.729	1495.58	615.11	1495.58	1004.12	1495.58	1256.53
1497.14	176.353	1497.14	330.359	1497.14	615.128	1497.14	1003.55	1497.14	1256.97
1498.7	176.814	1498.7	331.188	1498.7	615.343	1498.7	1002.99	1498.7	1257.44
1500.26	176.882	1500.26	332.06	1500.26	615.368	1500.26	1002.66	1500.26	1257.6
1501.83	176.817	1501.83	332.11	1501.83	615.726	1501.83	1002.29	1501.83	1257.69
1503.39	176.656	1503.39	331.518	1503.39	615.633	1503.39	1001.34	1503.39	1257.83
1504.95	176.467	1504.95	330.975	1504.95	615.496	1504.95	1000.38	1504.95	1256.68
1506.51	176.258	1506.51	330.599	1506.51	615.468	1506.51	1002.1	1506.51	1256.37
1508.07	175.994	1508.07	331.05	1508.07	615.096	1508.07	1003.6	1508.07	1257.01
1509.63	175.68	1509.63	331.518	1509.63	614.881	1509.63	1005.14	1509.63	1257.92
1511.19	175.245	1511.19	331.968	1511.19	615.057	1511.19	1005.97	1511.19	1259.03
1512.75	174.839	1512.75	332.466	1512.75	615.362	1512.75	1007.62	1512.75	1260.29
1514.31	174.231	1514.31	332.997	1514.31	615.27	1514.31	1007.59	1514.31	1261.37
1515.87	173.708	1515.87	333.564	1515.87	615.8	1515.87	1005.89	1515.87	1262.39
1517.42	173.374	1517.42	334.181	1517.42	616.366	1517.42	1004.66	1517.42	1263.3
1518.98	173.222	1518.98	334.806	1518.98	616.924	1518.98	1004.56	1518.98	1264.37
1520.54	174.129	1520.54	335.449	1520.54	617.742	1520.54	1005.18	1520.54	1265.29
1522.1	175.112	1522.1	336.101	1522.1	618.287	1522.1	1006.96	1522.1	1266
1523.65	176.304	1523.65	336.778	1523.65	617.975	1523.65	1010.54	1523.65	1266.12
1525.21	177.944	1525.21	337.175	1525.21	617.937	1525.21	1010.23	1525.21	1265.9
1526.77	180.005	1526.77	337.308	1526.77	618.012	1526.77	1011.17	1526.77	1265.23
1528.32	182.164	1528.32	337.474	1528.32	617.975	1528.32	1011.73	1528.32	1264.09
1529.88	183.545	1529.88	337.78	1529.88	617.682	1529.88	1012.04	1529.88	1262.56
1531.44	185.185	1531.44	338.099	1531.44	617.718	1531.44	1012.39	1531.44	1260.86
1532.99	187.09	1532.99	338.532	1532.99	618.491	1532.99	1012.57	1532.99	1259.45
1534.54	188.908	1534.54	338.885	1534.54	618.812	1534.54	1012.77	1534.54	1258.22
1536.1	190.347	1536.1	339.222	1536.1	619.17	1536.1	1012.63	1536.1	1257.2
1537.65	191.543	1537.65	339.499	1537.65	618.191	1537.65	1012.41	1537.65	1256.58
1539.21	192.215	1539.21	339.788	1539.21	617.355	1539.21	1011.42	1539.21	1256.43
1540.76	192.596	1540.76	339.954	1540.76	617.322	1540.76	1010.45	1540.76	1256.74
1542.32	192.648	1542.32	340.066	1542.32	617.775	1542.32	1010.5	1542.32	1257.52
1543.87	192.281	1543.87	339.756	1543.87	618.074	1543.87	1010.23	1543.87	1259
1545.42	191.719	1545.42	340.017	1545.42	618.329	1545.42	1009.7	1545.42	1261.02
1546.98	190.905	1546.98	341.065	1546.98	619.099	1546.98	1008.59	1546.98	1263.22
1548.53	189.799	1548.53	342.271	1548.53	619.602	1548.53	1007.89	1548.53	1265.17
1550.08	188.821	1550.08	342.138	1550.08	620.233	1550.08	1008.23	1550.08	1266.61
1551.63	188.467	1551.63	342.097	1551.63	621.073	1551.63	1008.55	1551.63	1267.86
1553.18	188.75	1553.18	342.139	1553.18	621.68	1553.18	1008.77	1553.18	1268.69
1554.73	189.289	1554.73	342.365	1554.73	622.276	1554.73	1009.29	1554.73	1269.25
1556.29	190.216	1556.29	342.719	1556.29	622.991	1556.29	1009.74	1556.29	1269.66
1557.84	191.55	1557.84	343.274	1557.84	623.657	1557.84	1010.33	1557.84	1269.96
1559.39	193.417	1559.39	344.01	1559.39	624.668	1559.39	1010.54	1559.39	1270.01
1560.94	195.506	1560.94	344.938	1560.94	625.674	1560.94	1011.64	1560.94	1269.95
1562.49	198.358	1562.49	346.09	1562.49	626.49	1562.49	1012.66	1562.49	1269.69
1564.04	202.728	1564.04	347.38	1564.04	627.281	1564.04	1013.76	1564.04	1269.16
1565.58	203.582	1565.58	349.095	1565.58	627.54	1565.58	1015.73	1565.58	1267.29
1567.13	203.752	1567.13	350.825	1567.13	627.989	1567.13	1017.36	1567.13	1267.36
1568.68	203.602	1568.68	351.967	1568.68	627.882	1568.68	1018.87	1568.68	1267.63
1570.23	201.004	1570.23	352.988	1570.23	627.786	1570.23	1019.69	1570.23	1268.18
1571.78	201.287	1571.78	354.082	1571.78	627.75	1571.78	1020.95	1571.78	1269.02
1573.33	201.747	1573.33	355.475	1573.33	627.71	1573.33	1021.93	1573.33	1269.82
1574.87	202.376	1574.87	357.042	1574.87	627.701	1574.87	1023.09	1574.87	1270.43
1576.42	202.815	1576.42	358.8	1576.42	627.783	1576.42	1024.01	1576.42	1270.83
1577.97	203.126	1577.97	360.547	1577.97	627.622	1577.97	1025.57	1577.97	1270.9
1579.52	203.67	1579.52	361.92	1579.52	627.599	1579.52	1027.18	1579.52	1270.74
1581.06	204.656	1581.06	362.978	1581.06	627.573	1581.06	1028.76	1581.06	1270.43
1582.61	205.806	1582.61	364.341	1582.61	627.602	1582.61	1028.78	1582.61	1269.44
1584.15	207.6	1584.15	365.814	1584.15	628.496	1584.15	1028.37	1584.15	1268.32
1585.7	212.074	1585.7	367.273	1585.7	629.681	1585.7	1028.26	1585.7	1267.22
1587.24	212.715	1587.24	368.374	1587.24	631.092	1587.24	1027.79	1587.24	1266.22
1588.79	213.168	1588.79	369.427	1588.79	633.222	1588.79	1026.62	1588.79	1265.34
1590.33	213.4	1590.33	370.428	1590.33	635.295	1590.33	1026.21	1590.33	1265.16
1591.88	213.753	1591.88	371.529	1591.88	636.471	1591.88	1025.56	1591.88	1264.98
1593.42	213.857	1593.42	372.926	1593.42	637.306	1593.42	1024.51	1593.42	1264.86
1594.96	213.501	1594.96	374.419	1594.96	637.928	1594.96	1024.08	1594.96	1264.87
1596.51	212.195	1596.51	374.384	1596.51	637.603	1596.51	1023.9	1596.51	1264.87
1598.05	210.852	1598.05	373.473	1598.05	637.376	1598.05	1022.98	1598.05	1264.9
1599.59	209.455	1599.59	371.231	1599.59	636.773	1599.59	1022.6	1599.59	1264.98
1601.14	208.385	1601.14	368.993	1601.14	636.18	1601.14	1022.09	1601.14	1265
1602.68	206.903	1602.68	366.924	1602.68	635.755	1602.68	1022.29	1602.68	1265.01
1604.22	205.646	1604.22	364.943	1604.22	634.343	1604.22	1023.06	1604.22	1265.02
1605.76	206.756	1605.76	363.003	1605.76	632.697	1605.76	1024.16	1605.76	1265.16
1607.3	206.703	1607.3	360.915	1607.3	631.088	1607.3	1025.45	1607.3	1265.23
1608.84	205.86	1608.84	358.967	1608.84	629.458	1608.84	1026.47	1608.84	1265.53
1610.38	204.354	1610.38	357.303	1610.38	628.244	1610.38	1026.76	1610.38	1265.89
1611.92	202.703	1611.92	356.304	1611.92	627.389	1611.92	1027.6	1611.92	1266.28
1613.47	200.972	1613.47	356.128	1613.47	626.67	1613.47	1027.52	1613.47	1266.68
1615	199.349	1615	356.063	1615	626.349	1615	1026.93	1615	1267.16
1616.54	197.855	1616.54	355.122	1616.54	626.565	1616.54	1026.93	1616.54	1267.55
1618.08	196.335	1618.08	354.122	1618.08	627.034	1618.08	1026.12	1618.08	1267.96
1619.62	194.848	1619.62	353.748	1619.62	626.673	1619.62	1024.97	1619.62	1268.29
1621.16	193.465	1621.16	353.341	1621.16	625.997	1621.16	1024.05	1621.16	1268.58
1622.7	191.772	1622.7	352.788	1622.7	625.347	1622.7	1022.43	1622.7	1268.81
1624.24	190.258	1624.24	351.945	1624.24	624.801	1624.24	1021.01	1624.24	1268.44
1625.77	189.023	1625.77	350.742	1625.77	624.264	1625.77	1018.9	1625.77	1268.14
1627.31	188.002	1627.31	349.18	1627.31	623.453	1627.31	1018.05	1627.31	1267.8
1628.85	187.37	1628.85	346.652	1628.85	622.853	1628.85	1018.32	1628.85	1267.66
1630.39	187.456	1630.39	343.731	1630.39	622.259	1630.39	1018.16	1630.39	1267.58
1631.92	187.634	1631.92	341.415	1631.92	622.216	1631.92	1017.58	1631.92	1268.09
1633.46	188.101	1633.46	339.886	1633.46	622.356	1633.46	1020.21	1633.46	1268.48
1635	188.647	1635	337.649	1635	620.03	1635	1020.87	1635	1268.98
1636.53	189.975	1636.53	336.245	1636.53	617.457	1636.53	1020.84	1636.53	1269.53
1638.07	191.39	1638.07	333.893	1638.07	616.242	1638.07	1019.56	1638.07	1270.14
1639.6	192.896	1639.6	331.727	1639.6	615.335	1639.6	1018.34	1639.6	1270.74
1641.14	194.379	1641.14	329.91	1641.14	614.752	1641.14	1017.13	1641.14	1271.44
1642.67	195.782	1642.67	328.474	1642.67	615.046	1642.67	1016.14	1642.67	1271.99
1644.21	196.509	1644.21	327.358	1644.21	616.072	1644.21	1015.26	1644.21	1272.47
1645.74	197.407	1645.74	326.615	1645.74	618.12	1645.74	1014.4	1645.74	1272.33
1647.27	198.135	1647.27	325.916	1647.27	615.561	1647.27	1013.74	1647.27	1271.41
1648.81	198.67	1648.81	326.25	1648.81	613.903	1648.81	1013.9	1648.81	1270.46
1650.34	199.052	1650.34	326.887	1650.34	614.048	1650.34	1012.88	1650.34	1269.14
1651.87	199.19	1651.87	327.903	1651.87	615.846	1651.87	1012.45	1651.87	1267.79
1653.41	199.086	1653.41	328.889	1653.41	608.78	1653.41	1012.13	1653.41	1266.64
1654.94	198.645	1654.94	329.791	1654.94	609.268	1654.94	1012.31	1654.94	1265.59
1656.47	197.877	1656.47	330.613	1656.47	613.521	1656.47	1012.98	1656.47	1264.66
1658	195.779	1658	331.304	1658	614.252	1658	1013.42	1658	1264
1659.53	194.097	1659.53	331.572	1659.53	613.836	1659.53	1014	1659.53	1263.56
1661.06	193.372	1661.06	330.53	1661.06	613.38	1661.06	1014.08	1661.06	1263.39
1662.59	192.707	1662.59	329.8	1662.59	613.477	1662.59	1014.83	1662.59	1263.54
1664.13	192.131	1664.13	329.454	1664.13	613.644	1664.13	1015.84	1664.13	1263.79
1665.66	191.44	1665.66	329.402	1665.66	613.892	1665.66	1015.57	1665.66	1264.41
1667.19	191.46	1667.19	329.59	1667.19	614.236	1667.19	1015.05	1667.19	1265.22
1668.72	193.723	1668.72	329.989	1668.72	614.565	1668.72	1013.33	1668.72	1266.18
1670.24	192.567	1670.24	330.752	1670.24	614.748	1670.24	1012.18	1670.24	1267.19
1671.77	191.06	1671.77	331.688	1671.77	615.193	1671.77	1012.03	1671.77	1268.13
1673.3	189.056	1673.3	332.577	1673.3	615.834	1673.3	1012.11	1673.3	1268.76
1674.83	187.044	1674.83	332.093	1674.83	616.483	1674.83	1012.27	1674.83	1269.29
1676.36	185.706	1676.36	331.377	1676.36	617.047	1676.36	1011.93	1676.36	1269.59
1677.89	184.549	1677.89	330.79	1677.89	617.855	1677.89	1011.96	1677.89	1269.62
1679.42	183.859	1679.42	330.394	1679.42	617.834	1679.42	1011.6	1679.42	1269.38
1680.94	183.539	1680.94	330.773	1680.94	617.936	1680.94	1011.39	1680.94	1268.52
1682.47	183.587	1682.47	330.862	1682.47	617.819	1682.47	1011.42	1682.47	1267.42
1684	183.735	1684	331.012	1684	617.548	1684	1012.01	1684	1265.86
1685.52	183.374	1685.52	331.09	1685.52	617.389	1685.52	1012.58	1685.52	1264.25
1687.05	183.471	1687.05	331.174	1687.05	617.747	1687.05	1012.78	1687.05	1262.7
1688.57	184.113	1688.57	331.377	1688.57	617.624	1688.57	1012.6	1688.57	1261.49
1690.1	185.91	1690.1	331.661	1690.1	617.496	1690.1	1012.63	1690.1	1260.6
1691.62	188.56	1691.62	331.873	1691.62	617.298	1691.62	1011.89	1691.62	1259.83
1693.15	191.711	1693.15	331.069	1693.15	616.748	1693.15	1011.55	1693.15	1259.65
1694.68	194.368	1694.68	330.502	1694.68	615.944	1694.68	1010.95	1694.68	1259.59
1696.2	196.212	1696.2	330.527	1696.2	614.929	1696.2	1010.14	1696.2	1259.74
1697.72	197.176	1697.72	330.717	1697.72	613.71	1697.72	1009.51	1697.72	1260.09
1699.25	198.199	1699.25	330.968	1699.25	612.576	1699.25	1008.6	1699.25	1260.22
1700.77	195.958	1700.77	331.351	1700.77	611.804	1700.77	1008.25	1700.77	1260.55
1702.3	196.884	1702.3	331.846	1702.3	611.797	1702.3	1008.02	1702.3	1260.99
1703.82	197.672	1703.82	332.281	1703.82	612.084	1703.82	1007.69	1703.82	1262.46
1705.34	198.065	1705.34	332.587	1705.34	613.076	1705.34	1007.22	1705.34	1263.98
1706.86	198.18	1706.86	331.714	1706.86	613.492	1706.86	1007.21	1706.86	1265.5
1708.38	198.017	1708.38	330.887	1708.38	613.33	1708.38	1007.7	1708.38	1266.84
1709.91	197.709	1709.91	330.132	1709.91	613.4	1709.91	1007.83	1709.91	1267.96
1711.43	197.329	1711.43	329.53	1711.43	613.824	1711.43	1008.85	1711.43	1268.78
1712.95	196.845	1712.95	329.067	1712.95	613.802	1712.95	1009.99	1712.95	1269.56
1714.47	196.354	1714.47	328.925	1714.47	613.81	1714.47	1010.64	1714.47	1270.06
1715.99	195.793	1715.99	328.923	1715.99	614.192	1715.99	1010.58	1715.99	1270.55
1717.51	195.498	1717.51	329.032	1717.51	614.627	1717.51	1010.23	1717.51	1270.76
1719.03	195.283	1719.03	329.181	1719.03	614.551	1719.03	1010.06	1719.03	1270.72
1720.55	195.003	1720.55	328.666	1720.55	614.563	1720.55	1010.34	1720.55	1270.41
1722.07	194.551	1722.07	327.97	1722.07	614.673	1722.07	1009.89	1722.07	1269.62
1723.59	193.034	1723.59	327.483	1723.59	614.656	1723.59	1009.55	1723.59	1268.16
1725.11	191.616	1725.11	327.142	1725.11	614.549	1725.11	1009.18	1725.11	1265.93
1726.63	190.359	1726.63	327.275	1726.63	614.246	1726.63	1009.01	1726.63	1263.82
1728.15	189.87	1728.15	327.467	1728.15	614.115	1728.15	1008.85	1728.15	1262.32
1729.67	189.583	1729.67	327.981	1729.67	613.724	1729.67	1008.25	1729.67	1261.04
1731.18	189.709	1731.18	328.365	1731.18	613.591	1731.18	1007.56	1731.18	1259.95
1732.7	190.853	1732.7	328.65	1732.7	614.054	1732.7	1007.63	1732.7	1259.05
1734.22	191.934	1734.22	328.984	1734.22	614.312	1734.22	1007.28	1734.22	1258.61
1735.74	192.116	1735.74	329.287	1735.74	614.582	1735.74	1006.85	1735.74	1258.79
1737.25	192.172	1737.25	329.61	1737.25	615.485	1737.25	1007.08	1737.25	1259.98
1738.77	192.264	1738.77	329.902	1738.77	616.026	1738.77	1006.99	1738.77	1260.1
1740.28	192.473	1740.28	330.188	1740.28	616.572	1740.28	1006.91	1740.28	1259.66
1741.8	192.884	1741.8	330.471	1741.8	617.101	1741.8	1006.66	1741.8	1259.67
1743.32	193.479	1743.32	330.584	1743.32	617.468	1743.32	1006.4	1743.32	1258.92
1744.83	194.037	1744.83	330.548	1744.83	617.51	1744.83	1005.84	1744.83	1259.04
1746.35	194.596	1746.35	330.595	1746.35	616.942	1746.35	1005.98	1746.35	1259.24
1747.86	194.918	1747.86	330.561	1747.86	616.654	1747.86	1005.58	1747.86	1259.86
1749.38	195.006	1749.38	330.526	1749.38	616.347	1749.38	1005.04	1749.38	1260.82
1750.89	195.284	1750.89	330.518	1750.89	615.558	1750.89	1003.86	1750.89	1261.67
1752.4	195.761	1752.4	330.46	1752.4	614.832	1752.4	1003.13	1752.4	1262.04
1753.92	197.199	1753.92	330.479	1753.92	613.524	1753.92	1002.4	1753.92	1261.3
1755.43	198.603	1755.43	330.464	1755.43	612.722	1755.43	1002.26	1755.43	1261.31
1756.94	200.296	1756.94	330.554	1756.94	611.998	1756.94	1001.97	1756.94	1262.12
1758.46	200.877	1758.46	330.674	1758.46	611.85	1758.46	1002.31	1758.46	1262.87
1759.97	201.103	1759.97	331.207	1759.97	612.337	1759.97	1003.04	1759.97	1262.81
1761.48	201.117	1761.48	331.267	1761.48	612.65	1761.48	1003.89	1761.48	1262.4
1762.99	201.206	1762.99	331.253	1762.99	612.995	1762.99	1004.69	1762.99	1261.59
1764.51	200.883	1764.51	331.223	1764.51	613.758	1764.51	1005.4	1764.51	1260.42
1766.02	200.481	1766.02	331.135	1766.02	614.854	1766.02	1005.56	1766.02	1258.1
1767.53	200.116	1767.53	330.967	1767.53	612.721	1767.53	1005.37	1767.53	1255.85
1769.04	200.559	1769.04	330.776	1769.04	611.447	1769.04	1003.24	1769.04	1254.67
1770.55	201.095	1770.55	330.503	1770.55	612.434	1770.55	1002.34	1770.55	1254.8
1772.06	199.818	1772.06	329.897	1772.06	612.905	1772.06	1001.09	1772.06	1254.84
1773.57	199.569	1773.57	329.3	1773.57	613.804	1773.57	999.942	1773.57	1253.82
1775.08	199.581	1775.08	328.725	1775.08	614.012	1775.08	998.3	1775.08	1253.51
1776.59	198.842	1776.59	328.208	1776.59	612.938	1776.59	997.021	1776.59	1253.35
1778.1	197.59	1778.1	327.737	1778.1	612.621	1778.1	995.816	1778.1	1253.11
1779.61	195.693	1779.61	327.284	1779.61	612.471	1779.61	994.78	1779.61	1252.71
1781.11	193.444	1781.11	327.058	1781.11	612.52	1781.11	993.771	1781.11	1252.24
1782.62	190.992	1782.62	326.864	1782.62	612.903	1782.62	993.325	1782.62	1251.7
1784.13	189.162	1784.13	327.235	1784.13	613.203	1784.13	992.917	1784.13	1251.19
1785.64	187.448	1785.64	328.342	1785.64	615.334	1785.64	992.988	1785.64	1250.64
1787.15	187.122	1787.15	329.34	1787.15	616.556	1787.15	993.47	1787.15	1250.12
1788.65	187.017	1788.65	330.145	1788.65	617.247	1788.65	993.848	1788.65	1249.6
1790.16	186.902	1790.16	331.186	1790.16	617.051	1790.16	994.775	1790.16	1249.05
1791.67	187.193	1791.67	331.835	1791.67	616.581	1791.67	994.999	1791.67	1248.6
1793.17	188.259	1793.17	332.184	1793.17	615.984	1793.17	995.106	1793.17	1248.13
1794.68	189.578	1794.68	331.523	1794.68	615.506	1794.68	995.451	1794.68	1247.7
1796.18	191.096	1796.18	330.815	1796.18	615.203	1796.18	996.684	1796.18	1247.24
1797.69	192.675	1797.69	330.218	1797.69	615.061	1797.69	996.348	1797.69	1246.79
1799.19	194.01	1799.19	329.844	1799.19	614.876	1799.19	995.677	1799.19	1246.32
1800.7	195.31	1800.7	329.376	1800.7	614.938	1800.7	994.433	1800.7	1245.83
1802.2	196.565	1802.2	329.034	1802.2	615.36	1802.2	993.647	1802.2	1245.29
1803.71	197.631	1803.71	329.347	1803.71	615.381	1803.71	992.936	1803.71	1244.63
1805.21	198.593	1805.21	330.029	1805.21	614.984	1805.21	993.011	1805.21	1243.91
1806.71	198.903	1806.71	330.229	1806.71	614.428	1806.71	992.989	1806.71	1243.17
1808.22	198.815	1808.22	329.806	1808.22	614.151	1808.22	993.199	1808.22	1242.43
1809.72	198.836	1809.72	329.589	1809.72	613.582	1809.72	993.622	1809.72	1241.72
1811.23	199.128	1811.23	329.584	1811.23	612.897	1811.23	993.917	1811.23	1241.16
1812.73	199.453	1812.73	329.895	1812.73	612.536	1812.73	994.252	1812.73	1240.78
1814.23	199.792	1814.23	330.542	1814.23	612.406	1814.23	993.653	1814.23	1240.96
1815.73	199.978	1815.73	330.914	1815.73	612.196	1815.73	992.065	1815.73	1241.29
1817.23	200.199	1817.23	331.387	1817.23	612.09	1817.23	990.727	1817.23	1241.69
1818.73	200.101	1818.73	331.87	1818.73	612.56	1818.73	988.99	1818.73	1242.05
1820.24	200.205	1820.24	332.151	1820.24	612.978	1820.24	987.694	1820.24	1242.11
1821.74	200.401	1821.74	332.299	1821.74	613.278	1821.74	986.265	1821.74	1242.18
1823.24	200.477	1823.24	332.329	1823.24	613.597	1823.24	985.607	1823.24	1242.17
1824.74	199.551	1824.74	332.329	1824.74	613.949	1824.74	985.279	1824.74	1242.35
1826.24	198.152	1826.24	332.287	1826.24	614.057	1826.24	985.458	1826.24	1242.56
1827.74	196.808	1827.74	332.209	1827.74	614.001	1827.74	986.075	1827.74	1242.69
1829.24	195.508	1829.24	332.145	1829.24	613.779	1829.24	987.132	1829.24	1242.53
1830.74	194.295	1830.74	332.239	1830.74	613.75	1830.74	987.512	1830.74	1242.39
1832.23	193.535	1832.23	332.3	1832.23	613.741	1832.23	987.922	1832.23	1242.18
1833.73	193.302	1833.73	332.383	1833.73	613.647	1833.73	988.041	1833.73	1241.85
1835.23	192.311	1835.23	332.46	1835.23	613.705	1835.23	987.058	1835.23	1241.21
1836.73	191.96	1836.73	332.361	1836.73	613.723	1836.73	987.007	1836.73	1240.24
1838.23	192.853	1838.23	331.609	1838.23	613.444	1838.23	986.964	1838.23	1239.5
1839.72	193.985	1839.72	331.688	1839.72	613.213	1839.72	986.599	1839.72	1238.69
1841.22	195.135	1841.22	331.766	1841.22	613.037	1841.22	985.841	1841.22	1238.33
1842.72	196.007	1842.72	331.726	1842.72	612.981	1842.72	984.89	1842.72	1238.32
1844.22	196.816	1844.22	331.941	1844.22	613.048	1844.22	983.513	1844.22	1238.49
1845.71	197.56	1845.71	332.208	1845.71	613.143	1845.71	982.277	1845.71	1238.47
1847.21	198.21	1847.21	332.441	1847.21	613.272	1847.21	981.168	1847.21	1238.93
1848.7	198.805	1848.7	332.73	1848.7	613.166	1848.7	980.193	1848.7	1237.87
1850.2	199.697	1850.2	332.836	1850.2	612.944	1850.2	979.414	1850.2	1237.09
1851.7	200.455	1851.7	332.723	1851.7	612.771	1851.7	979.026	1851.7	1236.3
1853.19	201.091	1853.19	332.55	1853.19	612.656	1853.19	979.075	1853.19	1235.72
1854.69	200.282	1854.69	332.392	1854.69	612.759	1854.69	979.207	1854.69	1235.61
1856.18	199.334	1856.18	332.218	1856.18	613.042	1856.18	979.026	1856.18	1235.66
1857.67	198.494	1857.67	332.086	1857.67	613.637	1857.67	978.524	1857.67	1235.77
1859.17	197.979	1859.17	332.08	1859.17	614.324	1859.17	978.085	1859.17	1235.87
1860.66	197.719	1860.66	332.02	1860.66	614.232	1860.66	977.872	1860.66	1235.89
1862.15	197.56	1862.15	331.988	1862.15	613.98	1862.15	977.547	1862.15	1235.9
1863.65	197.665	1863.65	332.352	1863.65	613.595	1863.65	977.165	1863.65	1235.71
1865.14	197.868	1865.14	332.409	1865.14	613.228	1865.14	976.538	1865.14	1235.35
1866.63	198.265	1866.63	332.507	1866.63	612.972	1866.63	975.815	1866.63	1235.07
1868.13	198.811	1868.13	332.678	1868.13	612.574	1868.13	974.617	1868.13	1234.83
1869.62	199.432	1869.62	332.817	1869.62	612.1	1869.62	973.348	1869.62	1234.52
1871.11	200.187	1871.11	333.058	1871.11	611.699	1871.11	972.05	1871.11	1234.2
1872.6	200.601	1872.6	333.151	1872.6	611.5	1872.6	970.676	1872.6	1233.81
1874.09	200.933	1874.09	333.059	1874.09	611.438	1874.09	969.285	1874.09	1233.39
1875.58	201.095	1875.58	332.613	1875.58	611.491	1875.58	968.747	1875.58	1232.9
1877.07	202.224	1877.07	331.805	1877.07	611.514	1877.07	968.463	1877.07	1232.38
1878.56	203.734	1878.56	330.896	1878.56	611.348	1878.56	968.527	1878.56	1231.79
1880.05	205.759	1880.05	329.802	1880.05	611.082	1880.05	969.236	1880.05	1231.26
1881.54	208.382	1881.54	329.55	1881.54	611.267	1881.54	969.913	1881.54	1230.72
1883.03	211.753	1883.03	330.37	1883.03	611.684	1883.03	970.536	1883.03	1230.12
1884.52	217.731	1884.52	330.792	1884.52	612.317	1884.52	971.024	1884.52	1229.47
1885.75	182.525	1885.75	333.973	1885.75	612.576	1885.75	971.584	1885.75	1229.06
1887.24	180.732	1887.24	334.411	1887.24	612.843	1887.24	973.407	1887.24	1228.94
1888.74	178.741	1888.74	334.882	1888.74	613.387	1888.74	974.723	1888.74	1228.81
1890.23	176.631	1890.23	335.346	1890.23	614.145	1890.23	975.806	1890.23	1228.73
1891.73	174.038	1891.73	335.849	1891.73	614.908	1891.73	976.907	1891.73	1228.71
1893.22	171.834	1893.22	336.244	1893.22	615.548	1893.22	977.503	1893.22	1228.77
1894.71	170.774	1894.71	336.681	1894.71	616.177	1894.71	978.86	1894.71	1228.82
1896.21	170.468	1896.21	337.027	1896.21	615.358	1896.21	978.867	1896.21	1228.9
1897.7	170.493	1897.7	337.344	1897.7	615.835	1897.7	978.562	1897.7	1229.06
1899.2	170.945	1899.2	337.534	1899.2	616.934	1899.2	977.956	1899.2	1229.27
1900.69	171.731	1900.69	337.486	1900.69	616.435	1900.69	977.274	1900.69	1229.63
1902.18	172.545	1902.18	337.356	1902.18	616.08	1902.18	976.175	1902.18	1230.06
1903.67	173.351	1903.67	337.196	1903.67	616.163	1903.67	973.913	1903.67	1230.82
1905.17	174.165	1905.17	336.632	1905.17	616.337	1905.17	972.412	1905.17	1231.55
1906.66	174.958	1906.66	335.735	1906.66	616.734	1906.66	971.147	1906.66	1232.33
1908.15	175.548	1908.15	334.944	1908.15	617.565	1908.15	970.377	1908.15	1233.24
1909.64	176.181	1909.64	334.175	1909.64	618.218	1909.64	969.232	1909.64	1234.34
1911.13	176.76	1911.13	333.493	1911.13	618.998	1911.13	968.39	1911.13	1235.34
1912.62	177.291	1912.62	333.69	1912.62	619.889	1912.62	967.723	1912.62	1236.28
1914.11	177.733	1914.11	333.882	1914.11	620.519	1914.11	967.445	1914.11	1236.89
1915.6	178.126	1915.6	334.28	1915.6	620.524	1915.6	967.426	1915.6	1236.74
1917.09	178.533	1917.09	334.276	1917.09	620.335	1917.09	967.697	1917.09	1236.65
1918.58	178.954	1918.58	333.812	1918.58	619.961	1918.58	967.994	1918.58	1236.51
1920.07	179.375	1920.07	333.438	1920.07	619.495	1920.07	967.867	1920.07	1236.25
1921.56	179.782	1921.56	333.038	1921.56	619.37	1921.56	967.655	1921.56	1235.93
1923.05	180.283	1923.05	332.68	1923.05	619.796	1923.05	967.122	1923.05	1235.45
1924.54	180.822	1924.54	332.354	1924.54	619.438	1924.54	967.006	1924.54	1235.21
1926.02	181.696	1926.02	332.071	1926.02	619.154	1926.02	966.693	1926.02	1234.4
1927.51	182.599	1927.51	331.878	1927.51	617.97	1927.51	967.069	1927.51	1233.59
1929	183.717	1929	331.78	1929	616.837	1929	967.047	1929	1232.74
1930.49	183.875	1930.49	331.761	1930.49	615.293	1930.49	967.016	1930.49	1231.9
1931.98	183.151	1931.98	331.857	1931.98	613.869	1931.98	966.802	1931.98	1231.09
1933.46	182.425	1933.46	332.029	1933.46	613.558	1933.46	965.97	1933.46	1230.3
1934.95	181.686	1934.95	332.248	1934.95	614.213	1934.95	965.862	1934.95	1229.63
1936.43	181.049	1936.43	332.62	1936.43	614.564	1936.43	965.7	1936.43	1228.95
1937.92	180.42	1937.92	333.236	1937.92	615.284	1937.92	965.807	1937.92	1228.39
1939.41	179.799	1939.41	334.045	1939.41	614.319	1939.41	966.008	1939.41	1227.94
1940.89	179.154	1940.89	334.806	1940.89	614.547	1940.89	966.584	1940.89	1227.72
1942.38	178.471	1942.38	335.488	1942.38	614.944	1942.38	966.475	1942.38	1227.53
1943.86	177.81	1943.86	336.167	1943.86	615.685	1943.86	966.581	1943.86	1227.49
1945.35	177.2	1945.35	335.273	1945.35	616.87	1945.35	967.066	1945.35	1227.43
1946.83	176.611	1946.83	334.284	1946.83	617.299	1946.83	967.277	1946.83	1227.52
1948.31	175.991	1948.31	333.283	1948.31	617.822	1948.31	967.421	1948.31	1227.63
1949.8	175.453	1949.8	332.286	1949.8	617.615	1949.8	967.614	1949.8	1227.87
1951.28	174.853	1951.28	331.578	1951.28	616.878	1951.28	967.503	1951.28	1228.14
1952.76	174.372	1952.76	330.959	1952.76	616.438	1952.76	967.713	1952.76	1228.43
1954.25	173.84	1954.25	330.458	1954.25	615.908	1954.25	968.529	1954.25	1228.78
1955.73	173.399	1955.73	330.101	1955.73	615.622	1955.73	968.646	1955.73	1229.08
1957.21	172.863	1957.21	329.832	1957.21	615.465	1957.21	969.442	1957.21	1229.41
1958.7	172.164	1958.7	329.731	1958.7	615.736	1958.7	969.104	1958.7	1229.54
1960.18	170.795	1960.18	329.772	1960.18	615.798	1960.18	969.119	1960.18	1229.68
1961.66	169.29	1961.66	329.919	1961.66	615.793	1961.66	968.85	1961.66	1229.59
1963.14	168.343	1963.14	330.2	1963.14	615.614	1963.14	968.753	1963.14	1229.49
1964.62	167.818	1964.62	330.503	1964.62	615.344	1964.62	969.305	1964.62	1231.39
1966.1	167.753	1966.1	330.98	1966.1	615.794	1966.1	969.584	1966.1	1229.68
1967.58	168.128	1967.58	331.537	1967.58	616.054	1967.58	969.787	1967.58	1228.12
1969.06	168.757	1969.06	332.125	1969.06	615.622	1969.06	969.513	1969.06	1226.64
1970.54	169.589	1970.54	332.654	1970.54	615.503	1970.54	969.269	1970.54	1225.29
1972.02	170.549	1972.02	332.876	1972.02	613.667	1972.02	969.219	1972.02	1224.08
1973.5	171.575	1973.5	332.494	1973.5	613.415	1973.5	969.135	1973.5	1223.12
1974.98	172.505	1974.98	331.948	1974.98	613.166	1974.98	968.571	1974.98	1222.44
1976.46	173.565	1976.46	331.485	1976.46	612.917	1976.46	967.884	1976.46	1222.06
1977.94	174.743	1977.94	331.088	1977.94	612.865	1977.94	966.938	1977.94	1222.13
1979.42	175.985	1979.42	330.934	1979.42	612.809	1979.42	966.461	1979.42	1222.63
1980.89	177.273	1980.89	330.927	1980.89	612.939	1980.89	965.941	1980.89	1223.51
1982.37	178.381	1982.37	331.112	1982.37	613.041	1982.37	965.568	1982.37	1224.71
1983.85	177.669	1983.85	331.399	1983.85	613.4	1983.85	965.328	1983.85	1224.99
1985.33	178.193	1985.33	331.887	1985.33	613.687	1985.33	964.653	1985.33	1225.93
1986.8	177.172	1986.8	332.435	1986.8	613.613	1986.8	964.285	1986.8	1226.8
1988.28	175.879	1988.28	333.138	1988.28	613.717	1988.28	963.634	1988.28	1228.13
1989.76	175.52	1989.76	333.857	1989.76	613.523	1989.76	963.829	1989.76	1229.64
1991.23	175.333	1991.23	334.773	1991.23	613.111	1991.23	964.573	1991.23	1231.23
1992.71	174.687	1992.71	335.721	1992.71	612.624	1992.71	965.901	1992.71	1232.58
1994.18	173.898	1994.18	336.851	1994.18	612.512	1994.18	967.162	1994.18	1233.75
1995.66	172.698	1995.66	338.097	1995.66	612.146	1995.66	967.818	1995.66	1234
1997.13	171.126	1997.13	339.453	1997.13	612.014	1997.13	967.671	1997.13	1233.79
1998.61	168.266	1998.61	340.787	1998.61	611.125	1998.61	965.006	1998.61	1232.92
